# Supplementary material for: A GATA4-regulated secretory program suppresses tumors through recruitment of cytotoxic CD8 T cells
Source: Nat Commun. 2022 Jan 11;13:256. doi: 10.1038/s41467-021-27731-5 (PMC8752777; doi:10.1038/s41467-021-27731-5)
Supplement: Supplementary file 3 — Supplementary Data 1 [file 41467_2021_27731_MOESM3_ESM.xlsx]

## Sheet: sgCtrl versus sgGata4 tumors
Log2FC of genes in sgCtrl tumors compared to sgGata4 tumors from KP autochthonous model
genes	logFC	AveExpr	t	P.Value	adj.P.Val	B	Neg log 10 pvalue	SignedNegLogPval
Itk	2.79701	-0.175948	5.09919	1.91261e-05	0.138844	2.1636	4.71837	4.71837
Ccr7	1.75056	0.857828	5.00567	2.48118e-05	0.138844	2.37721	4.60534	4.60534
Flt3	2.76597	0.0201866	4.90404	3.29214e-05	0.138844	1.80162	4.48252	4.48252
Foxp3	2.1529	-1.02056	4.72075	5.47979e-05	0.138844	1.10609	4.26124	4.26124
Mmp25	1.39942	-0.487204	4.64423	6.77644e-05	0.138844	1.19818	4.169	4.169
Sept3	2.11912	0.200275	4.52053	9.54692e-05	0.138844	1.09813	4.02014	4.02014
Gcsam	2.52327	-1.34452	4.48211	0.000106175	0.138844	0.424213	3.97398	3.97398
Spib	2.24767	0.164283	4.45424	0.00011468	0.138844	0.937003	3.94051	3.94051
Gpr68	1.88264	0.18586	4.43002	0.000122615	0.138844	0.889727	3.91146	3.91146
Btla	2.20933	0.783209	4.41231	0.00012876	0.138844	0.965265	3.89022	3.89022
Skap1	2.17451	-0.420145	4.40562	0.000131158	0.138844	0.64237	3.8822	3.8822
Dpt	2.62428	2.54562	4.40472	0.000131485	0.138844	1.10043	3.88112	3.88112
A530099J19Rik	2.76497	-1.41647	4.38724	0.000137982	0.138844	0.255258	3.86018	3.86018
Nr4a3	1.85498	1.30622	4.3726	0.000143666	0.138844	0.978059	3.84265	3.84265
Trim21	0.712503	3.8517	4.31074	0.000170359	0.152763	0.819256	3.76864	3.76864
Cd5	2.11722	-0.0724424	4.29515	0.000177826	0.152763	0.546297	3.75	3.75
Cd6	2.29613	0.241746	4.23081	0.000212212	0.160628	0.435611	3.67323	3.67323
Rhbdl3	1.96851	0.624397	4.21729	0.000220233	0.160628	0.50421	3.65712	3.65712
Cd4	1.78092	0.598893	4.1959	0.000233541	0.160628	0.477635	3.63164	3.63164
Tap2	1.12053	5.32161	4.1906	0.000236956	0.160628	0.424321	3.62533	3.62533
Sulf1	1.2092	3.97806	4.18758	0.000238922	0.160628	0.483174	3.62174	3.62174
Cd96	2.2671	-1.13949	4.17051	0.000250365	0.161308	-0.088437	3.60143	3.60143
Tap1	1.31007	6.0839	4.12915	0.000280361	0.173409	0.247924	3.55228	3.55228
Psmb8	1.2738	5.90305	4.1076	0.00029737	0.176855	0.193113	3.5267	3.5267
Trac	1.8607	0.761765	4.07557	0.000324533	0.180277	0.221447	3.48874	3.48874
Thy1	1.34696	2.79378	4.07342	0.000326441	0.180277	0.267748	3.4862	3.4862
Cd3e	2.31845	0.486341	4.03746	0.000360053	0.183687	0.0711559	3.44363	3.44363
Cd209a	2.8192	-0.85515	4.03735	0.000360158	0.183687	-0.182977	3.44351	3.44351
Cd247	2.15594	0.259804	4.0288	0.000368647	0.183687	0.000804783	3.43339	3.43339
Cxcr3	2.99147	-0.508664	4.01752	0.000380133	0.183687	-0.219043	3.42006	3.42006
Ighv1.12	3.83221	-2.68378	3.94872	0.000458218	0.192216	-0.93518	3.33893	3.33893
Dnah11	2.78573	-1.58724	3.90806	0.000511554	0.192216	-0.698951	3.29111	3.29111
Psmb9	1.34309	5.07325	3.89829	0.000525258	0.192216	-0.313874	3.27963	3.27963
H2.T23	1.02117	7.07327	3.89584	0.000528742	0.192216	-0.355318	3.27676	3.27676
P2ry10	1.76211	0.911582	3.88705	0.000541458	0.192216	-0.20996	3.26644	3.26644
Xcr1	1.89113	0.610554	3.88511	0.000544304	0.192216	-0.256743	3.26416	3.26416
Gm10704	4.08014	-0.351611	3.88257	0.000548049	0.192216	-0.350754	3.26118	3.26118
Spn	1.39807	3.33284	3.87291	0.000562528	0.192216	-0.246204	3.24986	3.24986
X2010005H15Rik	4.72226	-2.49514	3.86194	0.000579436	0.192216	-0.98478	3.23699	3.23699
Cd79a	2.09635	1.29735	3.8604	0.000581851	0.192216	-0.263274	3.23519	3.23519
C7	3.5422	1.10869	3.85023	0.000598025	0.192216	-0.292741	3.22328	3.22328
Gpm6b	1.51869	3.66229	3.84807	0.000601521	0.192216	-0.368585	3.22075	3.22075
Pax5	2.87057	-0.848297	3.84781	0.000601943	0.192216	-0.644086	3.22044	3.22044
Gm11131	0.901616	1.58029	3.84342	0.000609104	0.192216	-0.275592	3.21531	3.21531
Penk	2.46298	-0.374005	3.83144	0.000629095	0.194554	-0.465932	3.20128	3.20128
Zfp831	1.9622	-1.46702	3.81959	0.000649477	0.196919	-0.778572	3.18744	3.18744
Pamr1	1.52231	1.67774	3.79584	0.000692311	0.202529	-0.386126	3.1597	3.1597
Ptprcap	2.06985	0.859563	3.79484	0.000694174	0.202529	-0.437091	3.15853	3.15853
Runx3	1.1047	1.4109	3.76625	0.000749562	0.210736	-0.459774	3.12519	3.12519
Fcrla	1.78695	-0.439073	3.75015	0.000782628	0.216103	-0.731973	3.10644	3.10644
Xylt1	1.15088	1.84334	3.73264	0.000820189	0.219272	-0.535298	3.08609	3.08609
Satb1	1.41562	0.507117	3.73161	0.000822464	0.219272	-0.583344	3.08488	3.08488
Ccr6	1.71882	-1.39171	3.70867	0.000874495	0.226136	-0.985678	3.05824	3.05824
Srpx	1.28737	-0.854174	3.7074	0.000877461	0.226136	-0.856261	3.05677	3.05677
C1qtnf1	0.774729	2.11495	3.69298	0.000911928	0.231166	-0.630835	3.04004	3.04004
Bcl11a	1.85049	-1.05181	3.68082	0.000941994	0.234936	-0.9577	3.02595	3.02595
Dzip1	1.32815	1.1604	3.67384	0.00095969	0.235551	-0.675364	3.01787	3.01787
Itgae	1.51461	1.99421	3.665	0.000982566	0.235891	-0.695948	3.00764	3.00764
Fchsd2	0.648753	5.44313	3.65565	0.00100733	0.235891	-0.955084	2.99683	2.99683
Tapbpl	0.580292	5.52829	3.63818	0.00105526	0.235891	-0.996431	2.97664	2.97664
Igkv1.110	2.4794	2.93231	3.63727	0.00105781	0.235891	-0.791254	2.97559	2.97559
Gimap3	2.10937	1.53607	3.63265	0.0010709	0.235891	-0.76761	2.97025	2.97025
Ikzf3	2.32126	0.315117	3.62778	0.00108484	0.235891	-0.866511	2.96463	2.96463
Ly6i	2.55514	1.9959	3.62537	0.00109182	0.235891	-0.795898	2.96185	2.96185
Ltb	1.91217	1.67574	3.62319	0.00109815	0.235891	-0.788062	2.95934	2.95934
Tox2	1.45337	1.46231	3.62311	0.00109837	0.235891	-0.788566	2.95925	2.95925
Podn	1.44119	2.56236	3.6026	0.00115982	0.245675	-0.877604	2.93561	2.93561
Il2rb	2.07177	1.36409	3.573	0.00125442	0.258653	-0.907208	2.90156	2.90156
Ubash3a	2.24559	-1.63147	3.57296	0.00125454	0.258653	-1.3786	2.90151	2.90151
Wdfy4	1.3383	4.0886	3.54788	0.00134054	0.27109	-1.09992	2.87272	2.87272
Cd3g	2.32527	0.824349	3.5435	0.00135613	0.27109	-0.991846	2.8677	2.8677
Sacs	0.909653	1.14303	3.53989	0.00136912	0.27109	-0.982379	2.86356	2.86356
Tapbp	0.752295	7.88457	3.53492	0.00138719	0.27109	-1.23551	2.85786	2.85786
Xdh	0.909359	7.66844	3.53075	0.00140252	0.27109	-1.25486	2.85309	2.85309
Cmpk2	1.25325	3.14275	3.5184	0.00144894	0.276605	-1.10897	2.83895	2.83895
Fam169b	2.07589	0.343984	3.51361	0.00146734	0.276701	-1.07591	2.83347	2.83347
H2.Q4	1.17436	6.86766	3.50485	0.00150155	0.279741	-1.34064	2.82346	2.82346
Pdzrn3	1.11894	2.74552	3.48311	0.00158989	0.282036	-1.16277	2.79863	2.79863
Cd226	2.0009	-1.56078	3.4695	0.0016477	0.282036	-1.53568	2.78312	2.78312
Kank1	1.19197	3.50853	3.46482	0.00166807	0.282036	-1.28959	2.77778	2.77778
Astn2	1.76409	0.320453	3.46178	0.00168143	0.282036	-1.19188	2.77432	2.77432
Ighd	2.57228	0.380999	3.4611	0.00168443	0.282036	-1.20283	2.77355	2.77355
Smoc2	1.40663	2.36438	3.46073	0.00168604	0.282036	-1.19335	2.77313	2.77313
Dtx1	2.33861	-1.21442	3.45907	0.0016934	0.282036	-1.46179	2.77124	2.77124
H2.K1	1.23347	10.5301	3.45412	0.00171552	0.282036	-1.31859	2.7656	2.7656
Phyhip	2.74819	-1.12244	3.43278	0.00181406	0.282036	-1.36897	2.74135	2.74135
Reps2	1.29352	3.90254	3.43231	0.00181631	0.282036	-1.38749	2.74081	2.74081
C1s1	1.59888	4.45315	3.43219	0.00181689	0.282036	-1.44054	2.74067	2.74067
Cftr	3.00179	1.75086	3.43122	0.0018215	0.282036	-1.24574	2.73957	2.73957
Abi3bp	2.17638	0.592059	3.42564	0.00184827	0.282036	-1.25767	2.73323	2.73323
Itgb7	1.15782	2.69753	3.42461	0.00185326	0.282036	-1.29302	2.73206	2.73206
Gfra2	2.71331	0.575525	3.4219	0.00186639	0.282036	-1.27083	2.729	2.729
Pdgfrl	1.25889	0.842072	3.42162	0.00186778	0.282036	-1.25632	2.72867	2.72867
Ighv1.85	3.51633	-2.43664	3.41698	0.00189054	0.282036	-1.71642	2.72341	2.72341
Jaml	1.0189	1.13756	3.4157	0.0018969	0.282036	-1.25878	2.72196	2.72196
H2afy2	1.21676	0.491478	3.39833	0.00198484	0.289543	-1.31582	2.70228	2.70228
Sncaip	0.953126	0.257011	3.38705	0.00204406	0.292828	-1.35499	2.68951	2.68951
Tnfsf13b	1.1315	2.13047	3.38683	0.00204523	0.292828	-1.34315	2.68926	2.68926
H2.D1	1.00634	10.6887	3.38283	0.00206661	0.293175	-1.48748	2.68474	2.68474
Siglech	2.26267	-1.07064	3.37545	0.00210669	0.296143	-1.54919	2.6764	2.6764
Tlr9	1.41398	-0.0799019	3.36859	0.00214463	0.29703	-1.44651	2.66865	2.66865
H2.Oa	1.67697	0.405405	3.36536	0.00216272	0.29703	-1.39292	2.665	2.665
Socs1	1.1187	2.27122	3.35463	0.00222386	0.301645	-1.43193	2.65289	2.65289
Col3a1	1.1504	6.80574	3.33076	0.00236588	0.318118	-1.76434	2.62601	2.62601
H2.DMb2	1.56619	4.45909	3.30262	0.00254453	0.331708	-1.74005	2.59439	2.59439
Ctla4	2.23765	-1.18328	3.29965	0.00256416	0.331708	-1.73114	2.59105	2.59105
Cpxm1	1.18566	2.17532	3.29704	0.00258151	0.331708	-1.55541	2.58813	2.58813
Pcolce2	2.37252	2.45921	3.29492	0.00259565	0.331708	-1.57525	2.58575	2.58575
Irf4	1.34472	1.64733	3.27759	0.0027143	0.33886	-1.56717	2.56634	2.56634
Pdgfra	1.1435	4.42621	3.27673	0.00272031	0.33886	-1.80264	2.56538	2.56538
Tollip	0.32829	6.52998	3.27403	0.00273928	0.33886	-1.91425	2.56236	2.56236
Cxcr6	1.93379	0.845382	3.25893	0.00284786	0.341825	-1.60534	2.54548	2.54548
Lix1l	0.700356	3.67093	3.24824	0.00292723	0.341825	-1.80023	2.53354	2.53354
Irf1	0.856089	6.13282	3.24391	0.00295998	0.341825	-1.97893	2.52871	2.52871
Slc9a7	1.38338	0.872824	3.23982	0.00299119	0.341825	-1.64432	2.52416	2.52416
Parp14	1.074	5.74726	3.23668	0.00301545	0.341825	-1.98509	2.52065	2.52065
Olfml3	1.02344	3.98679	3.23604	0.00302037	0.341825	-1.85415	2.51994	2.51994
Cfap77	1.75232	-1.17556	3.23344	0.00304056	0.341825	-1.83459	2.51705	2.51705
Dpysl3	0.99273	3.41669	3.23292	0.00304467	0.341825	-1.8221	2.51646	2.51646
Tnfrsf13c	1.9578	-1.65978	3.22677	0.00309303	0.341825	-1.95021	2.50962	2.50962
Nos2	1.15544	2.4129	3.22558	0.0031025	0.341825	-1.72757	2.50829	2.50829
Fam102b	0.740756	7.61718	3.22377	0.00311695	0.341825	-1.99917	2.50627	2.50627
Igkv1.117	2.47991	2.1633	3.21457	0.00319122	0.344334	-1.72339	2.49604	2.49604
H2.T22	0.917382	5.97027	3.20942	0.00323357	0.344334	-2.05266	2.49032	2.49032
Cfap54	1.97869	-0.29251	3.20753	0.00324928	0.344334	-1.74642	2.48821	2.48821
Kif26b	1.30168	2.05619	3.2073	0.00325117	0.344334	-1.77242	2.48796	2.48796
Sec1	2.47562	0.963767	3.19343	0.00336848	0.352002	-1.74891	2.47257	2.47257
Lingo1	1.347	-1.18107	3.19336	0.00336909	0.352002	-1.89257	2.47249	2.47249
Blk	1.99061	-1.16613	3.19065	0.00339252	0.352071	-1.90713	2.46948	2.46948
Vsnl1	2.55943	-1.7874	3.18479	0.00344366	0.352644	-2.03494	2.46298	2.46298
Igkv1.122	1.98778	-0.571946	3.17467	0.00353365	0.359479	-1.82649	2.45178	2.45178
Spata13	0.592883	5.29046	3.16048	0.00366371	0.363755	-2.15761	2.43608	2.43608
Epha3	1.79224	0.0504553	3.16015	0.00366678	0.363755	-1.83685	2.43571	2.43571
X6030408B16Rik	1.82744	-0.790283	3.15787	0.00368812	0.363755	-1.91005	2.43319	2.43319
Gpr18	1.46836	-1.17061	3.15144	0.00374895	0.363755	-2.00655	2.42609	2.42609
H2.Ob	1.53054	0.963688	3.1502	0.00376079	0.363755	-1.83558	2.42472	2.42472
Scgb1a1	5.44165	6.93685	3.14896	0.00377268	0.363755	-2.08868	2.42335	2.42335
Angptl7	2.71997	0.72517	3.14573	0.00380374	0.363755	-1.86174	2.41979	2.41979
Col1a2	1.06213	6.57994	3.14254	0.00383474	0.363755	-2.21774	2.41626	2.41626
Cldn15	1.93878	0.0246102	3.14126	0.00384721	0.363755	-1.85804	2.41485	2.41485
Gabra3	2.68584	-1.22254	3.13998	0.0038597	0.363755	-1.97348	2.41345	2.41345
Grap2	1.42872	1.07855	3.1344	0.0039148	0.363755	-1.86972	2.40729	2.40729
Gas1	1.78027	1.48625	3.13205	0.00393819	0.363755	-1.90039	2.4047	2.4047
Lyz2	1.36372	13.2816	3.12951	0.00396369	0.363755	-1.96708	2.4019	2.4019
Tlr11	2.14076	-1.32895	3.12923	0.00396649	0.363755	-2.08317	2.40159	2.40159
Mzb1	2.12567	1.63225	3.12831	0.00397574	0.363755	-1.89422	2.40058	2.40058
H2.T.ps	1.33962	0.168953	3.12571	0.00400197	0.363755	-1.90417	2.39773	2.39773
Gpr183	1.06495	0.411684	3.11897	0.00407091	0.363755	-1.90735	2.39031	2.39031
Prkcq	1.44531	1.11581	3.11623	0.00409928	0.363755	-1.90803	2.38729	2.38729
Akap7	0.935368	5.67319	3.1125	0.00413817	0.363755	-2.28533	2.38319	2.38319
Oasl2	1.2795	4.08363	3.1123	0.00414026	0.363755	-2.15903	2.38297	2.38297
Frem1	1.60851	-0.362196	3.10147	0.00425531	0.365903	-1.97688	2.37107	2.37107
H2.Eb2	2.19817	2.31648	3.09522	0.00432305	0.365903	-2.03136	2.36421	2.36421
Dkk3	0.892931	3.712	3.09114	0.00436783	0.365903	-2.16215	2.35973	2.35973
Epm2a	0.855063	2.35168	3.08676	0.00441635	0.365903	-2.04596	2.35494	2.35494
Cd3d	2.03196	0.402808	3.0863	0.00442149	0.365903	-1.97733	2.35443	2.35443
Ogn	2.31589	2.35238	3.07987	0.00449384	0.365903	-2.06366	2.34738	2.34738
Plxdc2	0.964853	4.09074	3.07892	0.00450461	0.365903	-2.23271	2.34634	2.34634
Iglc3	2.4988	-1.14273	3.07791	0.00451604	0.365903	-2.15323	2.34524	2.34524
Runx1t1	1.32313	-0.849356	3.07115	0.00459357	0.365903	-2.06668	2.33785	2.33785
Fam180a	2.27356	-1.21	3.06926	0.0046155	0.365903	-2.09005	2.33578	2.33578
Gata4	2.63822	-1.75966	3.06871	0.00462196	0.365903	-2.19723	2.33517	2.33517
Ednra	0.912947	3.01955	3.06871	0.00462197	0.365903	-2.14247	2.33517	2.33517
Gpr171	0.871101	1.16714	3.06856	0.00462371	0.365903	-2.01807	2.33501	2.33501
Sfrp1	1.68741	2.5458	3.06531	0.00466163	0.365903	-2.13224	2.33146	2.33146
Fam131a	0.575749	2.95216	3.06057	0.00471763	0.367705	-2.16046	2.32628	2.32628
Dpysl5	1.98132	-1.93602	3.05828	0.00474484	0.367705	-2.21701	2.32378	2.32378
Chst3	1.83572	-0.00251008	3.05537	0.00477971	0.367705	-2.05262	2.3206	2.3206
C1qtnf9	1.26826	0.14521	3.05308	0.00480733	0.367999	-2.04633	2.3181	2.3181
Lck	1.37586	1.6914	3.04459	0.00491091	0.369946	-2.08034	2.30884	2.30884
Gpr88	1.99352	-1.72433	3.04388	0.00491969	0.369946	-2.20465	2.30806	2.30806
Abca8a	2.21583	0.949528	3.04266	0.00493474	0.369946	-2.06034	2.30674	2.30674
Adgrd1	1.70659	1.23997	3.041	0.00495533	0.369946	-2.09817	2.30493	2.30493
Gm45837	0.907836	3.64862	3.03932	0.00497631	0.369946	-2.25912	2.30309	2.30309
Itpka	1.16977	0.460822	3.03738	0.00500063	0.369975	-2.07133	2.30097	2.30097
Ddr2	0.848095	4.34721	3.0304	0.00508884	0.371476	-2.38188	2.29338	2.29338
Nfkbie	1.15396	3.65277	3.02747	0.00512637	0.371476	-2.31484	2.29019	2.29019
Irgm2	1.46016	4.79373	3.01604	0.00527523	0.371476	-2.43693	2.27776	2.27776
Crb2	1.68454	-1.40467	3.01561	0.00528081	0.371476	-2.17796	2.2773	2.2773
Pcnx2	1.76542	-1.73022	3.01362	0.0053072	0.371476	-2.28044	2.27513	2.27513
Gypc	1.08521	1.37543	3.01343	0.00530971	0.371476	-2.13915	2.27493	2.27493
Cd69	1.44112	0.0547465	3.01288	0.00531711	0.371476	-2.12819	2.27432	2.27432
Alox12	1.15016	1.0028	3.01269	0.00531955	0.371476	-2.12536	2.27413	2.27413
Lama4	0.820661	3.74605	3.00722	0.00539281	0.371476	-2.364	2.26818	2.26818
Grk5	0.68685	4.06712	3.00372	0.00544016	0.371476	-2.40449	2.26439	2.26439
Scn1b	1.0871	4.61146	3.0031	0.00544869	0.371476	-2.47357	2.26371	2.26371
Tmem178	1.15929	1.26393	3.00287	0.00545182	0.371476	-2.15963	2.26346	2.26346
Bcl11b	1.0879	0.927827	3.0028	0.00545276	0.371476	-2.14989	2.26338	2.26338
Frmd5	1.51024	-0.789298	2.99851	0.0055115	0.371476	-2.18864	2.25873	2.25873
Stox1	1.0377	-0.791155	2.99829	0.00551449	0.371476	-2.20549	2.25849	2.25849
Flrt2	1.08977	2.35566	2.99072	0.00561966	0.373938	-2.26019	2.25029	2.25029
Fbn1	0.774613	4.93548	2.98844	0.00565158	0.373938	-2.52734	2.24783	2.24783
Sell	1.71907	1.47278	2.983	0.00572877	0.373938	-2.19541	2.24194	2.24194
Adamts2	0.766023	3.97472	2.98246	0.00573656	0.373938	-2.44589	2.24135	2.24135
Loxl1	1.14334	4.09938	2.97757	0.00580672	0.373938	-2.47191	2.23607	2.23607
Pkhd1l1	2.07328	0.418669	2.97566	0.00583444	0.373938	-2.2102	2.234	2.234
Kit	1.08602	3.79693	2.97433	0.00585376	0.373938	-2.4403	2.23257	2.23257
Gata3	1.55472	-0.227117	2.97345	0.00586668	0.373938	-2.21768	2.23161	2.23161
Igtp	1.76301	4.74064	2.97251	0.00588038	0.373938	-2.52535	2.23059	2.23059
Tnfrsf8	1.13709	-1.15124	2.97206	0.00588701	0.373938	-2.31737	2.23011	2.23011
Lrch1	0.528272	4.74247	2.97113	0.00590059	0.373938	-2.54892	2.2291	2.2291
Gimap7	2.6616	-1.22673	2.95971	0.00607048	0.383134	-2.36764	2.21678	2.21678
Cd2	1.77601	3.07188	2.94316	0.00632498	0.394162	-2.42402	2.19894	2.19894
Gpr141	1.82613	0.000957806	2.94059	0.00636538	0.394162	-2.28096	2.19618	2.19618
Rgs18	1.473	-1.24517	2.9378	0.00640942	0.394162	-2.39566	2.19318	2.19318
Adamts15	1.44879	2.15275	2.93653	0.00642969	0.394162	-2.34504	2.19181	2.19181
Mfap4	2.29127	4.2578	2.93562	0.00644421	0.394162	-2.57772	2.19083	2.19083
Dll1	1.03639	3.37564	2.93372	0.00647462	0.394162	-2.51137	2.18879	2.18879
Wnt2	1.44695	-0.56189	2.93143	0.00651133	0.394792	-2.31834	2.18633	2.18633
Rgs7bp	1.26419	0.297073	2.92846	0.0065594	0.394792	-2.29149	2.18314	2.18314
Sh2d2a	1.88971	-0.0968078	2.92833	0.00656157	0.394792	-2.31467	2.18299	2.18299
Mpdz	0.924302	2.00539	2.92603	0.00659887	0.395498	-2.37099	2.18053	2.18053
Kcna2	2.92063	-2.38462	2.9196	0.0067046	0.395865	-2.57925	2.17363	2.17363
Nub1	0.40199	5.87396	2.91804	0.00673053	0.395865	-2.73899	2.17195	2.17195
Ifit3	1.47262	3.79238	2.916	0.00676447	0.395865	-2.54314	2.16977	2.16977
Vsir	0.83898	4.99274	2.91472	0.0067859	0.395865	-2.6808	2.16839	2.16839
Rbm43	0.708761	4.33277	2.9133	0.00680981	0.395865	-2.63453	2.16687	2.16687
Mmp17	1.4507	0.431765	2.90974	0.00686984	0.39699	-2.32913	2.16305	2.16305
H2.Q6	1.54917	6.58256	2.9076	0.00690618	0.39699	-2.75358	2.16076	2.16076
Agbl2	1.51796	0.527984	2.90467	0.00695633	0.398392	-2.34219	2.15762	2.15762
Ms4a1	2.19067	-0.0389369	2.90305	0.00698419	0.398511	-2.35103	2.15588	2.15588
Cnksr3	0.804097	3.67509	2.89093	0.00719582	0.398668	-2.62513	2.14292	2.14292
Tmem229b	0.915427	3.35638	2.88637	0.007277	0.398668	-2.56333	2.13805	2.13805
Ndn	1.27145	0.35704	2.88601	0.00728337	0.398668	-2.37587	2.13767	2.13767
Col13a1	1.90964	0.578106	2.88433	0.00731355	0.398668	-2.38016	2.13587	2.13587
Lrrc46	1.02633	-0.0985294	2.88103	0.00737311	0.398668	-2.39051	2.13235	2.13235
Ccr2	1.28378	2.99166	2.8808	0.00737724	0.398668	-2.53534	2.13211	2.13211
Naa60	0.463129	5.23036	2.88007	0.00739051	0.398668	-2.78726	2.13133	2.13133
Lat	1.3192	0.792987	2.87903	0.00740947	0.398668	-2.39572	2.13021	2.13021
Nr4a1	0.775243	4.46229	2.87836	0.00742157	0.398668	-2.74178	2.1295	2.1295
Olfml1	1.42533	0.494306	2.87827	0.00742334	0.398668	-2.3909	2.1294	2.1294
Ighv2.3	3.04849	-3.05961	2.87749	0.00743757	0.398668	-2.72497	2.12857	2.12857
Xaf1	0.908892	4.4599	2.87446	0.00749301	0.399496	-2.72832	2.12534	2.12534
Kcnrg	1.68789	-1.16626	2.8731	0.00751817	0.399496	-2.48967	2.12389	2.12389
H2.M3	0.985588	3.86217	2.8715	0.00754773	0.399694	-2.67442	2.12218	2.12218
Ahi1	0.680962	3.06523	2.86708	0.00762992	0.401298	-2.6146	2.11748	2.11748
Aldh1a2	1.20843	2.94588	2.86533	0.00766281	0.401515	-2.62769	2.11561	2.11561
Cxcl10	2.32034	0.923164	2.8641	0.00768599	0.401515	-2.42279	2.1143	2.1143
Tmem173	0.584825	5.28388	2.86236	0.00771888	0.401875	-2.83002	2.11245	2.11245
Aoc1	1.39852	-0.33278	2.85863	0.00778972	0.404203	-2.44125	2.10848	2.10848
Gbp9	1.15295	4.1204	2.84973	0.00796119	0.407673	-2.7476	2.09902	2.09902
Ppp1r16b	1.02088	3.8503	2.84815	0.00799222	0.407673	-2.73699	2.09733	2.09733
Rspo1	2.20936	-0.100955	2.84601	0.00803401	0.407673	-2.45413	2.09507	2.09507
Enpp2	1.41536	2.5104	2.84348	0.00808398	0.407673	-2.58547	2.09237	2.09237
Ighg2b	2.67851	2.64668	2.84165	0.00812024	0.407673	-2.56299	2.09043	2.09043
Irgm1	1.04974	5.4861	2.83474	0.00825841	0.413268	-2.90103	2.0831	2.0831
Dennd4a	0.63563	3.8436	2.83027	0.00834889	0.41509	-2.77099	2.07837	2.07837
P4ha1	0.525238	7.09214	2.82921	0.00837051	0.41509	-2.93318	2.07725	2.07725
Robo2	0.943302	2.53449	2.82553	0.00844603	0.41509	-2.62915	2.07335	2.07335
Asb2	1.03092	0.512858	2.82328	0.00849252	0.41509	-2.49976	2.07096	2.07096
AW011738	0.764284	0.428135	2.822	0.00851905	0.41509	-2.50091	2.06961	2.06961
Cygb	0.910558	3.3289	2.82187	0.0085218	0.41509	-2.71987	2.06947	2.06947
Trim5	1.33828	1.73152	2.81736	0.00861582	0.41509	-2.56915	2.0647	2.0647
Rai2	1.50316	-0.618946	2.81701	0.00862322	0.41509	-2.53674	2.06433	2.06433
Arl6ip1	0.43466	8.51454	2.81655	0.00863293	0.41509	-2.90449	2.06384	2.06384
Svep1	1.3289	2.65059	2.81603	0.00864379	0.41509	-2.65591	2.0633	2.0633
Lca5	0.485039	1.73206	2.81341	0.00869915	0.415687	-2.59062	2.06052	2.06052
H2.Ab1	0.992747	9.722	2.81001	0.00877133	0.415687	-2.84411	2.05693	2.05693
S1pr4	1.05507	1.27055	2.8091	0.00879084	0.415687	-2.55014	2.05597	2.05597
Slfn5	1.02649	3.44356	2.80198	0.00894431	0.415687	-2.75943	2.04845	2.04845
Ephx1	1.06822	4.87657	2.79994	0.00898887	0.415687	-2.94281	2.0463	2.0463
Igkv4.74	3.5341	-0.782182	2.79825	0.00902566	0.415687	-2.59066	2.04452	2.04452
Gyg	0.639157	5.54677	2.79164	0.00917179	0.415687	-3.00624	2.03755	2.03755
Pcdh18	0.738725	1.42753	2.79114	0.00918289	0.415687	-2.60416	2.03702	2.03702
Ppil6	0.880625	0.00048356	2.79014	0.00920521	0.415687	-2.56224	2.03597	2.03597
42797	0.906234	1.85614	2.78841	0.00924389	0.415687	-2.64471	2.03415	2.03415
Ifi208	1.64695	0.0194517	2.78686	0.00927855	0.415687	-2.56983	2.03252	2.03252
Il16	1.04984	2.55817	2.78632	0.00929079	0.415687	-2.71058	2.03195	2.03195
Ighv1.55	3.84639	-1.71216	2.78586	0.0093011	0.415687	-2.74214	2.03147	2.03147
H2.DMa	0.770198	6.87581	2.7858	0.00930242	0.415687	-3.03516	2.0314	2.0314
H2.Aa	0.905248	10.0024	2.78502	0.00932008	0.415687	-2.88664	2.03058	2.03058
Rhoq	0.562846	5.68287	2.78018	0.00943017	0.417106	-3.03925	2.02548	2.02548
Slc1a3	0.644846	4.73303	2.77847	0.00946922	0.417106	-3.00301	2.02369	2.02369
Cd19	1.90484	-0.672078	2.77663	0.00951141	0.417106	-2.61182	2.02176	2.02176
Ankrd44	0.595052	4.80932	2.77433	0.00956453	0.417106	-2.99274	2.01934	2.01934
Jam3	0.74545	1.73536	2.77347	0.00958449	0.417106	-2.66747	2.01843	2.01843
Ms4a4b	1.95586	0.672967	2.77307	0.00959369	0.417106	-2.59956	2.01801	2.01801
Dtx3l	0.759967	5.31753	2.76939	0.0096796	0.417445	-3.04443	2.01414	2.01414
Cyp4b1	1.67896	4.03322	2.76809	0.00971011	0.417445	-2.91305	2.01278	2.01278
Kcnb1	1.49975	0.232772	2.76733	0.00972796	0.417445	-2.60596	2.01198	2.01198
Diras2	2.31366	-1.89532	2.76541	0.00977313	0.417445	-2.74742	2.00997	2.00997
Gimap4	0.792638	3.97114	2.76538	0.00977374	0.417445	-2.91068	2.00994	2.00994
Tcf7	0.712615	2.31336	2.76375	0.00981241	0.417445	-2.74372	2.00822	2.00822
Cytl1	2.94272	-2.17776	2.76315	0.00982668	0.417445	-2.76426	2.00759	2.00759
Slc15a4	0.497213	5.15298	2.76199	0.00985412	0.417464	-3.04644	2.00638	2.00638
H2.Q7	1.63011	6.28743	2.7594	0.00991597	0.41812	-3.07903	2.00366	2.00366
Nfkb1	0.511743	6.62052	2.75908	0.00992368	0.41812	-3.10005	2.00333	2.00333
Asap3	0.761817	3.58934	2.75647	0.00998639	0.419618	-2.91037	2.00059	2.00059
Cped1	1.47675	2.48619	2.75217	0.0100906	0.421704	-2.77439	1.99608	1.99608
Cnr2	1.01376	2.57419	2.74973	0.01015	0.421907	-2.7798	1.99353	1.99353
Cfap57	2.38508	-2.05118	2.74773	0.0101992	0.422814	-2.73324	1.99144	1.99144
Cfap61	2.23838	-2.04233	2.74451	0.0102785	0.424529	-2.77627	1.98807	1.98807
Lrrc23	3.28757	-1.42176	2.74383	0.0102954	0.424529	-2.69908	1.98736	1.98736
Fbln1	1.74943	1.8566	2.74022	0.0103852	0.426746	-2.75122	1.98358	1.98358
Plcb4	0.84194	3.15575	2.73695	0.0104674	0.426746	-2.90857	1.98016	1.98016
Wt1	1.96842	-1.0097	2.73529	0.0105093	0.426746	-2.67196	1.97842	1.97842
Hexa	0.447503	7.50042	2.73436	0.0105328	0.426746	-3.13813	1.97746	1.97746
Inmt	1.45905	5.10797	2.73066	0.0106269	0.426746	-3.09742	1.97359	1.97359
H2.Eb1	0.847864	9.30627	2.72935	0.0106605	0.426746	-3.0464	1.97222	1.97222
Cfap126	0.99438	1.63687	2.72913	0.010666	0.426746	-2.74509	1.972	1.972
Igkc	1.77876	8.19679	2.72814	0.0106913	0.426746	-3.10885	1.97097	1.97097
Slpi	0.782361	6.4322	2.72739	0.0107108	0.426746	-3.16667	1.97018	1.97018
Stat1	1.03796	5.05089	2.72532	0.0107641	0.426746	-3.11783	1.96802	1.96802
Pou2af1	1.78297	1.18268	2.72279	0.0108296	0.426746	-2.71284	1.96539	1.96539
Pmm1	0.565025	4.41641	2.72268	0.0108325	0.426746	-3.07027	1.96527	1.96527
H2.DMb1	0.596124	7.29202	2.72168	0.0108586	0.426746	-3.16959	1.96423	1.96423
Fat3	1.96411	-1.15354	2.71856	0.0109402	0.426746	-2.7289	1.96097	1.96097
Meis1	1.13967	1.34629	2.7157	0.0110156	0.426818	-2.75269	1.95799	1.95799
B3gnt9	0.734018	1.37248	2.71547	0.0110216	0.426818	-2.75653	1.95775	1.95775
Gvin1	2.05625	-1.73165	2.71415	0.0110565	0.426818	-2.88994	1.95638	1.95638
Serping1	1.2296	5.53374	2.71369	0.0110686	0.426818	-3.16143	1.95591	1.95591
Rsph1	1.4903	0.785139	2.71068	0.011149	0.427597	-2.74257	1.95277	1.95277
Zap70	1.37761	0.466243	2.71035	0.0111578	0.427597	-2.71609	1.95242	1.95242
Fam65b	1.36726	0.965383	2.70879	0.0111994	0.427597	-2.73956	1.9508	1.9508
Podnl1	1.44407	-0.944194	2.70604	0.0112733	0.427749	-2.75681	1.94795	1.94795
Sod3	1.30835	4.85707	2.70398	0.0113293	0.427749	-3.13754	1.9458	1.9458
Fmnl1	0.785333	4.59298	2.70352	0.0113417	0.427749	-3.11386	1.94532	1.94532
Lhfp	0.774416	5.80098	2.70224	0.0113765	0.428018	-3.21717	1.94399	1.94399
Trim30a	1.17565	3.96114	2.69837	0.0114822	0.428864	-3.05171	1.93997	1.93997
Tmed8	0.533414	4.64293	2.69717	0.0115152	0.42906	-3.15429	1.93873	1.93873
Crtc3	0.484237	4.7999	2.69016	0.0117098	0.432245	-3.1807	1.93145	1.93145
Bcl6b	0.716218	3.02674	2.68987	0.011718	0.432245	-2.96905	1.93115	1.93115
Cd8b1	2.12187	-0.142901	2.68873	0.0117497	0.432245	-2.75766	1.92997	1.92997
Gga2	0.490646	5.10159	2.68584	0.0118312	0.432245	-3.20874	1.92697	1.92697
Wisp2	1.39044	2.3509	2.68548	0.0118414	0.432245	-2.88744	1.9266	1.9266
Cr2	2.05549	-1.86079	2.68397	0.011884	0.432245	-2.87348	1.92504	1.92504
Ciita	0.872993	6.27085	2.68263	0.0119221	0.432245	-3.26363	1.92365	1.92365
Gm5431	1.74027	1.43904	2.68224	0.0119332	0.432245	-2.81063	1.92324	1.92324
Hydin	3.46729	-2.24381	2.68214	0.0119361	0.432245	-2.91953	1.92314	1.92314
Fpr2	1.55391	3.43881	2.68082	0.0119737	0.432281	-3.02645	1.92177	1.92177
Igkv1.88	2.55192	-2.50077	2.67979	0.0120033	0.432281	-2.93446	1.9207	1.9207
Klhl32	1.1416	-0.401217	2.67733	0.0120738	0.432281	-2.77496	1.91816	1.91816
Adam23	1.92304	0.173822	2.67614	0.0121081	0.432281	-2.77718	1.91693	1.91693
Ly6e	0.603749	10.1109	2.67448	0.0121561	0.432281	-3.12114	1.91521	1.91521
Il2ra	1.03096	0.752987	2.67422	0.0121636	0.432281	-2.8058	1.91494	1.91494
Ppp1r3c	0.966154	4.69912	2.67358	0.0121821	0.432281	-3.21243	1.91428	1.91428
H2.Q1	1.49031	-0.238486	2.67277	0.0122056	0.432281	-2.79197	1.91344	1.91344
Rarres2	1.65581	2.56008	2.66837	0.0123343	0.434071	-2.95808	1.90888	1.90888
Pim2	0.456806	1.80379	2.66525	0.0124262	0.434071	-2.88109	1.90566	1.90566
Ighg2c	3.10977	3.2994	2.66404	0.012462	0.434071	-2.97149	1.90441	1.90441
Stat5b	0.498037	5.09997	2.66269	0.0125019	0.434071	-3.25436	1.90302	1.90302
Tnfsf11	1.55595	-1.66773	2.66102	0.0125517	0.434071	-2.86644	1.9013	1.9013
Capn6	1.565	-1.41218	2.6597	0.0125911	0.434071	-2.87201	1.89994	1.89994
Tnfaip2	0.950299	5.61235	2.65895	0.0126135	0.434071	-3.28876	1.89916	1.89916
Fam19a5	1.94319	-1.08434	2.65671	0.0126809	0.434071	-2.85694	1.89685	1.89685
Tgfb3	0.648095	3.96396	2.6562	0.0126962	0.434071	-3.18262	1.89633	1.89633
Rftn1	0.833151	3.71569	2.65452	0.0127472	0.434071	-3.11178	1.89459	1.89459
Scube1	0.901257	2.97027	2.6544	0.0127507	0.434071	-3.033	1.89447	1.89447
Cd274	0.73722	4.27774	2.65183	0.0128289	0.434071	-3.19395	1.89181	1.89181
Uba7	0.528729	4.61866	2.65117	0.0128488	0.434071	-3.23493	1.89114	1.89114
Ifnar2	0.625059	5.38312	2.65091	0.0128568	0.434071	-3.30833	1.89087	1.89087
Slc16a9	1.05394	2.42768	2.64787	0.0129498	0.435622	-2.98944	1.88774	1.88774
Kcnq5	1.48876	-1.35088	2.64665	0.0129873	0.435622	-2.87707	1.88648	1.88648
Pdcd1	1.86149	0.375455	2.64246	0.0131169	0.437874	-2.84	1.88217	1.88217
Aff3	1.55177	0.446623	2.64174	0.0131393	0.437874	-2.84561	1.88143	1.88143
Ighv1.42	3.56586	-2.69925	2.63546	0.0133362	0.439392	-3.01288	1.87497	1.87497
Vpreb3	2.13677	-0.270489	2.63539	0.0133384	0.439392	-2.85276	1.8749	1.8749
Gria3	0.885677	0.584317	2.63425	0.0133746	0.439392	-2.87335	1.87372	1.87372
Iglc2	1.7467	0.835256	2.63237	0.0134341	0.439392	-2.87704	1.87179	1.87179
Gpm6a	1.78298	2.60517	2.63132	0.0134676	0.439392	-3.10163	1.87071	1.87071
Ccl22	1.39446	2.57591	2.62892	0.0135444	0.439392	-3.05795	1.86824	1.86824
Ccdc69	0.892947	1.42817	2.62876	0.0135494	0.439392	-2.92934	1.86808	1.86808
Ccr10	1.27779	-0.960911	2.62868	0.0135519	0.439392	-2.89758	1.868	1.868
Rtp4	1.38966	3.22369	2.62808	0.013571	0.439392	-3.11713	1.86739	1.86739
Igkv16.104	2.32539	-0.0540147	2.62688	0.0136098	0.439392	-2.86728	1.86615	1.86615
Kcnh3	1.73118	-1.81668	2.62598	0.0136388	0.439392	-2.92735	1.86522	1.86522
Ccl8	2.88214	-0.37131	2.62544	0.0136563	0.439392	-2.87985	1.86467	1.86467
Ppp2r2c	2.18056	-1.35915	2.62415	0.0136979	0.439392	-2.90536	1.86335	1.86335
Plekho2	0.739206	4.19276	2.62332	0.0137248	0.439392	-3.2303	1.86249	1.86249
Oxct1	0.664609	7.43603	2.61881	0.0138717	0.439558	-3.38062	1.85787	1.85787
Rnase6	1.84715	0.66996	2.61658	0.0139448	0.439558	-2.89841	1.85559	1.85559
Ighv1.54	3.25163	-1.65682	2.6162	0.0139573	0.439558	-3.00195	1.8552	1.8552
Fgl2	1.39471	3.48331	2.61508	0.0139942	0.439558	-3.17123	1.85405	1.85405
Igkv10.94	2.74501	0.4427	2.61454	0.0140121	0.439558	-2.89613	1.8535	1.8535
Ifitm3	1.11174	5.79119	2.61361	0.0140427	0.439558	-3.39464	1.85255	1.85255
Tnfsf10	0.947599	4.13504	2.61125	0.0141214	0.439558	-3.26653	1.85012	1.85012
Serpina3e.ps	1.42951	-1.59751	2.61118	0.0141237	0.439558	-2.89915	1.85005	1.85005
Parp12	0.540142	5.60121	2.60985	0.0141679	0.439558	-3.4047	1.84869	1.84869
D630039A03Rik	1.03118	3.82225	2.608	0.0142299	0.439558	-3.25333	1.8468	1.8468
Parp10	0.459645	4.7469	2.60741	0.0142496	0.439558	-3.33563	1.8462	1.8462
Cckar	2.84996	0.838399	2.60626	0.0142881	0.439558	-2.95487	1.84502	1.84502
Tmem108	1.28633	-0.542845	2.60423	0.0143568	0.439558	-2.9092	1.84294	1.84294
Colec12	1.19724	4.86721	2.60078	0.0144738	0.439558	-3.33864	1.83942	1.83942
Scube2	2.02689	-0.384038	2.59936	0.0145224	0.439558	-2.91681	1.83796	1.83796
St6galnac6	0.806448	5.16551	2.59896	0.0145358	0.439558	-3.39798	1.83756	1.83756
Klrk1	1.9058	-0.718478	2.59822	0.0145612	0.439558	-2.93117	1.8368	1.8368
Rab28	0.401413	4.91585	2.59549	0.0146552	0.439558	-3.39091	1.83401	1.83401
Gm12216	0.789103	1.07725	2.59425	0.0146979	0.439558	-2.97462	1.83274	1.83274
Lax1	1.74523	0.304809	2.59304	0.0147396	0.439558	-2.92937	1.83151	1.83151
Jchain	1.70671	6.87682	2.59267	0.0147526	0.439558	-3.43834	1.83113	1.83113
Bik	0.823555	2.29687	2.58869	0.014891	0.439558	-3.11272	1.82708	1.82708
Col6a3	0.72011	4.58058	2.58854	0.0148963	0.439558	-3.36788	1.82692	1.82692
Trim12c	0.596696	4.36511	2.58812	0.014911	0.439558	-3.34262	1.82649	1.82649
Exoc3l4	0.961324	0.809616	2.58757	0.0149305	0.439558	-2.97995	1.82593	1.82593
Iglv1	2.19608	2.39396	2.58694	0.0149523	0.439558	-3.07598	1.82529	1.82529
Zeb1	0.682481	3.52446	2.58223	0.0151187	0.44244	-3.25485	1.82049	1.82049
Ikzf1	1.09229	3.63941	2.58173	0.0151362	0.44244	-3.26082	1.81998	1.81998
Ifit1	1.53086	3.21464	2.57973	0.0152075	0.443685	-3.22958	1.81794	1.81794
Ifit3b	1.36059	1.72088	2.57819	0.0152626	0.444456	-3.03571	1.81637	1.81637
Kif27	2.03559	-1.90718	2.57579	0.0153486	0.44612	-3.0164	1.81393	1.81393
Gbp3	1.48613	3.81591	2.57268	0.0154608	0.446755	-3.29815	1.81077	1.81077
Bnc1	2.21582	-1.73541	2.57116	0.0155158	0.446755	-2.97969	1.80923	1.80923
Lrrn4	2.19013	0.703182	2.57059	0.0155366	0.446755	-3.07408	1.80864	1.80864
Themis	1.9295	-1.17283	2.56794	0.0156334	0.446755	-2.99772	1.80595	1.80595
Tnfsf13	0.675561	2.33189	2.56779	0.0156388	0.446755	-3.1388	1.8058	1.8058
Ccdc153	4.9295	-1.3569	2.56778	0.0156393	0.446755	-3.01558	1.80578	1.80578
Ssc5d	0.970071	-0.158733	2.56659	0.0156828	0.446755	-2.97545	1.80458	1.80458
Ttc38	0.381864	5.30644	2.56507	0.0157388	0.446936	-3.48391	1.80303	1.80303
Trim12a	2.13357	2.37403	2.56445	0.0157616	0.446936	-3.14261	1.8024	1.8024
Ano6	0.350777	7.64952	2.56325	0.0158059	0.446936	-3.49386	1.80118	1.80118
Dock2	0.997679	4.569	2.56035	0.0159135	0.446936	-3.40475	1.79824	1.79824
Steap3	1.23252	2.34367	2.55994	0.0159286	0.446936	-3.14753	1.79782	1.79782
Slc38a5	1.94079	-0.239983	2.55962	0.0159405	0.446936	-2.99064	1.7975	1.7975
Sash3	0.872609	3.88622	2.55688	0.0160426	0.446936	-3.33236	1.79473	1.79473
Sp110	0.906029	3.07151	2.55631	0.0160642	0.446936	-3.21911	1.79414	1.79414
Prelp	1.2914	5.19675	2.55629	0.0160649	0.446936	-3.48551	1.79412	1.79412
X9930111J21Rik1	0.817595	1.93606	2.55302	0.016188	0.447043	-3.12072	1.79081	1.79081
Igkv8.19	1.76122	0.0265254	2.55297	0.0161899	0.447043	-3.00818	1.79076	1.79076
D17Wsu92e	0.351172	7.64568	2.54645	0.0164379	0.451332	-3.53181	1.78415	1.78415
Il2rg	1.16748	2.91162	2.54558	0.0164714	0.451332	-3.24945	1.78327	1.78327
Dennd5a	0.657255	7.12955	2.54528	0.016483	0.451332	-3.54718	1.78296	1.78296
Dpep1	1.82548	1.46171	2.54419	0.0165248	0.451332	-3.08456	1.78186	1.78186
Ighv3.6	2.8404	-0.0454487	2.54388	0.0165366	0.451332	-3.01678	1.78155	1.78155
D430019H16Rik	1.43967	0.151047	2.54027	0.0166762	0.451332	-3.02613	1.7779	1.7779
Pag1	0.613335	4.57958	2.53817	0.016758	0.451332	-3.47332	1.77578	1.77578
Awat2	0.824313	0.0416746	2.53762	0.0167794	0.451332	-3.03156	1.77522	1.77522
Art4	1.2856	0.596788	2.53689	0.016808	0.451332	-3.04566	1.77448	1.77448
X1700020N18Rik	2.23805	-1.98879	2.53602	0.0168421	0.451332	-3.09743	1.7736	1.7736
Il6st	0.558925	7.30382	2.53352	0.0169403	0.451332	-3.5662	1.77108	1.77108
Iglc1	2.13637	2.39249	2.53172	0.0170113	0.451332	-3.18601	1.76926	1.76926
Drc3	1.12047	1.27314	2.53167	0.0170136	0.451332	-3.12024	1.7692	1.7692
Il27ra	1.12969	0.882172	2.53011	0.0170753	0.451332	-3.07733	1.76763	1.76763
Hdac9	1.1451	2.55676	2.52617	0.0172322	0.451332	-3.25894	1.76366	1.76366
Pdgfrb	0.698855	4.90537	2.52536	0.0172648	0.451332	-3.53342	1.76284	1.76284
Arhgef6	0.78337	4.47117	2.52535	0.0172651	0.451332	-3.49162	1.76283	1.76283
Pced1b	0.618643	2.97936	2.52443	0.0173019	0.451332	-3.30315	1.76191	1.76191
Arl5c	1.1886	0.751567	2.52367	0.0173325	0.451332	-3.08587	1.76114	1.76114
Gm12185	1.60147	0.478987	2.52332	0.0173467	0.451332	-3.06749	1.76078	1.76078
Rasal3	0.858833	2.14514	2.52186	0.0174055	0.451332	-3.19275	1.75931	1.75931
Ddit4l	1.43341	0.66964	2.5217	0.017412	0.451332	-3.09539	1.75915	1.75915
Hlf	1.87958	0.537185	2.52124	0.0174308	0.451332	-3.07735	1.75868	1.75868
Mob2	0.284577	4.89366	2.51975	0.017491	0.451332	-3.54671	1.75719	1.75719
Unc45b	1.0672	1.12973	2.5197	0.0174932	0.451332	-3.11726	1.75713	1.75713
Etv1	0.854456	3.74605	2.51742	0.0175858	0.451332	-3.40597	1.75484	1.75484
Il21r	1.40754	0.942781	2.51665	0.0176174	0.451332	-3.0975	1.75406	1.75406
Myh11	1.24388	1.9011	2.51292	0.0177703	0.451332	-3.20461	1.75031	1.75031
Map3k14	0.479272	3.66471	2.51279	0.0177754	0.451332	-3.40713	1.75018	1.75018
Bst2	0.820899	5.63522	2.51052	0.0178693	0.452158	-3.60673	1.74789	1.74789
Ric3	1.35894	-0.330223	2.50971	0.0179027	0.452158	-3.076	1.74708	1.74708
Nudt18	0.435131	4.92531	2.50875	0.0179425	0.452158	-3.56353	1.74612	1.74612
Sfrp4	1.89272	-0.837016	2.50847	0.0179542	0.452158	-3.07729	1.74583	1.74583
Axin2	1.00121	2.05053	2.50703	0.0180143	0.452934	-3.23436	1.74438	1.74438
Gucy1a3	0.865788	3.93128	2.50518	0.0180917	0.454143	-3.47019	1.74252	1.74252
Mettl25	0.391074	2.5859	2.50446	0.0181215	0.454155	-3.28763	1.7418	1.7418
Znfx1	0.432777	6.02427	2.50052	0.0182876	0.456836	-3.64635	1.73784	1.73784
F7	0.811966	5.13102	2.49966	0.0183239	0.457003	-3.59387	1.73698	1.73698
Tmem221	0.883206	2.33551	2.49768	0.0184082	0.45763	-3.28108	1.73499	1.73499
Boc	1.02827	1.47047	2.49644	0.0184607	0.457711	-3.1927	1.73375	1.73375
Tmem159	0.368868	5.2317	2.49559	0.018497	0.457711	-3.62649	1.7329	1.7329
Ppm1h	0.478827	5.58633	2.49543	0.018504	0.457711	-3.64538	1.73273	1.73273
Tnfrsf1b	0.461676	6.59731	2.49451	0.0185431	0.457711	-3.66641	1.73182	1.73182
Vgll3	0.784265	1.05033	2.49389	0.01857	0.457711	-3.18325	1.73119	1.73119
Slc43a3	0.865731	4.60075	2.49198	0.0186522	0.457911	-3.56167	1.72927	1.72927
H2.T10	1.37905	3.31104	2.49159	0.0186687	0.457911	-3.37978	1.72889	1.72889
Snrk	0.425739	6.02459	2.49111	0.0186896	0.457911	-3.66715	1.7284	1.7284
Fign	1.72563	-1.30874	2.4881	0.0188198	0.457911	-3.13139	1.72538	1.72538
Fgfr1	0.601029	3.88232	2.48743	0.0188486	0.457911	-3.49431	1.72472	1.72472
Klrd1	2.00483	-1.25039	2.48686	0.0188737	0.457911	-3.14229	1.72414	1.72414
Lifr	0.921	5.57004	2.48464	0.0189704	0.457911	-3.67038	1.72192	1.72192
Zc3h12d	0.507014	2.65105	2.48375	0.0190094	0.457911	-3.34074	1.72103	1.72103
Pla2g16	0.58736	5.40904	2.48213	0.0190805	0.457911	-3.6591	1.71941	1.71941
Prkd2	0.517644	4.89529	2.48189	0.019091	0.457911	-3.62668	1.71917	1.71917
D430041D05Rik	1.90962	-1.40396	2.48126	0.0191189	0.457911	-3.13212	1.71854	1.71854
Sytl4	0.971263	1.23346	2.48122	0.0191208	0.457911	-3.21564	1.71849	1.71849
X3632451O06Rik	1.37124	-1.93104	2.48074	0.0191416	0.457911	-3.15926	1.71802	1.71802
Ccdc96	1.0822	-0.705165	2.47966	0.0191895	0.457911	-3.12706	1.71694	1.71694
Ntng2	0.979548	0.850319	2.47759	0.0192811	0.458542	-3.17196	1.71487	1.71487
Dnah8	1.03321	0.28679	2.47751	0.0192846	0.458542	-3.14517	1.71479	1.71479
X1700007K13Rik	2.47547	-1.95988	2.47564	0.0193677	0.45933	-3.194	1.71292	1.71292
Ccdc151	2.03425	-1.8739	2.47462	0.0194133	0.459706	-3.19569	1.7119	1.7119
Stat4	1.24172	-1.17586	2.47272	0.0194982	0.460306	-3.15344	1.71001	1.71001
Tnfsf8	0.787968	0.409037	2.46999	0.019621	0.460533	-3.16849	1.70728	1.70728
Ar	1.62922	-0.481762	2.46893	0.0196688	0.460533	-3.14538	1.70622	1.70622
Cldn10	1.91409	-0.180685	2.46866	0.0196811	0.460533	-3.16211	1.70595	1.70595
Tnfrsf14	0.924001	1.8041	2.46838	0.0196941	0.460533	-3.26164	1.70566	1.70566
Igha	1.63772	8.70617	2.46703	0.0197551	0.460533	-3.63608	1.70432	1.70432
Cfap206	3.65612	-2.21041	2.46625	0.0197903	0.460533	-3.21522	1.70355	1.70355
H2.K2	1.17101	1.05333	2.46592	0.0198056	0.460533	-3.23093	1.70321	1.70321
Tnfrsf13b	0.792922	2.45783	2.46205	0.0199824	0.462598	-3.35047	1.69935	1.69935
Ssbp2	0.943284	3.14658	2.46168	0.0199993	0.462598	-3.50415	1.69899	1.69899
Stat5a	0.469683	3.80009	2.46101	0.0200299	0.462598	-3.536	1.69832	1.69832
Brinp2	2.63482	-3.60364	2.45811	0.0201637	0.462598	-3.32167	1.69543	1.69543
Col14a1	1.88098	3.27994	2.45624	0.0202506	0.463184	-3.47698	1.69356	1.69356
Dirc2	0.451421	5.14016	2.45282	0.0204098	0.465483	-3.69916	1.69016	1.69016
Selplg	0.783004	4.61032	2.45114	0.0204885	0.466046	-3.6445	1.68849	1.68849
Thbs2	0.955562	2.35037	2.45101	0.0204948	0.466046	-3.39772	1.68836	1.68836
Mmp2	0.943048	3.67571	2.44767	0.0206521	0.467847	-3.55199	1.68504	1.68504
Dnaaf1	2.68775	-2.91459	2.44564	0.0207481	0.469047	-3.29698	1.68302	1.68302
Vim	0.583381	8.43554	2.44385	0.0208333	0.469895	-3.70845	1.68124	1.68124
Ccdc80	0.873122	4.37597	2.44184	0.020929	0.471071	-3.65011	1.67925	1.67925
Pi15	1.49728	-1.03465	2.43995	0.02102	0.472432	-3.1965	1.67737	1.67737
Ighv3.8	2.21821	-1.47374	2.43802	0.0211129	0.472894	-3.21385	1.67545	1.67545
Ttc21a	3.08167	-1.54352	2.43724	0.0211507	0.472894	-3.21807	1.67468	1.67468
Tbc1d10c	1.30263	0.582421	2.43254	0.0213786	0.473873	-3.23769	1.67002	1.67002
Ube2l6	0.770533	4.34538	2.43173	0.0214183	0.473873	-3.65522	1.66922	1.66922
Cfap100	1.43107	-1.09991	2.42967	0.021519	0.475356	-3.2174	1.66718	1.66718
Sp100	0.847563	4.65477	2.42734	0.0216338	0.476528	-3.70633	1.66487	1.66487
Itgb8	1.06739	-0.477112	2.42537	0.0217314	0.477548	-3.22158	1.66291	1.66291
Adamts5	1.24004	1.08132	2.42516	0.0217418	0.477548	-3.31038	1.6627	1.6627
Ipmk	0.361172	5.62357	2.42412	0.0217933	0.477615	-3.79506	1.66168	1.66168
Atp6v1a	0.400739	7.91593	2.41844	0.0220772	0.481494	-3.77976	1.65606	1.65606
Khdrbs3	1.00945	1.70983	2.41781	0.0221088	0.481505	-3.36553	1.65543	1.65543
Ighv8.12	2.66317	-0.162525	2.41537	0.0222318	0.482216	-3.23592	1.65303	1.65303
Trim56	0.515977	6.32294	2.41531	0.022235	0.482216	-3.82817	1.65296	1.65296
Ptpn7	0.868045	2.72184	2.41409	0.0222969	0.48288	-3.47558	1.65176	1.65176
Lef1	0.87756	0.0346098	2.4118	0.0224133	0.484046	-3.26167	1.64949	1.64949
Stim1	0.525228	5.56253	2.40991	0.0225094	0.48441	-3.81598	1.64764	1.64764
Ulk2	0.481942	5.48259	2.40963	0.0225238	0.48441	-3.81101	1.64736	1.64736
Trim30d	1.36109	2.07856	2.40879	0.0225667	0.48441	-3.4089	1.64653	1.64653
Tmem45a	0.854151	0.566546	2.40696	0.0226611	0.48441	-3.29262	1.64472	1.64472
Pak3	1.6585	-1.68684	2.40597	0.0227119	0.48441	-3.26473	1.64375	1.64375
Rgmb	0.536621	4.71994	2.40551	0.0227357	0.48441	-3.7728	1.64329	1.64329
Pik3cd	0.803943	3.98471	2.40537	0.0227427	0.48441	-3.64865	1.64316	1.64316
Gna15	0.696378	3.01456	2.40515	0.0227542	0.48441	-3.52451	1.64294	1.64294
Oas1a	1.01312	3.16689	2.40482	0.0227714	0.48441	-3.51798	1.64261	1.64261
Phf11b	1.25633	1.1108	2.40451	0.0227873	0.48441	-3.30383	1.64231	1.64231
Ccdc170	2.41894	-2.39761	2.40385	0.0228214	0.48441	-3.3166	1.64166	1.64166
Kdr	0.751948	5.05575	2.40205	0.0229147	0.48441	-3.79679	1.63989	1.63989
Emilin1	0.733954	4.59663	2.40066	0.0229873	0.48441	-3.73929	1.63851	1.63851
Trp53i11	0.655497	5.3641	2.39931	0.0230578	0.48441	-3.83198	1.63718	1.63718
Dock10	0.881735	4.75727	2.39852	0.0230991	0.48441	-3.76238	1.6364	1.6364
Ighm	2.28112	3.57187	2.39671	0.0231939	0.48441	-3.59607	1.63463	1.63463
X6530402F18Rik	0.902785	0.26962	2.39413	0.0233302	0.48441	-3.29256	1.63208	1.63208
Tmcc2	1.19973	2.44974	2.39274	0.0234038	0.48441	-3.497	1.63071	1.63071
Trim34a	0.487764	2.04355	2.39203	0.0234416	0.48441	-3.4284	1.63001	1.63001
Ncald	1.0793	2.30167	2.39117	0.0234873	0.48441	-3.47608	1.62917	1.62917
Prkg1	0.858656	-0.093061	2.39098	0.0234971	0.48441	-3.28535	1.62899	1.62899
Ifi205	1.90288	-0.0710795	2.38962	0.0235695	0.48441	-3.28087	1.62765	1.62765
Tmem220	0.445779	2.85487	2.38959	0.023571	0.48441	-3.54759	1.62762	1.62762
Pcdh12	0.672835	2.83533	2.38824	0.0236432	0.48441	-3.56011	1.62629	1.62629
Gbp5	1.56943	2.84731	2.388	0.0236564	0.48441	-3.54215	1.62605	1.62605
Scml4	0.896808	-0.228208	2.38725	0.0236963	0.48441	-3.28512	1.62532	1.62532
Cnp	0.447605	5.11998	2.38619	0.0237533	0.48441	-3.829	1.62428	1.62428
Ptprc	0.929778	5.726	2.38614	0.023756	0.48441	-3.85959	1.62423	1.62423
Vipr2	2.20217	1.78744	2.38612	0.0237571	0.48441	-3.41887	1.62421	1.62421
Prrx1	0.560374	1.78897	2.38601	0.0237629	0.48441	-3.44939	1.6241	1.6241
Rd3	1.23027	-1.36781	2.38447	0.0238459	0.48441	-3.29707	1.62259	1.62259
Acot6	0.71548	0.240204	2.38361	0.0238921	0.48441	-3.31688	1.62175	1.62175
Adamts1	0.994857	6.49543	2.3833	0.0239092	0.48441	-3.88646	1.62143	1.62143
Tgfbi	0.704068	6.51503	2.38326	0.023911	0.48441	-3.89091	1.6214	1.6214
X1200007C13Rik	1.09883	-1.15212	2.38284	0.0239338	0.48441	-3.29365	1.62099	1.62099
Mmp8	1.22635	2.14285	2.382	0.0239795	0.484699	-3.47694	1.62016	1.62016
Ddo	1.3904	1.60278	2.38139	0.0240126	0.484735	-3.45295	1.61956	1.61956
Armcx4	0.890732	3.87996	2.37888	0.024149	0.485833	-3.70887	1.6171	1.6171
Atg3	0.419995	5.86155	2.37743	0.0242281	0.485833	-3.89523	1.61568	1.61568
Apobec3	0.686456	5.84713	2.37693	0.0242555	0.485833	-3.89328	1.61519	1.61519
Scfd2	0.823003	2.94678	2.37262	0.0244927	0.487964	-3.62995	1.61096	1.61096
Lbh	0.884367	5.0227	2.37235	0.0245075	0.487964	-3.8444	1.6107	1.6107
Plin5	1.13018	1.15347	2.37213	0.0245197	0.487964	-3.40388	1.61048	1.61048
Smim5	0.82933	0.346253	2.36727	0.0247898	0.49093	-3.34877	1.60573	1.60573
Rtn2	0.697491	2.25102	2.36631	0.0248437	0.49093	-3.53155	1.60478	1.60478
Xlr3a	2.45248	-3.02514	2.36604	0.0248585	0.49093	-3.40435	1.60453	1.60453
Igkv10.96	2.28993	2.38024	2.36449	0.0249458	0.491296	-3.50988	1.603	1.603
H2.Q5	1.48264	2.69303	2.36299	0.0250299	0.491296	-3.57156	1.60154	1.60154
Rassf5	0.74955	4.01594	2.36259	0.0250525	0.491296	-3.755	1.60115	1.60115
Ddx58	0.641685	5.47278	2.36231	0.0250684	0.491296	-3.9088	1.60087	1.60087
Nlrc5	1.39492	3.63452	2.36062	0.0251643	0.492362	-3.70688	1.59922	1.59922
Tnfrsf19	1.11268	1.11922	2.35975	0.0252133	0.492362	-3.41347	1.59837	1.59837
Igkv6.13	3.52906	-1.17628	2.35966	0.0252183	0.492362	-3.34937	1.59828	1.59828
Spag6l	2.70103	-1.62872	2.35889	0.0252619	0.492591	-3.33571	1.59753	1.59753
Cpq	0.538772	5.5758	2.3577	0.0253299	0.492674	-3.92112	1.59637	1.59637
Lcp1	0.426249	9.19654	2.35582	0.0254375	0.493394	-3.83818	1.59453	1.59453
Heph	0.722268	0.633421	2.35518	0.025474	0.493394	-3.38678	1.5939	1.5939
Orai3	0.302028	5.24223	2.35482	0.0254945	0.493394	-3.9076	1.59355	1.59355
Upk3b	2.00089	2.34355	2.35355	0.0255675	0.493531	-3.70616	1.59231	1.59231
Snapc5	0.369433	4.32129	2.35314	0.025591	0.493531	-3.81513	1.59191	1.59191
Itga4	1.19934	2.77922	2.35303	0.0255974	0.493531	-3.60514	1.5918	1.5918
Ncoa7	0.606445	4.50644	2.35184	0.025666	0.494238	-3.8527	1.59064	1.59064
Agap2	0.695607	1.47375	2.34951	0.0258004	0.494699	-3.46055	1.58837	1.58837
Raver2	1.01547	1.2882	2.34825	0.0258735	0.494699	-3.45707	1.58715	1.58715
Ighv1.15	2.90143	-1.22925	2.34824	0.0258741	0.494699	-3.36295	1.58713	1.58713
Meox2	1.42934	0.583932	2.34812	0.0258809	0.494699	-3.40881	1.58702	1.58702
Bmp6	1.19715	2.35988	2.34664	0.0259674	0.494699	-3.59093	1.58557	1.58557
Spon1	0.972305	3.86929	2.34647	0.0259772	0.494699	-3.78741	1.58541	1.58541
Nuak1	0.551808	3.18007	2.34641	0.0259804	0.494699	-3.69735	1.58535	1.58535
Scarb2	0.532463	8.75922	2.34604	0.0260024	0.494699	-3.87656	1.58499	1.58499
Srf	0.459956	5.76352	2.34352	0.0261496	0.494699	-3.96279	1.58254	1.58254
BC051019	2.40579	-1.45547	2.34136	0.0262763	0.494897	-3.36558	1.58044	1.58044
Relb	0.436509	5.09335	2.33916	0.0264063	0.495806	-3.92944	1.57829	1.57829
Hoxb5	0.963923	-0.559624	2.33892	0.0264204	0.495806	-3.36171	1.57806	1.57806
Parp9	0.570165	5.43362	2.33892	0.0264207	0.495806	-3.94859	1.57806	1.57806
Gbp4	1.41193	3.40545	2.33827	0.0264589	0.49592	-3.72271	1.57743	1.57743
Gpr174	1.9088	-1.52151	2.3372	0.0265225	0.496095	-3.38437	1.57638	1.57638
Cyp2f2	2.07963	6.19207	2.33618	0.0265833	0.496446	-3.96087	1.57539	1.57539
Tbc1d9	0.733882	4.3101	2.33173	0.0268495	0.498087	-3.86062	1.57106	1.57106
Drc7	3.4553	-2.55427	2.331	0.0268935	0.498087	-3.41804	1.57035	1.57035
Rgs6	1.86704	-1.55434	2.33022	0.0269401	0.498087	-3.38502	1.5696	1.5696
Pik3ap1	0.957561	4.51588	2.33015	0.0269444	0.498087	-3.86731	1.56953	1.56953
Cox7a2l	0.343805	7.23057	2.32887	0.0270217	0.498087	-3.99428	1.56829	1.56829
Gimap1	0.707138	2.2144	2.32875	0.0270289	0.498087	-3.57735	1.56817	1.56817
Mfsd12	0.500871	4.96836	2.32502	0.0272551	0.498087	-3.94292	1.56455	1.56455
Igkv19.93	2.79005	0.234299	2.32486	0.0272647	0.498087	-3.41529	1.5644	1.5644
Fyn	0.707553	4.00975	2.32286	0.0273869	0.498087	-3.84416	1.56246	1.56246
Gna12	0.389063	6.31405	2.32279	0.0273911	0.498087	-4.01426	1.56239	1.56239
X1700001L19Rik	1.94053	-2.32302	2.3214	0.0274767	0.498087	-3.42692	1.56104	1.56104
Igsf10	0.980664	0.995529	2.31997	0.0275644	0.498087	-3.50037	1.55965	1.55965
Fut10	0.782912	0.739761	2.31979	0.0275755	0.498087	-3.4605	1.55948	1.55948
Ppp1r3d	0.622297	1.49506	2.31803	0.0276836	0.498087	-3.52831	1.55778	1.55778
Nek5	0.819989	1.00011	2.31737	0.0277245	0.498087	-3.48971	1.55714	1.55714
Rbm46	1.5288	-1.38661	2.31688	0.027755	0.498087	-3.40538	1.55666	1.55666
Bend5	0.993191	-0.333341	2.3162	0.0277972	0.498087	-3.407	1.556	1.556
Chst7	0.650184	0.727868	2.31617	0.0277988	0.498087	-3.45238	1.55597	1.55597
Sfrp2	2.09867	-0.881533	2.31516	0.0278618	0.498087	-3.40823	1.55499	1.55499
Igkv4.61	2.14513	-1.91479	2.31507	0.0278674	0.498087	-3.45248	1.5549	1.5549
Adcy2	0.862906	1.29234	2.31434	0.0279127	0.498087	-3.52321	1.5542	1.5542
Foxj1	3.07787	0.0303417	2.3141	0.0279274	0.498087	-3.42286	1.55397	1.55397
Igkv4.55	3.04519	-1.52912	2.31358	0.0279601	0.498095	-3.4302	1.55346	1.55346
Gm8995	1.01013	3.79518	2.31304	0.0279937	0.49812	-3.81068	1.55294	1.55294
Gemin8	0.44003	2.92899	2.31092	0.028126	0.498892	-3.72096	1.55089	1.55089
Cep19	0.412406	4.25792	2.3108	0.0281337	0.498892	-3.90599	1.55077	1.55077
Itgal	1.0382	5.0254	2.3108	0.0281338	0.498892	-3.95481	1.55077	1.55077
Cers5	0.274414	5.8384	2.30583	0.0284468	0.502711	-4.03703	1.54597	1.54597
Map3k20	0.417538	4.92578	2.30449	0.0285319	0.503147	-3.98766	1.54467	1.54467
Plcb1	0.866063	3.2453	2.304	0.0285631	0.503147	-3.80314	1.54419	1.54419
Rgs22	2.81675	-2.60803	2.30198	0.0286912	0.503147	-3.47158	1.54225	1.54225
Nup210	0.56943	4.47866	2.30077	0.0287689	0.503147	-3.95025	1.54108	1.54108
Amz1	0.713472	3.71952	2.30004	0.0288154	0.503147	-3.83598	1.54038	1.54038
Efcab6	2.46468	-3.43343	2.29987	0.0288266	0.503147	-3.52821	1.54021	1.54021
Atp10a	0.990748	4.36885	2.29925	0.0288661	0.503147	-3.95946	1.53961	1.53961
Mfsd7b	0.392698	4.47981	2.29735	0.0289881	0.503147	-3.94437	1.53778	1.53778
Plxdc1	0.767784	2.0532	2.29639	0.02905	0.503147	-3.63287	1.53685	1.53685
Rab37	0.841257	-0.285269	2.29248	0.0293035	0.503147	-3.44422	1.53308	1.53308
Fbxl17	0.28577	5.19135	2.29218	0.0293229	0.503147	-4.03146	1.53279	1.53279
C1ra	0.815069	5.01872	2.29216	0.029324	0.503147	-3.99965	1.53278	1.53278
Ly6a	0.950689	6.48987	2.29088	0.0294075	0.503147	-4.07054	1.53154	1.53154
Lhpp	1.22172	2.84374	2.28995	0.0294685	0.503147	-3.77374	1.53064	1.53064
Cacna2d1	0.752035	1.54975	2.28856	0.0295591	0.503147	-3.59387	1.52931	1.52931
Hykk	1.06427	2.17014	2.28836	0.0295722	0.503147	-3.67698	1.52912	1.52912
Mak	0.902565	1.07383	2.28736	0.0296379	0.503147	-3.54103	1.52815	1.52815
Adcy7	0.680895	6.95945	2.28657	0.0296901	0.503147	-4.07573	1.52739	1.52739
Stxbp5	0.428639	4.48964	2.28652	0.0296935	0.503147	-3.97609	1.52734	1.52734
Ifi44	0.972389	1.93892	2.2853	0.029774	0.503147	-3.63814	1.52616	1.52616
Themis2	0.977952	3.62181	2.28495	0.0297969	0.503147	-3.83765	1.52583	1.52583
Igkv9.124	2.26493	-0.896976	2.2845	0.0298268	0.503147	-3.44763	1.52539	1.52539
Elmod1	3.08704	-3.22687	2.28428	0.0298409	0.503147	-3.52112	1.52519	1.52519
Ssfa2	0.368671	5.80493	2.28364	0.0298831	0.503147	-4.07977	1.52457	1.52457
Amigo2	0.979142	2.47282	2.2836	0.0298858	0.503147	-3.70377	1.52454	1.52454
Prdm6	1.17419	0.586339	2.28236	0.0299682	0.503147	-3.52177	1.52334	1.52334
Gbp2	1.59487	5.24072	2.27928	0.0301733	0.503645	-4.02692	1.52038	1.52038
Pgghg	0.41943	4.24761	2.27918	0.03018	0.503645	-3.95648	1.52028	1.52028
Gm12250	1.88545	1.731	2.27893	0.0301967	0.503645	-3.6048	1.52004	1.52004
Shisa5	0.290245	7.47129	2.27658	0.0303543	0.503645	-4.08653	1.51778	1.51778
Spata18	3.82193	-2.49973	2.27656	0.0303552	0.503645	-3.49104	1.51777	1.51777
Msrb3	0.910329	6.84795	2.27344	0.0305654	0.505302	-4.09568	1.51477	1.51477
Psme2b	0.85305	1.2831	2.27056	0.0307606	0.506345	-3.57048	1.51201	1.51201
Scimp	0.988353	2.5805	2.2695	0.030833	0.506345	-3.72594	1.51098	1.51098
AU040972	4.11772	-1.16365	2.2693	0.0308463	0.506345	-3.47207	1.5108	1.5108
Psmb10	0.591312	5.61188	2.26713	0.0309947	0.507647	-4.09312	1.50871	1.50871
Apol9b	1.9188	-0.666069	2.26518	0.0311281	0.508809	-3.47783	1.50685	1.50685
Sp140	0.596245	3.65341	2.26371	0.0312294	0.509238	-3.8851	1.50544	1.50544
Dact1	0.779374	1.34488	2.26336	0.031253	0.509238	-3.60835	1.50511	1.50511
Wdr13	0.298162	5.88789	2.26211	0.0313396	0.51011	-4.12551	1.50391	1.50391
Glb1l2	1.79353	-0.0783418	2.26052	0.0314497	0.510826	-3.51887	1.50238	1.50238
Crispld2	1.24903	1.78668	2.25858	0.0315843	0.512385	-3.66973	1.50053	1.50053
Gm1966	1.80227	1.82572	2.25738	0.0316679	0.512755	-3.66225	1.49938	1.49938
Hivep3	0.531624	3.25206	2.25397	0.0319066	0.51608	-3.86922	1.49612	1.49612
Prps1	0.440217	5.08118	2.25008	0.032181	0.519405	-4.09767	1.4924	1.4924
Ctsw	0.973654	0.281957	2.24963	0.032213	0.519405	-3.54986	1.49197	1.49197
Gpr132	1.21117	0.651046	2.24706	0.0323949	0.52024	-3.57387	1.48952	1.48952
Ipcef1	1.04735	0.250619	2.247	0.0323993	0.52024	-3.53863	1.48946	1.48946
Gbp7	0.916664	4.20798	2.2429	0.0326928	0.522554	-4.01109	1.48555	1.48555
Pald1	0.511404	5.02336	2.24215	0.0327462	0.522554	-4.09995	1.48484	1.48484
Cfap70	1.13702	-0.949196	2.24154	0.0327902	0.522717	-3.51676	1.48426	1.48426
Apol9a	1.81225	-0.907652	2.23911	0.032966	0.523036	-3.5176	1.48193	1.48193
Agtrap	0.413768	6.21264	2.23892	0.0329794	0.523036	-4.17625	1.48176	1.48176
Myh10	0.691507	4.57053	2.23836	0.0330201	0.523146	-4.07377	1.48122	1.48122
Nfam1	0.889451	4.54328	2.23601	0.0331909	0.52424	-4.0442	1.47898	1.47898
Prob1	1.00298	3.58228	2.23448	0.0333024	0.524566	-3.96479	1.47753	1.47753
Itga8	0.978838	2.82038	2.23405	0.0333334	0.524566	-3.85748	1.47712	1.47712
Dmtn	1.47172	2.05751	2.23396	0.0333402	0.524566	-3.78134	1.47703	1.47703
Nod2	0.854368	0.892737	2.2311	0.0335494	0.524566	-3.61767	1.47432	1.47432
Siglecg	1.22571	-0.996225	2.23031	0.0336079	0.524566	-3.53102	1.47356	1.47356
Plcl1	0.757338	1.10325	2.23028	0.0336103	0.524566	-3.64582	1.47353	1.47353
Rnf19b	0.444555	6.03838	2.2273	0.0338302	0.526803	-4.19443	1.4707	1.4707
Ighv1.69	2.61658	-1.2324	2.22433	0.0340501	0.526839	-3.54688	1.46788	1.46788
Nphp4	1.26617	-0.555425	2.22392	0.034081	0.526839	-3.55056	1.46749	1.46749
Zbtb46	0.672218	2.40628	2.223	0.0341499	0.526839	-3.81186	1.46661	1.46661
Gabarapl1	0.41689	6.83953	2.22289	0.0341579	0.526839	-4.20306	1.46651	1.46651
Ifitm2	0.747955	6.00935	2.2225	0.0341866	0.526839	-4.19818	1.46614	1.46614
Arhgap30	0.826538	4.77059	2.22223	0.0342067	0.526839	-4.10364	1.46589	1.46589
Slfn8	1.07507	0.5168	2.22187	0.0342341	0.526839	-3.61621	1.46554	1.46554
Gm27042	0.579116	0.49085	2.22062	0.0343278	0.526839	-3.6096	1.46435	1.46435
Apol10b	1.20581	-0.284629	2.22025	0.0343551	0.526839	-3.55667	1.46401	1.46401
Rem1	0.763537	1.18521	2.22002	0.0343727	0.526839	-3.66152	1.46379	1.46379
Chrdl1	1.95947	-0.617538	2.21938	0.0344211	0.526839	-3.56697	1.46318	1.46318
Mef2c	0.554191	3.18511	2.21915	0.0344378	0.526839	-3.92912	1.46296	1.46296
Ms4a4c	1.94053	-0.93632	2.21831	0.0345012	0.526839	-3.54983	1.46217	1.46217
Adrb1	0.793921	3.5959	2.21819	0.0345103	0.526839	-3.98784	1.46205	1.46205
Erich3	3.68189	-2.21925	2.21806	0.03452	0.526839	-3.57759	1.46193	1.46193
Trpv2	0.898146	4.08124	2.21525	0.0347327	0.527916	-4.0302	1.45926	1.45926
Glipr2	0.833688	3.83747	2.21495	0.0347551	0.527916	-4.03551	1.45898	1.45898
Dnaic2	2.53144	-1.80923	2.21432	0.034803	0.528125	-3.56288	1.45838	1.45838
Cnrip1	0.868208	0.260263	2.21132	0.0350319	0.530181	-3.61457	1.45554	1.45554
Tshz3	0.752295	1.12047	2.21114	0.0350452	0.530181	-3.68635	1.45537	1.45537
Mmp3	1.78072	1.94301	2.20999	0.0351337	0.530181	-3.88115	1.45428	1.45428
Slamf6	1.07666	1.51204	2.20934	0.0351828	0.530181	-3.69739	1.45367	1.45367
Spag16	3.24912	-2.5629	2.2091	0.0352018	0.530181	-3.5906	1.45344	1.45344
Ighv1.50	2.61773	-2.35483	2.20708	0.0353568	0.530181	-3.62274	1.45153	1.45153
Stard8	0.867922	5.36412	2.20617	0.035427	0.530181	-4.19991	1.45067	1.45067
Aqp1	0.478857	6.99356	2.20583	0.0354528	0.530181	-4.23544	1.45035	1.45035
Aig1	0.500783	5.48019	2.20311	0.0356637	0.53114	-4.2263	1.44777	1.44777
Eno4	1.38985	-0.602898	2.20279	0.0356887	0.53114	-3.58121	1.44747	1.44747
Kcns3	1.28476	0.115581	2.20186	0.035761	0.531633	-3.61854	1.44659	1.44659
Dnah10	2.01162	-1.178	2.19862	0.0360136	0.532389	-3.57883	1.44353	1.44353
Gem	0.851895	2.28612	2.1956	0.036251	0.534876	-3.86073	1.44068	1.44068
Gm5547	1.28951	-0.474534	2.19351	0.0364157	0.535262	-3.59241	1.43871	1.43871
Ifit2	0.979403	3.63381	2.19212	0.0365261	0.535469	-4.05193	1.4374	1.4374
Fam216b	3.70616	-2.83082	2.19202	0.0365337	0.535469	-3.62003	1.43731	1.43731
Afap1l2	0.584013	2.07953	2.18998	0.0366964	0.535926	-3.82912	1.43538	1.43538
Snai1	0.649186	2.21292	2.18989	0.0367034	0.535926	-3.84156	1.43529	1.43529
Fam124a	0.994947	1.21111	2.18915	0.0367619	0.536273	-3.72295	1.4346	1.4346
Entpd1	0.869767	7.28823	2.18762	0.0368843	0.536793	-4.24985	1.43316	1.43316
Apba1	0.690487	1.25655	2.18635	0.0369864	0.536793	-3.73047	1.43196	1.43196
Ifi47	0.986766	4.64895	2.186	0.037014	0.536793	-4.15731	1.43163	1.43163
42984	0.640507	2.40757	2.18528	0.037072	0.536793	-3.86892	1.43095	1.43095
Dubr	0.468217	3.74526	2.185	0.0370945	0.536793	-4.07651	1.43069	1.43069
Fam161b	0.540345	1.09841	2.18496	0.0370979	0.536793	-3.74048	1.43065	1.43065
Dixdc1	0.585327	4.49116	2.18266	0.0372835	0.537591	-4.17917	1.42848	1.42848
Kctd8	1.87702	-1.40285	2.18207	0.0373307	0.537591	-3.60418	1.42793	1.42793
Cfap65	3.25937	-2.5916	2.18196	0.0373396	0.537591	-3.62553	1.42783	1.42783
Itga1	0.62643	4.59719	2.18154	0.0373737	0.537591	-4.19055	1.42743	1.42743
Coro1a	0.828173	5.50322	2.18009	0.0374913	0.538149	-4.2474	1.42607	1.42607
Atp2b2	2.44215	-2.36906	2.1794	0.0375471	0.538149	-3.644	1.42542	1.42542
Pcdhga4	1.1493	-0.0164241	2.17757	0.037696	0.538149	-3.67343	1.4237	1.4237
Cyp2c69	2.14725	-2.02332	2.17754	0.0376991	0.538149	-3.63248	1.42367	1.42367
Arhgef25	0.665278	2.75483	2.17684	0.0377559	0.538149	-3.94755	1.42301	1.42301
Clasp2	0.372708	4.53893	2.1744	0.0379556	0.538149	-4.18955	1.42072	1.42072
Olfr56	1.19082	0.800187	2.17382	0.0380031	0.538149	-3.71027	1.42018	1.42018
Cfh	1.46847	4.31033	2.17357	0.038024	0.538149	-4.13646	1.41994	1.41994
Casp7	0.388935	5.27078	2.1721	0.0381447	0.538149	-4.26932	1.41857	1.41857
Snrpn	1.6491	0.32084	2.17109	0.0382281	0.538149	-3.69138	1.41762	1.41762
Hcls1	0.650198	5.60893	2.17077	0.0382548	0.538149	-4.28091	1.41731	1.41731
Epdr1	1.04612	4.45875	2.16919	0.0383857	0.538149	-4.21738	1.41583	1.41583
Ighv2.2	2.63325	-0.609757	2.16805	0.0384799	0.538149	-3.62788	1.41477	1.41477
Mfap2	0.964335	1.96207	2.1674	0.0385342	0.538149	-3.85783	1.41415	1.41415
Csf1	0.917327	2.94067	2.16705	0.0385631	0.538149	-3.99154	1.41383	1.41383
Psd	0.467326	2.57101	2.16692	0.0385742	0.538149	-3.93485	1.4137	1.4137
Dnah5	3.92842	-1.81075	2.16644	0.0386141	0.538149	-3.63071	1.41325	1.41325
Plin2	0.414886	7.60254	2.16616	0.0386377	0.538149	-4.2934	1.41299	1.41299
Mras	0.551291	2.12932	2.16413	0.0388074	0.538149	-3.88326	1.41109	1.41109
Dnali1	2.6047	-1.23069	2.16404	0.0388145	0.538149	-3.63324	1.41101	1.41101
Gimap6	0.63403	3.75018	2.16397	0.0388207	0.538149	-4.09273	1.41094	1.41094
Igkv6.15	1.98526	2.23433	2.16394	0.0388234	0.538149	-3.85109	1.41091	1.41091
Cadm1	0.73858	6.80461	2.16286	0.0389133	0.538149	-4.31254	1.4099	1.4099
Rnf213	0.520532	6.16481	2.16278	0.0389204	0.538149	-4.31998	1.40982	1.40982
Mn1	0.725208	0.533506	2.1622	0.038969	0.538149	-3.71519	1.40928	1.40928
Nxph3	0.985628	-0.145144	2.16205	0.0389815	0.538149	-3.66251	1.40914	1.40914
Kcnab2	0.765776	2.90625	2.16105	0.0390653	0.538149	-3.9756	1.40821	1.40821
P3h3	0.691159	3.24003	2.16061	0.0391032	0.538149	-4.03083	1.40779	1.40779
Cdc42se2	0.32215	6.54419	2.16007	0.0391484	0.538149	-4.32872	1.40729	1.40729
Angel1	0.488584	2.53066	2.1592	0.0392216	0.538149	-3.94154	1.40648	1.40648
Syk	0.767144	5.37164	2.15828	0.0393	0.538149	-4.28077	1.40561	1.40561
Lsp1	0.668381	6.0188	2.15798	0.0393251	0.538149	-4.32075	1.40533	1.40533
Mill2	0.718056	2.08974	2.15609	0.0394854	0.538149	-3.89179	1.40356	1.40356
Dnajc14	0.322308	6.08719	2.15572	0.0395173	0.538149	-4.33388	1.40321	1.40321
Cep126	1.17083	1.16159	2.15571	0.0395178	0.538149	-3.79922	1.40321	1.40321
Rgs14	1.00535	1.81013	2.15383	0.0396783	0.538149	-3.83435	1.40145	1.40145
Zfp952	0.294916	3.685	2.15312	0.0397384	0.538149	-4.1234	1.40079	1.40079
Cers4	0.837623	3.81891	2.15298	0.0397505	0.538149	-4.15991	1.40066	1.40066
Hvcn1	0.835522	3.57861	2.15284	0.0397625	0.538149	-4.10093	1.40053	1.40053
Lrig3	0.872724	1.07638	2.15266	0.039778	0.538149	-3.78085	1.40036	1.40036
Kmo	1.65103	0.812573	2.15194	0.0398397	0.538149	-3.74374	1.39968	1.39968
Isg15	1.0315	2.87075	2.15123	0.039901	0.538149	-3.98919	1.39902	1.39902
Camk1	0.386083	6.76089	2.15104	0.0399166	0.538149	-4.34289	1.39885	1.39885
Icam2	0.773695	3.53647	2.1509	0.0399293	0.538149	-4.08048	1.39871	1.39871
Pde9a	0.777051	2.6412	2.15067	0.0399491	0.538149	-3.99092	1.39849	1.39849
Col1a1	0.757764	6.53304	2.15059	0.0399553	0.538149	-4.33989	1.39843	1.39843
Tusc2	0.254601	4.67814	2.15021	0.0399879	0.538149	-4.25762	1.39807	1.39807
Vwa5a	0.415973	5.95456	2.14929	0.0400677	0.538285	-4.33916	1.39721	1.39721
Nckap1l	0.711603	5.19858	2.14829	0.0401535	0.538575	-4.28428	1.39628	1.39628
Ifi35	0.511427	4.25536	2.1473	0.0402394	0.538721	-4.19638	1.39535	1.39535
C4b	1.15217	5.67589	2.14566	0.0403814	0.539772	-4.31314	1.39382	1.39382
Cd27	1.21494	-0.738188	2.14558	0.0403878	0.539772	-3.66493	1.39375	1.39375
Clec1a	0.822979	3.09166	2.14397	0.0405282	0.540351	-4.0441	1.39224	1.39224
Vwa3a	2.08046	-0.217993	2.14348	0.0405708	0.540351	-3.69341	1.39179	1.39179
Igf2r	0.539809	6.74783	2.14133	0.0407585	0.542382	-4.35655	1.38978	1.38978
Trim65	0.424961	3.60991	2.1404	0.04084	0.542999	-4.12946	1.38891	1.38891
Ighv1.74	2.0166	-1.79108	2.13956	0.0409132	0.543484	-3.66678	1.38814	1.38814
Vps13c	0.55154	4.61172	2.13703	0.0411359	0.543484	-4.26156	1.38578	1.38578
B4galt5	0.493162	5.03847	2.13626	0.0412043	0.543484	-4.31159	1.38506	1.38506
Tspan18	0.879454	2.58237	2.13594	0.0412324	0.543484	-3.98155	1.38476	1.38476
Nptxr	0.914687	2.21316	2.13487	0.0413266	0.543484	-3.95191	1.38377	1.38377
Grap	0.667474	3.86417	2.13426	0.0413806	0.543484	-4.15299	1.3832	1.3832
Hhip	1.3147	0.266319	2.13327	0.0414691	0.543484	-3.73781	1.38228	1.38228
Alpl	1.08709	1.94355	2.13287	0.0415045	0.543484	-3.92844	1.3819	1.3819
Cilp	2.05423	-1.22167	2.13207	0.0415759	0.543484	-3.67689	1.38116	1.38116
Sepsecs	0.32441	5.29293	2.13147	0.0416292	0.543484	-4.34221	1.3806	1.3806
Olfm1	0.79805	4.20571	2.1273	0.042002	0.543484	-4.22847	1.37673	1.37673
Traf3ip3	0.918277	0.725167	2.12614	0.0421066	0.543484	-3.7686	1.37565	1.37565
Mkx	1.29254	-0.746254	2.12374	0.0423226	0.543569	-3.69264	1.37343	1.37343
Slit3	0.87576	2.31139	2.12367	0.0423294	0.543569	-4.00024	1.37336	1.37336
Ighv1.39	3.07847	-1.7543	2.12332	0.0423608	0.543569	-3.69444	1.37304	1.37304
Erap1	0.504243	5.46806	2.12114	0.0425589	0.543569	-4.37228	1.37101	1.37101
Evc	0.818021	1.03422	2.12099	0.0425725	0.543569	-3.81839	1.37087	1.37087
Pik3r5	0.80477	3.92597	2.12075	0.0425944	0.543569	-4.1863	1.37065	1.37065
S1pr1	0.601418	4.60903	2.11947	0.0427107	0.543569	-4.2983	1.36946	1.36946
B2m	0.84325	9.76181	2.11859	0.0427912	0.543694	-4.25645	1.36865	1.36865
Peli3	0.606986	1.98311	2.11833	0.0428146	0.543694	-3.95007	1.36841	1.36841
Lgals1	0.592648	5.62568	2.11767	0.0428752	0.543872	-4.38269	1.36779	1.36779
L3mbtl3	0.550294	3.52825	2.11479	0.0431399	0.545439	-4.1739	1.36512	1.36512
Cap2	1.19535	-0.576259	2.11408	0.0432049	0.545815	-3.73437	1.36447	1.36447
Adamts12	0.616866	0.968197	2.11209	0.0433889	0.546177	-3.84906	1.36262	1.36262
Tnfrsf25	0.774756	-0.558819	2.11152	0.0434414	0.546177	-3.73143	1.3621	1.3621
Ighv1.53	2.73567	-0.980276	2.1113	0.0434619	0.546177	-3.70836	1.36189	1.36189
Cxcr4	0.457542	3.83049	2.11123	0.0434685	0.546177	-4.22898	1.36182	1.36182
Heyl	0.84284	2.87201	2.11089	0.0434998	0.546177	-4.0908	1.36151	1.36151
Igkv1.99	3.28119	-2.45273	2.10928	0.043649	0.546177	-3.72548	1.36003	1.36003
Gm45055	0.779037	0.193991	2.10834	0.043737	0.546177	-3.77489	1.35915	1.35915
Lama2	0.724831	2.29571	2.10808	0.0437609	0.546177	-3.98999	1.35891	1.35891
Itpr1	0.432536	6.53857	2.10805	0.0437634	0.546177	-4.42329	1.35889	1.35889
Ifngr2	0.334226	6.89533	2.10724	0.0438393	0.546683	-4.42086	1.35814	1.35814
Fscn1	0.538427	4.4632	2.10463	0.044083	0.547926	-4.31889	1.35573	1.35573
Saxo2	1.03219	0.631123	2.104	0.0441422	0.547926	-3.85194	1.35515	1.35515
Acvrl1	0.610381	5.47799	2.10292	0.0442437	0.547926	-4.39873	1.35415	1.35415
Slc35a5	0.404341	4.85411	2.10209	0.0443222	0.547926	-4.36501	1.35338	1.35338
Ifi209	1.36954	0.890628	2.10127	0.0443996	0.547926	-3.82333	1.35262	1.35262
Simc1	0.408907	2.29639	2.10117	0.0444091	0.547926	-4.0294	1.35253	1.35253
Clec3b	1.66464	1.47755	2.10079	0.0444444	0.547926	-3.92467	1.35218	1.35218
Sox2	3.13645	-2.63162	2.10063	0.04446	0.547926	-3.73473	1.35203	1.35203
Tbx1	1.92652	1.01156	2.09981	0.0445379	0.547926	-3.9066	1.35127	1.35127
Plpp3	0.475022	5.17984	2.09947	0.0445699	0.547926	-4.38473	1.35096	1.35096
Psap	0.441358	10.2675	2.0983	0.0446806	0.547926	-4.27156	1.34988	1.34988
Cd8a	2.18748	0.309172	2.0978	0.0447283	0.547926	-3.77882	1.34942	1.34942
Zcchc24	0.763264	4.09001	2.09711	0.0447934	0.547926	-4.26957	1.34879	1.34879
Stat2	0.455647	4.99752	2.09588	0.0449113	0.547926	-4.38261	1.34764	1.34764
Traf2	0.252265	4.94615	2.09542	0.0449548	0.547926	-4.37527	1.34722	1.34722
Ffar2	0.81924	1.29652	2.0953	0.0449666	0.547926	-3.92892	1.34711	1.34711
L3mbtl2	0.222865	4.03961	2.09437	0.0450548	0.548044	-4.27575	1.34626	1.34626
Slc16a2	0.702527	4.6163	2.09346	0.0451423	0.548044	-4.37192	1.34542	1.34542
Tgtp2	2.14992	1.68537	2.09198	0.0452844	0.548044	-3.89112	1.34405	1.34405
Rp1	2.8696	-3.22204	2.09193	0.0452885	0.548044	-3.78198	1.34401	1.34401
Rtcb	0.352163	7.42176	2.09169	0.0453118	0.548044	-4.43497	1.34379	1.34379
Fgf10	1.61308	-0.0783966	2.09072	0.0454048	0.548333	-3.81082	1.3429	1.3429
Slamf8	1.57406	1.29671	2.0886	0.0456099	0.548333	-3.89259	1.34094	1.34094
Gm20554	1.46106	-1.60869	2.08576	0.0458848	0.55044	-3.74491	1.33833	1.33833
Lancl3	1.21777	-1.68496	2.08484	0.0459742	0.551084	-3.7433	1.33749	1.33749
A4galt	0.698565	1.83707	2.08436	0.0460213	0.551222	-3.97211	1.33704	1.33704
Ighv9.3	2.42628	0.101098	2.08125	0.0463253	0.552063	-3.80941	1.33418	1.33418
Gm15920	2.18883	0.168711	2.08103	0.0463464	0.552063	-3.85703	1.33398	1.33398
Ildr2	0.478346	3.66193	2.079	0.0465462	0.552063	-4.25354	1.33212	1.33212
Kitl	0.704717	4.23484	2.07876	0.04657	0.552063	-4.34623	1.33189	1.33189
X9930111J21Rik2	0.709927	3.79788	2.07834	0.0466114	0.552063	-4.25585	1.33151	1.33151
Dact3	0.689371	1.50708	2.07797	0.0466474	0.552063	-3.94673	1.33117	1.33117
Cyb5d2	0.36032	2.7134	2.07784	0.04666	0.552063	-4.10138	1.33106	1.33106
Gpr155	0.567577	3.50949	2.07767	0.0466774	0.552063	-4.21666	1.33089	1.33089
Rnf185	0.270319	5.34163	2.07713	0.0467304	0.552063	-4.43921	1.3304	1.3304
Gnb4	0.435498	4.07485	2.07623	0.0468196	0.552063	-4.32116	1.32957	1.32957
Gm3608	2.25828	1.38745	2.07606	0.0468359	0.552063	-3.87966	1.32942	1.32942
Myd88	0.321349	5.5798	2.07453	0.0469878	0.552063	-4.46117	1.32802	1.32802
Gbp11	1.70262	0.378775	2.07354	0.0470862	0.552063	-3.84107	1.32711	1.32711
Gna14	0.900287	0.703618	2.0731	0.0471305	0.552063	-3.86749	1.3267	1.3267
X4930480K23Rik	0.750354	0.936027	2.07307	0.0471331	0.552063	-3.90989	1.32667	1.32667
Ifi206	1.58045	-1.23521	2.07301	0.0471392	0.552063	-3.75975	1.32662	1.32662
Spaca9	1.17876	-0.335065	2.06912	0.0475277	0.552063	-3.79418	1.32305	1.32305
Ighv1.72	2.65113	-1.42796	2.06816	0.0476242	0.552063	-3.76807	1.32217	1.32217
Bbs9	0.323084	3.32627	2.06813	0.0476269	0.552063	-4.20041	1.32215	1.32215
Tgfbr3	0.668981	4.59928	2.06745	0.0476954	0.552063	-4.41852	1.32152	1.32152
Ccdc113	2.59526	-2.06634	2.06625	0.0478161	0.552063	-3.76945	1.32043	1.32043
X2610002M06Rik	0.384053	4.84551	2.06591	0.0478507	0.552063	-4.42462	1.32011	1.32011
C3	1.09277	8.748	2.06565	0.0478764	0.552063	-4.39886	1.31988	1.31988
X4933424M12Rik	1.06136	-0.851667	2.0646	0.0479825	0.552063	-3.78784	1.31892	1.31892
Snai2	0.782648	0.426888	2.0643	0.0480131	0.552063	-3.87328	1.31864	1.31864
C1qtnf7	0.795545	2.04311	2.06418	0.0480253	0.552063	-4.04576	1.31853	1.31853
Zbp1	1.12178	3.14216	2.0636	0.0480843	0.552063	-4.18221	1.318	1.318
Gab2	0.459331	4.67868	2.06314	0.0481304	0.552063	-4.40689	1.31758	1.31758
Tmem132c	1.77772	1.08208	2.06254	0.0481915	0.552063	-3.97915	1.31703	1.31703
Dach1	0.900175	1.62227	2.06241	0.0482044	0.552063	-4.00559	1.31691	1.31691
Cfap58	2.98517	-3.12668	2.06146	0.0483008	0.552063	-3.79569	1.31605	1.31605
Bmpr1b	1.43942	-0.724965	2.06066	0.0483829	0.552063	-3.82237	1.31531	1.31531
Rsph4a	3.35047	-2.23988	2.06038	0.0484113	0.552063	-3.78159	1.31505	1.31505
Ntn1	0.640237	4.34851	2.0595	0.0485012	0.552063	-4.37635	1.31425	1.31425
Rdm1	0.447152	3.82343	2.05865	0.0485877	0.552063	-4.28752	1.31347	1.31347
Tlr2	0.879	4.73803	2.05838	0.0486154	0.552063	-4.40522	1.31323	1.31323
Mcemp1	0.744232	4.6994	2.05799	0.0486549	0.552063	-4.40086	1.31287	1.31287
X1700016K19Rik	2.27655	-1.79621	2.05773	0.0486819	0.552063	-3.78159	1.31263	1.31263
Ighv2.9.1	2.99394	-2.99212	2.05667	0.0487908	0.552063	-3.82299	1.31166	1.31166
Atp6v1c1	0.264644	6.33103	2.05621	0.0488376	0.552063	-4.51927	1.31125	1.31125
Glp1r	1.47884	-0.348412	2.05599	0.0488597	0.552063	-3.81552	1.31105	1.31105
Tmem126b	0.210474	4.76294	2.05535	0.0489262	0.552063	-4.43575	1.31046	1.31046
Cdc14a	0.31074	4.15845	2.05531	0.0489304	0.552063	-4.37812	1.31042	1.31042
Wdr1	0.256267	7.90681	2.05445	0.0490181	0.552063	-4.48198	1.30964	1.30964
Il7	0.390174	2.75104	2.05397	0.0490683	0.552063	-4.16965	1.3092	1.3092
Rassf3	0.35155	7.68768	2.05359	0.0491072	0.552063	-4.48812	1.30885	1.30885
Sumo3	0.250634	7.36767	2.05343	0.0491237	0.552063	-4.50781	1.30871	1.30871
Ticam2	0.88784	0.981291	2.05341	0.049126	0.552063	-3.91665	1.30869	1.30869
Cep128	0.403968	2.354	2.05232	0.0492386	0.552063	-4.10507	1.30769	1.30769
Cst7	1.50701	-1.28335	2.05219	0.0492517	0.552063	-3.78881	1.30758	1.30758
Csrp1	0.545963	8.78146	2.05189	0.0492829	0.552063	-4.43639	1.3073	1.3073
Pglyrp2	2.09135	-1.0513	2.05178	0.0492943	0.552063	-3.79263	1.3072	1.3072
Mfng	0.510858	2.7198	2.05136	0.0493378	0.552063	-4.15233	1.30682	1.30682
Pcdhb14	0.736447	-0.846222	2.05131	0.0493435	0.552063	-3.80433	1.30677	1.30677
Stk10	0.634414	4.55516	2.0497	0.0495105	0.552063	-4.4047	1.3053	1.3053
Cyfip2	0.971571	2.9158	2.04819	0.0496672	0.552063	-4.18756	1.30393	1.30393
Gm7658	1.8892	-1.98994	2.04782	0.0497061	0.552063	-3.79621	1.30359	1.30359
Unc5a	0.733743	0.487058	2.04779	0.0497087	0.552063	-3.88506	1.30357	1.30357
Dhx58	0.708228	2.85126	2.04744	0.0497458	0.552063	-4.16552	1.30324	1.30324
Gm4956	1.64529	0.0134269	2.04719	0.049772	0.552063	-3.84061	1.30301	1.30301
Cdk14	0.3467	5.7841	2.04658	0.0498351	0.552063	-4.52916	1.30247	1.30247
Qpct	0.914641	4.8834	2.0465	0.0498443	0.552063	-4.47281	1.30238	1.30238
Col8a2	1.61924	-0.544697	2.0464	0.0498537	0.552063	-3.83339	1.3023	1.3023
Col5a2	0.525844	5.29197	2.04603	0.0498929	0.552063	-4.5014	1.30196	1.30196
Glt8d2	0.832181	0.101769	2.04589	0.0499071	0.552063	-3.87338	1.30184	1.30184
Ccdc117	0.297831	5.11272	2.044	0.0501059	0.552063	-4.48327	1.30011	1.30011
BC034090	0.78413	-0.415336	2.04395	0.0501105	0.552063	-3.8327	1.30007	1.30007
Hfe	0.63778	4.94754	2.04383	0.0501232	0.552063	-4.45962	1.29996	1.29996
Iglv2	2.16055	-2.31244	2.04256	0.0502574	0.552789	-3.8079	1.2988	1.2988
Angpt1	0.90212	2.08631	2.04199	0.0503177	0.552994	-4.09084	1.29828	1.29828
Ighv14.4	3.9948	-1.06193	2.0408	0.050443	0.5536	-3.80688	1.2972	1.2972
Popdc3	1.35825	0.0123392	2.04011	0.0505161	0.5536	-3.88231	1.29657	1.29657
Ehd3	0.818741	2.76702	2.03921	0.0506111	0.553809	-4.17458	1.29575	1.29575
Vav1	0.939903	4.05219	2.03908	0.0506247	0.553809	-4.34325	1.29564	1.29564
Cyp2j9	0.898577	-0.823774	2.03891	0.0506426	0.553809	-3.81866	1.29548	1.29548
Slc43a1	1.09569	-1.29137	2.03783	0.0507579	0.553896	-3.81119	1.2945	1.2945
Igkv8.30	2.06952	1.13787	2.03538	0.051018	0.554001	-3.96378	1.29228	1.29228
Inpp5a	0.315013	5.22371	2.03463	0.0510986	0.554001	-4.52284	1.29159	1.29159
Gm45138	0.732195	1.51371	2.03452	0.0511101	0.554001	-4.0344	1.29149	1.29149
Dexi	0.511028	4.85186	2.03443	0.0511204	0.554001	-4.48685	1.29141	1.29141
Meis3	0.50681	3.78763	2.03437	0.0511259	0.554001	-4.34253	1.29136	1.29136
Tspyl4	0.932535	4.0863	2.03271	0.051304	0.555034	-4.41148	1.28985	1.28985
Dnah3	1.81416	-1.51131	2.03192	0.0513886	0.555034	-3.81659	1.28913	1.28913
Gnptg	0.369271	5.42614	2.03171	0.0514113	0.555034	-4.53822	1.28894	1.28894
Gm5113	0.309692	2.40069	2.03148	0.0514365	0.555034	-4.15661	1.28873	1.28873
Ccdc30	1.10915	-0.112191	2.03015	0.0515795	0.555446	-3.89166	1.28752	1.28752
Gm973	1.21364	-0.593149	2.02992	0.0516045	0.555446	-3.84087	1.28731	1.28731
Pik3cg	0.542239	3.7872	2.02953	0.0516458	0.555446	-4.34022	1.28696	1.28696
Adamtsl2	0.963582	3.06539	2.02945	0.0516544	0.555446	-4.23024	1.28689	1.28689
Muc16	1.80421	-0.791248	2.02684	0.0519371	0.556551	-3.88064	1.28452	1.28452
C5ar2	0.903094	3.59731	2.02542	0.0520916	0.557038	-4.35007	1.28323	1.28323
Kndc1	3.09814	-2.84922	2.02522	0.052113	0.557038	-3.84008	1.28305	1.28305
Brinp1	1.46031	-0.605101	2.02489	0.0521495	0.557038	-3.86745	1.28275	1.28275
Plekhm3	0.549468	3.92915	2.02439	0.0522034	0.557038	-4.37383	1.2823	1.2823
Wdr78	0.7157	2.41115	2.02418	0.052226	0.557038	-4.20045	1.28211	1.28211
Stk32c	0.825511	0.218163	2.02058	0.05262	0.557617	-3.90224	1.27885	1.27885
Cbfa2t3	0.725814	2.91753	2.0191	0.0527822	0.557617	-4.25407	1.27751	1.27751
Stk33	3.02066	-3.30218	2.01894	0.0528004	0.557617	-3.85613	1.27736	1.27736
Kif1bp	0.382076	4.89249	2.01874	0.0528215	0.557617	-4.51578	1.27719	1.27719
Gpr153	0.832717	2.65395	2.01862	0.0528352	0.557617	-4.20662	1.27708	1.27708
Sgpl1	0.259751	6.67465	2.01775	0.0529314	0.557617	-4.58938	1.27629	1.27629
S1pr3	0.611135	2.21177	2.01608	0.0531152	0.557617	-4.14076	1.27478	1.27478
Treml2	0.785865	0.280095	2.01567	0.0531605	0.557617	-3.90444	1.27441	1.27441
Synpo2	0.71542	1.27205	2.01551	0.0531782	0.557617	-4.04894	1.27427	1.27427
Il7r	1.1398	1.78162	2.01546	0.0531834	0.557617	-4.08507	1.27422	1.27422
Enox2	0.463226	3.80181	2.01546	0.0531841	0.557617	-4.3697	1.27422	1.27422
Ighv1.84	1.9662	-1.48185	2.01533	0.0531987	0.557617	-3.84014	1.2741	1.2741
Klhl5	0.272086	6.29393	2.01156	0.0536171	0.560057	-4.60063	1.2707	1.2707
Cxcl9	2.075	2.54646	2.01096	0.0536838	0.560057	-4.15514	1.27016	1.27016
Cep97	0.631187	1.41194	2.01095	0.053685	0.560057	-4.0699	1.27015	1.27015
Ivd	0.440129	6.24568	2.00984	0.0538089	0.560057	-4.6012	1.26915	1.26915
Trib2	0.690234	4.55497	2.00914	0.0538881	0.560057	-4.51601	1.26851	1.26851
Icosl	0.537883	2.521	2.00905	0.0538974	0.560057	-4.211	1.26843	1.26843
Cdkn2c	0.672044	3.72894	2.00866	0.0539409	0.560057	-4.40128	1.26808	1.26808
Ubd	3.11787	-0.899576	2.00738	0.0540846	0.560154	-3.85342	1.26693	1.26693
Tbc1d16	0.438271	5.18228	2.00508	0.0543437	0.5612	-4.56887	1.26485	1.26485
Nrg2	1.31564	-1.58262	2.00504	0.054349	0.5612	-3.85302	1.26481	1.26481
Mxra7	0.434803	3.2846	2.00467	0.0543904	0.5612	-4.33374	1.26448	1.26448
Smap2	0.401011	5.56045	2.00464	0.0543941	0.5612	-4.58552	1.26445	1.26445
C330006A16Rik	0.200255	5.83162	2.00455	0.0544033	0.5612	-4.60131	1.26437	1.26437
Npy1r	1.56708	-1.58513	2.00398	0.0544683	0.561258	-3.85412	1.26386	1.26386
Pcdh17	0.49434	4.02863	2.00386	0.0544815	0.561258	-4.44455	1.26375	1.26375
Arhgef3	0.596248	4.4523	2.00317	0.0545603	0.561321	-4.47525	1.26312	1.26312
Gm8399	0.672488	-0.107915	2.00239	0.0546484	0.561503	-3.87016	1.26242	1.26242
Tgtp1	1.98235	2.33009	2.00201	0.0546918	0.561503	-4.13365	1.26208	1.26208
Mapkapk2	0.307785	7.81723	2.00149	0.0547498	0.561503	-4.58261	1.26162	1.26162
Tbc1d10b	0.286507	5.79419	2.00045	0.0548685	0.561503	-4.60617	1.26068	1.26068
Armc3	1.24661	-0.862528	1.99912	0.0550197	0.561904	-3.87055	1.25948	1.25948
Tbkbp1	0.598247	4.75161	1.99895	0.0550392	0.561904	-4.5084	1.25933	1.25933
Mamdc2	1.12201	1.82101	1.99874	0.0550629	0.561904	-4.12633	1.25914	1.25914
Abca17	0.901628	0.189327	1.99841	0.0551012	0.561904	-3.97807	1.25884	1.25884
Trbc1	1.36766	0.0283776	1.99687	0.0552774	0.562021	-3.92182	1.25745	1.25745
Lrrc18	1.58053	-1.56016	1.99682	0.0552826	0.562021	-3.86303	1.25741	1.25741
Zfp941	1.14421	-0.71898	1.99565	0.055417	0.562141	-3.90204	1.25636	1.25636
Endou	0.828051	0.0192223	1.99545	0.0554398	0.562141	-3.92991	1.25618	1.25618
Samd4	0.43815	3.80694	1.99456	0.0555428	0.562448	-4.43921	1.25537	1.25537
Dip2b	0.274907	5.30089	1.99404	0.0556021	0.562681	-4.59572	1.25491	1.25491
Clec10a	1.84971	-0.69653	1.99348	0.0556671	0.562691	-3.88103	1.2544	1.2544
Rtn1	1.17479	0.630144	1.99308	0.0557124	0.562691	-3.98067	1.25405	1.25405
Hal	2.11642	1.22438	1.99202	0.0558352	0.563196	-4.13153	1.25309	1.25309
Cd180	0.912658	1.81236	1.98763	0.0563441	0.566127	-4.11483	1.24915	1.24915
Sav1	0.192052	6.1622	1.98762	0.0563454	0.566127	-4.64171	1.24914	1.24914
Ldb2	0.496412	3.45409	1.98612	0.0565198	0.566628	-4.38756	1.2478	1.2478
Ptprd	1.08451	2.22477	1.98557	0.0565841	0.566628	-4.2136	1.24731	1.24731
Fcer2a	1.07424	3.12395	1.98459	0.0566991	0.566735	-4.40554	1.24642	1.24642
Chad	1.15302	0.11055	1.98396	0.0567731	0.566741	-3.97603	1.24586	1.24586
Gm9333	1.5724	-1.32528	1.98133	0.0570816	0.569086	-3.91258	1.2435	1.2435
Abcg1	0.599948	6.3626	1.981	0.0571212	0.569114	-4.65112	1.2432	1.2432
Abcd2	0.763976	4.38692	1.98065	0.0571621	0.569154	-4.49822	1.24289	1.24289
Igkv5.43	1.44199	0.759338	1.97947	0.0573018	0.569854	-4.00253	1.24183	1.24183
Lhfpl2	0.634547	4.55251	1.97943	0.0573061	0.569854	-4.53716	1.2418	1.2418
Phf8	0.379495	4.43839	1.97824	0.0574466	0.570179	-4.53738	1.24074	1.24074
Rac2	0.749516	5.21325	1.97776	0.0575044	0.570227	-4.59774	1.2403	1.2403
Pros1	0.597579	6.52803	1.9771	0.057582	0.570227	-4.65916	1.23971	1.23971
Ak8	0.739358	0.59374	1.97564	0.057756	0.571389	-4.00162	1.2384	1.2384
Kcnj13	1.26691	-0.675361	1.97304	0.0580657	0.572959	-3.93717	1.23608	1.23608
Ugt1a6b	1.96844	0.249616	1.97121	0.0582848	0.572959	-3.9698	1.23444	1.23444
Cfap46	2.4423	-2.43889	1.97117	0.0582896	0.572959	-3.89865	1.23441	1.23441
Igkv3.7	1.92981	-1.7964	1.96927	0.0585177	0.573058	-3.8989	1.23271	1.23271
Cxx1c	0.720171	1.23692	1.96891	0.0585613	0.573123	-4.09364	1.23239	1.23239
Rnf41	0.255553	5.57338	1.96792	0.0586811	0.573285	-4.65746	1.2315	1.2315
Adora2a	0.770873	0.725744	1.96703	0.0587887	0.573595	-4.02969	1.23071	1.23071
Tmem204	0.660371	3.85118	1.96631	0.0588758	0.573595	-4.46504	1.23006	1.23006
Sh3bgrl2	0.597617	5.30783	1.96547	0.0589776	0.573595	-4.6446	1.22931	1.22931
She	0.536286	3.28501	1.96522	0.0590078	0.573595	-4.39429	1.22909	1.22909
Fnbp1	0.556625	5.53333	1.96514	0.0590176	0.573595	-4.65	1.22902	1.22902
Lyz1	1.25249	5.322	1.96451	0.0590937	0.573973	-4.64439	1.22846	1.22846
Ighv10.3	2.41138	-1.61165	1.96388	0.0591696	0.57435	-3.90575	1.2279	1.2279
Pknox2	1.10764	0.380432	1.96237	0.0593535	0.574745	-4.01383	1.22655	1.22655
Fam110b	0.547596	1.8483	1.95903	0.0597628	0.574745	-4.20453	1.22357	1.22357
Fry	0.432653	4.94097	1.95872	0.0598002	0.574745	-4.62528	1.2233	1.2233
Osm	0.8492	-0.737421	1.95817	0.0598673	0.574745	-3.93438	1.22281	1.22281
Atp1a2	1.09374	1.65075	1.95757	0.0599419	0.574745	-4.17705	1.22227	1.22227
Birc3	0.514167	5.25789	1.95731	0.0599736	0.574745	-4.64808	1.22204	1.22204
Pcdhb16	0.661694	-0.387648	1.9568	0.0600365	0.574745	-3.9656	1.22158	1.22158
Sirpb1a	0.723551	1.81939	1.95603	0.0601314	0.574745	-4.1697	1.2209	1.2209
X4933404O12Rik	0.573216	1.24942	1.95584	0.0601547	0.574745	-4.13413	1.22073	1.22073
Card11	0.91272	4.80077	1.9553	0.0602216	0.574745	-4.605	1.22025	1.22025
Aptx	0.270366	3.70844	1.95479	0.0602838	0.574745	-4.46999	1.2198	1.2198
Tcf21	1.21271	1.53493	1.95417	0.0603601	0.574745	-4.15304	1.21925	1.21925
Laptm5	0.602927	7.53048	1.95348	0.0604459	0.574745	-4.68186	1.21863	1.21863
Prickle2	0.759139	3.18649	1.95293	0.0605138	0.574745	-4.39562	1.21815	1.21815
Smtn	0.381064	3.45989	1.95222	0.0606023	0.574745	-4.44384	1.21751	1.21751
Maats1	1.66131	-1.92589	1.95222	0.0606025	0.574745	-3.92207	1.21751	1.21751
Rasgrp1	0.957359	1.81344	1.95204	0.0606244	0.574745	-4.19075	1.21735	1.21735
Slc35a2	0.221317	4.60857	1.95125	0.0607228	0.574745	-4.60182	1.21665	1.21665
Gm2a	0.38325	6.94593	1.95086	0.0607714	0.574745	-4.70204	1.2163	1.2163
Inpp5d	0.780808	4.34352	1.95016	0.0608584	0.574996	-4.54581	1.21568	1.21568
Cenpv	0.431747	3.78596	1.95005	0.0608723	0.574996	-4.479	1.21558	1.21558
Prkce	0.527283	3.86436	1.94917	0.0609818	0.575137	-4.52372	1.2148	1.2148
Cxcl16	0.489557	5.76033	1.94743	0.0611995	0.57588	-4.69729	1.21325	1.21325
Grip1	1.15187	-1.66245	1.94691	0.0612638	0.57588	-3.93833	1.2128	1.2128
Arhgdib	0.777536	4.582	1.94473	0.0615383	0.576371	-4.60071	1.21085	1.21085
Dnah6	1.21142	0.488669	1.94348	0.061695	0.576371	-4.07728	1.20975	1.20975
Igkv17.127	3.33226	-0.244543	1.94198	0.0618849	0.576371	-3.96227	1.20842	1.20842
Pigk	0.278739	5.53181	1.94081	0.0620327	0.576371	-4.70071	1.20738	1.20738
Cyp7b1	0.96794	0.753802	1.94071	0.0620451	0.576371	-4.08489	1.20729	1.20729
Slc27a6	0.958524	-0.193449	1.93968	0.0621763	0.576371	-3.998	1.20638	1.20638
Iqsec2	0.369925	3.94018	1.93901	0.0622615	0.576371	-4.52687	1.20578	1.20578
Slamf7	1.20834	1.68879	1.93897	0.0622665	0.576371	-4.17631	1.20575	1.20575
Kcne4	0.514689	0.380022	1.93857	0.0623175	0.576371	-4.06089	1.20539	1.20539
Daxx	0.251264	4.8773	1.93853	0.0623223	0.576371	-4.65476	1.20536	1.20536
C1qtnf2	0.954759	0.593744	1.9384	0.0623385	0.576371	-4.07051	1.20524	1.20524
Cd22	0.791747	3.26669	1.93783	0.0624116	0.576371	-4.4101	1.20473	1.20473
Mmd	0.52761	5.00842	1.93776	0.0624199	0.576371	-4.66184	1.20468	1.20468
Ogfr	0.249385	5.8255	1.93768	0.0624299	0.576371	-4.71328	1.20461	1.20461
Cd74	0.673151	11.8068	1.93624	0.0626139	0.576371	-4.44183	1.20333	1.20333
Ighv3.2	1.64397	-2.78222	1.93562	0.0626931	0.576371	-3.94149	1.20278	1.20278
Traf5	0.503723	2.44324	1.93529	0.062735	0.576371	-4.30935	1.20249	1.20249
Prex1	0.586877	4.8241	1.93419	0.0628756	0.576371	-4.62749	1.20152	1.20152
Myb	1.78354	-1.49225	1.93377	0.0629305	0.576371	-3.95319	1.20114	1.20114
Tek	0.746609	4.47266	1.93326	0.0629956	0.576371	-4.61063	1.20069	1.20069
Pira2	1.74656	-0.422905	1.93156	0.0632144	0.576371	-3.96331	1.19918	1.19918
Ddx60	1.05135	1.32547	1.93146	0.0632275	0.576371	-4.161	1.19909	1.19909
Ighv1.59	3.40643	-1.99358	1.93039	0.0633646	0.576371	-3.95043	1.19815	1.19815
X1600002K03Rik	0.466512	2.9745	1.93015	0.0633953	0.576371	-4.4156	1.19794	1.19794
Col16a1	0.647056	3.68976	1.92854	0.0636035	0.576821	-4.51953	1.19652	1.19652
Igkv3.1	2.14277	-2.2238	1.92777	0.0637039	0.576821	-3.9535	1.19583	1.19583
Ephb1	1.18116	0.0319673	1.92585	0.0639532	0.576821	-4.09345	1.19414	1.19414
Fn3krp	0.370991	3.1983	1.92578	0.0639617	0.576821	-4.44935	1.19408	1.19408
Il17ra	0.569545	5.20725	1.92577	0.0639636	0.576821	-4.69215	1.19407	1.19407
Pecam1	0.563626	6.3503	1.92373	0.0642289	0.576882	-4.75194	1.19227	1.19227
Ift27	0.299382	3.57037	1.92209	0.0644441	0.576882	-4.49865	1.19082	1.19082
Adgb	1.65574	-0.128447	1.92176	0.0644874	0.576882	-4.02761	1.19053	1.19053
Megf11	0.561708	1.37071	1.92161	0.0645065	0.576882	-4.21607	1.1904	1.1904
Dzank1	0.672702	0.404437	1.92149	0.0645226	0.576882	-4.10366	1.19029	1.19029
Crmp1	0.827559	-0.89543	1.9206	0.0646386	0.576882	-3.98757	1.18951	1.18951
Usp18	0.873064	2.54942	1.92015	0.0646976	0.576882	-4.35485	1.18911	1.18911
Col5a1	0.582707	4.02556	1.92011	0.0647027	0.576882	-4.59306	1.18908	1.18908
Zdhhc18	0.26913	6.22591	1.91985	0.0647377	0.576882	-4.76055	1.18884	1.18884
Dpf1	0.787662	-0.523556	1.91968	0.0647592	0.576882	-4.03416	1.1887	1.1887
Emc10	0.314158	6.54513	1.91824	0.0649497	0.577096	-4.76385	1.18742	1.18742
Wdr63	2.30972	-2.11516	1.91732	0.0650704	0.577096	-3.96723	1.18662	1.18662
Fbxo32	0.410577	4.68474	1.91722	0.0650842	0.577096	-4.66299	1.18652	1.18652
Blnk	1.16566	1.09559	1.91616	0.0652238	0.577096	-4.13341	1.18559	1.18559
Syne3	0.65878	0.80034	1.91576	0.0652767	0.577096	-4.12783	1.18524	1.18524
Islr	0.577858	2.2021	1.91527	0.065342	0.577096	-4.30939	1.18481	1.18481
Pde1a	1.00843	-0.317969	1.91502	0.065375	0.577096	-4.01944	1.18459	1.18459
Dlec1	0.805112	-0.270505	1.91487	0.0653943	0.577096	-4.04064	1.18446	1.18446
Nme9	3.052	-2.75052	1.91361	0.0655616	0.577413	-3.97335	1.18335	1.18335
Rilp	0.479908	4.07962	1.91354	0.0655718	0.577413	-4.60376	1.18328	1.18328
Slc45a4	0.309457	5.83786	1.91098	0.0659121	0.577607	-4.766	1.18103	1.18103
Pld4	0.974901	4.32388	1.90863	0.0662274	0.578669	-4.59939	1.17896	1.17896
Lag3	1.19865	0.352123	1.90854	0.0662384	0.578669	-4.08222	1.17889	1.17889
Nat14	0.545644	0.854534	1.90722	0.0664156	0.579032	-4.17622	1.17773	1.17773
Ccrl2	0.666824	2.27222	1.90643	0.0665229	0.579233	-4.32102	1.17703	1.17703
Cdhr4	2.19211	-2.34702	1.90638	0.0665298	0.579233	-3.97774	1.17698	1.17698
Igkv6.23	1.71755	1.0167	1.90417	0.0668277	0.580025	-4.17431	1.17504	1.17504
Mid1	0.454812	1.07967	1.90416	0.0668286	0.580025	-4.19979	1.17504	1.17504
Slfn1	0.908338	0.594197	1.90251	0.0670518	0.581139	-4.12016	1.17359	1.17359
Dmd	0.470823	3.19639	1.90158	0.0671778	0.581139	-4.51085	1.17277	1.17277
Havcr2	0.710675	3.32518	1.90151	0.0671872	0.581139	-4.48396	1.17271	1.17271
Gli3	0.872291	0.149434	1.90108	0.0672455	0.581139	-4.10398	1.17234	1.17234
Alas1	0.296824	7.34161	1.90035	0.0673445	0.581139	-4.78214	1.1717	1.1717
P4htm	0.609469	0.755208	1.90025	0.0673593	0.581139	-4.15457	1.1716	1.1716
Tnfsf12	0.55204	3.13172	1.90009	0.0673806	0.581139	-4.48171	1.17147	1.17147
Csf2rb	0.555141	6.06121	1.89952	0.0674577	0.581139	-4.78347	1.17097	1.17097
Ube2g2	0.229311	5.43104	1.89883	0.067552	0.581139	-4.7614	1.17036	1.17036
Cd101	0.654213	0.729881	1.89866	0.0675758	0.581139	-4.1431	1.17021	1.17021
Eif4e3	0.77249	3.49175	1.8985	0.0675971	0.581139	-4.53999	1.17007	1.17007
Fxyd1	1.29208	1.06162	1.89552	0.0680054	0.582174	-4.19112	1.16746	1.16746
Cfap53	1.30094	-0.715605	1.89379	0.0682418	0.58254	-4.04409	1.16595	1.16595
St8sia2	1.6925	-1.06173	1.89323	0.068319	0.58254	-4.02872	1.16546	1.16546
Ror2	1.08824	-0.524243	1.89256	0.0684117	0.58254	-4.05589	1.16487	1.16487
Igkv4.90	2.41936	-2.45277	1.89256	0.068412	0.58254	-3.99531	1.16487	1.16487
Pygo1	1.30187	3.23659	1.892	0.0684892	0.58254	-4.5446	1.16438	1.16438
AI506816	1.71788	3.83854	1.89145	0.0685651	0.58254	-4.66886	1.1639	1.1639
Ttc28	0.788435	3.09966	1.89026	0.0687291	0.583292	-4.49899	1.16286	1.16286
Rsph10b	1.47978	-1.51679	1.8899	0.0687801	0.583405	-4.01627	1.16254	1.16254
Ms4a4d	1.03617	1.00435	1.88853	0.0689689	0.583734	-4.17965	1.16135	1.16135
Naalad2	0.854998	-0.0682073	1.88775	0.0690783	0.583734	-4.08048	1.16066	1.16066
Ctsz	0.415278	8.39121	1.88562	0.0693744	0.583734	-4.75427	1.1588	1.1588
Rchy1	0.229106	5.69975	1.88486	0.0694813	0.583734	-4.80655	1.15813	1.15813
Ighv14.3	2.60468	-0.563669	1.88438	0.069548	0.583734	-4.0476	1.15772	1.15772
Bco2	0.758488	1.00527	1.88404	0.0695953	0.583734	-4.20338	1.15742	1.15742
Dnah12	1.5563	-1.09496	1.88402	0.0695983	0.583734	-4.03087	1.1574	1.1574
Sema4a	0.429318	7.03121	1.88343	0.0696802	0.583734	-4.81333	1.15689	1.15689
Gm16425	1.29488	-1.90358	1.88218	0.0698557	0.583734	-4.0487	1.1558	1.1558
Adamtsl1	0.736097	1.45568	1.88136	0.0699711	0.583734	-4.28401	1.15508	1.15508
Slfn2	0.82754	4.81565	1.88125	0.0699868	0.583734	-4.71449	1.15498	1.15498
Gm4070	1.00832	-0.10097	1.88025	0.0701271	0.583734	-4.05268	1.15411	1.15411
X1810043G02Rik	0.321006	3.94734	1.87929	0.0702627	0.583734	-4.63683	1.15327	1.15327
Kcnj2	0.970702	4.8592	1.87829	0.0704037	0.583734	-4.76751	1.1524	1.1524
Kcna3	0.920069	1.20826	1.87776	0.0704785	0.583734	-4.25379	1.15194	1.15194
Cyp2d22	0.96837	1.96557	1.87755	0.0705095	0.583734	-4.33157	1.15175	1.15175
Slc16a1	0.40321	6.49838	1.87753	0.0705114	0.583734	-4.83096	1.15174	1.15174
Synm	1.0669	3.94765	1.87727	0.0705489	0.583734	-4.66714	1.15151	1.15151
Ighv1.67	1.90198	-2.15199	1.87722	0.0705559	0.583734	-4.02012	1.15147	1.15147
Ndrg3	0.245984	5.13103	1.87713	0.0705688	0.583734	-4.76672	1.15139	1.15139
Usp31	0.389028	4.65318	1.87695	0.0705932	0.583734	-4.75594	1.15124	1.15124
Lmo4	0.326921	6.29324	1.87642	0.0706695	0.583905	-4.83521	1.15077	1.15077
Tril	0.855519	0.896107	1.87507	0.0708608	0.583905	-4.23994	1.14959	1.14959
Casp4	0.873328	3.48383	1.87506	0.0708621	0.583905	-4.58417	1.14959	1.14959
Tbc1d5	0.384227	4.625	1.87394	0.0710219	0.584466	-4.73096	1.14861	1.14861
Mxra8	0.492825	5.78609	1.87337	0.071102	0.584814	-4.82537	1.14812	1.14812
Prex2	0.538997	4.15462	1.87211	0.0712816	0.585516	-4.68384	1.14702	1.14702
Ctss	0.549008	8.42107	1.87198	0.071301	0.585516	-4.78001	1.1469	1.1469
Zswim5	1.10303	0.466205	1.86929	0.0716868	0.585852	-4.17854	1.14456	1.14456
Ccr9	1.07818	-0.765358	1.86884	0.0717505	0.585852	-4.07022	1.14417	1.14417
Add3	0.663277	5.10891	1.86817	0.0718474	0.585852	-4.79493	1.14359	1.14359
Fzd1	0.473766	5.58472	1.8676	0.0719289	0.585852	-4.82878	1.1431	1.1431
Prkch	0.497664	4.52563	1.86733	0.0719677	0.585852	-4.72003	1.14286	1.14286
Adipor2	0.228241	7.85054	1.86723	0.071982	0.585852	-4.8105	1.14278	1.14278
Dnal1	0.453152	3.65708	1.86715	0.0719936	0.585852	-4.64533	1.14271	1.14271
C2cd2l	0.363113	5.04057	1.86671	0.0720581	0.585852	-4.78442	1.14232	1.14232
Iigp1	1.59512	5.67442	1.86588	0.0721776	0.585852	-4.80912	1.1416	1.1416
Hdac4	0.249614	4.84438	1.86456	0.072368	0.585852	-4.77957	1.14045	1.14045
Xkr8	0.334646	2.89338	1.86413	0.0724304	0.585852	-4.49034	1.14008	1.14008
Gpr146	0.34336	6.04376	1.86376	0.0724834	0.585852	-4.84931	1.13976	1.13976
Urah	0.488396	3.8128	1.86341	0.0725347	0.585852	-4.6665	1.13945	1.13945
Rgs4	0.656843	5.79669	1.8632	0.0725656	0.585852	-4.84707	1.13927	1.13927
X9430020K01Rik	0.664965	5.4231	1.86308	0.0725826	0.585852	-4.83159	1.13917	1.13917
Arl13b	0.311508	4.07535	1.86307	0.0725838	0.585852	-4.69326	1.13916	1.13916
Gucy1b3	0.609671	3.15068	1.86239	0.0726821	0.585852	-4.53642	1.13857	1.13857
Gnl1	0.243101	6.14252	1.86215	0.072717	0.585852	-4.857	1.13836	1.13836
Epha7	0.75803	4.94025	1.86158	0.0728011	0.585852	-4.80961	1.13786	1.13786
Pcdhac2	1.68394	-2.46179	1.86153	0.0728072	0.585852	-4.03687	1.13783	1.13783
Pcdhgc4	1.01016	2.11657	1.86101	0.0728832	0.585852	-4.41036	1.13737	1.13737
Gm8810	2.2236	-3.10733	1.86032	0.072984	0.585852	-4.04043	1.13677	1.13677
Trp73	2.32332	-2.43453	1.86016	0.0730076	0.585852	-4.03344	1.13663	1.13663
Wnt4	0.685837	2.38041	1.85962	0.0730868	0.585852	-4.4647	1.13616	1.13616
Id4	0.933574	-0.603044	1.85958	0.0730912	0.585852	-4.08327	1.13613	1.13613
Myo1f	0.684402	5.11184	1.85883	0.0732016	0.585852	-4.78479	1.13548	1.13548
Gm15663	0.767721	0.816364	1.85855	0.0732424	0.585852	-4.24976	1.13524	1.13524
Pcdhb22	0.860833	0.504135	1.8585	0.073249	0.585852	-4.18129	1.1352	1.1352
Rragd	0.995969	3.60562	1.85807	0.073312	0.585852	-4.66855	1.13482	1.13482
Rtn4rl2	0.735386	-0.576591	1.85757	0.0733853	0.586134	-4.07659	1.13439	1.13439
Akap17b	0.906013	1.04282	1.8569	0.0734842	0.586166	-4.2741	1.13381	1.13381
X5031439G07Rik	0.464203	5.69554	1.85562	0.0736723	0.586455	-4.84645	1.1327	1.1327
Vash1	0.532216	3.01754	1.8555	0.0736891	0.586455	-4.5546	1.1326	1.1326
Sla	0.677902	5.08998	1.85532	0.0737161	0.586455	-4.78387	1.13244	1.13244
Tmem232	2.28858	-3.66953	1.85465	0.0738151	0.586455	-4.05214	1.13185	1.13185
Ccno	0.989619	-0.932087	1.85421	0.0738796	0.586455	-4.0846	1.13148	1.13148
Sidt1	1.04702	3.25808	1.85389	0.0739267	0.586455	-4.6288	1.1312	1.1312
Cfap45	0.426283	2.47857	1.85316	0.0740339	0.586455	-4.4891	1.13057	1.13057
Nkg7	1.71288	0.260118	1.85299	0.0740599	0.586455	-4.14434	1.13042	1.13042
Ccl5	1.55237	1.20117	1.85292	0.0740701	0.586455	-4.25971	1.13036	1.13036
Fam50a	0.300655	5.15546	1.85242	0.0741432	0.586733	-4.81467	1.12993	1.12993
Tctex1d4	1.37488	-0.920698	1.85066	0.0744046	0.587657	-4.07868	1.1284	1.1284
Spef2	1.8456	-1.57858	1.84942	0.0745885	0.587657	-4.05333	1.12733	1.12733
Clec9a	0.939391	1.30269	1.84925	0.0746138	0.587657	-4.27668	1.12718	1.12718
Zfp862.ps	0.454353	3.05977	1.84902	0.0746475	0.587657	-4.57254	1.12698	1.12698
Nsg1	0.682878	2.04086	1.84891	0.0746643	0.587657	-4.39248	1.12689	1.12689
Fam46c	0.860113	4.52039	1.84882	0.074678	0.587657	-4.7908	1.12681	1.12681
Gas2l1	0.373214	5.70354	1.84786	0.0748202	0.588005	-4.86612	1.12598	1.12598
Sgcb	0.527307	3.25	1.84652	0.0750197	0.588581	-4.6011	1.12482	1.12482
Fpr1	1.2005	3.15067	1.84649	0.0750238	0.588581	-4.58735	1.1248	1.1248
Rplp1	0.438523	9.36862	1.84381	0.0754256	0.589858	-4.76644	1.12248	1.12248
Tmem38b	0.339009	5.82068	1.8432	0.0755169	0.589858	-4.8791	1.12196	1.12196
Cd37	1.06595	-0.692273	1.84269	0.0755938	0.589858	-4.10241	1.12151	1.12151
Galnt15	0.925212	1.70677	1.841	0.0758486	0.589858	-4.38374	1.12005	1.12005
Nupr1	0.830145	6.35357	1.84096	0.0758541	0.589858	-4.88787	1.12002	1.12002
Cdh11	1.09845	3.91919	1.84022	0.0759656	0.589858	-4.74378	1.11938	1.11938
Sema6a	0.572275	2.8326	1.84015	0.0759766	0.589858	-4.54238	1.11932	1.11932
Msrb1	0.399928	6.82001	1.8399	0.0760144	0.589858	-4.89339	1.1191	1.1191
Ikzf4	0.422355	1.31893	1.8395	0.0760746	0.589858	-4.34102	1.11876	1.11876
Magix	0.454011	1.84339	1.8378	0.0763316	0.589858	-4.39532	1.1173	1.1173
X1110017D15Rik	2.18664	-1.85996	1.83744	0.0763865	0.589858	-4.07134	1.11698	1.11698
Igkv8.27	2.51699	-0.493155	1.8372	0.0764221	0.589858	-4.10256	1.11678	1.11678
Hipk1	0.366173	7.60881	1.83625	0.0765662	0.589858	-4.86664	1.11596	1.11596
X9330182L06Rik	1.34937	3.69788	1.83535	0.0767033	0.589858	-4.70906	1.11519	1.11519
Ankrd33b	0.859044	2.16391	1.83507	0.0767455	0.589858	-4.42377	1.11495	1.11495
Adamtsl3	0.890817	1.28996	1.835	0.0767574	0.589858	-4.33862	1.11488	1.11488
Atp8b4	0.996789	2.21819	1.83377	0.0769444	0.589858	-4.42683	1.11382	1.11382
Cbr2	1.41426	7.84593	1.83363	0.0769653	0.589858	-4.84205	1.1137	1.1137
Isg20	0.610365	5.00818	1.83352	0.0769825	0.589858	-4.85428	1.11361	1.11361
Rinl	0.779181	3.03898	1.8331	0.0770459	0.589858	-4.55478	1.11325	1.11325
Ighv1.81	3.37868	-1.11668	1.83255	0.0771311	0.589858	-4.08588	1.11277	1.11277
Stxbp1	0.272572	4.34829	1.83251	0.0771365	0.589858	-4.75245	1.11274	1.11274
Frzb	1.12092	1.34363	1.83227	0.077173	0.589858	-4.33862	1.11253	1.11253
Tmem135	0.264121	6.5943	1.83156	0.077282	0.589858	-4.90948	1.11192	1.11192
Pigr	1.51983	4.01486	1.83148	0.077295	0.589858	-4.72261	1.11185	1.11185
Fam47e	2.33817	-1.77113	1.83076	0.0774049	0.589858	-4.06934	1.11123	1.11123
Adcy5	0.864111	1.6539	1.8303	0.0774754	0.589858	-4.39994	1.11084	1.11084
Sfmbt1	0.345839	4.78871	1.82935	0.0776215	0.590099	-4.82601	1.11002	1.11002
Il1rap	0.522561	3.84348	1.82892	0.0776867	0.590165	-4.70975	1.10965	1.10965
Notch2	0.37921	6.39064	1.82855	0.0777447	0.590165	-4.91479	1.10933	1.10933
Nicn1	0.285268	4.38615	1.8272	0.0779525	0.591162	-4.77337	1.10817	1.10817
Anp32e	0.325417	6.60342	1.82521	0.0782593	0.592907	-4.91929	1.10646	1.10646
Bmper	0.430878	1.97414	1.8236	0.0785093	0.59451	-4.42107	1.10508	1.10508
St6galnac4	0.715279	6.58877	1.82277	0.078639	0.59491	-4.92058	1.10436	1.10436
Ramp2	0.626959	4.50802	1.82221	0.0787249	0.594952	-4.79674	1.10389	1.10389
Gm10167	2.62306	-1.63973	1.82181	0.078787	0.594952	-4.09262	1.10355	1.10355
Cdh5	0.576032	6.19159	1.82135	0.0788596	0.594952	-4.92304	1.10315	1.10315
Josd2	0.363797	4.72833	1.82091	0.0789271	0.594952	-4.84318	1.10277	1.10277
Ighv9.1	2.15499	-2.12099	1.82021	0.0790368	0.594952	-4.07984	1.10217	1.10217
Klhl25	0.374203	4.28853	1.81991	0.0790833	0.594952	-4.79281	1.10192	1.10192
Hrh2	1.00065	-0.387511	1.81986	0.0790921	0.594952	-4.14406	1.10187	1.10187
Cyp4f18	0.863415	2.68303	1.81918	0.0791987	0.594952	-4.51968	1.10128	1.10128
Rab36	0.601682	1.04865	1.81833	0.0793309	0.594952	-4.35526	1.10056	1.10056
Map1a	0.69208	1.19566	1.81805	0.0793756	0.594952	-4.35204	1.10031	1.10031
X2410004P03Rik	1.74224	-0.42051	1.81744	0.0794709	0.59497	-4.17911	1.09979	1.09979
Phf11d	0.515245	4.15305	1.81673	0.0795826	0.59497	-4.75508	1.09918	1.09918
Robo1	0.734544	0.806423	1.81594	0.0797063	0.59497	-4.29131	1.09851	1.09851
Traf3ip1	0.255307	3.71252	1.81549	0.0797762	0.59497	-4.71151	1.09813	1.09813
Cd82	0.316423	6.39939	1.8152	0.079823	0.59497	-4.93704	1.09787	1.09787
Rims2	1.64243	-0.294383	1.81508	0.0798418	0.59497	-4.16203	1.09777	1.09777
Ptprg	0.63788	6.13487	1.81473	0.0798967	0.59497	-4.93456	1.09747	1.09747
Nim1k	0.655655	2.27032	1.8146	0.0799167	0.59497	-4.4842	1.09736	1.09736
Amigo1	0.498046	3.59935	1.81391	0.0800256	0.594977	-4.68758	1.09677	1.09677
Gm2115	0.934098	-0.166487	1.81375	0.0800509	0.594977	-4.22607	1.09663	1.09663
Sntn	3.06508	-3.11594	1.81286	0.0801919	0.595326	-4.08892	1.09587	1.09587
Ctsd	0.394906	11.1661	1.81259	0.080234	0.595326	-4.70211	1.09564	1.09564
Bet1l	0.223226	5.01291	1.81166	0.0803811	0.595976	-4.87635	1.09485	1.09485
Sh3bp5	0.737525	3.76465	1.8113	0.0804379	0.595976	-4.70842	1.09454	1.09454
Magee1	0.408557	2.16652	1.81051	0.0805647	0.595976	-4.47192	1.09386	1.09386
Stbd1	0.463383	6.84849	1.81034	0.0805914	0.595976	-4.9409	1.09371	1.09371
Igkv6.25	1.47707	-0.243113	1.80869	0.0808529	0.596673	-4.16337	1.0923	1.0923
Foxo4	0.396088	4.88462	1.8081	0.0809474	0.596673	-4.86244	1.0918	1.0918
Agmo	1.13525	1.3208	1.80782	0.0809923	0.596673	-4.34195	1.09156	1.09156
Itgad	2.26974	-2.87463	1.8075	0.0810428	0.596745	-4.09541	1.09129	1.09129
Hoxa7	1.14084	-0.144547	1.80698	0.0811261	0.596981	-4.22443	1.09084	1.09084
Extl1	1.06701	-1.00751	1.806	0.0812817	0.596981	-4.14764	1.09001	1.09001
Mtus2	0.825548	2.16976	1.80456	0.0815126	0.596981	-4.54563	1.08878	1.08878
Nme5	1.0601	0.654481	1.80283	0.0817908	0.596981	-4.32012	1.0873	1.0873
Adcyap1r1	2.05656	-3.21178	1.80227	0.0818799	0.596981	-4.10208	1.08682	1.08682
Cenpj	0.269025	2.95064	1.80201	0.0819218	0.596981	-4.61148	1.0866	1.0866
Iqca	2.78716	-2.92875	1.80193	0.0819351	0.596981	-4.10049	1.08653	1.08653
Gosr2	0.268287	6.38521	1.80074	0.0821274	0.596981	-4.96003	1.08551	1.08551
Pstpip2	0.731374	1.55267	1.80052	0.0821622	0.596981	-4.39966	1.08533	1.08533
Mgat1	0.246466	6.6317	1.79959	0.0823127	0.596981	-4.96354	1.08453	1.08453
Slc29a3	0.305116	4.14944	1.79905	0.0824002	0.596981	-4.78398	1.08407	1.08407
Mfap5	1.2914	3.38735	1.79879	0.082443	0.596981	-4.73964	1.08385	1.08385
Reck	0.741907	2.92449	1.79756	0.0826407	0.596981	-4.61856	1.08281	1.08281
Ulk4	0.690561	1.40987	1.79706	0.0827221	0.596981	-4.4129	1.08238	1.08238
Sema3d	0.800023	1.15484	1.7969	0.0827484	0.596981	-4.38286	1.08224	1.08224
Tmed3	0.366915	6.22708	1.79654	0.0828065	0.596981	-4.96517	1.08194	1.08194
Cox6a2	1.35291	3.26121	1.79632	0.0828433	0.596981	-4.70287	1.08174	1.08174
Pde3a	0.789368	2.3591	1.79622	0.0828595	0.596981	-4.53686	1.08166	1.08166
Btk	0.855755	3.22048	1.79603	0.0828894	0.596981	-4.63077	1.0815	1.0815
Msl3	0.262107	4.8173	1.7941	0.0832048	0.597871	-4.88598	1.07985	1.07985
Tsr2	0.327873	3.96374	1.79409	0.0832062	0.597871	-4.78211	1.07984	1.07984
Clec14a	0.729148	4.39952	1.79291	0.083398	0.598415	-4.82927	1.07884	1.07884
Irf5	0.885314	4.00443	1.79104	0.0837043	0.600182	-4.75294	1.07725	1.07725
Syt5	1.67456	-0.994034	1.79031	0.0838241	0.600182	-4.16033	1.07663	1.07663
Dlg4	0.613641	3.14586	1.78944	0.0839669	0.600546	-4.67049	1.07589	1.07589
Pkib	0.566264	3.87664	1.78894	0.084049	0.600793	-4.79291	1.07547	1.07547
F10	0.812628	4.63675	1.78637	0.0844736	0.602501	-4.8503	1.07328	1.07328
Cfap161	1.84587	-2.21156	1.78616	0.0845073	0.602501	-4.11894	1.07311	1.07311
Ptpn11	0.297366	7.1464	1.78589	0.0845519	0.602501	-4.97385	1.07288	1.07288
Angptl2	0.605711	4.08465	1.78518	0.0846701	0.603065	-4.80332	1.07227	1.07227
Aldh1a1	0.664909	5.90915	1.78492	0.0847131	0.603093	-4.9763	1.07205	1.07205
Cd44	0.326738	8.56101	1.7844	0.0847987	0.603425	-4.90443	1.07161	1.07161
Tnfaip8l3	1.13674	0.802063	1.78287	0.0850536	0.603605	-4.3473	1.07031	1.07031
Ppm1f	0.315926	5.07489	1.78285	0.0850565	0.603605	-4.92632	1.07029	1.07029
BC023105	2.31773	0.829286	1.78284	0.0850582	0.603605	-4.31788	1.07028	1.07028
Csf1r	0.693039	5.87924	1.78034	0.0854741	0.604481	-4.97161	1.06817	1.06817
Ttc29	2.89804	-3.25974	1.78028	0.0854848	0.604481	-4.12454	1.06811	1.06811
Flna	0.424051	9.02855	1.78003	0.0855262	0.604481	-4.8851	1.0679	1.0679
Ifi27l2a	1.18798	2.20087	1.77973	0.0855761	0.604481	-4.49129	1.06765	1.06765
Tesc	0.983724	-0.498883	1.77895	0.0857074	0.604481	-4.24759	1.06698	1.06698
Fzd4	0.602576	6.12511	1.77863	0.0857611	0.604481	-4.99406	1.06671	1.06671
Igkv5.48	2.25316	0.76837	1.77817	0.0858375	0.604481	-4.30265	1.06632	1.06632
Itpkb	0.32848	6.2848	1.77814	0.085842	0.604481	-4.99652	1.0663	1.0663
Prg2	1.65669	-0.599737	1.77792	0.0858795	0.604481	-4.17308	1.06611	1.06611
Mpeg1	0.548842	8.54868	1.7777	0.0859161	0.604481	-4.92867	1.06593	1.06593
Tcte1	2.61625	-3.52581	1.77765	0.0859245	0.604481	-4.12925	1.06588	1.06588
Stat3	0.374347	7.78606	1.77678	0.0860704	0.604958	-4.96216	1.06515	1.06515
Hspb2	0.588767	1.47391	1.77579	0.0862377	0.605583	-4.44169	1.0643	1.0643
Kctd21	0.4331	3.63447	1.77548	0.0862891	0.605669	-4.77188	1.06404	1.06404
Ctsc	0.342129	10.2212	1.77371	0.0865873	0.605813	-4.81442	1.06255	1.06255
Gfpt2	0.754287	0.629263	1.77369	0.0865901	0.605813	-4.33756	1.06253	1.06253
Lrrc28	0.23508	3.14141	1.7735	0.0866231	0.605813	-4.69638	1.06237	1.06237
Sema5a	0.888054	2.79098	1.77291	0.0867231	0.606087	-4.68625	1.06187	1.06187
Fibin	1.39564	0.045431	1.7728	0.0867406	0.606087	-4.28146	1.06178	1.06178
Ptgis	0.917513	3.10239	1.76987	0.0872376	0.607731	-4.66426	1.0593	1.0593
Gabrp	2.21168	0.960316	1.7696	0.087283	0.607731	-4.4075	1.05907	1.05907
Il1rl1	0.799506	-0.256488	1.76834	0.0874984	0.607731	-4.2392	1.058	1.058
Ntrk3	0.834943	0.156607	1.76775	0.0875989	0.607731	-4.29697	1.0575	1.0575
Aplp2	0.532841	8.87099	1.76753	0.0876353	0.607731	-4.90749	1.05732	1.05732
Tbx2	0.743155	4.10878	1.76719	0.0876928	0.607731	-4.83583	1.05704	1.05704
Cytip	0.564056	5.60028	1.7664	0.0878283	0.607731	-4.99536	1.05637	1.05637
Tiam1	0.579937	2.33188	1.76626	0.087853	0.607731	-4.57712	1.05624	1.05624
Ak9	1.3912	-1.42921	1.7662	0.0878624	0.607731	-4.18605	1.0562	1.0562
Was	0.818371	2.92443	1.766	0.0878965	0.607731	-4.63221	1.05603	1.05603
Cables1	0.614225	3.16413	1.76587	0.0879193	0.607731	-4.70107	1.05592	1.05592
Cd48	0.929801	3.65519	1.76572	0.0879454	0.607731	-4.74627	1.05579	1.05579
Adnp2	0.202956	4.94411	1.7643	0.0881884	0.608339	-4.95289	1.05459	1.05459
Mtss1l	0.519869	3.80604	1.76364	0.0883008	0.608339	-4.81922	1.05404	1.05404
Arid5a	0.437632	3.66114	1.76173	0.0886291	0.608339	-4.78776	1.05242	1.05242
Rcn1	0.815063	3.82472	1.76155	0.08866	0.608339	-4.80369	1.05227	1.05227
Zmat3	0.383132	4.85837	1.76133	0.0886974	0.608339	-4.95788	1.05209	1.05209
Ggta1	0.446352	4.68749	1.76105	0.0887469	0.608339	-4.91459	1.05185	1.05185
Kif19a	1.18241	-0.229633	1.75998	0.0889299	0.608617	-4.255	1.05095	1.05095
Npr1	0.746557	6.28458	1.75861	0.0891675	0.608617	-5.02474	1.04979	1.04979
Gm45713	0.541824	2.53892	1.75793	0.0892856	0.608617	-4.60228	1.04922	1.04922
Tspyl5	1.02986	1.20686	1.75732	0.0893911	0.608617	-4.46074	1.04871	1.04871
Ptpn12	0.218062	6.80627	1.75719	0.0894132	0.608617	-5.02988	1.0486	1.0486
Prss12	0.885597	0.462837	1.75712	0.0894249	0.608617	-4.37191	1.04854	1.04854
X4930562C15Rik	0.9855	-0.536455	1.75684	0.0894734	0.608679	-4.22923	1.04831	1.04831
Nexn	0.517617	3.5399	1.75583	0.0896504	0.609279	-4.81314	1.04745	1.04745
Oat	0.88129	7.19918	1.75541	0.0897228	0.609279	-5.00818	1.0471	1.0471
Naaa	0.326793	6.49515	1.75449	0.0898834	0.609591	-5.03593	1.04632	1.04632
Dmxl2	0.64429	3.757	1.75387	0.0899906	0.609861	-4.81153	1.0458	1.0458
Vrk3	0.25834	6.04361	1.75361	0.0900361	0.609861	-5.03243	1.04558	1.04558
Wdpcp	0.423828	2.4393	1.75322	0.0901035	0.609861	-4.60479	1.04526	1.04526
Rab11b	0.289489	6.73251	1.75295	0.090151	0.609861	-5.03803	1.04503	1.04503
Flnc	0.755507	0.23198	1.75275	0.0901866	0.609861	-4.34274	1.04486	1.04486
Lum	1.82468	0.153876	1.75222	0.0902782	0.609861	-4.29441	1.04442	1.04442
Tmem35b	0.30988	3.16082	1.752	0.0903179	0.609863	-4.70379	1.04423	1.04423
Tcea3	0.436966	5.15175	1.75102	0.0904895	0.610132	-4.99758	1.0434	1.0434
Lap3	0.271034	6.90084	1.75042	0.0905934	0.610132	-5.0379	1.0429	1.0429
Cracr2b	0.413261	6.15169	1.74997	0.0906735	0.610132	-5.04077	1.04252	1.04252
Cmtr1	0.32508	1.16439	1.74819	0.0909859	0.610853	-4.45208	1.04103	1.04103
Gns	0.345574	8.32906	1.74604	0.0913639	0.612074	-4.98135	1.03923	1.03923
Atp8b2	0.513307	4.71447	1.74585	0.0913975	0.612074	-4.94963	1.03907	1.03907
Nox4	0.628633	2.62874	1.74498	0.0915522	0.612534	-4.64882	1.03833	1.03833
Piezo2	0.582821	3.42243	1.74474	0.091595	0.612534	-4.79762	1.03813	1.03813
Cxcr5	0.716451	0.641858	1.74435	0.0916642	0.612534	-4.37824	1.0378	1.0378
Ankfy1	0.260316	6.43669	1.74355	0.0918048	0.61288	-5.05387	1.03713	1.03713
Rims3	0.836791	2.0351	1.74338	0.0918349	0.61288	-4.54761	1.03699	1.03699
Ighv1.64	2.17206	-0.665581	1.74048	0.0923505	0.615302	-4.25791	1.03456	1.03456
Slc17a7	1.35776	-2.66492	1.73926	0.0925691	0.615316	-4.17342	1.03353	1.03353
Vezf1	0.236475	5.84974	1.73886	0.09264	0.615316	-5.05181	1.0332	1.0332
Pkig	0.392889	4.83562	1.73886	0.0926402	0.615316	-4.96701	1.0332	1.0332
Clec4a3	1.17638	2.86742	1.73865	0.0926775	0.615316	-4.65644	1.03303	1.03303
Cntnap1	0.54204	0.923953	1.73785	0.0928202	0.615471	-4.42027	1.03236	1.03236
Nhlrc3	0.234116	5.77309	1.73678	0.0930121	0.616159	-5.05152	1.03146	1.03146
Rint1	0.295804	4.5089	1.73428	0.0934611	0.617338	-4.96272	1.02937	1.02937
Ccm2	0.303671	5.42696	1.7306	0.0941261	0.618941	-5.03596	1.02629	1.02629
Kctd2	0.235756	5.42322	1.72986	0.0942602	0.618941	-5.03695	1.02567	1.02567
Olfr920	0.640523	-0.235368	1.72986	0.094261	0.618941	-4.29453	1.02567	1.02567
Twsg1	0.370165	6.99278	1.72977	0.0942769	0.618941	-5.06258	1.02559	1.02559
Fndc1	0.868062	1.88579	1.7291	0.0943979	0.618941	-4.63788	1.02504	1.02504
Plcb2	0.59368	4.22492	1.72891	0.0944321	0.618941	-4.89086	1.02488	1.02488
Rgl1	0.649946	4.48545	1.72867	0.0944758	0.618941	-4.92607	1.02468	1.02468
Slc39a3	0.35869	4.86758	1.72756	0.0946781	0.619415	-4.99554	1.02375	1.02375
Itgb2	0.571157	6.93256	1.72746	0.0946968	0.619415	-5.07515	1.02366	1.02366
Ly9	1.26398	2.03597	1.72679	0.0948192	0.619953	-4.53914	1.0231	1.0231
Hunk	1.09385	2.59786	1.72565	0.0950257	0.62016	-4.73132	1.02216	1.02216
Pip4k2b	0.273894	4.86787	1.72487	0.0951694	0.620265	-5.00014	1.0215	1.0215
Cyp2a5	3.33508	-2.05041	1.7241	0.0953095	0.620265	-4.18847	1.02086	1.02086
Dnajb4	0.446667	4.86415	1.72401	0.0953262	0.620265	-5.01454	1.02079	1.02079
Adgra3	0.381492	5.17488	1.72289	0.0955303	0.620265	-5.04621	1.01986	1.01986
Axl	0.520416	7.05209	1.72199	0.0956967	0.620265	-5.08108	1.0191	1.0191
Foxf1	0.632791	3.82539	1.72186	0.0957202	0.620265	-4.8847	1.019	1.019
Ngb	0.954658	-1.7097	1.7217	0.0957493	0.620265	-4.21565	1.01886	1.01886
Plekhg1	0.59974	4.12443	1.72057	0.0959566	0.62029	-4.91207	1.01793	1.01793
Tnfsfm13	0.562107	-0.159816	1.71933	0.0961867	0.62029	-4.32221	1.01689	1.01689
Uap1	0.246351	6.00446	1.71914	0.0962213	0.62029	-5.08535	1.01673	1.01673
Dnase1l3	1.40327	1.58747	1.7188	0.0962835	0.62029	-4.50325	1.01645	1.01645
Slc30a2	1.5153	-0.470859	1.71863	0.0963148	0.62029	-4.33413	1.01631	1.01631
Ak7	1.4686	-0.162372	1.71827	0.0963821	0.620465	-4.32665	1.016	1.016
Serpina3g	1.61707	3.19267	1.71694	0.0966274	0.621227	-4.72244	1.0149	1.0149
Sorbs1	0.617181	1.76043	1.71654	0.0967024	0.621227	-4.57904	1.01456	1.01456
Hpgd	1.59461	3.68086	1.71581	0.0968375	0.621227	-4.82727	1.01396	1.01396
Lrrc74b	1.26893	-1.03882	1.71409	0.0971568	0.621227	-4.28593	1.01253	1.01253
Sec22c	0.324506	3.42919	1.71386	0.0971989	0.621227	-4.82244	1.01234	1.01234
Ms4a6b	1.41388	1.66702	1.71361	0.0972465	0.621227	-4.52473	1.01213	1.01213
Snx19	0.325378	5.35335	1.71231	0.0974873	0.621227	-5.06243	1.01105	1.01105
Rnf14	0.219962	6.23145	1.71131	0.097674	0.621227	-5.10341	1.01022	1.01022
Scn3a	1.10522	-0.712104	1.71103	0.0977276	0.621227	-4.28776	1.00998	1.00998
H2.T24	0.922683	2.87809	1.71045	0.0978354	0.621227	-4.70442	1.0095	1.0095
Lrrc73	0.696546	0.134303	1.7097	0.0979766	0.621227	-4.3957	1.00888	1.00888
Gm13889	0.662217	3.4039	1.70884	0.0981373	0.621227	-4.82318	1.00817	1.00817
X2510009E07Rik	0.31449	6.33638	1.70883	0.0981389	0.621227	-5.10826	1.00816	1.00816
C330007P06Rik	0.26938	5.39654	1.70878	0.0981483	0.621227	-5.06864	1.00812	1.00812
Rcsd1	0.738536	3.40339	1.70871	0.0981609	0.621227	-4.80471	1.00806	1.00806
Mtmr1	0.272276	5.02472	1.70832	0.098234	0.621227	-5.04459	1.00774	1.00774
Dusp3	0.384958	5.99068	1.70779	0.0983337	0.621227	-5.10127	1.0073	1.0073
Zfp474	2.55842	-3.47979	1.70656	0.0985661	0.621227	-4.20261	1.00627	1.00627
Lrp1	0.458427	6.80406	1.70628	0.0986176	0.621227	-5.11001	1.00605	1.00605
Tlr12	1.02923	0.129467	1.70574	0.0987204	0.621227	-4.34133	1.00559	1.00559
Slfn9	0.641854	3.44301	1.70533	0.0987978	0.621227	-4.84199	1.00525	1.00525
Cys1	1.02523	1.50975	1.70525	0.0988122	0.621227	-4.55045	1.00519	1.00519
Ccdc126	0.292394	3.57087	1.70484	0.0988903	0.621227	-4.87508	1.00485	1.00485
Kcnip4	0.719411	0.152573	1.70481	0.0988947	0.621227	-4.40694	1.00483	1.00483
Scrn1	1.15368	0.989578	1.70451	0.0989527	0.621227	-4.50763	1.00457	1.00457
Tbc1d14	0.268515	6.21796	1.70433	0.0989857	0.621227	-5.11398	1.00443	1.00443
Chia1	2.28199	6.26785	1.70431	0.0989896	0.621227	-5.07337	1.00441	1.00441
Fgfrl1	0.383407	4.30843	1.70417	0.0990155	0.621227	-4.98233	1.0043	1.0043
Cept1	0.295112	6.59886	1.70359	0.0991262	0.621227	-5.11631	1.00381	1.00381
Lrrc32	0.636195	2.76399	1.7029	0.099257	0.621227	-4.71133	1.00324	1.00324
Igkv13.85	1.80801	-0.871995	1.70278	0.0992788	0.621227	-4.27202	1.00314	1.00314
Itm2c	0.279331	8.37623	1.70269	0.0992958	0.621227	-5.05242	1.00307	1.00307
Scgb3a2	2.69879	2.04386	1.70209	0.0994099	0.621227	-4.66601	1.00257	1.00257
Tie1	0.553968	5.19851	1.70089	0.099638	0.621227	-5.06594	1.00157	1.00157
D430036J16Rik	1.97948	-3.01378	1.70046	0.0997201	0.621227	-4.21012	1.00122	1.00122
Mfsd1	0.271744	6.68481	1.69992	0.0998217	0.621227	-5.1219	1.00077	1.00077
Chn2	1.12556	1.40697	1.69989	0.0998284	0.621227	-4.54493	1.00075	1.00075
Ltbp4	0.57136	4.30039	1.69968	0.0998676	0.621227	-4.98474	1.00058	1.00058
Klf13	0.353218	6.7215	1.69958	0.099887	0.621227	-5.12075	1.00049	1.00049
Tpp1	0.362135	7.71102	1.69862	0.10007	0.621227	-5.08526	0.999694	0.999694
Sirpa	0.586876	7.31613	1.69806	0.100176	0.621227	-5.11208	0.999235	0.999235
Fam81a	1.1766	-1.01924	1.69787	0.100212	0.621227	-4.2829	0.99908	0.99908
Acap1	0.640534	2.11842	1.69781	0.100225	0.621227	-4.61299	0.999025	0.999025
Tmbim4	0.217585	5.95611	1.6978	0.100226	0.621227	-5.11811	0.999021	0.999021
Tmem100	1.40489	2.84389	1.69714	0.100352	0.621227	-4.77985	0.998474	0.998474
Sun2	0.243985	6.31019	1.69669	0.100439	0.621227	-5.12672	0.998098	0.998098
Il11ra1	0.388386	4.5158	1.69605	0.100562	0.621227	-4.9649	0.997567	0.997567
Strip2	0.545775	-0.269253	1.69591	0.100589	0.621227	-4.3524	0.997451	0.997451
Erg	0.536852	3.82426	1.69565	0.100638	0.621227	-4.91938	0.997236	0.997236
Gm4724	0.726283	-1.14362	1.69533	0.100698	0.621265	-4.23988	0.996979	0.996979
Igkv4.50	2.07527	-2.72149	1.69439	0.100879	0.621265	-4.22021	0.996199	0.996199
Pknox1	0.226167	4.32129	1.69422	0.100913	0.621265	-4.98407	0.996054	0.996054
Oas3	1.06719	2.00782	1.6935	0.10105	0.621265	-4.60682	0.995463	0.995463
Plscr4	0.603321	2.54972	1.69323	0.101103	0.621265	-4.71079	0.995236	0.995236
Brd2	0.262365	8.08343	1.69317	0.101114	0.621265	-5.07508	0.995189	0.995189
Arhgap31	0.512997	6.55799	1.69186	0.101366	0.621866	-5.13193	0.994106	0.994106
Clcn7	0.245695	5.75616	1.69143	0.101449	0.622011	-5.11845	0.993751	0.993751
Tspyl1	0.31155	6.26439	1.6907	0.101589	0.622208	-5.1357	0.993152	0.993152
Sox5	0.684196	0.670944	1.6906	0.101609	0.622208	-4.46541	0.993067	0.993067
Slc6a4	1.20918	2.61688	1.69027	0.101672	0.622208	-4.74868	0.992799	0.992799
Aamdc	0.290323	3.3364	1.69008	0.101709	0.622208	-4.85689	0.99264	0.99264
Tarsl2	0.30557	3.64299	1.68948	0.101826	0.622208	-4.90673	0.992143	0.992143
Iqcg	0.853498	0.344224	1.68947	0.101828	0.622208	-4.42248	0.992134	0.992134
Gm16026	0.639588	-1.05962	1.6892	0.10188	0.622208	-4.32831	0.991912	0.991912
Desi1	0.241873	5.50401	1.68918	0.101884	0.622208	-5.11345	0.991895	0.991895
Neurl1a	0.741768	3.24488	1.68829	0.102056	0.622934	-4.87535	0.991162	0.991162
Fhad1	0.967105	0.554439	1.68766	0.102178	0.622934	-4.46607	0.990641	0.990641
Btnl6	1.54721	-1.25037	1.68552	0.102594	0.623525	-4.28202	0.988878	0.988878
Oscp1	0.407912	2.38038	1.6855	0.102599	0.623525	-4.72752	0.988858	0.988858
Cd207	2.6926	-0.457168	1.68543	0.102611	0.623525	-4.3154	0.988804	0.988804
Ccbe1	0.567408	1.6662	1.6849	0.102714	0.623611	-4.59252	0.988368	0.988368
Cd52	0.775741	4.93859	1.68447	0.102799	0.623611	-5.04912	0.98801	0.98801
Crym	0.956507	-0.484407	1.68348	0.102991	0.623906	-4.34546	0.987199	0.987199
X2900026A02Rik	0.329747	6.00554	1.68344	0.103001	0.623906	-5.14564	0.98716	0.98716
Ptger4	0.594977	2.77454	1.68292	0.103102	0.623906	-4.74617	0.986732	0.986732
Igfbp2	1.01721	4.31012	1.68287	0.10311	0.623906	-5.00745	0.986698	0.986698
Ap2a2	0.308426	6.38057	1.68277	0.10313	0.623906	-5.14861	0.986614	0.986614
Edil3	0.57144	0.881453	1.68215	0.103252	0.62415	-4.50222	0.986103	0.986103
Mustn1	0.720085	1.60495	1.6812	0.103437	0.624362	-4.59586	0.985323	0.985323
Gbp8	1.12013	2.83924	1.68115	0.103448	0.624362	-4.77213	0.985278	0.985278
Actc1	2.79599	-2.35393	1.6791	0.103851	0.624575	-4.23531	0.983591	0.983591
Heg1	0.461148	5.92663	1.67864	0.10394	0.624575	-5.14918	0.983217	0.983217
Cttnbp2	0.532583	0.000554881	1.67804	0.104059	0.624575	-4.40121	0.982722	0.982722
Stxbp6	0.66503	2.62884	1.67773	0.10412	0.624575	-4.7409	0.982464	0.982464
Batf	0.699424	1.46367	1.67756	0.104154	0.624575	-4.56707	0.982325	0.982325
Klf8	0.871629	-1.07458	1.67711	0.104243	0.624575	-4.30323	0.981954	0.981954
Atp6ap1	0.269108	7.39758	1.6769	0.104283	0.624575	-5.14107	0.981785	0.981785
Batf2	0.866301	1.05539	1.67688	0.104287	0.624575	-4.50879	0.981768	0.981768
Rgs2	0.784661	3.79096	1.67659	0.104346	0.624575	-4.90982	0.981526	0.981526
Mrpl48	0.215444	4.93738	1.67611	0.104441	0.624575	-5.0828	0.98113	0.98113
Xpo6	0.258436	6.00819	1.67601	0.104459	0.624575	-5.15485	0.981053	0.981053
Zeb2	0.661553	4.70656	1.67398	0.104862	0.625593	-5.04924	0.97938	0.97938
Ppt1	0.262386	6.4753	1.67378	0.104902	0.625593	-5.16333	0.979216	0.979216
Zfp672	0.214397	4.15919	1.67309	0.105039	0.625773	-4.99301	0.97865	0.97865
Usp27x	0.373681	1.90258	1.67287	0.105082	0.625773	-4.65984	0.978473	0.978473
Npr3	0.593236	1.942	1.67241	0.105173	0.625773	-4.67606	0.978096	0.978096
Armcx2	0.389834	2.34823	1.67132	0.10539	0.625773	-4.72181	0.977202	0.977202
H2afx	0.203073	4.36174	1.67051	0.105551	0.625773	-5.03349	0.976539	0.976539
Tfeb	0.365801	4.33933	1.66999	0.105654	0.625773	-5.00471	0.976112	0.976112
Pja2	0.333968	6.80084	1.66993	0.105668	0.625773	-5.16443	0.976057	0.976057
Panct2	1.18204	3.58748	1.66893	0.105867	0.625773	-4.96176	0.975239	0.975239
Ift57	0.290797	4.15268	1.66721	0.106211	0.626398	-5.02748	0.973832	0.973832
Reep5	0.299411	7.67221	1.66682	0.10629	0.626398	-5.1415	0.973509	0.973509
Hmgn5	0.263984	5.05094	1.66575	0.106504	0.626398	-5.12528	0.972634	0.972634
Igkv17.121	2.41995	-0.414471	1.66537	0.106581	0.626398	-4.3013	0.972318	0.972318
Pcdhga2	0.915874	-0.0801962	1.66524	0.106607	0.626398	-4.46166	0.972214	0.972214
AU020206	0.558278	5.88378	1.66433	0.106789	0.626398	-5.16059	0.971472	0.971472
Ostm1	0.376106	5.43906	1.66403	0.106849	0.626398	-5.14073	0.971228	0.971228
Swap70	0.309155	5.30848	1.66403	0.10685	0.626398	-5.1348	0.971224	0.971224
Cdc42se1	0.206651	7.72953	1.6632	0.107018	0.626398	-5.14342	0.970542	0.970542
Litaf	0.328602	6.72922	1.66293	0.107072	0.626398	-5.17839	0.970325	0.970325
Ccdc28b	0.376082	1.88368	1.66265	0.107128	0.626398	-4.64385	0.970096	0.970096
Igkv2.112	2.04887	-1.97147	1.66172	0.107316	0.626398	-4.25214	0.969337	0.969337
Igkv4.68	1.87994	-0.648603	1.66076	0.107511	0.626398	-4.29927	0.968546	0.968546
Lrrfip2	0.253118	6.19631	1.66019	0.107626	0.626398	-5.1825	0.968085	0.968085
Fam183b	2.85409	-2.56802	1.65996	0.107674	0.626398	-4.26282	0.967891	0.967891
Ighv1.26	2.7205	-0.966609	1.65993	0.107678	0.626398	-4.294	0.967873	0.967873
C5ar1	1.02055	3.20599	1.65972	0.107721	0.626398	-4.88164	0.967701	0.967701
Rnf115	0.246559	5.96814	1.65956	0.107754	0.626398	-5.17789	0.967566	0.967566
Phactr1	0.831594	3.8473	1.65908	0.107852	0.626398	-4.98714	0.967173	0.967173
Fbxo7	0.220076	4.24672	1.65847	0.107974	0.626398	-5.02107	0.96668	0.96668
Wsb2	0.323272	6.71574	1.65804	0.108062	0.62653	-5.18596	0.966329	0.966329
Csf2rb2	0.581733	4.33266	1.65732	0.108208	0.626912	-5.01303	0.965739	0.965739
Lepr	0.479702	4.12794	1.65513	0.108656	0.627799	-5.01984	0.963946	0.963946
Zw10	0.221614	4.38658	1.655	0.108682	0.627799	-5.04764	0.963841	0.963841
Ptger2	0.935849	1.41497	1.65496	0.10869	0.627799	-4.58682	0.963812	0.963812
Ppp1r9b	0.375436	6.80648	1.65484	0.108715	0.627799	-5.18958	0.96371	0.96371
Mlf1	1.2672	-0.511047	1.65481	0.108721	0.627799	-4.3826	0.963687	0.963687
Flt4	0.444914	3.64633	1.6536	0.108969	0.627799	-4.93811	0.962697	0.962697
Ighv8.8	2.61441	-1.70136	1.65262	0.109168	0.627799	-4.27035	0.961903	0.961903
Zbtb10	0.695965	2.5509	1.65164	0.10937	0.627799	-4.80657	0.9611	0.9611
St6gal1	0.519195	6.28787	1.65012	0.109683	0.62867	-5.19595	0.959861	0.959861
Cadps2	0.621643	5.2384	1.64943	0.109825	0.62867	-5.1651	0.9593	0.9593
Jade2	0.289346	5.96889	1.64831	0.110055	0.62867	-5.193	0.95839	0.95839
Rin3	0.359878	5.19346	1.64828	0.110062	0.62867	-5.14492	0.958361	0.958361
Arhgap25	0.617821	3.66659	1.64825	0.110069	0.62867	-4.93209	0.958336	0.958336
Cyp4v3	0.534464	6.00248	1.64787	0.110146	0.62867	-5.19154	0.958031	0.958031
Pacsin1	1.03564	-0.958207	1.64667	0.110395	0.62867	-4.31918	0.957051	0.957051
Rel	0.507034	3.48213	1.64639	0.110454	0.62867	-4.93505	0.956819	0.956819
Rnf216	0.193875	5.57859	1.64627	0.110477	0.62867	-5.18224	0.956727	0.956727
Lclat1	0.548444	4.04308	1.64597	0.110541	0.62867	-5.0182	0.956478	0.956478
Adora2b	0.754157	4.40011	1.64547	0.110643	0.62867	-5.08752	0.956078	0.956078
Slc16a10	0.932872	2.77569	1.64545	0.110647	0.62867	-4.78575	0.95606	0.95606
Ubxn2b	0.312814	3.42168	1.64532	0.110675	0.62867	-4.94075	0.95595	0.95595
Wfdc10	1.14739	-0.487969	1.64452	0.110841	0.62867	-4.46916	0.955299	0.955299
Gpkow	0.190736	5.56782	1.64346	0.11106	0.62867	-5.18383	0.954443	0.954443
Trim36	0.67817	1.22281	1.64321	0.111112	0.62867	-4.57313	0.954238	0.954238
Pcp4l1	0.929808	2.34512	1.64315	0.111125	0.62867	-4.73196	0.954187	0.954187
Cplx2	0.602049	2.34332	1.64297	0.111164	0.62867	-4.76708	0.954037	0.954037
Plcxd1	0.707763	2.35871	1.64279	0.1112	0.62867	-4.78215	0.953896	0.953896
Chsy1	0.43613	6.86744	1.64187	0.111392	0.62867	-5.19931	0.953145	0.953145
Adarb1	0.514373	3.38079	1.6413	0.111511	0.62867	-4.91345	0.952684	0.952684
Ccpg1os	0.324874	2.2142	1.64119	0.111535	0.62867	-4.74302	0.952591	0.952591
Fstl1	0.339505	6.45286	1.64114	0.111544	0.62867	-5.21275	0.952552	0.952552
Zfp711	0.802512	0.0688468	1.64069	0.111638	0.62867	-4.5012	0.95219	0.95219
Vps26b	0.201814	5.6868	1.64064	0.111648	0.62867	-5.19393	0.952149	0.952149
Thbd	0.64563	5.3869	1.64061	0.111654	0.62867	-5.17174	0.952126	0.952126
Nadk2	0.325218	5.30229	1.64029	0.111722	0.62867	-5.17298	0.951862	0.951862
Gulp1	0.597593	0.980371	1.64009	0.111764	0.62867	-4.57562	0.951696	0.951696
Snap29	0.278417	5.8216	1.63865	0.112064	0.629112	-5.20421	0.950533	0.950533
Bcl6	0.307952	5.27872	1.63719	0.112372	0.629112	-5.1829	0.949342	0.949342
Emd	0.227965	5.1061	1.63681	0.112451	0.629112	-5.15551	0.949036	0.949036
Cuedc1	0.439077	3.955	1.6368	0.112453	0.629112	-5.03263	0.949028	0.949028
Arhgap9	0.694304	3.89211	1.63596	0.11263	0.629189	-4.98163	0.948347	0.948347
Gm15931	0.673841	2.14183	1.63583	0.112658	0.629189	-4.69509	0.94824	0.94824
Rhoh	0.895339	1.53634	1.63577	0.11267	0.629189	-4.62272	0.94819	0.94819
Cisd1	0.331071	4.63657	1.63487	0.112859	0.629316	-5.1191	0.947463	0.947463
Lcp2	0.813271	4.03118	1.63437	0.112966	0.629316	-5.00649	0.947053	0.947053
Ppbp	0.891029	0.0365324	1.63415	0.113011	0.629316	-4.41996	0.946881	0.946881
Trps1	0.61618	2.67103	1.63414	0.113013	0.629316	-4.82437	0.94687	0.94687
Snx3	0.191504	7.11456	1.63412	0.113019	0.629316	-5.21421	0.946849	0.946849
Col6a2	0.646204	5.51464	1.63308	0.113238	0.629657	-5.19609	0.946006	0.946006
Zfp706	0.21298	7.38192	1.63275	0.113308	0.629657	-5.20762	0.94574	0.94574
Bank1	1.86675	-0.810897	1.63246	0.113368	0.629657	-4.34394	0.945509	0.945509
Dnah9	1.74725	-0.550019	1.63047	0.11379	0.63023	-4.39367	0.943897	0.943897
Dcaf11	0.152102	6.98111	1.63041	0.113802	0.63023	-5.22482	0.943849	0.943849
Lrrc34	1.63763	-2.78818	1.63002	0.113886	0.63023	-4.28459	0.943531	0.943531
Pon1	2.00702	0.105253	1.63002	0.113886	0.63023	-4.46732	0.943528	0.943528
Ifitm1	1.09215	1.53995	1.62894	0.114116	0.63023	-4.61002	0.942654	0.942654
Cdkl4	0.834472	-0.533472	1.62892	0.11412	0.63023	-4.39863	0.942638	0.942638
Tcp11l2	0.34955	5.24567	1.62837	0.114236	0.63023	-5.18837	0.942197	0.942197
Gm43429	0.938415	1.43424	1.62794	0.114328	0.63023	-4.69773	0.941849	0.941849
Six1	1.60796	-2.72367	1.62749	0.114423	0.63023	-4.28355	0.941485	0.941485
Wdr66	1.67757	-0.240888	1.62725	0.114476	0.63023	-4.43336	0.941285	0.941285
Grk4	0.535326	0.528133	1.62712	0.114503	0.63023	-4.51567	0.941184	0.941184
A930024N18Rik	0.832293	0.106078	1.62619	0.114701	0.63023	-4.50898	0.940432	0.940432
Spop	0.247732	7.14821	1.62581	0.114783	0.63023	-5.22629	0.940121	0.940121
Ppm1m	0.287636	4.75429	1.62577	0.114792	0.63023	-5.13128	0.94009	0.94009
Ildr1	0.683826	4.35765	1.62561	0.114825	0.63023	-5.12034	0.939965	0.939965
Tmem56	0.684953	5.1641	1.62501	0.114954	0.63023	-5.18881	0.939475	0.939475
BC064078	0.636296	2.91434	1.625	0.114957	0.63023	-4.91282	0.939465	0.939465
Pcca	0.282184	5.1187	1.62491	0.114976	0.63023	-5.1773	0.939393	0.939393
Hivep2	0.351424	5.07356	1.62472	0.115017	0.63023	-5.17478	0.939238	0.939238
Acad8	0.187871	4.666	1.62335	0.115309	0.631382	-5.12693	0.938137	0.938137
Lpin1	0.478417	4.60581	1.62283	0.115421	0.631773	-5.1242	0.937714	0.937714
Nlrx1	0.44689	3.96331	1.62193	0.115615	0.631876	-5.02336	0.936985	0.936985
Pml	0.238018	4.87533	1.62162	0.11568	0.631876	-5.15364	0.93674	0.93674
Lrat	1.29333	1.92735	1.62133	0.115743	0.631876	-4.7115	0.936504	0.936504
Anpep	0.718255	5.67311	1.62074	0.115871	0.631876	-5.21929	0.936024	0.936024
Lgi2	0.915279	3.54709	1.62066	0.115888	0.631876	-5.00057	0.935962	0.935962
Irf9	0.255913	5.29067	1.6206	0.115901	0.631876	-5.19656	0.935913	0.935913
Pdgfb	0.283461	5.60495	1.62047	0.11593	0.631876	-5.22154	0.935804	0.935804
Ebp	0.311807	5.26929	1.61987	0.116059	0.631906	-5.18804	0.935323	0.935323
Hip1	0.447766	5.55413	1.61903	0.116241	0.632675	-5.21071	0.934642	0.934642
Rnf146	0.23547	4.85579	1.6183	0.116398	0.633035	-5.16616	0.934053	0.934053
Tbx3	0.72153	2.62274	1.61732	0.11661	0.633188	-4.83495	0.933265	0.933265
Map4k1	0.568472	2.81606	1.61695	0.116691	0.633188	-4.84811	0.932963	0.932963
Pomt2	0.272736	4.72518	1.61559	0.116985	0.633188	-5.15822	0.931869	0.931869
Zfp366	0.626054	0.485137	1.61397	0.117337	0.633188	-4.53294	0.930564	0.930564
Gimap5	0.526309	1.45304	1.61386	0.117361	0.633188	-4.65011	0.930476	0.930476
Nmi	0.378812	4.30313	1.61383	0.117369	0.633188	-5.08953	0.930448	0.930448
Fbxw11	0.274708	6.67328	1.61301	0.117547	0.633188	-5.25417	0.929789	0.929789
Igkv2.109	2.39653	-0.353104	1.613	0.117549	0.633188	-4.4365	0.92978	0.92978
Zdhhc23	0.652983	0.16661	1.61285	0.117582	0.633188	-4.52638	0.929659	0.929659
Adar	0.26447	5.35843	1.61198	0.117771	0.633188	-5.22091	0.928961	0.928961
Fam219b	0.179991	4.16814	1.6118	0.117809	0.633188	-5.08372	0.92882	0.92882
Stk40	0.244705	5.90544	1.61105	0.117974	0.633188	-5.24928	0.928215	0.928215
Pcdhb17	0.597524	0.870681	1.611	0.117985	0.633188	-4.58936	0.928172	0.928172
Gm15440	0.682056	1.42993	1.6108	0.118029	0.633188	-4.6865	0.928012	0.928012
Degs1	0.215857	7.07478	1.61046	0.118104	0.633188	-5.25222	0.927734	0.927734
Rbm24	1.77611	-2.45105	1.60984	0.118238	0.633188	-4.32314	0.927241	0.927241
Ighv7.3	2.48285	-1.67427	1.60979	0.118249	0.633188	-4.32026	0.927202	0.927202
Dnajc18	0.256817	4.6501	1.60953	0.118308	0.633188	-5.15377	0.926986	0.926986
Hsd11b1	0.767428	3.93397	1.60922	0.118376	0.633188	-5.02785	0.926737	0.926737
Cd36	0.522707	10.1543	1.60911	0.1184	0.633188	-5.06501	0.926649	0.926649
Efemp2	0.439813	5.80474	1.60899	0.118425	0.633188	-5.24709	0.926558	0.926558
Ighv1.58	2.29921	-3.7741	1.60896	0.118432	0.633188	-4.29668	0.926532	0.926532
Gprc5c	0.731145	4.23655	1.6079	0.118665	0.633904	-5.1019	0.925677	0.925677
Serpina3i	1.38705	-2.02969	1.60769	0.11871	0.633904	-4.30809	0.925513	0.925513
Morn2	0.546573	2.82551	1.60541	0.119212	0.633976	-4.93524	0.923681	0.923681
Grk3	0.316342	6.80855	1.6041	0.119502	0.633976	-5.2634	0.922623	0.922623
Phactr2	0.378058	5.74757	1.60409	0.119504	0.633976	-5.25601	0.922618	0.922618
Gpd1l	0.236129	5.58202	1.60385	0.119558	0.633976	-5.24169	0.922423	0.922423
Gid4	0.244183	5.18409	1.6037	0.11959	0.633976	-5.21857	0.922304	0.922304
Pcdhgb2	0.887326	0.961418	1.60234	0.119892	0.633976	-4.63123	0.921208	0.921208
Tab2	0.20641	6.85807	1.60211	0.119943	0.633976	-5.26757	0.921027	0.921027
Alg1	0.22727	4.70273	1.60152	0.120073	0.633976	-5.17432	0.920553	0.920553
Ly75	0.64745	5.01047	1.60129	0.120124	0.633976	-5.21277	0.920371	0.920371
Frmpd2	2.15836	-3.27845	1.6009	0.12021	0.633976	-4.30707	0.920059	0.920059
Mtmr10	0.309969	4.41208	1.60066	0.120265	0.633976	-5.14789	0.919861	0.919861
Zhx3	0.242634	4.60145	1.59994	0.120425	0.633976	-5.16005	0.919285	0.919285
Cfap43	0.345699	3.91634	1.59969	0.120479	0.633976	-5.07068	0.919088	0.919088
Fam46a	0.670654	4.00314	1.59947	0.12053	0.633976	-5.07022	0.918905	0.918905
Akt2	0.285931	6.88601	1.59868	0.120706	0.633976	-5.27432	0.918272	0.918272
Fgr	0.638541	4.06523	1.59761	0.120944	0.633976	-5.06058	0.917414	0.917414
Fadd	0.226406	4.08875	1.59677	0.12113	0.633976	-5.10559	0.916748	0.916748
Ccdc93	0.254878	4.53653	1.59669	0.121148	0.633976	-5.14982	0.916683	0.916683
Rxra	0.366824	6.252	1.59652	0.121187	0.633976	-5.27799	0.916546	0.916546
Mocos	0.376806	4.17223	1.59601	0.121301	0.633976	-5.09709	0.916136	0.916136
Cp	0.949258	5.69586	1.59585	0.121336	0.633976	-5.24195	0.916009	0.916009
Tmx4	0.432657	5.36908	1.59585	0.121337	0.633976	-5.24479	0.916008	0.916008
Mpz	0.746904	1.58286	1.5958	0.121348	0.633976	-4.73396	0.915967	0.915967
Popdc2	0.768268	0.37717	1.59569	0.121374	0.633976	-4.58497	0.915876	0.915876
Cdhr3	1.64869	-0.191944	1.5951	0.121505	0.633976	-4.50087	0.915407	0.915407
Rpl21	0.178833	9.416	1.59481	0.12157	0.633976	-5.16883	0.915173	0.915173
Chst11	0.404543	2.37589	1.59458	0.121622	0.633976	-4.82801	0.914989	0.914989
Slc30a7	0.238102	6.28954	1.59446	0.121648	0.633976	-5.28333	0.914895	0.914895
Wasf3	0.868102	0.93169	1.59402	0.121747	0.633976	-4.66274	0.91454	0.91454
Hmcn1	0.459282	2.96277	1.59356	0.121851	0.633976	-4.93761	0.914171	0.914171
Best1	0.728736	1.72312	1.59351	0.121861	0.633976	-4.75134	0.914134	0.914134
Thumpd2	0.286098	2.13764	1.59294	0.121989	0.633976	-4.8127	0.91368	0.91368
Akip1	0.257923	3.63924	1.59283	0.122015	0.633976	-5.03467	0.913588	0.913588
X5730409E04Rik	0.339614	3.53396	1.59262	0.122061	0.633976	-5.01669	0.913423	0.913423
C2	1.13159	0.717467	1.59219	0.122159	0.633976	-4.60824	0.913075	0.913075
Tmem185a	0.246915	4.31644	1.59204	0.122191	0.633976	-5.13076	0.912959	0.912959
Kbtbd8	0.503687	1.35679	1.59105	0.122415	0.633976	-4.69887	0.912167	0.912167
Josd1	0.227709	5.52815	1.59098	0.12243	0.633976	-5.2589	0.912112	0.912112
Cd200r4	0.541647	3.48045	1.59072	0.12249	0.633976	-4.99522	0.911899	0.911899
Sh3bp5l	0.268313	5.14836	1.58994	0.122664	0.633976	-5.22486	0.911282	0.911282
Treml4	1.43849	0.222278	1.58974	0.12271	0.633976	-4.51063	0.91112	0.91112
Abhd3	0.553815	1.69836	1.58895	0.122889	0.633976	-4.73361	0.910487	0.910487
Acsm1	2.82319	-3.17108	1.58876	0.122933	0.633976	-4.32087	0.910332	0.910332
Epsti1	0.755485	3.20512	1.58771	0.123171	0.633976	-4.95261	0.909492	0.909492
Slc39a6	0.197566	4.40663	1.5877	0.123172	0.633976	-5.15497	0.909487	0.909487
Tmem107	0.232915	3.12121	1.58753	0.12321	0.633976	-4.96454	0.909353	0.909353
Fndc7	0.485849	0.168545	1.58716	0.123294	0.633976	-4.53094	0.909058	0.909058
Sod2	0.280235	6.53163	1.587	0.12333	0.633976	-5.29407	0.908932	0.908932
Tuba1b	0.242243	6.73368	1.587	0.123331	0.633976	-5.29282	0.908929	0.908929
Smarcal1	0.226464	4.68799	1.58628	0.123495	0.633976	-5.18913	0.908351	0.908351
Gm867	2.2135	-2.52643	1.58595	0.123569	0.633976	-4.33396	0.908089	0.908089
Clec2d	0.552881	4.68279	1.58585	0.123592	0.633976	-5.17448	0.908009	0.908009
Hcar2	0.712704	3.83688	1.58537	0.123701	0.633976	-5.04406	0.907627	0.907627
Zfp180	0.216361	4.58036	1.58467	0.12386	0.633976	-5.19411	0.90707	0.90707
Nxpe3	0.767964	0.9335	1.58394	0.124027	0.63441	-4.62332	0.906485	0.906485
Cst8	1.31676	0.424899	1.58303	0.124234	0.635263	-4.60683	0.905758	0.905758
Klk1b22	1.66193	-1.51808	1.58242	0.124374	0.635448	-4.37751	0.90527	0.90527
Csmd1	0.977532	0.546525	1.58239	0.12438	0.635448	-4.61015	0.905251	0.905251
Ern1	0.31169	6.4626	1.58208	0.124451	0.635448	-5.30111	0.905	0.905
Ces2c	0.914248	-0.597337	1.58197	0.124476	0.635448	-4.42937	0.904915	0.904915
Igkv6.32	1.954	0.305701	1.58131	0.124626	0.635841	-4.55287	0.90439	0.90439
Rnf167	0.22541	5.12645	1.58113	0.124667	0.635841	-5.24524	0.904248	0.904248
42796	0.203462	5.80132	1.58095	0.12471	0.635841	-5.28889	0.904098	0.904098
Rps4x	0.262179	9.49764	1.58028	0.124862	0.636038	-5.174	0.90357	0.90357
X1810030O07Rik	0.165317	5.22594	1.58021	0.124879	0.636038	-5.25188	0.903509	0.903509
Mapkapk3	0.322179	5.97529	1.5796	0.125019	0.636539	-5.29751	0.903024	0.903024
Idh2	0.367054	7.44728	1.57869	0.125227	0.637387	-5.28242	0.902303	0.902303
Itgax	0.658764	6.34319	1.57833	0.125311	0.637458	-5.30234	0.90201	0.90201
Cacnb1	0.428084	1.62486	1.57809	0.125366	0.637468	-4.74047	0.901819	0.901819
Fam105a	0.724426	4.26842	1.57609	0.125826	0.6387	-5.12987	0.900231	0.900231
Man1c1	0.353737	4.83063	1.57566	0.125925	0.6387	-5.21327	0.899887	0.899887
Pcna.ps2	1.18038	1.19697	1.57349	0.126427	0.639313	-4.86236	0.898159	0.898159
Nhs	0.415299	-0.117398	1.57342	0.126443	0.639313	-4.52482	0.898104	0.898104
Dcdc2a	2.1805	-3.44915	1.57329	0.126473	0.639313	-4.33049	0.898001	0.898001
Ighv1.82	2.18819	-0.486255	1.57296	0.12655	0.639492	-4.44276	0.897737	0.897737
Ntn4	0.823092	4.17403	1.57225	0.126713	0.639897	-5.15189	0.897179	0.897179
Mlec	0.296469	8.80457	1.57136	0.126921	0.640261	-5.21691	0.896466	0.896466
Ovca2	0.2722	2.6075	1.57129	0.126936	0.640261	-4.90477	0.896415	0.896415
Gm4841	2.22609	0.735908	1.57028	0.127172	0.640857	-4.59361	0.895609	0.895609
Ttc7	0.475801	7.5842	1.56969	0.127309	0.640857	-5.28466	0.89514	0.89514
Dnaja4	0.697204	2.39593	1.56959	0.127333	0.640857	-4.87915	0.89506	0.89506
Trbc2	1.03723	1.15659	1.56685	0.127971	0.642265	-4.67875	0.892887	0.892887
Cyp1a1	1.70572	-2.20581	1.56566	0.128249	0.643003	-4.3731	0.891947	0.891947
Irx2	1.45916	4.41236	1.56537	0.128317	0.643003	-5.26145	0.891717	0.891717
Derl1	0.168789	7.35314	1.56533	0.128326	0.643003	-5.31055	0.891685	0.891685
Stmnd1	1.98223	-2.5256	1.56398	0.128644	0.644144	-4.35952	0.890612	0.890612
Gli2	0.836246	-0.908527	1.56339	0.128782	0.644144	-4.47019	0.890143	0.890143
Kif26a	0.515182	2.57274	1.56321	0.128824	0.644144	-4.90957	0.890005	0.890005
Fam134a	0.24748	6.92568	1.56294	0.128888	0.644144	-5.32634	0.889787	0.889787
Pard6g	0.642638	3.27211	1.56281	0.128918	0.644144	-5.05153	0.889685	0.889685
Fbxo45	0.2306	4.88352	1.56234	0.129029	0.64423	-5.2571	0.889312	0.889312
Trim26	0.191509	5.45242	1.56183	0.12915	0.64423	-5.29844	0.888906	0.888906
Ighv1.22	2.35435	-1.79461	1.56158	0.129208	0.64423	-4.36544	0.888712	0.888712
Dusp8	0.471929	3.26526	1.56136	0.129259	0.64423	-5.04543	0.888538	0.888538
Gm13546	0.830449	-0.29359	1.56005	0.12957	0.645055	-4.54015	0.887496	0.887496
Cd80	1.01251	0.198118	1.5593	0.129746	0.645338	-4.55912	0.886907	0.886907
Icos	1.03769	0.351081	1.55921	0.129768	0.645338	-4.5918	0.886833	0.886833
Apbb1ip	0.693747	4.01952	1.55878	0.129868	0.645338	-5.11475	0.886496	0.886496
Agpat3	0.316695	7.12203	1.55769	0.130128	0.645412	-5.32421	0.885628	0.885628
Tstd1	0.93591	0.288306	1.55708	0.130272	0.645412	-4.59249	0.885148	0.885148
Sesn1	0.51378	3.73967	1.55701	0.130288	0.645412	-5.09492	0.885096	0.885096
St8sia4	0.450191	3.11686	1.55682	0.130333	0.645412	-4.9883	0.884945	0.884945
Neurl1b	0.561658	4.30849	1.55658	0.130392	0.645412	-5.20834	0.88475	0.88475
Edar	0.812227	-0.373299	1.55625	0.13047	0.645412	-4.52947	0.884491	0.884491
Sgpp1	0.487853	5.19828	1.55599	0.130531	0.645412	-5.28239	0.884285	0.884285
Mgl2	0.684981	3.00354	1.55552	0.130643	0.645412	-4.99997	0.883915	0.883915
Zfp783	0.783124	-0.31688	1.55481	0.130811	0.645412	-4.56076	0.883357	0.883357
X6820408C15Rik	0.954854	-0.422735	1.55461	0.130858	0.645412	-4.53509	0.883199	0.883199
Opa3	0.221401	5.99462	1.55414	0.130971	0.645412	-5.33749	0.882825	0.882825
Rhoj	0.365724	3.84695	1.55411	0.130977	0.645412	-5.13082	0.882804	0.882804
Ltk	0.637954	0.714243	1.55371	0.131074	0.645476	-4.65058	0.882484	0.882484
Arhgef15	0.466868	3.88904	1.55315	0.131208	0.645724	-5.12814	0.882041	0.882041
Cd163l1	1.051	-1.24988	1.55186	0.131516	0.646157	-4.44224	0.881021	0.881021
Gphn	0.337629	4.81482	1.55171	0.131551	0.646157	-5.25636	0.880906	0.880906
Slc25a35	0.832993	4.41322	1.55164	0.131567	0.646157	-5.24171	0.880852	0.880852
Tuba1a	0.408431	5.26297	1.55151	0.131599	0.646157	-5.27847	0.880748	0.880748
Slc41a2	0.706425	2.76224	1.55116	0.131683	0.646157	-4.95528	0.880472	0.880472
Zfp790	0.225218	3.86125	1.55107	0.131705	0.646157	-5.14126	0.880398	0.880398
Sox18	0.47058	4.46973	1.55052	0.131835	0.646157	-5.21486	0.879969	0.879969
Phex	1.01689	-1.15494	1.54886	0.132233	0.647677	-4.45274	0.878661	0.878661
Rplp2	0.329078	8.54334	1.54828	0.132373	0.647922	-5.2747	0.8782	0.8782
X1600014C10Rik	0.368047	4.93923	1.54796	0.132449	0.647922	-5.26682	0.877951	0.877951
Slfn10.ps	0.6732	1.43504	1.54774	0.132503	0.647922	-4.73688	0.877775	0.877775
Drc1	0.918102	0.416109	1.54738	0.13259	0.64798	-4.61026	0.877491	0.877491
Lysmd2	0.612222	1.71348	1.54704	0.132672	0.64798	-4.80302	0.877222	0.877222
Nacc2	0.22968	5.30058	1.54648	0.132806	0.64798	-5.30574	0.876783	0.876783
Clta	0.259065	7.4197	1.54642	0.132822	0.64798	-5.33815	0.876731	0.876731
Anxa5	0.444065	9.04449	1.54617	0.132881	0.64798	-5.23481	0.876536	0.876536
Efs	0.82902	0.385037	1.54543	0.133061	0.64804	-4.66448	0.875951	0.875951
Casp12	0.632837	2.91799	1.5452	0.133115	0.64804	-4.99966	0.875772	0.875772
Parvg	0.681154	3.80313	1.54407	0.133389	0.64814	-5.08903	0.87488	0.87488
Tmod2	1.07233	1.45171	1.54395	0.133417	0.64814	-4.79896	0.874788	0.874788
Ets1	0.298012	5.57105	1.54328	0.13358	0.648369	-5.33254	0.87426	0.87426
Nrcam	1.25198	1.86895	1.54249	0.133771	0.648369	-4.88904	0.873639	0.873639
AI504432	0.662439	4.09733	1.54238	0.133797	0.648369	-5.18576	0.873554	0.873554
Cldnd1	0.186908	5.46668	1.54129	0.134062	0.648369	-5.33794	0.872693	0.872693
Clip3	0.475001	0.567182	1.5405	0.134253	0.648369	-4.65322	0.872076	0.872076
Lzts1	0.720747	1.63615	1.54033	0.134296	0.648369	-4.82651	0.871938	0.871938
Mycbp2	0.191073	6.53532	1.54016	0.134336	0.648369	-5.3631	0.871809	0.871809
Rgma	0.922652	1.57418	1.54012	0.134347	0.648369	-4.85859	0.871773	0.871773
Cdh4	0.64886	0.17379	1.54004	0.134366	0.648369	-4.59389	0.871712	0.871712
Cmya5	0.655757	1.39846	1.53918	0.134576	0.648369	-4.80603	0.871034	0.871034
Rab19	0.30564	4.0166	1.53845	0.134753	0.648369	-5.17173	0.870462	0.870462
Zfp605	0.563125	2.689	1.53809	0.13484	0.648382	-4.98189	0.870181	0.870181
Cacna1d	0.68156	0.880681	1.53722	0.135053	0.64895	-4.66841	0.869496	0.869496
Gm12165	0.828074	-0.993606	1.5345	0.135719	0.650334	-4.48848	0.867358	0.867358
Tbxa2r	0.496662	0.814485	1.53301	0.136086	0.650694	-4.68167	0.866188	0.866188
Cib2	0.594776	3.23972	1.53259	0.136188	0.650694	-5.06756	0.865861	0.865861
Osbpl11	0.235833	4.94328	1.53231	0.136257	0.650694	-5.29979	0.86564	0.86564
Inafm2	0.388932	5.47418	1.53213	0.136301	0.650701	-5.35398	0.865502	0.865502
Gpr34	0.460847	0.427105	1.53175	0.136394	0.650843	-4.63414	0.865203	0.865203
Pik3cb	0.279047	5.31531	1.53148	0.13646	0.650858	-5.32665	0.864995	0.864995
Gkap1	0.573976	3.50137	1.53044	0.136717	0.650948	-5.08886	0.864176	0.864176
Hnmt	0.737205	4.53686	1.52985	0.136862	0.650948	-5.26314	0.863717	0.863717
Slc9a9	0.815868	1.31303	1.5296	0.136926	0.650948	-4.74402	0.863516	0.863516
Blmh	0.263489	5.27635	1.52942	0.13697	0.650948	-5.3217	0.863374	0.863374
Tceal1	0.555855	2.27472	1.52928	0.137004	0.650948	-4.91765	0.863265	0.863265
Poc1b	0.279039	3.95952	1.52915	0.137035	0.650948	-5.18364	0.863168	0.863168
Tex11	1.47144	-1.2685	1.5288	0.137122	0.650948	-4.50062	0.862892	0.862892
Lpar3	0.957723	2.98708	1.52851	0.137195	0.650948	-5.06438	0.862663	0.862663
Tmbim6	0.202501	10.575	1.52766	0.137405	0.65095	-5.16435	0.861997	0.861997
Znrd1	0.276276	4.19189	1.52732	0.13749	0.65095	-5.22366	0.86173	0.86173
Ighg3	2.54735	-2.12605	1.52686	0.137603	0.651043	-4.40027	0.861371	0.861371
Cyth3	0.34431	5.50907	1.52652	0.137687	0.651043	-5.35202	0.861107	0.861107
Setbp1	0.396693	3.84055	1.52652	0.137688	0.651043	-5.20352	0.861104	0.861104
Efcab1	1.98951	-2.19793	1.52593	0.137835	0.651043	-4.41883	0.860641	0.860641
Rexo2	0.248848	5.883	1.52554	0.137931	0.651043	-5.3734	0.860337	0.860337
Znrf3	0.266576	3.57387	1.5254	0.137967	0.651043	-5.14062	0.860225	0.860225
Fam92b	2.19446	-3.70407	1.52488	0.138094	0.651218	-4.37502	0.859826	0.859826
Gm5931	1.00113	-2.74973	1.52443	0.138208	0.651307	-4.3691	0.859467	0.859467
Hsph1	0.512698	5.24584	1.5242	0.138265	0.651307	-5.3418	0.859288	0.859288
Gpr107	0.160896	6.34263	1.52413	0.138281	0.651307	-5.38521	0.859237	0.859237
Adgra2	0.407625	3.35761	1.52371	0.138387	0.65141	-5.07498	0.858904	0.858904
Tcf19	0.320025	3.23665	1.52331	0.138486	0.651586	-5.08373	0.858596	0.858596
Pla2g15	0.413723	5.82042	1.52322	0.138509	0.651586	-5.36243	0.858522	0.858522
Mppe1	0.277322	3.8327	1.52212	0.138782	0.652228	-5.16836	0.857666	0.857666
Prkacb	0.239525	7.01437	1.52177	0.138871	0.652295	-5.37806	0.85739	0.85739
Ppp6r2	0.251279	4.77741	1.52111	0.139035	0.652834	-5.29973	0.856875	0.856875
Cd200r1	0.636872	2.9651	1.5204	0.139213	0.652962	-5.01656	0.856319	0.856319
Calm2	0.22685	8.66069	1.52035	0.139226	0.652962	-5.29811	0.856279	0.856279
Rsad2	1.07909	2.1816	1.51959	0.139415	0.652983	-4.89668	0.855691	0.855691
Ablim1	0.578648	5.42265	1.51731	0.139989	0.652983	-5.37034	0.853905	0.853905
Vmac	0.251397	4.99434	1.51721	0.140013	0.652983	-5.32881	0.853831	0.853831
Zmynd10	0.986904	-0.839809	1.51703	0.140059	0.652983	-4.52942	0.853688	0.853688
X1700025G04Rik	0.517085	3.38611	1.51616	0.140279	0.652983	-5.09805	0.853008	0.853008
Iqgap1	0.297905	10.0829	1.51603	0.140309	0.652983	-5.20853	0.852913	0.852913
Fbxo30	0.289408	4.03016	1.51579	0.140371	0.652983	-5.21713	0.852721	0.852721
Etv5	0.492349	7.79361	1.51562	0.140415	0.652983	-5.35484	0.852586	0.852586
Plxnc1	0.504354	3.75833	1.51553	0.140437	0.652983	-5.15221	0.852519	0.852519
Slc29a1	0.631499	4.22529	1.51434	0.140737	0.653231	-5.21554	0.851592	0.851592
Epb41l3	1.36629	0.0390265	1.51232	0.141248	0.653231	-4.57876	0.850018	0.850018
Plb1	1.02411	2.16684	1.51176	0.141391	0.653231	-5.0346	0.849578	0.849578
Plek	0.542729	6.33268	1.51136	0.141491	0.653231	-5.39721	0.849271	0.849271
Igkv3.4	2.74666	0.138188	1.51134	0.141497	0.653231	-4.54108	0.849254	0.849254
Cpne5	0.971961	1.05071	1.51128	0.141512	0.653231	-4.77356	0.849207	0.849207
Cluap1	0.320803	3.21616	1.51066	0.141668	0.653231	-5.10637	0.848729	0.848729
Abcd1	0.380645	5.57389	1.51028	0.141766	0.653231	-5.37414	0.848429	0.848429
Aplp1	0.520278	1.98183	1.51025	0.141774	0.653231	-4.89589	0.848405	0.848405
X4632415L05Rik	0.183185	3.88558	1.50752	0.142467	0.654673	-5.20009	0.846284	0.846284
Taf9b	0.587427	3.7818	1.50723	0.142543	0.654673	-5.19476	0.846054	0.846054
Zfp296	0.466233	1.12801	1.50659	0.142705	0.654673	-4.78801	0.845561	0.845561
Siah2	0.349419	3.84428	1.50625	0.142793	0.654806	-5.20876	0.845293	0.845293
Tekt1	1.35543	-0.381349	1.50573	0.142926	0.654959	-4.60578	0.844889	0.844889
Hoxa3	0.431151	-0.108931	1.50507	0.143095	0.655416	-4.60978	0.844375	0.844375
X6430573F11Rik	1.59387	-2.37664	1.50296	0.143634	0.657299	-4.42131	0.842743	0.842743
Pias1	0.227109	5.50021	1.50076	0.144201	0.657564	-5.39008	0.841032	0.841032
Lyn	0.513805	5.57024	1.50067	0.144223	0.657564	-5.37846	0.840966	0.840966
Ighv2.9	1.31044	-0.438595	1.50065	0.14423	0.657564	-4.59037	0.840946	0.840946
Alox5ap	0.722068	4.11476	1.49994	0.144413	0.657564	-5.25089	0.840394	0.840394
Hexb	0.278666	4.74719	1.49986	0.144433	0.657564	-5.32115	0.840334	0.840334
Fam13c	0.563591	0.296474	1.49975	0.144462	0.657564	-4.6693	0.840246	0.840246
Cpped1	0.318788	5.02454	1.49964	0.14449	0.657564	-5.34726	0.840161	0.840161
Alox5	0.54844	3.29046	1.4996	0.1445	0.657564	-5.09384	0.840132	0.840132
Ighv6.6	1.62593	-0.844411	1.49919	0.144607	0.657739	-4.52705	0.839811	0.839811
Smoc1	1.80116	-1.18098	1.49912	0.144623	0.657739	-4.51967	0.839761	0.839761
Xlr4a	1.51912	-1.4679	1.49826	0.144845	0.657787	-4.47733	0.839097	0.839097
Dclk1	0.973041	4.72296	1.49693	0.145189	0.658183	-5.36413	0.838065	0.838065
Rnf130	0.452383	5.69139	1.49625	0.145366	0.658359	-5.40344	0.837538	0.837538
Ctbp1	0.184968	7.65309	1.4962	0.145381	0.658359	-5.39343	0.837493	0.837493
Ppp6r1	0.248314	7.32773	1.49598	0.145436	0.658359	-5.40743	0.837329	0.837329
Plvap	0.482822	6.14624	1.49595	0.145443	0.658359	-5.41926	0.837306	0.837306
Chst14	0.234298	4.10699	1.49487	0.145725	0.658359	-5.25136	0.836465	0.836465
Dnal4	0.290151	4.84388	1.49486	0.145728	0.658359	-5.34854	0.836456	0.836456
Cxadr	0.311779	7.22094	1.49293	0.146229	0.658685	-5.4106	0.834966	0.834966
Stap1	0.998457	0.0753657	1.49288	0.146242	0.658685	-4.62632	0.834927	0.834927
Pip4k2a	0.582999	4.0224	1.49281	0.146262	0.658685	-5.21226	0.834869	0.834869
Cyb561a3	0.412974	4.73757	1.49274	0.146279	0.658685	-5.32702	0.834818	0.834818
C1rl	0.496114	4.37708	1.49166	0.146561	0.658829	-5.29159	0.833982	0.833982
Wipf1	0.505238	5.09881	1.49112	0.146702	0.658829	-5.3612	0.833564	0.833564
Gm4617	0.724255	0.869937	1.49101	0.146731	0.658829	-4.63325	0.833479	0.833479
Six4	1.01907	0.614114	1.49095	0.146745	0.658829	-4.75503	0.833436	0.833436
Slc39a8	0.71518	7.81436	1.49065	0.146823	0.658829	-5.37278	0.833205	0.833205
Ighv1.18	2.14744	-0.896964	1.49042	0.146883	0.658829	-4.48401	0.833027	0.833027
Klhl23	0.522391	2.61774	1.49018	0.146946	0.658829	-5.02873	0.832841	0.832841
Ldhb	0.87544	5.52321	1.49017	0.146951	0.658829	-5.40497	0.832828	0.832828
Trappc4	0.252915	5.4524	1.48936	0.147162	0.658979	-5.39463	0.832205	0.832205
Cldn5	0.569217	4.73487	1.48902	0.147251	0.658979	-5.32578	0.831943	0.831943
Wdr11	0.203949	5.79517	1.48891	0.147279	0.658979	-5.4207	0.83186	0.83186
Mid2	0.451272	4.68019	1.48874	0.147325	0.658979	-5.34127	0.831723	0.831723
Rapgef2	0.343978	4.69413	1.48853	0.147379	0.658979	-5.34153	0.831564	0.831564
Acoxl	1.18271	5.45961	1.48713	0.147748	0.659895	-5.41072	0.830478	0.830478
Pianp	0.776128	-0.61859	1.48686	0.147817	0.659895	-4.53089	0.830275	0.830275
C430049B03Rik	0.717202	-0.854613	1.48553	0.148168	0.660599	-4.54086	0.829247	0.829247
Pik3ip1	0.553139	3.84409	1.48524	0.148243	0.660599	-5.23254	0.829026	0.829026
Crtap	0.225829	5.02133	1.48457	0.14842	0.660954	-5.36514	0.828507	0.828507
Sdf4	0.183819	7.60395	1.48453	0.148432	0.660954	-5.41619	0.828472	0.828472
Prickle1	0.561831	2.56194	1.48446	0.148451	0.660954	-5.0283	0.828418	0.828418
Gm14569	1.32945	-1.50401	1.4839	0.148597	0.661251	-4.52214	0.82799	0.82799
X2410131K14Rik	0.258073	4.32546	1.48371	0.148648	0.661262	-5.30238	0.82784	0.82784
Trafd1	0.363786	5.74531	1.482	0.149098	0.66203	-5.42384	0.826527	0.826527
Adamts8	0.886403	0.674043	1.48176	0.149163	0.66203	-4.75981	0.82634	0.82634
Acadvl	0.350031	5.26991	1.47977	0.14969	0.662514	-5.39552	0.824808	0.824808
Serpinb1a	0.674205	3.53509	1.47973	0.149701	0.662514	-5.18503	0.824776	0.824776
Syp	0.665928	-0.278503	1.47747	0.150303	0.662914	-4.61286	0.823033	0.823033
Vnn1	0.635178	4.507	1.47699	0.150431	0.662914	-5.34529	0.822663	0.822663
Clec7a	0.605722	7.39641	1.47672	0.150502	0.662914	-5.4366	0.822458	0.822458
Jam2	0.313194	5.12058	1.47626	0.150625	0.662914	-5.38448	0.822103	0.822103
Vstm4	0.459082	2.19608	1.47608	0.150672	0.662914	-4.95557	0.821966	0.821966
Icmt	0.28456	6.31846	1.47583	0.150739	0.662914	-5.45254	0.821775	0.821775
Ptpn6	0.341333	5.85271	1.47573	0.150766	0.662914	-5.4326	0.821698	0.821698
Rnf186	0.573332	5.07186	1.47569	0.150776	0.662914	-5.39902	0.821667	0.821667
Hr	0.687348	2.67788	1.47569	0.150777	0.662914	-5.0656	0.821666	0.821666
Plk2	0.495192	5.88415	1.47553	0.15082	0.662914	-5.44768	0.82154	0.82154
Lrrc51	0.328309	2.37866	1.47545	0.15084	0.662914	-5.00078	0.821483	0.821483
Gbas	0.159361	5.97938	1.47544	0.150844	0.662914	-5.44733	0.821472	0.821472
Tmem156	0.774047	0.31805	1.47478	0.151021	0.662914	-4.66234	0.820963	0.820963
Gpr157	0.580395	2.07846	1.47434	0.151137	0.662914	-4.93752	0.820629	0.820629
Pcdhga12	0.528554	-0.168325	1.47391	0.151252	0.662914	-4.65867	0.820299	0.820299
Hepacam2	0.802064	0.0474843	1.47369	0.151311	0.662914	-4.6763	0.82013	0.82013
Proca1	0.424216	1.6589	1.4736	0.151335	0.662914	-4.90327	0.820062	0.820062
Hdac8	0.337032	3.22265	1.47356	0.151346	0.662914	-5.13343	0.820028	0.820028
P2ry14	0.467301	4.13168	1.4733	0.151416	0.662914	-5.26692	0.819828	0.819828
Atp7a	0.446711	4.11653	1.47322	0.151436	0.662914	-5.28984	0.81977	0.81977
Zfp991	0.664221	0.720435	1.47264	0.151592	0.662914	-4.72495	0.819324	0.819324
Rgs3	0.286834	4.13605	1.47211	0.151736	0.663032	-5.25811	0.818911	0.818911
Heca	0.323236	5.44708	1.47187	0.151798	0.663032	-5.43251	0.818733	0.818733
Hic1	0.410645	2.55423	1.47174	0.151833	0.663032	-5.00659	0.818633	0.818633
Ifi211	1.24707	0.508984	1.47072	0.152107	0.663347	-4.66458	0.81785	0.81785
Slc36a2	0.962794	0.369547	1.4706	0.15214	0.663347	-4.70654	0.817757	0.817757
Ctu1	0.223726	3.71611	1.4701	0.152274	0.663347	-5.2112	0.817374	0.817374
Nfkb2	0.336316	5.89674	1.46995	0.152316	0.663347	-5.453	0.817255	0.817255
Arsa	0.272571	4.29555	1.46966	0.152393	0.663347	-5.29504	0.817035	0.817035
Sspn	0.52109	2.72138	1.46954	0.152425	0.663347	-5.083	0.816943	0.816943
Dennd2a	0.546039	2.03979	1.4694	0.152463	0.663347	-4.93622	0.816836	0.816836
Alox15	2.33901	-2.04839	1.46885	0.152611	0.663805	-4.47012	0.816414	0.816414
Sidt2	0.248088	7.03252	1.46806	0.152826	0.663806	-5.45739	0.815803	0.815803
Hs3st3a1	0.894888	1.52499	1.46739	0.153005	0.664307	-4.87299	0.815293	0.815293
Fli1	0.506268	3.59592	1.46708	0.153089	0.664307	-5.20354	0.815055	0.815055
Spats2l	0.454733	3.06819	1.4668	0.153164	0.664342	-5.15426	0.814842	0.814842
Bin2	0.516959	3.59272	1.46635	0.153288	0.664519	-5.17287	0.814492	0.814492
Pcdhb9	0.763987	1.03875	1.46557	0.153499	0.665234	-4.82154	0.813894	0.813894
Pdcd1lg2	0.722845	-0.528758	1.46441	0.153811	0.665361	-4.59978	0.813012	0.813012
Spag8	0.880335	-1.38786	1.4639	0.15395	0.665361	-4.53743	0.812621	0.812621
Ttc12	0.514451	1.66187	1.46371	0.154002	0.665361	-4.92601	0.812475	0.812475
Stk26	0.700444	2.51966	1.46347	0.154068	0.665463	-5.11338	0.812287	0.812287
Hspb8	0.443732	5.90508	1.46237	0.154367	0.665888	-5.4618	0.811444	0.811444
Scn7a	1.24121	4.17234	1.46224	0.154404	0.665888	-5.31083	0.811343	0.811343
Gde1	0.312871	7.93631	1.46156	0.154587	0.666063	-5.42232	0.810827	0.810827
Cd28	0.636455	0.682947	1.46138	0.154637	0.666063	-4.76742	0.810687	0.810687
Mrc2	0.54554	5.37112	1.46105	0.154728	0.666098	-5.44616	0.810432	0.810432
Erc2	0.759152	0.156356	1.46099	0.154743	0.666098	-4.66638	0.810388	0.810388
Mylip	0.482019	4.32951	1.46051	0.154873	0.666098	-5.34303	0.810025	0.810025
Rapgef3	0.394865	3.45019	1.46042	0.154898	0.666098	-5.20958	0.809953	0.809953
Adgrl4	0.335286	4.87451	1.45935	0.155192	0.66652	-5.38921	0.809132	0.809132
Fam217b	0.416609	2.32271	1.45833	0.15547	0.667283	-4.99324	0.808352	0.808352
Pccb	0.235704	6.33392	1.45828	0.155482	0.667283	-5.47638	0.808319	0.808319
Clcc1	0.163259	4.92166	1.45785	0.155602	0.667354	-5.40268	0.807986	0.807986
Foxo1	0.339292	6.29873	1.45775	0.155628	0.667354	-5.4778	0.807912	0.807912
Gm13092	1.61858	-1.88158	1.45747	0.155704	0.667493	-4.54599	0.807701	0.807701
Alg14	0.235625	4.32461	1.45626	0.156036	0.667805	-5.34867	0.806776	0.806776
Klrb1b	0.635912	1.41615	1.45525	0.156314	0.668482	-4.83975	0.806001	0.806001
Pnma1	0.514163	-0.582594	1.45488	0.156415	0.668482	-4.61281	0.805721	0.805721
Pik3ca	0.263964	7.41444	1.45427	0.156583	0.668482	-5.45562	0.805256	0.805256
Adcy4	0.428015	3.37033	1.45387	0.156693	0.668644	-5.17287	0.80495	0.80495
Abhd10	0.266205	2.80851	1.45335	0.156837	0.668644	-5.10816	0.804551	0.804551
Emcn	0.3843	4.10727	1.45275	0.157003	0.668806	-5.2966	0.804092	0.804092
Ighv1.66	1.55403	-2.44659	1.45246	0.157083	0.668955	-4.45929	0.803871	0.803871
Serpina3n	0.952405	4.68914	1.45088	0.157517	0.669961	-5.34804	0.802672	0.802672
Gbp2b	2.01777	-1.10251	1.45082	0.157536	0.669961	-4.5644	0.80262	0.80262
Trappc10	0.26718	5.97499	1.44965	0.157859	0.670229	-5.48372	0.801731	0.801731
42979	0.419922	2.33742	1.44917	0.157992	0.67041	-5.024	0.801364	0.801364
F13a1	0.93493	0.566631	1.44895	0.158052	0.67041	-4.7268	0.801201	0.801201
Mreg	0.6296	2.28534	1.44882	0.158089	0.67041	-4.99731	0.801098	0.801098
Uvrag	0.237697	6.35201	1.44868	0.158129	0.67041	-5.49088	0.800989	0.800989
Acox3	0.197692	5.68452	1.44769	0.158403	0.670529	-5.46816	0.800235	0.800235
Clec12a	1.3229	2.40653	1.44758	0.158434	0.670529	-4.98081	0.800152	0.800152
Cd99l2	0.282447	5.84917	1.44731	0.158508	0.670529	-5.48159	0.799948	0.799948
Kif21b	0.458677	3.60929	1.44682	0.158645	0.670709	-5.2088	0.799574	0.799574
Ptgir	0.722055	3.3802	1.44639	0.158765	0.670709	-5.16644	0.799245	0.799245
Sdk2	0.565737	-0.37356	1.44638	0.158768	0.670709	-4.63543	0.799237	0.799237
Fam134c	0.15691	6.41425	1.44559	0.158987	0.670964	-5.49495	0.798639	0.798639
Gm18342	0.507627	-0.0578246	1.445	0.159151	0.67129	-4.76129	0.798191	0.798191
Efemp1	0.469873	4.22227	1.44442	0.159314	0.671536	-5.3609	0.797746	0.797746
Pla2r1	0.90447	1.57178	1.44432	0.159339	0.671536	-4.90597	0.797677	0.797677
Fbln7	0.618185	-1.05228	1.44408	0.159407	0.671638	-4.5834	0.797492	0.797492
Zbtb2	0.177473	4.11316	1.44294	0.159726	0.67203	-5.32729	0.796626	0.796626
Lrfn1	0.469512	1.08708	1.44255	0.159835	0.67203	-4.88537	0.796329	0.796329
Mmrn2	0.4101	3.8544	1.44251	0.159848	0.67203	-5.27777	0.796293	0.796293
Trak2	0.180121	5.68169	1.44159	0.160105	0.672291	-5.48212	0.795594	0.795594
Fer1l5	0.34607	2.22101	1.44134	0.160173	0.672291	-5.00418	0.795411	0.795411
Fam234b	0.449712	4.41431	1.44037	0.160445	0.672291	-5.37074	0.794673	0.794673
Ccdc181	0.23487	3.87243	1.44035	0.160452	0.672291	-5.27502	0.794656	0.794656
Ubash3b	0.436333	3.92688	1.43845	0.160984	0.672865	-5.27778	0.793216	0.793216
Siglec1	0.649817	4.42184	1.4381	0.161083	0.672865	-5.33263	0.79295	0.79295
Egln2	0.29304	6.57062	1.43808	0.161091	0.672865	-5.505	0.792929	0.792929
Plcl2	0.678849	2.75697	1.43767	0.161206	0.673163	-5.06604	0.79262	0.79262
Col24a1	0.634978	-0.727282	1.43669	0.161482	0.673226	-4.59524	0.791875	0.791875
Ptpro	0.974452	1.19345	1.43658	0.161513	0.673226	-4.82173	0.791793	0.791793
Lrrc20	0.336383	3.62288	1.43613	0.161638	0.673226	-5.25344	0.791456	0.791456
Mmrn1	0.769289	2.15589	1.4352	0.161903	0.673496	-5.01626	0.790746	0.790746
Ces2g	0.895652	0.940812	1.43461	0.162069	0.673496	-4.81326	0.790299	0.790299
Ctso	0.241224	5.66534	1.43461	0.162069	0.673496	-5.48859	0.790299	0.790299
Zfp39	0.359846	1.5267	1.4334	0.162411	0.674266	-4.91833	0.789384	0.789384
Alkbh5	0.242446	7.29715	1.43296	0.162536	0.674352	-5.49327	0.789049	0.789049
Susd6	0.225284	7.16417	1.43237	0.162703	0.674352	-5.50035	0.788604	0.788604
Igkv6.17	1.2717	0.985207	1.43192	0.16283	0.674352	-4.8191	0.788266	0.788266
Abhd14a	0.295246	2.62498	1.43176	0.162875	0.674352	-5.09103	0.788145	0.788145
Eif3f	0.211579	8.24342	1.43157	0.16293	0.674352	-5.45157	0.788	0.788
Unc119b	0.258888	6.29099	1.43126	0.163019	0.674476	-5.5135	0.787761	0.787761
Anks1	0.222838	5.90749	1.43116	0.163047	0.674476	-5.50498	0.787688	0.787688
Arsb	0.401976	4.52498	1.43076	0.16316	0.674586	-5.40417	0.787385	0.787385
Tslp	0.897334	-0.897815	1.43006	0.163359	0.674769	-4.64092	0.786856	0.786856
Ighv1.52	2.03686	-2.05809	1.42948	0.163526	0.674769	-4.49178	0.786414	0.786414
Idua	0.277088	3.95592	1.42869	0.163749	0.674769	-5.32136	0.785822	0.785822
Adck1	0.264823	3.69455	1.42827	0.163869	0.674769	-5.25564	0.785504	0.785504
Esyt1	0.272718	6.60904	1.42784	0.163991	0.674769	-5.51893	0.785179	0.785179
Rpia	0.209197	4.95807	1.42738	0.164123	0.674769	-5.44942	0.784831	0.784831
Etnk2	1.51349	0.257336	1.42738	0.164125	0.674769	-4.73258	0.784825	0.784825
Hs3st3b1	0.41952	4.74858	1.42616	0.164472	0.674769	-5.43165	0.783907	0.783907
A530040E14Rik	1.03008	-1.13136	1.42604	0.164507	0.674769	-4.53387	0.783815	0.783815
Fgd5	0.382927	4.01503	1.42536	0.164702	0.674769	-5.32379	0.783301	0.783301
Med28	0.229447	5.63445	1.4248	0.164863	0.674769	-5.49815	0.782878	0.782878
Tfe3	0.214466	5.81864	1.42472	0.164885	0.674769	-5.50862	0.782818	0.782818
Igkv4.80	1.4698	-1.22045	1.42453	0.16494	0.674769	-4.56135	0.782675	0.782675
Ifngr1	0.228269	6.43335	1.4245	0.164947	0.674769	-5.5233	0.782654	0.782654
Stk4	0.152195	6.31195	1.42379	0.165153	0.674769	-5.52459	0.782114	0.782114
Selenos	0.187259	6.77965	1.42367	0.165186	0.674769	-5.52293	0.782028	0.782028
Adgre1	0.796616	4.42778	1.42361	0.165203	0.674769	-5.35083	0.781983	0.781983
Zbtb14	0.188316	4.18078	1.42282	0.165432	0.674769	-5.35352	0.781382	0.781382
[truncated: 13,465 more rows]

## Sheet: sgCtrl versus sgCdkn2a tumors
Log2FC of genes in sgCtrl tumors compared to sgCdkn2a tumors from KP autochthonous model
genes	logFC	AveExpr	t	P.Value	adj.P.Val	B
Grcc10	2.70364	3.55394	13.8402	2.5155e-14	3.88973e-10	22.7424
Snrpf	5.65729	-0.629976	12.2774	5.0023e-13	3.86753e-09	18.369
Gm6793	-4.94483	-0.0332617	-11.7505	1.45587e-12	7.50402e-09	17.8101
mt.Co3	-2.93119	2.78164	-10.2395	3.74122e-11	1.15701e-07	15.5339
Bloc1s1	3.77759	0.987138	10.1078	5.03152e-11	1.29671e-07	15.1727
Gm3531	2.98803	1.35188	9.92371	7.64379e-11	1.68851e-07	14.8208
Gm10155	-3.63711	-1.53486	-10.2405	3.73272e-11	1.15701e-07	14.489
Gm28437	-3.67392	2.92659	-9.7107	1.24675e-10	2.40982e-07	14.3505
Gm15427	-3.0467	1.90419	-9.64457	1.453e-10	2.49641e-07	14.2042
Gm29216	-4.08939	2.70053	-9.36929	2.76502e-10	3.49882e-07	13.5731
Gm6421	-2.92762	0.460887	-9.14619	4.69173e-10	4.53427e-07	12.9643
Gm8355	-3.68574	-0.954795	-9.34304	2.94152e-10	3.49882e-07	12.9276
Rpl28.ps1	-2.90693	1.03649	-9.04022	6.0452e-10	4.91984e-07	12.7796
Gm14303	-5.59086	0.0544222	-9.15108	4.63741e-10	4.53427e-07	12.7687
Gm10123	-5.21781	0.0161399	-9.08609	5.41599e-10	4.69166e-07	12.5751
Gm13981	4.96052	-2.86551	9.49204	2.07282e-10	2.91381e-07	12.4428
Rps2.ps10	-6.1926	-2.73376	-9.52735	1.90868e-10	2.91381e-07	12.3704
Rps19.ps6	-4.24062	-0.120347	-8.93453	7.79523e-10	5.27121e-07	12.3658
Rpl6l	-3.28627	-0.372338	-8.95021	7.50593e-10	5.27121e-07	12.3492
mt.Co2	-2.55958	3.48126	-8.87226	9.06128e-10	5.60458e-07	12.3265
Sap18b	-2.87595	-0.701379	-8.88452	8.79623e-10	5.60458e-07	12.0683
Rpl7a.ps5	-4.6166	-1.81312	-9.0826	5.46142e-10	4.69166e-07	11.9441
Gm12960	-3.78682	-1.18844	-8.93213	7.84051e-10	5.27121e-07	11.8426
Gm10709	-4.01143	-2.72743	-9.15218	4.62527e-10	4.53427e-07	11.7927
Gm11966	-5.31701	-2.79184	-8.97642	7.04677e-10	5.27121e-07	11.3339
Gm5559	-2.69802	0.361821	-8.43311	2.65705e-09	1.5217e-06	11.3278
Gm11353	-2.80779	0.660621	-8.32517	3.47474e-09	1.91892e-06	11.0886
Tmem181c.ps	4.37112	-2.27834	8.55817	1.95086e-09	1.16024e-06	10.7911
Gm5561	-2.57759	-0.439895	-8.07854	6.45089e-09	3.40133e-06	10.3899
Vkorc1	1.78513	2.48922	8.06955	6.59898e-09	3.40133e-06	10.3744
Gm6136	-2.63005	0.840283	-7.96131	8.68005e-09	4.13143e-06	10.2154
mt.Atp6	-2.68629	2.23652	-7.95354	8.85312e-09	4.13143e-06	10.1596
Rpl17.ps10	-2.6095	2.70441	-7.91111	9.86189e-09	4.30936e-06	10.008
Gm15710	-2.76447	2.54414	-7.87925	1.06959e-08	4.35238e-06	9.948
Rpl36.ps2	-3.9635	-0.454081	-7.89861	1.01807e-08	4.30936e-06	9.89754
Rps6.ps4	-4.3051	-1.32312	-7.95608	8.7961e-09	4.13143e-06	9.81934
Rpl10.ps1	-4.22993	-1.27393	-7.9434	9.08417e-09	4.13143e-06	9.81317
Gm4366	-2.63038	1.01904	-7.77933	1.3808e-08	5.20764e-06	9.76747
Gm13509	-2.60135	-1.068	-7.78932	1.34592e-08	5.20299e-06	9.59669
Gm8129	-5.0027	-1.21572	-7.8936	1.03115e-08	4.30936e-06	9.58651
Gm8430	-3.9821	1.05044	-7.68083	1.77835e-08	6.1108e-06	9.51812
Rps3a2	-7.11195	-0.026032	-7.76334	1.43858e-08	5.29637e-06	9.50377
Srp54a	-3.12918	-0.458	-7.7088	1.65483e-08	5.95086e-06	9.47934
Gm7964	-2.01511	-0.0545976	-7.6684	1.83618e-08	6.16185e-06	9.46915
Nme2	2.00581	0.75199	7.66072	1.8729e-08	6.16185e-06	9.468
Gm10925	-3.09122	2.83802	-7.68714	1.74968e-08	6.1108e-06	9.45488
Gm6863	-2.21013	0.592346	-7.63315	2.01087e-08	6.34573e-06	9.40358
Gm12411	-4.0323	-2.51402	-7.80788	1.28347e-08	5.08878e-06	9.19199
Oaz1.ps	-2.83785	0.180653	-7.53614	2.58444e-08	7.95035e-06	9.14642
Rpl17.ps5	-4.107	0.410879	-7.51587	2.72392e-08	8.09999e-06	9.06327
Eif4a.ps4	-2.6024	0.57971	-7.45941	3.15434e-08	8.8683e-06	8.9682
Rpl23a.ps3	-2.1974	1.07354	-7.42562	3.44445e-08	9.51099e-06	8.8728
Tpt1.ps3	-2.59873	4.13654	-7.46379	3.11856e-08	8.8683e-06	8.7237
Gm13394	-5.09934	-2.34059	-7.64994	1.92563e-08	6.20335e-06	8.70761
BC002163	-4.2461	-2.53019	-7.49476	2.87736e-08	8.39484e-06	8.43889
Gm5619	-4.30698	-2.98578	-7.53054	2.62218e-08	7.95035e-06	8.40581
Gm10335	-2.62876	0.427705	-7.2357	5.66207e-08	1.43529e-05	8.40288
Slc39a7	2.18566	1.47961	7.24349	5.54733e-08	1.42964e-05	8.36556
Gm9843	-2.95983	2.64333	-7.26364	5.26133e-08	1.40269e-05	8.36149
Gm7536	-3.44836	1.171	-7.21038	6.0519e-08	1.50936e-05	8.33596
Gm10275	-3.80375	1.56925	-7.17332	6.67219e-08	1.56321e-05	8.23123
Gm12070	-4.2867	-1.47908	-7.29385	4.86052e-08	1.31857e-05	8.22151
Gm11263	-2.81834	0.754764	-7.16074	6.89724e-08	1.59182e-05	8.21304
Gm10736	-6.34935	-0.7558	-7.2526	5.4161e-08	1.41948e-05	8.16388
Gm12715	-3.23374	1.73799	-7.13713	7.34043e-08	1.66919e-05	8.11504
Rpl31.ps8	-2.78277	1.77853	-7.09287	8.25107e-08	1.84908e-05	8.00032
Gm28661	-3.85759	2.39699	-7.06658	8.84541e-08	1.9443e-05	7.9037
Gm10221	-4.41536	-2.04029	-7.17719	6.60459e-08	1.56321e-05	7.86607
Rps8.ps2	-3.53212	-2.7721	-7.19828	6.24768e-08	1.53346e-05	7.8226
Hnrnpf	-1.0831	6.13887	-7.18077	6.54249e-08	1.56321e-05	7.80504
Gm12174	-3.19099	0.302991	-7.00093	1.05269e-07	2.2608e-05	7.80446
Eif4a1	-0.710422	8.56095	-7.06309	8.92748e-08	1.9443e-05	7.5695
Gm5828	2.71631	-0.863176	6.90757	1.34941e-07	2.78213e-05	7.51588
Rpl17.ps8	-3.60664	-1.98806	-6.94141	1.23313e-07	2.57674e-05	7.30365
H3f3a	-0.87034	6.80792	-6.96154	1.16885e-07	2.47587e-05	7.22264
Gm15564	5.63768	4.74215	6.83882	1.62116e-07	3.29843e-05	7.10866
Gm26384	-5.83585	-0.918336	-6.70751	2.30464e-07	4.56879e-05	6.85612
Hnrnpa3	-1.15386	7.37894	-6.78931	1.85069e-07	3.71653e-05	6.78037
Gm13841	-1.85883	0.483521	-6.59928	3.08393e-07	5.88727e-05	6.76768
Gm15429	-3.04061	-1.77188	-6.67309	2.52803e-07	4.94822e-05	6.75326
Rpl10a.ps1	-2.18525	1.73394	-6.58612	3.19535e-07	5.95297e-05	6.63977
Gm15772	-3.18207	0.221448	-6.51268	3.89648e-07	7.00596e-05	6.5512
Gm9794	-2.24813	1.68972	-6.51831	3.83765e-07	6.98136e-05	6.47531
Gapdh	-1.86582	7.43527	-6.65567	2.64932e-07	5.1208e-05	6.43538
Gm6286	-2.70291	-1.1985	-6.44396	4.69353e-07	8.20647e-05	6.30495
Gm10052	-2.36368	-0.326686	-6.41164	5.12363e-07	8.80297e-05	6.28834
Gm11273	-2.95016	-1.70052	-6.44162	4.72338e-07	8.20647e-05	6.276
Gm2574	-4.73512	-3.28134	-6.58898	3.17081e-07	5.95297e-05	6.26914
Rps11.ps1	-3.53436	-1.8771	-6.48701	4.17684e-07	7.42374e-05	6.25083
Tuba1b	-1.11489	6.73368	-6.55033	3.51945e-07	6.47873e-05	6.11951
Rpl3.ps2	-2.62484	0.12659	-6.31004	6.75348e-07	0.00010878	6.02376
Rpsa.ps12	-3.14019	-1.73181	-6.38279	5.54116e-07	9.31337e-05	6.00971
Gm8399	-1.77955	-0.107915	-6.2898	7.1364e-07	0.000113763	5.96441
Rps2.ps13	-2.99897	-1.67119	-6.31413	6.67885e-07	0.000108711	5.90755
Gm12430	1.53515	-0.276211	6.26072	7.7252e-07	0.000121893	5.89179
Rps12.ps9	-3.17753	0.0164344	-6.2469	8.02199e-07	0.000124044	5.86114
Atp5l2.ps	-3.49722	-2.14457	-6.32109	6.55349e-07	0.000107805	5.85201
Dynlt1.ps1	-1.86172	3.29026	-6.36159	5.86973e-07	9.75954e-05	5.83245
Hmgb1	-0.883879	7.20589	-6.40169	5.26385e-07	8.94449e-05	5.72404
Gm7389	2.12082	-0.602731	6.17288	9.81943e-07	0.000148861	5.66918
Gm1821	-1.53057	2.76852	-6.25248	7.9007e-07	0.000123403	5.59253
Gm6807	-2.95919	-1.47792	-6.16893	9.92591e-07	0.000149014	5.56571
Gm13493	-2.7241	0.160021	-6.13399	1.09219e-06	0.000157836	5.5623
Gm6560	-2.25924	0.107272	-6.10794	1.17294e-06	0.000167937	5.48948
Gm5898	-2.47779	-1.72731	-6.14169	1.06939e-06	0.000156	5.48286
Rps26.ps1	-2.99622	-1.71622	-6.14252	1.06698e-06	0.000156	5.45447
Gm4754	3.55604	-2.14583	6.14329	1.06473e-06	0.000156	5.43326
Gm10420	-2.54316	-1.2516	-6.06335	1.32543e-06	0.00018632	5.3669
Ftl1.ps1	-2.64955	2.42187	-6.09351	1.22024e-06	0.000173106	5.24626
Snu13	-0.930199	5.49009	-6.22277	8.5679e-07	0.000131174	5.22676
Gm5637	-2.11255	-1.17312	-5.99964	1.57876e-06	0.000217967	5.21208
Rab4b	1.43951	0.671998	6.00595	1.55162e-06	0.00021615	5.1768
Toporsos	1.45845	0.379723	5.99208	1.61187e-06	0.000220569	5.14126
Gm3362	-3.10903	-1.40483	-5.97616	1.68398e-06	0.000228416	5.10095
Gm11518	-2.45201	0.237313	-5.94144	1.85266e-06	0.000249111	5.03767
Rpl38.ps2	-2.64247	-0.110487	-5.92563	1.93507e-06	0.000257949	5.02021
Gm9774	-2.63675	-1.16698	-5.90158	2.06754e-06	0.000270935	4.94827
Gm10051	-2.30225	-1.36456	-5.87612	2.21777e-06	0.00028818	4.85555
Gm12366	-2.25215	-0.903518	-5.82946	2.52223e-06	0.000319682	4.77468
Rpsa.ps10	-2.14037	1.11809	-5.85296	2.36395e-06	0.000302097	4.72276
Gm10175	-2.7253	0.0176856	-5.80268	2.71563e-06	0.000341397	4.69272
Pgk1.rs7	-4.4754	-2.47	-5.85436	2.35482e-06	0.000302097	4.63979
Rpl18.ps1	-2.36637	-0.7563	-5.76741	2.99343e-06	0.0003703	4.60961
Gm5601	-1.97656	-0.504855	-5.7622	3.03683e-06	0.000371738	4.59866
Gm9385	-2.40007	1.02898	-5.7684	2.98524e-06	0.0003703	4.5476
Gm14586	-2.31454	0.42423	-5.73497	3.2741e-06	0.000389442	4.48714
Gm5786	-1.9901	-0.442518	-5.71969	3.4153e-06	0.000400081	4.48425
Gm12854	-1.9084	0.0524103	-5.72483	3.36712e-06	0.000397449	4.48208
Ppia	-0.812054	8.78415	-5.91452	1.99514e-06	0.000263683	4.46817
Gm6063	-3.86666	-1.71613	-5.74121	3.21813e-06	0.000385751	4.43186
Rpl28.ps3	-1.83162	0.291854	-5.70673	3.53994e-06	0.000405467	4.4215
Gm14414	-2.65381	-1.11744	-5.6874	3.73439e-06	0.000424595	4.39926
Gm4294	-2.3913	0.93189	-5.71101	3.4983e-06	0.000405467	4.37884
Gm13436	-1.54118	1.43411	-5.70873	3.52038e-06	0.000405467	4.28062
mt.Tc	8.4566	-1.92828	5.66555	3.96706e-06	0.000444512	4.23708
Gm4332	-2.27568	0.680822	-5.64896	4.15345e-06	0.000459334	4.23204
Gm9493	-2.05956	0.97264	-5.62187	4.47702e-06	0.00049098	4.13585
Gm14438	-3.52793	-2.99122	-5.6485	4.15875e-06	0.000459334	4.11809
Rps4x.ps	-2.5595	-1.01857	-5.56548	5.23414e-06	0.000565983	4.08561
Rbmxl1	-0.884653	4.00612	-5.76013	3.05418e-06	0.000371738	4.08275
Rps12.ps3	-3.59752	-2.46117	-5.61185	4.60296e-06	0.000501236	4.07228
Rpl29	-1.29884	7.40277	-5.75742	3.07718e-06	0.000371738	3.96278
Gm10136	-2.82068	0.179292	-5.50912	6.11964e-06	0.000657139	3.91098
Mpc1.ps	-2.15022	-1.39383	-5.4922	6.41378e-06	0.000677322	3.89326
Rpl36a.ps2	-2.30207	0.0517686	-5.49614	6.34401e-06	0.000676534	3.87627
Rpl21	-0.732219	9.416	-5.66825	3.93755e-06	0.000444425	3.83403
Gm6169	-2.43785	-1.25724	-5.42937	7.63592e-06	0.000797799	3.72736
Gm13835	-2.13939	-0.959937	-5.42278	7.77686e-06	0.00080169	3.71425
Tpm3.rs7	-1.40546	0.506584	-5.38361	8.67089e-06	0.000887933	3.53007
Gm14018	-3.72511	-1.9473	-5.36744	9.06929e-06	0.000922621	3.50791
Rps16.ps2	-1.93482	2.32643	-5.42688	7.68897e-06	0.00079795	3.44081
Rpl10.ps3	-2.15889	0.396396	-5.31189	1.05836e-05	0.00106964	3.36435
Gm5931	-2.91702	-2.74973	-5.28234	1.14902e-05	0.00113892	3.27307
Rpl19.ps11	-4.17009	-0.207249	-5.25092	1.25392e-05	0.00121183	3.26263
Mir6236	11.0412	-0.108981	5.25911	1.2257e-05	0.00119755	3.24817
Gm7665	-3.76972	0.475329	-5.25744	1.23139e-05	0.00119755	3.21979
Tmx2	-0.631008	5.24332	-5.49078	6.439e-06	0.000677322	3.21786
Gm9234	-2.39663	-1.38388	-5.23035	1.32777e-05	0.00127523	3.21001
Rpl21.ps11	1.23136	0.421358	5.26731	1.19806e-05	0.00117998	3.17453
Gm10243	-4.56255	-1.67329	-5.15724	1.6273e-05	0.00151584	2.98607
Gm11488	4.12832	-1.10871	5.12583	1.77592e-05	0.00162492	2.9423
Rpl27.ps3	-3.06845	-0.919014	-5.10142	1.90079e-05	0.00172894	2.87722
Ftl1	-0.971545	10.2674	-5.30232	1.08692e-05	0.00109137	2.87568
Gm8451	-1.82703	0.891297	-5.16591	1.58849e-05	0.00148865	2.87318
Mfap1b	-0.957526	3.45893	-5.28493	1.14077e-05	0.00113804	2.84077
Gm2000	-2.30508	1.91975	-5.18267	1.51611e-05	0.00143826	2.8264
Gm13408	-2.00229	0.815417	-5.13132	1.749e-05	0.00160981	2.81164
Gm11361	-2.36987	2.19312	-5.19115	1.48078e-05	0.00141341	2.80882
Rps27a.ps2	-2.3614	-0.637223	-5.06384	2.11037e-05	0.00189725	2.77312
Gm5518	-2.58992	-1.94535	-5.03915	2.26045e-05	0.00202043	2.70061
Rpl30.ps10	-2.63685	-1.40881	-4.99718	2.54052e-05	0.00225771	2.6095
Gm4149	1.52662	1.6492	5.07209	2.06244e-05	0.001865	2.52249
Rpsa.ps9	-2.55933	-1.02427	-4.94251	2.95798e-05	0.0025884	2.4611
Gm10132	-2.5237	-1.75948	-4.93107	3.05364e-05	0.00265272	2.43445
Gm12346	-1.8673	-0.520397	-4.94192	2.96285e-05	0.0025884	2.41912
Rps6	-0.773506	8.85983	-5.15302	1.6465e-05	0.00152454	2.37196
Oaz1	-0.671259	7.90746	-5.16782	1.58006e-05	0.00148865	2.3566
Gm11425	-3.55846	-2.11726	-4.89135	3.41042e-05	0.00292974	2.29954
Rpl36a.ps3	-2.42108	-0.514909	-4.87975	3.52226e-05	0.00300869	2.28181
Gm24270	-4.01388	0.516715	-4.89647	3.36221e-05	0.00290446	2.27313
Rps6.ps1	-2.23732	-0.553341	-4.87782	3.54124e-05	0.00300869	2.27005
Gm15542	-1.88489	-1.04614	-4.86626	3.65693e-05	0.00309001	2.2641
H3f3a.ps1	-2.72318	0.198359	-4.83962	3.93816e-05	0.00327397	2.14966
Gm13680	-1.77691	-0.593481	-4.81988	4.16032e-05	0.00342186	2.11817
Gm10080	-1.74924	-1.22195	-4.77993	4.64897e-05	0.00380301	2.04102
Gm10443	-1.63123	0.474246	-4.8227	4.12785e-05	0.00341332	2.03055
Rps19.ps2	-2.29896	-2.19434	-4.75834	4.93636e-05	0.00397557	1.99088
Gm6576	-1.52836	-1.05852	-4.76375	4.86277e-05	0.00393681	1.97838
Gm5879	-2.13909	-1.17822	-4.70501	5.7246e-05	0.00453946	1.83592
Rpl17.ps9	-2.78198	-1.49216	-4.68158	6.10921e-05	0.00479527	1.79951
Rpl9.ps7	-2.51559	-0.332467	-4.68759	6.00823e-05	0.00474006	1.74621
Gm12254	-2.36686	-0.592579	-4.67273	6.26115e-05	0.0048897	1.72848
X2610005L07Rik	-1.8901	0.696976	-4.71757	5.52836e-05	0.00440644	1.72843
Pgam1	-1.1845	5.86453	-4.95271	2.87518e-05	0.00254051	1.71659
Scp2.ps2	-2.15883	-1.92533	-4.6182	7.28378e-05	0.00554823	1.63853
Serpina3e.ps	2.98382	-1.59751	4.59314	7.80767e-05	0.00588927	1.55024
Atp6v1g1	-0.863757	7.73749	-4.86187	3.70185e-05	0.00309414	1.50315
Gm15536	-1.81115	1.03752	-4.64648	6.73433e-05	0.00520664	1.50053
Gm4617	-1.89795	0.869937	-4.65637	6.55193e-05	0.00509108	1.4915
Kalrn	1.08174	5.05127	4.86398	3.68014e-05	0.00309272	1.47439
Rpl18.ps2	-1.74416	-0.578296	-4.57316	8.25222e-05	0.00613481	1.44654
Gm18342	1.77681	-0.0578246	4.58982	7.87986e-05	0.00591487	1.4136
Hspa8	-0.701717	9.85155	-4.77808	4.67291e-05	0.00380301	1.40625
mt.Nd3	-1.99006	-1.51198	-4.49548	0.00010232	0.00749848	1.31939
Gm14150	-1.95239	-1.57433	-4.45549	0.000114282	0.00818125	1.21421
Tubb4b.ps1	-2.06689	-1.43504	-4.44268	0.0001184	0.00843696	1.18678
Vcp.rs	-1.67625	-0.690902	-4.46492	0.000111342	0.0080078	1.18201
Rps13.ps2	-2.96461	0.437158	-4.47796	0.000107401	0.0078337	1.1338
Gm4204	-2.30388	-1.123	-4.42673	0.000123732	0.00877647	1.11948
X2900097C17Rik	-1.64499	2.96161	-4.61317	7.38601e-05	0.00559852	1.08333
Gm10036	-1.39477	1.70092	-4.53127	9.26731e-05	0.00685648	1.07622
Sumo2	-0.440158	5.86298	-4.7245	5.42299e-05	0.00434486	1.07213
Gm28439	-1.98365	1.06137	-4.47036	0.00010968	0.00796239	1.03384
Gm6055	-1.71307	-1.34197	-4.3884	0.000137539	0.00966713	1.02464
Rpl9.ps4	-2.68139	-1.69598	-4.37133	0.000144172	0.010042	1.0023
Gm15590	-2.90298	-0.189695	-4.39574	0.000134783	0.00951667	0.983147
Gm7331	-1.37727	1.43149	-4.46567	0.000111114	0.0080078	0.920389
Gm6139	-2.63114	-2.04454	-4.32462	0.000163971	0.0113191	0.898893
Gm12606	-3.89638	-2.04983	-4.30923	0.000171066	0.0116017	0.860957
Gm9531	-2.48803	-0.790894	-4.32011	0.000166022	0.0114098	0.854906
Cox7c	-1.14294	5.97076	-4.63871	6.88096e-05	0.00529355	0.850553
Ppp1cc	-0.674206	6.10885	-4.62752	7.0979e-05	0.00543341	0.807769
Cdkn2a	-3.07811	5.85792	-4.58667	7.94907e-05	0.00593799	0.780473
Gm5525	-1.97389	-1.01514	-4.26118	0.000195234	0.0130125	0.702824
Abcb6	1.76378	-0.929269	4.23019	0.000212577	0.0139283	0.578068
Rps27rt	-2.34362	1.41352	-4.3048	0.000173166	0.0116929	0.546323
Serf2	0.724936	5.22544	4.52353	9.4679e-05	0.00697153	0.530066
Gm21811	-0.994483	1.52296	-4.31364	0.000169004	0.0115124	0.498449
Gm16740	1.49725	-1.17814	4.18549	0.000240296	0.0155468	0.491491
Gm10076	-1.45781	2.42118	-4.34602	0.000154586	0.0107191	0.416203
Selenbp2	2.03536	3.3802	4.37322	0.000143419	0.0100348	0.367187
Rps6.ps3	-2.17506	-0.522284	-4.13849	0.00027329	0.0173905	0.344753
Gm4735	-2.32051	-0.0620816	-4.15298	0.000262667	0.0168532	0.333624
Gm10704	3.80965	-0.351611	4.17416	0.000247873	0.0159702	0.233035
Nup35	-0.574286	2.94205	-4.303	0.000174028	0.0117	0.225348
Gm16425	3.64809	-1.90358	4.04271	0.00035494	0.0217795	0.186842
Atp5g1	-0.743028	5.78711	-4.31672	0.000167579	0.0114658	-0.0334298
Ncoa4	-0.932953	4.47228	-4.27871	0.000186047	0.0124539	-0.053408
Gm38158	-1.21962	0.396082	-4.0273	0.000370148	0.0225339	-0.0898282
Gm4604	-1.69228	0.477054	-4.03187	0.000365576	0.0223435	-0.0950458
Gm10288	-2.46033	0.0857509	-3.97297	0.000429051	0.0258148	-0.102645
Gm12286	-1.54544	-1.15263	-3.93497	0.000475619	0.027858	-0.140574
Rpl36a.ps1	-1.60592	-0.436266	-3.96012	0.000444272	0.0265564	-0.145979
Gm3375	-1.28797	4.32929	-4.21131	0.000223874	0.0146066	-0.183403
Gm7206	-2.27922	-0.378929	-3.93938	0.000469973	0.0277374	-0.201544
Ddx18	-0.483029	4.97459	-4.24114	0.000206278	0.0136311	-0.204454
Gm5451	-2.17034	0.0751192	-3.94529	0.000462499	0.0274009	-0.226442
Cox5b	-0.757887	5.96347	-4.24372	0.000204823	0.0135931	-0.232663
Gabarapl2	-0.501004	5.91332	-4.23498	0.000209795	0.0138045	-0.26102
Gm14412	2.15306	-1.6548	3.85335	0.000593025	0.033713	-0.285747
Crb2	2.29401	-1.40467	3.88847	0.000539383	0.0310055	-0.29437
Vdac3	-0.753716	6.11598	-4.19223	0.000235903	0.0153267	-0.372427
Gm16026	1.57292	-1.05962	3.85009	0.000598248	0.0338854	-0.399971
Gpm6b	1.64669	3.66229	4.12656	0.000282351	0.0178934	-0.435176
Gm43712	-2.018	0.000968894	-3.83701	0.000619714	0.0347197	-0.498436
Tom1	-0.691678	4.37608	-4.10871	0.000296471	0.0187115	-0.504725
Pcbp2	0.515858	7.07623	4.1393	0.00027269	0.0173905	-0.506512
Fam177a	-1.64143	0.107739	-3.84382	0.000608445	0.0343372	-0.532881
Ighv3.2	4.0434	-2.78222	3.73082	0.000824195	0.044406	-0.539088
Eif1	-0.499508	8.18392	-4.09595	0.000306977	0.0192178	-0.556397
Rpl7.ps7	-1.96121	-0.551235	-3.77579	0.000730615	0.0402046	-0.565049
Rpl10	-0.663179	9.61282	-4.05259	0.000345518	0.0214568	-0.572794
Rps8.ps1	-2.19345	-1.2313	-3.72689	0.000832909	0.0447197	-0.60409
Phb	-0.61948	6.06336	-4.1045	0.000299894	0.0188506	-0.610941
Gm21092	-0.824949	3.25823	-3.99674	0.000402233	0.0242958	-0.612876
Setbp1	1.10836	3.84055	4.04435	0.000353357	0.0217688	-0.625294
Cycs	-0.957095	5.0307	-4.05868	0.000339827	0.0211885	-0.678407
Dnajc17	-0.698685	2.39249	-3.90699	0.000513039	0.0296012	-0.718681
Rpl36al	-0.735898	7.0197	-4.05078	0.000347221	0.0214763	-0.735735
Rps12.ps24	-1.53142	-1.16521	-3.68305	0.000936415	0.049251	-0.780422
Ube2n	-0.506595	5.80882	-4.01704	0.000380625	0.0230808	-0.843876
Pkhd1l1	2.79642	0.418669	3.75927	0.000763726	0.0413845	-0.888037
Gm10269	-1.78028	-0.955244	-3.6308	0.00107617	0.0552853	-0.896829
Gm9800	-1.04884	2.98001	-3.83813	0.000617846	0.0347197	-0.99642
Sap18	-0.414405	6.12969	-3.95967	0.000444811	0.0265564	-0.999334
Atp8a1	0.72215	8.46173	3.92386	0.000490151	0.0283865	-1.0029
Pcna.ps2	3.74046	1.19697	3.70427	0.00088483	0.0469528	-1.02188
Got2	-0.597389	6.67884	-3.94878	0.00045815	0.0272476	-1.02205
Hn1	-0.496236	6.18972	-3.93769	0.000472123	0.0277583	-1.05658
Rpl7	-0.646001	9.54872	-3.87312	0.000562217	0.0321984	-1.05813
Klrc1	-2.4845	-1.19019	-3.54274	0.00135885	0.0669171	-1.06574
Fdft1	-0.49208	5.67854	-3.93061	0.000481275	0.0280828	-1.0658
Slc1a3	0.948136	4.73303	3.92509	0.000488523	0.0283865	-1.06932
Pin4	-0.805916	3.47219	-3.81058	0.000665418	0.0371457	-1.16695
Lca5	0.639125	1.73206	3.70753	0.00087715	0.0469321	-1.18405
Bcl2a1d	-1.36665	3.13944	-3.78765	0.000707723	0.039084	-1.18534
Tmed10	-0.460351	7.88669	-3.86558	0.000573774	0.032739	-1.18651
S100a4	1.5833	-0.764951	3.54771	0.00134116	0.0664436	-1.19856
Exd1	1.32949	2.03168	3.6885	0.00092289	0.0487053	-1.25698
Rpl14.ps1	-1.42108	-0.583714	-3.48582	0.00157862	0.0755735	-1.29355
Timm8a1	-1.14169	1.72923	-3.63484	0.00106468	0.0548773	-1.33269
Rpl13	-0.77594	9.19363	-3.7643	0.000753484	0.0412466	-1.37146
Rpl7a	-0.642691	9.19661	-3.76314	0.000755835	0.0412466	-1.37242
Dnajb6	-0.563934	5.58929	-3.80893	0.000668374	0.0371765	-1.38547
Erh	-0.839099	5.60072	-3.79984	0.000684911	0.0379598	-1.40175
Upk3b	3.66256	2.34355	3.66679	0.000977879	0.0509123	-1.41288
Srp54b	-0.802223	4.76765	-3.7623	0.000757553	0.0412466	-1.44747
Lipa	-0.867969	7.60743	-3.75843	0.000765438	0.0413845	-1.47475
Lcmt2	-0.435556	3.86221	-3.7035	0.000886646	0.0469528	-1.49632
Nfe2	-0.988353	1.36324	-3.54082	0.00136576	0.0670435	-1.49746
Gm13226	-1.13107	-0.79574	-3.39992	0.00197663	0.0901613	-1.50695
Rps18.ps3	-1.81827	-1.12481	-3.35201	0.00223902	0.0997752	-1.53732
Rpl39.ps	-1.77123	0.993765	-3.48696	0.00157388	0.0755735	-1.53825
Angptl7	3.10809	0.72517	3.53642	0.00138171	0.0676121	-1.55777
Rpl3	-0.691829	9.6202	-3.67384	0.000959696	0.0501344	-1.56771
Ubald2	-0.37055	4.77805	-3.70606	0.000880618	0.0469528	-1.60771
Tgfb1i1	0.876538	2.24338	3.54709	0.00134334	0.0664436	-1.62593
Lrrn4	3.29967	0.703182	3.48832	0.00156828	0.0755462	-1.63042
Gm21887	-3.98487	-1.23047	-3.25523	0.00287508	0.116852	-1.66914
Gm8566	1.20156	-0.995085	3.32745	0.00238624	0.103939	-1.67387
Gm3650	3.47034	-1.18859	3.28475	0.00266466	0.110818	-1.67449
Klhl32	1.46365	-0.401217	3.38313	0.00206499	0.0936389	-1.68608
Pgk1	-1.02035	7.41122	-3.67681	0.000952128	0.0499076	-1.69613
Plagl1	1.26996	3.76812	3.61203	0.00113117	0.0579181	-1.69791
Gm12191	-7.23999	-0.678448	-3.24032	0.00298734	0.118444	-1.70877
Pcdhga4	1.89088	-0.0164241	3.37094	0.00213156	0.0960944	-1.72751
Cftr	2.90458	1.75086	3.53442	0.00138903	0.0677556	-1.73206
Ndufb2	0.719093	2.993	3.56209	0.00129116	0.0646125	-1.74379
Il11ra1	-0.822169	4.5158	-3.64289	0.00104214	0.053895	-1.75222
Sfrp4	2.63044	-0.837016	3.3141	0.00247012	0.105805	-1.76045
Rpsa	-0.910986	9.48714	-3.59634	0.00117924	0.059982	-1.77431
Acaa1a	-0.592276	6.68534	-3.6569	0.00100398	0.0520956	-1.78076
Ighv1.14	4.52944	-1.28127	3.20822	0.00324353	0.125387	-1.78392
Nr4a3	1.39354	1.30622	3.46472	0.0016685	0.0781818	-1.79301
Gm10247	-1.81534	-1.4555	-3.2413	0.00297987	0.118444	-1.79761
Sulf1	1.03482	3.97806	3.59701	0.00117713	0.059982	-1.86069
Bik	1.11127	2.29687	3.47974	0.00160403	0.0760833	-1.86292
Il1rl2	-0.697741	4.22732	-3.57658	0.00124259	0.0627914	-1.87164
Tgfb3	0.895984	3.96396	3.58102	0.00122807	0.062261	-1.87366
Fkbp1b	-1.11222	2.46437	-3.44293	0.00176652	0.0817834	-1.9095
Mthfs	-0.835983	1.62122	-3.40437	0.0019538	0.0896486	-1.91153
Syt17	1.85956	0.270123	3.29797	0.00257531	0.10884	-1.92504
Bmpr1b	2.43347	-0.724965	3.24431	0.00295696	0.118444	-1.93911
Gnai1	1.56486	4.44661	3.56372	0.00128559	0.0645426	-1.95006
Gm7785	-2.07836	-1.92477	-3.13392	0.00391959	0.144306	-1.96155
Gm14165	1.76996	0.959332	3.30873	0.00250465	0.106987	-1.96575
Inpp5a	0.583396	5.22371	3.57267	0.00125553	0.0632386	-2.00121
Sugct	-1.76663	0.187169	-3.23117	0.00305837	0.119726	-2.01921
Acp1	-0.731305	5.40427	-3.54997	0.00133316	0.0664436	-2.03704
Efhb	1.41338	-0.999902	3.17699	0.00351281	0.134004	-2.03825
Pcdhga2	1.93879	-0.0801962	3.23435	0.00303349	0.119153	-2.04826
Oser1	-0.606104	3.37251	-3.45862	0.00169539	0.0789632	-2.04877
Plau	-1.03256	4.69373	-3.52515	0.00142339	0.0692133	-2.04892
Adgrd1	1.86575	1.23997	3.35978	0.0021943	0.0980647	-2.05078
Cldn10	2.57753	-0.180685	3.23899	0.00299762	0.118548	-2.05858
Alg14	0.588752	4.32461	3.51924	0.00144575	0.0698613	-2.06014
Nfyc	-0.478278	4.65002	-3.5209	0.00143943	0.069774	-2.06566
Lmo4	0.669288	6.29324	3.54664	0.00134494	0.0664436	-2.0816
Bnc1	2.86007	-1.73541	3.13826	0.00387661	0.143407	-2.09825
Gnpda1	-0.806948	4.23439	-3.48205	0.00159431	0.075855	-2.12403
Tcte2	0.940257	0.664822	3.23754	0.00300878	0.118685	-2.14242
Gm15501	-1.31501	-0.559175	-3.13714	0.00388768	0.143473	-2.14471
D2hgdh	-0.643807	3.1581	-3.40158	0.00196806	0.0900359	-2.15167
Naip2	-1.15018	5.09068	-3.48343	0.00158854	0.0758134	-2.16774
Phyhip	2.37782	-1.12244	3.1568	0.00369821	0.138799	-2.18046
Amd2	-1.84503	-0.155303	-3.1132	0.00413084	0.147946	-2.19072
Cdc14a	0.535507	4.15845	3.46279	0.00167696	0.078341	-2.19079
Lhx2	-2.82739	-1.64105	-3.0566	0.00476499	0.161199	-2.19938
Vgll3	1.04587	1.05033	3.25507	0.00287629	0.116852	-2.20066
Rpl27	-0.776457	8.05813	-3.46577	0.00166391	0.0781818	-2.20557
Slc24a3	1.80033	2.04226	3.30665	0.00251815	0.107268	-2.21267
Gm4724	-1.13898	-1.14362	-3.09744	0.00429886	0.151766	-2.21852
Rnaset2a	-0.673103	5.11242	-3.47306	0.0016324	0.0769567	-2.22883
Gm10093	-1.09113	-0.966508	-3.09438	0.00433223	0.152595	-2.23074
Gm5869	-1.35688	1.25147	-3.24136	0.00297944	0.118444	-2.25148
Cldnd1	0.448198	5.46668	3.47479	0.00162499	0.0768416	-2.25813
Chp1	-0.603895	7.50752	-3.4561	0.00170662	0.0792478	-2.26176
Wt1	2.23604	-1.0097	3.12135	0.00404651	0.147226	-2.26562
Irs1	1.40286	3.15996	3.3663	0.00215745	0.0966976	-2.27434
Dedd	0.571246	2.27313	3.29573	0.00259025	0.10884	-2.28408
Eepd1	-0.633733	4.09563	-3.41204	0.00191511	0.0881348	-2.28475
Rfwd3	-0.513602	5.24855	-3.44014	0.0017795	0.0821387	-2.31637
Gm20554	2.2502	-1.60869	3.02275	0.00518729	0.171005	-2.32524
Sec1	2.3995	0.963767	3.22422	0.00311334	0.12157	-2.3347
Wrap53	-0.33584	3.32874	-3.34042	0.00230739	0.102357	-2.34123
Ccdc136	1.45515	0.848148	3.16365	0.00363425	0.137399	-2.3581
Mrps36	-0.559662	3.51242	-3.3351	0.00233944	0.103062	-2.36519
Rnf208	1.56333	1.08214	3.16991	0.00357683	0.13556	-2.3661
Igkv1.122	1.88028	-0.571946	3.0873	0.00441037	0.153313	-2.38589
Gm4070	-1.39923	-0.10097	-3.08522	0.00443352	0.153313	-2.40746
Cbx3.ps6	-1.0905	-0.341741	-3.05493	0.00478499	0.161199	-2.40753
Hist1h2al	-4.63315	-0.775968	-2.98807	0.00565691	0.178881	-2.4208
Gm2115	1.68254	-0.166487	3.06526	0.00466228	0.158795	-2.42784
Ighv1.12	2.56447	-2.68378	2.95927	0.00607706	0.185862	-2.43237
Gm14305	-0.865472	1.21	-3.14789	0.00378298	0.140801	-2.43271
Gm16477	-0.95543	0.17337	-3.07303	0.00457193	0.156407	-2.4401
Cfap57	2.55195	-2.05118	2.95949	0.00607377	0.185862	-2.46209
Setd7	0.739326	6.36409	3.39497	0.00200232	0.0910643	-2.46472
Fndc1	1.75372	1.88579	3.19566	0.00334934	0.129154	-2.46853
Saxo2	1.57267	0.631123	3.11206	0.00414282	0.147946	-2.47724
Spg11	-0.701004	4.38784	-3.33888	0.00231662	0.102357	-2.48341
Rpl11	-0.646022	8.71974	-3.33884	0.00231682	0.102357	-2.48587
Llph	-0.609512	4.01439	-3.3226	0.00241639	0.10408	-2.4862
Aldh1a2	1.41067	2.94588	3.2823	0.00268153	0.11089	-2.49045
Twf2	-0.499068	5.05121	-3.36753	0.00215052	0.0966672	-2.49245
Lca5l	0.709014	0.311831	3.05863	0.00474064	0.161109	-2.49509
Dynlt1b	-1.11057	2.90045	-3.24753	0.00293259	0.11809	-2.50039
Srp9	-0.63411	5.93805	-3.37546	0.00210667	0.0952498	-2.50158
Tmem241	-0.50837	2.96323	-3.25119	0.0029051	0.117595	-2.50441
Mesp2	1.23107	1.02029	3.10913	0.00417367	0.148704	-2.51447
Ppil6	0.95276	0.00048356	3.04846	0.00486347	0.162992	-2.51835
Dnal1	0.824219	3.65708	3.30198	0.00254876	0.108273	-2.52241
Zfand1	-0.624858	4.23346	-3.31497	0.00246461	0.105805	-2.52245
Gm16580	-1.1894	-0.84604	-2.95446	0.00615017	0.186471	-2.52671
Phpt1	0.832625	0.257727	3.036	0.00501794	0.166151	-2.53026
Lrfn1	1.07044	1.08708	3.10521	0.00421527	0.149841	-2.53708
Mtus2	1.5247	2.16976	3.18908	0.00340617	0.130576	-2.55381
Ssbp2	1.27625	3.14658	3.26054	0.00283612	0.116361	-2.57785
Eif3j2	2.65313	1.42482	3.08449	0.00444173	0.153313	-2.58487
Tmem97	-0.720701	4.38558	-3.29637	0.00258596	0.10884	-2.59675
Hspb6	0.795608	3.57708	3.26042	0.00283696	0.116361	-2.60417
Ndufs3	-0.514758	5.82692	-3.33053	0.00236727	0.103404	-2.61166
Gm6334	4.22252	-2.16881	2.79424	0.00911405	0.24022	-2.62291
Nav2	0.743192	5.87487	3.33203	0.0023581	0.103404	-2.62386
Fosl2	0.542782	6.26707	3.33127	0.00236277	0.103404	-2.62427
Atp5g2	-0.544925	6.5705	-3.3247	0.00240331	0.10408	-2.62652
Ephb1	1.98261	0.0319673	2.99369	0.00557813	0.176751	-2.63969
Khsrp	0.619556	6.49332	3.32357	0.00241035	0.10408	-2.64061
Phlda1	0.895965	6.17943	3.32479	0.00240271	0.10408	-2.64273
Ppm1l	0.967464	4.40268	3.28455	0.00266601	0.110818	-2.64967
Rnf222	-2.6089	-1.58884	-2.80322	0.00891744	0.237188	-2.65213
Cap2	1.71961	-0.576259	2.93751	0.00641406	0.191645	-2.6693
Higd1a	-0.598664	5.15421	-3.29287	0.00260942	0.109053	-2.6777
Asl	-0.784543	5.08681	-3.28222	0.00268206	0.11089	-2.68198
Grip1	1.73323	-1.66245	2.86343	0.00769867	0.21619	-2.69636
Eif2ak4	0.485388	5.38309	3.2936	0.0026045	0.109053	-2.70348
Gm5586	1.77682	0.334635	2.96726	0.00595767	0.184681	-2.7077
Ssh1	0.599698	5.85858	3.29648	0.00258521	0.10884	-2.71176
Zbed4	-0.518653	2.71598	-3.15052	0.0037577	0.140351	-2.71376
Rpl35a.ps2	-1.20389	1.39056	-3.04471	0.00490939	0.163607	-2.72112
Ldhd	-0.866097	4.11911	-3.21575	0.00318157	0.12361	-2.74113
Asrgl1	-0.710578	3.49176	-3.1754	0.00352711	0.134004	-2.7511
Eme2	0.843138	2.18055	3.08551	0.00443035	0.153313	-2.75148
Sirpb1c	-1.22756	3.56005	-3.1934	0.00336872	0.129578	-2.75299
Ppp3ca	0.51353	7.77466	3.25468	0.00287917	0.116852	-2.75422
Aph1c	-1.21147	2.27207	-3.0925	0.00435281	0.152769	-2.76554
Gm7887	-3.16839	-0.267348	-2.84282	0.00809701	0.221359	-2.77093
Cldn15	1.75741	0.0246102	2.97862	0.00579157	0.180359	-2.77233
Dpysl5	1.79089	-1.93602	2.82053	0.00854958	0.229518	-2.77598
Gm6685	-0.827894	-0.289434	-2.8812	0.00736996	0.21104	-2.77847
Hdac1	-0.367979	6.14856	-3.26568	0.00279888	0.115411	-2.77885
Rab36	1.02407	1.04865	3.00782	0.00538469	0.174294	-2.78791
Nr2f2	0.588899	4.92104	3.25018	0.00291268	0.117595	-2.79001
Pebp1	-0.576114	6.60277	-3.25678	0.00286365	0.116852	-2.79399
Pifo	2.03323	1.1285	2.9984	0.005513	0.175406	-2.79933
Bcl11b	1.07549	0.927827	3.00063	0.00548229	0.174789	-2.80143
Lrrc74b	2.27192	-1.03882	2.83323	0.00828887	0.225256	-2.81122
Cfap70	1.46325	-0.949196	2.8427	0.00809931	0.221359	-2.82573
Frmd5	1.43024	-0.789298	2.87044	0.00756731	0.213528	-2.82601
Slc16a1	0.757438	6.49838	3.24554	0.00294763	0.118387	-2.82957
Chsy1	0.935683	6.86744	3.23402	0.00303605	0.119153	-2.84521
Tob1	0.458402	5.72159	3.24034	0.00298719	0.118444	-2.84642
X3632451O06Rik	1.56295	-1.93104	2.76712	0.00973281	0.247938	-2.86644
Chchd2	-0.536315	7.12953	-3.21763	0.00316637	0.123329	-2.87095
Lysmd1	-0.524276	1.43632	-2.98522	0.00569716	0.179262	-2.8741
Ighv1.67	3.17149	-2.15199	2.72011	0.0108997	0.263759	-2.87949
Tmem147os	0.828863	0.581568	2.91451	0.00678948	0.200354	-2.89546
Slc25a5	-0.596922	7.88579	-3.18846	0.00341155	0.130576	-2.89997
Cep250	-0.612377	4.46764	-3.17596	0.00352211	0.134004	-2.90364
Pgls	-0.421847	6.06579	-3.21357	0.00319939	0.12399	-2.90554
Vwa2	1.52784	-1.08453	2.78898	0.00923108	0.241115	-2.91267
Ankrd34b	1.44392	-0.701149	2.78163	0.00939691	0.244209	-2.91501
Kif26b	1.24994	2.05619	3.04019	0.00496547	0.16512	-2.91523
Zfp711	1.48248	0.0688468	2.87519	0.00747958	0.213119	-2.92089
Top3a	-0.350068	3.74373	-3.12549	0.00400422	0.146031	-2.9209
Stoml1	-0.592802	3.6733	-3.12673	0.00399166	0.145917	-2.92589
Gm9333	2.28281	-1.32528	2.79357	0.00912896	0.24022	-2.92813
Gm42741	2.01045	-0.589832	2.80346	0.00891215	0.237188	-2.93114
Il20rb	-1.02864	1.45316	-2.93879	0.00639387	0.191605	-2.9695
Gm26910	-0.837529	-0.679718	-2.76279	0.00983529	0.249726	-2.98037
Idi1	-1.14504	3.29341	-3.05697	0.00476048	0.161199	-2.98132
Ahcy	-1.3695	4.89894	-3.14642	0.00379707	0.140801	-2.98849
Gm14292	-2.24087	-0.47108	-2.79984	0.00899085	0.238057	-2.98975
Klhl30	1.73164	-1.12546	2.74766	0.0102008	0.256064	-2.99002
Epdr1	1.58044	4.45875	3.15523	0.00371299	0.139017	-2.99068
D430041D05Rik	2.17659	-1.40396	2.73877	0.0104215	0.25908	-3.00115
Ooep	2.35423	-0.401277	2.76097	0.00987847	0.250411	-3.00308
Cfap54	1.60719	-0.29251	2.84519	0.0080502	0.221359	-3.02429
Slurp1	2.19155	-1.10965	2.73181	0.0105976	0.259786	-3.02567
Golga7	-0.531833	5.80073	-3.16133	0.00365579	0.137877	-3.02646
Nr4a2	1.14684	2.41556	2.98133	0.00575272	0.18007	-3.03147
Tuba1c	-0.504743	6.05418	-3.15882	0.00367925	0.138424	-3.03763
Fam161b	0.719817	1.09841	2.89242	0.00716941	0.207994	-3.05517
Tesc	1.60303	-0.498883	2.77423	0.00956688	0.246393	-3.05786
Kctd8	2.41061	-1.40285	2.70356	0.0113405	0.268542	-3.06466
Galnt2	1.03856	1.00812	2.87409	0.00749996	0.213184	-3.06507
Nono	-0.518039	7.41529	-3.13129	0.00394576	0.144925	-3.06596
Gpr88	1.69242	-1.72433	2.71049	0.0111541	0.26699	-3.06864
Gm5822	1.00025	-0.673781	2.74557	0.0102523	0.256939	-3.07428
X2900026A02Rik	0.663909	6.00554	3.14678	0.0037936	0.140801	-3.07881
Tbc1d1	-0.84101	4.52043	-3.08902	0.00439123	0.153277	-3.09629
Tppp	1.25088	3.26689	3.00759	0.00538786	0.174294	-3.09921
Capza1	-0.835408	5.56142	-3.11668	0.00409463	0.147946	-3.10824
Rftn2	0.77724	3.12743	3.00532	0.0054185	0.174555	-3.11398
Irx2	3.3045	4.41236	3.07806	0.00451431	0.155467	-3.1152
Abca17	1.28763	0.189327	2.80264	0.00892991	0.237188	-3.11982
Apbb2	0.669372	5.11354	3.11349	0.00412779	0.147946	-3.12264
Fbl	-0.591602	5.33729	-3.11485	0.00411367	0.147946	-3.12359
Tmed2	-0.577707	7.06594	-3.11296	0.00413335	0.147946	-3.12437
Zfp36l1	0.525082	6.10996	3.1275	0.00398394	0.145917	-3.12479
X6820431F20Rik	-0.78936	1.12945	-2.84526	0.00804875	0.221359	-3.13034
Plb1	2.23669	2.16684	2.94241	0.00633666	0.19063	-3.13673
Ddt	0.576944	3.29107	3.01516	0.00528683	0.1732	-3.13863
Brd4	0.518306	6.61864	3.11777	0.00408331	0.147946	-3.14066
Dyrk1a	0.44906	5.95869	3.11335	0.00412927	0.147946	-3.15843
Stk26	1.49006	2.51966	2.9655	0.00598381	0.185055	-3.15923
Ccdc32	-0.546983	3.8307	-3.03204	0.00506803	0.167451	-3.16508
Rps24.ps3	-1.51243	-1.1297	-2.60982	0.0141689	0.301366	-3.16938
Pcna	-0.572566	5.77696	-3.10185	0.00425116	0.15077	-3.17041
Nsa2	-0.58786	6.72189	-3.1002	0.00426893	0.151054	-3.17108
Rimkla	1.65714	-1.32449	2.66072	0.0125606	0.285476	-3.17235
Acat2	-0.49087	4.64656	-3.06842	0.00462534	0.157884	-3.18308
Dpf1	1.13314	-0.523556	2.71553	0.01102	0.265011	-3.18721
Wfdc10	2.14752	-0.487969	2.70696	0.0112486	0.26774	-3.19426
Atp13a2	-0.64099	6.11445	-3.09123	0.0043668	0.152769	-3.19807
Tbc1d24	0.779685	5.02343	3.08448	0.00444184	0.153313	-3.19872
Znrf3	0.537558	3.57387	3.01144	0.00533618	0.173506	-3.19895
Kpna2	-0.533002	5.96081	-3.09131	0.00436595	0.152769	-3.19939
Plscr1	-0.603662	5.0178	-3.07314	0.00457066	0.156407	-3.20275
Rspo1	2.05121	-0.100955	2.77789	0.00948247	0.245607	-3.20447
Pcnx2	1.45626	-1.73022	2.6314	0.0134651	0.293255	-3.22098
Efs	1.53023	0.385037	2.76721	0.00973066	0.247938	-3.23041
Impdh2	-0.472582	5.56908	-3.07415	0.00455906	0.156407	-3.23136
Atp1b3	-0.465835	7.64957	-3.05495	0.00478479	0.161199	-3.23186
Gm4742	4.20225	-1.03564	2.53132	0.0170271	0.327854	-3.23615
Zfp111	0.487553	3.71151	3.00636	0.0054044	0.174464	-3.23868
Gm20056	2.03078	-0.74247	2.67698	0.0120838	0.279299	-3.23886
Nfasc	-1.0155	-0.854129	-2.61286	0.0140678	0.300043	-3.2402
Dzank1	0.969909	0.404437	2.75118	0.0101147	0.255487	-3.25304
Eif3j1	-0.911179	4.85318	-3.03789	0.0049942	0.16572	-3.25846
Pigv	-0.364139	3.74203	-2.98505	0.00569954	0.179262	-3.26315
Nsdhl	-0.398097	4.2041	-3.01108	0.00534107	0.173506	-3.26334
Kank1	1.02497	3.50853	3.00239	0.00545829	0.174789	-3.26416
Zc3h3	-0.539461	2.89923	-2.91767	0.00673671	0.199559	-3.26526
Fbxo6	-0.455675	5.21435	-3.04937	0.00485228	0.162992	-3.27266
Actg1	-1.07403	8.92227	-3.00235	0.00545882	0.174789	-3.27872
Ywhah	-0.51507	7.12495	-3.04792	0.00487005	0.162992	-3.28142
Penk	1.54827	-0.374005	2.73668	0.0104742	0.259446	-3.28566
Krtap17.1	2.32932	0.6462	2.74064	0.0103749	0.258336	-3.28623
Nexn	0.904995	3.5399	2.97825	0.00579695	0.180359	-3.2864
Shisa9	-3.6962	-2.69812	-2.47743	0.0192883	0.348836	-3.29328
Ppdpf	-0.560829	5.74261	-3.04707	0.00488039	0.162992	-3.29591
Pak3	1.77128	-1.68684	2.58913	0.0148758	0.308758	-3.29604
Mvd	-0.488999	4.53435	-3.01233	0.00532435	0.173506	-3.29976
A430027H14Rik	1.84102	-1.4784	2.54872	0.0163511	0.322497	-3.31086
Hexim2	-0.617555	1.35236	-2.77799	0.00948012	0.245607	-3.31241
Slc7a3	1.60069	-0.404507	2.65643	0.0126893	0.286908	-3.31976
X.N.A.19	-1.50569	-1.13945	-2.56202	0.0158512	0.31685	-3.32217
Cep85	-0.97862	5.16283	-3.02195	0.00519772	0.171005	-3.32282
Gm14548	-2.22798	-0.68263	-2.5779	0.0152729	0.310797	-3.32955
Fmn1	-1.03072	3.31243	-2.91089	0.00685043	0.201002	-3.3298
Kcnip4	1.15387	0.152573	2.69813	0.0114889	0.270401	-3.33961
Tubd1	-0.404383	2.56059	-2.8659	0.0076521	0.215527	-3.34103
Dnah7b	1.12577	-0.0647342	2.65916	0.0126073	0.285846	-3.35462
BC043934	-0.800485	0.0985953	-2.66032	0.0125726	0.285476	-3.35619
Tmprss13	1.80585	0.823688	2.73031	0.0106359	0.259929	-3.35655
Mien1	0.654442	4.39362	2.9957	0.00555027	0.17623	-3.3599
Cfap45	0.665132	2.47857	2.87239	0.00753133	0.213477	-3.36044
Rpl17	-0.759182	9.23858	-2.95984	0.00606855	0.185862	-3.36501
Onecut2	-4.23691	0.27686	-2.56439	0.0157638	0.316567	-3.36529
Cyp4f39	1.72503	0.341219	2.68222	0.0119338	0.277075	-3.36613
Nsfl1c	-0.426026	6.0243	-3.02006	0.0052224	0.171452	-3.37015
Cdc42ep2	-0.759567	3.66584	-2.92916	0.00654805	0.194716	-3.37207
Capn3	-1.16898	-0.0753924	-2.60708	0.0142608	0.301796	-3.37297
Olfml2a	1.57658	3.0574	2.8768	0.00745004	0.212939	-3.37984
Rmi1	-0.692121	2.95675	-2.87496	0.00748392	0.213119	-3.38087
Rpl23a	-0.733431	6.45484	-3.01296	0.00531595	0.173506	-3.38185
Tdrkh	-1.17945	2.42557	-2.82572	0.00844221	0.22822	-3.38385
Morc4	0.994615	3.40509	2.91794	0.00673217	0.199559	-3.3873
Hax1	-0.460787	5.29992	-3.00191	0.00546482	0.174789	-3.39212
Chek2	-0.598616	3.37496	-2.89388	0.00714369	0.207637	-3.39523
Rgma	1.79137	1.57418	2.77635	0.00951798	0.246002	-3.39938
Selenow	0.489726	7.06708	3.00101	0.0054772	0.174789	-3.40086
Ybey	0.583584	2.86435	2.87203	0.00753788	0.213477	-3.40178
Rgs7bp	1.15669	0.297073	2.68531	0.0118461	0.275854	-3.40222
Tinag	2.3141	3.05255	2.85774	0.00780673	0.217114	-3.4065
Mmp25	0.738823	-0.487204	2.64309	0.0130974	0.289318	-3.40876
E030030I06Rik	-0.883296	0.75797	-2.69939	0.0114542	0.270299	-3.40965
Etfb	0.721225	3.81243	2.93714	0.00641998	0.191645	-3.41092
Lilrb4a	-1.08605	4.94137	-2.98132	0.00575275	0.18007	-3.4117
Acbd4	-0.444733	4.36732	-2.95992	0.00606727	0.185862	-3.41291
Tril	1.29254	0.896107	2.70566	0.0112838	0.26774	-3.4194
Tmem181b.ps	-1.15984	3.1846	-2.87058	0.0075647	0.213528	-3.4269
Lypd2	2.02379	-0.936442	2.54271	0.0165821	0.324326	-3.43007
Orm1	-2.01776	5.22512	-2.9626	0.00602702	0.185862	-3.43791
Ccdc190	1.51963	-2.00561	2.46936	0.0196496	0.352485	-3.43915
Fam102b	0.752716	7.61718	2.96712	0.00595977	0.184681	-3.43923
X9330102E08Rik	-0.771848	-0.306811	-2.57969	0.015209	0.31067	-3.44768
Cmtr1	0.509297	1.16439	2.72049	0.0108897	0.263759	-3.44892
Hnrnph2	-0.473648	5.83111	-2.98476	0.00570372	0.179262	-3.45202
Gm1818	0.69355	-0.67827	2.54999	0.016303	0.32237	-3.45762
Gm10222	-1.12873	-0.729904	-2.51955	0.0174991	0.331431	-3.462
Lhfp	0.910847	5.80098	2.97935	0.00578107	0.180359	-3.47857
Lrrc73	1.09473	0.134303	2.62543	0.0136565	0.296583	-3.482
Rdh1	1.08782	-0.400237	2.55569	0.0160873	0.320564	-3.48631
Tfdp1	-0.454265	5.32471	-2.95738	0.0061057	0.185862	-3.48981
Btf3l4	-0.460298	5.251	-2.95617	0.00612403	0.186043	-3.49452
Usp31	0.635957	4.65318	2.95141	0.00619684	0.187152	-3.4955
Twsg1	0.691068	6.99278	2.9523	0.00618327	0.187107	-3.51557
Atxn1	0.471988	5.49037	2.95736	0.00610606	0.185862	-3.51626
Tpt1	-0.657621	11.0799	-2.83659	0.00822107	0.223807	-3.51677
Shisa4	1.01537	2.39573	2.77315	0.00959191	0.246393	-3.51708
Sh2b2	-0.81625	2.07845	-2.75062	0.0101283	0.255487	-3.5174
Spata13	0.583674	5.29046	2.95853	0.00608831	0.185862	-3.51746
Rnf170	-0.53723	4.04598	-2.88954	0.00722037	0.2083	-3.52169
Rps7	-0.704854	9.12426	-2.89466	0.00712994	0.207628	-3.52607
Slc31a2	-0.524739	5.5749	-2.94827	0.00624527	0.188247	-3.52987
Gmppa	-0.349968	5.24969	-2.93892	0.00639171	0.191605	-3.53716
Hist1h4i	-1.32418	0.330585	-2.59611	0.0146336	0.306289	-3.53921
Cd1d2	-2.5123	-1.63039	-2.42516	0.0217417	0.364083	-3.55068
Gpr137b.ps	-1.99772	2.1585	-2.71936	0.0109192	0.263819	-3.55777
Psenen	-0.541519	5.70648	-2.93627	0.0064339	0.191691	-3.55901
Gm43437	0.663622	0.667323	2.62122	0.0137928	0.297045	-3.56215
Tfb2m	-0.43176	3.91576	-2.85834	0.0077953	0.217114	-3.57268
Caskin1	0.791361	-0.53019	2.5039	0.0181452	0.337018	-3.57587
Crnde	1.29603	2.24998	2.74212	0.0103379	0.257831	-3.57962
Hoga1	-1.34165	2.59493	-2.73584	0.0104954	0.259446	-3.58195
Asb7	0.40091	4.28479	2.89117	0.00719151	0.208202	-3.58701
Rps27a	-0.74442	8.38306	-2.88828	0.00724292	0.208561	-3.5874
Fam180a	1.71935	-1.21	2.51665	0.0176172	0.331809	-3.5891
Gm5900	-2.98009	-1.39099	-2.39722	0.0231672	0.377088	-3.59156
Ube2s	-0.389989	5.13685	-2.91216	0.00682901	0.200755	-3.59669
Cnot8	-0.382426	5.26637	-2.91267	0.00682034	0.200755	-3.60366
Gm15500	-0.984038	4.17303	-2.86317	0.0077036	0.21619	-3.60711
A530040E14Rik	-1.48724	-1.13136	-2.46725	0.019745	0.35256	-3.6137
Mthfsl	-0.618546	2.92504	-2.7829	0.00936823	0.243874	-3.61397
P2rx6	1.53029	0.596284	2.57783	0.0152755	0.310797	-3.61609
Prrx1	0.637261	1.78897	2.69892	0.0114671	0.270299	-3.61701
Gm15922	-1.50843	-1.35523	-2.43089	0.0214594	0.364083	-3.61932
Smarce1	-0.28939	6.05007	-2.91484	0.00678388	0.200354	-3.61994
Gm14326	-0.997511	1.89855	-2.68141	0.0119569	0.277196	-3.62209
Hsd3b2	-3.82215	-0.101827	-2.46448	0.0198712	0.35382	-3.62629
Muc16	2.30075	-0.791248	2.51197	0.0178092	0.333698	-3.62953
Zbtb8os	-0.38005	4.33602	-2.86114	0.00774198	0.216874	-3.63953
Pik3ca	0.57658	7.41444	2.89049	0.00720352	0.208202	-3.64018
Gnaz	1.43536	0.19263	2.54513	0.0164886	0.323557	-3.64315
Tra2b	-0.365706	6.26408	-2.90272	0.00698988	0.204705	-3.64642
Rbm3	-0.752178	6.86867	-2.89508	0.00712265	0.207628	-3.64703
Rpl18a	-0.500921	9.22003	-2.84004	0.00815223	0.222324	-3.648
Gm10073	-0.849481	-0.32257	-2.5108	0.0178576	0.333896	-3.64873
G530011O06Rik	-1.99669	-1.23587	-2.35706	0.0253664	0.392224	-3.65187
Brinp2	2.48236	-3.60364	2.29381	0.0292168	0.414858	-3.65515
Ccp110	0.509885	4.82909	2.88287	0.00733985	0.210568	-3.65695
Dzip1	0.916855	1.1604	2.64803	0.0129449	0.288842	-3.66338
Map2k6	-1.14096	1.00922	-2.56904	0.0155932	0.315186	-3.66356
X1700003F12Rik	-1.57729	-0.684093	-2.4269	0.0216556	0.364083	-3.66918
Pgap2	0.35197	6.32157	2.89594	0.0071075	0.207628	-3.66921
Gm15264	-1.90907	-1.15469	-2.38352	0.0238973	0.382497	-3.68965
Jag1	0.888023	5.80663	2.88739	0.00725868	0.208626	-3.68986
Gm18840	-1.05624	0.632999	-2.56702	0.0156671	0.315346	-3.69337
Gm7334	-1.94617	-0.605674	-2.42638	0.0216814	0.364083	-3.69681
Lrrc23	2.69504	-1.42176	2.43404	0.0213054	0.364083	-3.70623
Nr4a1	0.78178	4.46229	2.85466	0.00786589	0.217585	-3.70746
Stox1	0.824591	-0.791155	2.45007	0.0205389	0.357669	-3.70915
Prim2	-0.50893	3.64434	-2.78496	0.00932158	0.243068	-3.71389
Prdx2	-0.412232	7.37731	-2.86029	0.00775805	0.216931	-3.71431
Nt5c	-0.510254	5.3109	-2.85539	0.00785171	0.217582	-3.73107
Xylt1	0.798931	1.84334	2.6668	0.0123804	0.282773	-3.73372
Gm14325	-0.614126	2.39655	-2.67557	0.0121245	0.279582	-3.74009
Tma7.ps	-2.88067	-1.72061	-2.31659	0.0277731	0.406322	-3.74287
Hmbs	-0.359897	5.10023	-2.84861	0.00798305	0.220432	-3.74392
Rab6b	1.57406	3.14703	2.73294	0.0105688	0.259786	-3.7448
Gm14569	2.29023	-1.50401	2.34414	0.0261132	0.396648	-3.74841
Ptp4a3	0.555886	5.54339	2.85888	0.00778494	0.217114	-3.74977
Popdc2	1.26169	0.37717	2.5125	0.0177876	0.333698	-3.7529
Antxr1	1.63088	7.39192	2.84254	0.00810252	0.221359	-3.753
Igdcc4	1.30977	-0.509784	2.44909	0.0205849	0.357669	-3.75402
Rbm47	0.526588	6.74233	2.85542	0.00785116	0.217582	-3.75452
Atpaf1	-0.333134	3.72504	-2.77049	0.00965387	0.24674	-3.75789
Cmya5	1.15667	1.39846	2.59469	0.0146827	0.306394	-3.76106
Gpm6a	1.85647	2.60517	2.73167	0.0106011	0.259786	-3.76228
A530032D15Rik	0.912302	0.851464	2.54884	0.0163468	0.322497	-3.76767
Treml2	-0.856519	0.280095	-2.52167	0.0174134	0.33079	-3.76923
Igkv4.70	-3.10912	-1.61034	-2.26088	0.031425	0.426623	-3.77066
Vcp	-0.621037	8.07058	-2.81453	0.00867536	0.232088	-3.77127
Pi16	-1.90718	-0.0983241	-2.43021	0.0214927	0.364083	-3.77221
Gm10561	1.05427	0.743225	2.50425	0.0181307	0.337018	-3.78058
Slc2a6	-1.52699	0.668344	-2.52286	0.0173651	0.330686	-3.78274
Gm4322	-4.05223	-3.39743	-2.1772	0.0377262	0.442622	-3.78761
Phc3	0.426815	5.86208	2.84322	0.00808913	0.221359	-3.79226
Rps23	-0.655649	8.67231	-2.79035	0.00920055	0.241115	-3.79379
Prr18	1.36162	0.597507	2.50366	0.0181553	0.337018	-3.79465
Slc17a7	1.86087	-2.66492	2.24296	0.0326885	0.430958	-3.79762
Morf4l2	-0.390872	7.23987	-2.82325	0.00849313	0.228797	-3.79949
AA467197	-1.93497	2.07499	-2.59598	0.014638	0.306289	-3.79974
X1700001L19Rik	1.8699	-2.32302	2.28927	0.029513	0.416767	-3.80055
Mrpl27	-0.550665	4.38984	-2.79331	0.00913465	0.24022	-3.80493
Nat9	-0.537883	4.06989	-2.77585	0.00952953	0.246002	-3.80875
Nans	-0.371246	5.97761	-2.82863	0.00838253	0.227402	-3.81657
Cd4	0.999197	0.598893	2.54547	0.0164757	0.323557	-3.81719
Kif27	1.76318	-1.90718	2.31958	0.0275885	0.405129	-3.81946
Rpl37rt	-1.04431	1.7675	-2.57174	0.015495	0.314699	-3.82521
Tnik	1.37065	1.87921	2.60689	0.0142672	0.301796	-3.82537
Slc30a7	0.457936	6.28954	2.82783	0.00839879	0.227444	-3.82586
Sytl4	0.991322	1.23346	2.56659	0.0156827	0.315346	-3.82659
Atp5l	-0.704281	6.19618	-2.82124	0.0085349	0.229518	-3.82812
Tmem150c	1.50265	-0.696209	2.38218	0.0239695	0.382497	-3.83019
Cercam	0.695223	1.70378	2.58215	0.0151214	0.31011	-3.83044
Pdgfa	0.533986	5.56229	2.82382	0.00848129	0.228797	-3.83111
Rsph1	1.37302	0.785139	2.53383	0.0169284	0.327854	-3.83164
Mmp3	2.24737	1.94301	2.64857	0.0129284	0.288842	-3.83276
Cdkn2b	-0.70774	5.01278	-2.7987	0.00901579	0.23831	-3.83365
Abhd12	-0.579138	6.40935	-2.81756	0.00861177	0.230786	-3.83767
Ciart	-1.00191	1.8134	-2.55249	0.0162082	0.321622	-3.83817
Pira2	-1.68386	-0.422905	-2.44814	0.0206296	0.357669	-3.83862
Gm6204	-1.04448	1.03729	-2.49824	0.0183843	0.339581	-3.84094
Rhov	1.26149	0.935035	2.50479	0.0181078	0.337018	-3.84547
Zfp365	1.23321	1.71359	2.57784	0.0152751	0.310797	-3.85156
Endog	-0.593506	2.73384	-2.64249	0.013116	0.289318	-3.8538
Efna3	1.40145	1.51601	2.52417	0.0173123	0.330654	-3.85682
Gm10154	-2.38233	-2.36993	-2.20989	0.0351408	0.438101	-3.85703
Ighv8.5	2.83432	-3.52625	2.12769	0.0419672	0.45829	-3.85973
Tm2d2	-0.370895	5.92733	-2.80942	0.00878405	0.23459	-3.8601
Slc37a2	-1.09963	2.10449	-2.61053	0.0141451	0.301275	-3.86095
Erdr1	-3.08786	1.16376	-2.35749	0.0253416	0.392224	-3.86111
Cckar	2.70706	0.838399	2.53196	0.0170019	0.327854	-3.86374
Rpl21.ps8	0.53862	0.145263	2.43745	0.0211406	0.36331	-3.86411
Pnliprp1	2.02376	-0.0694399	2.40246	0.0228935	0.375738	-3.86787
Ak9	1.90122	-1.42921	2.30275	0.0286422	0.410396	-3.869
Ptprs	0.837787	6.95798	2.80206	0.00894266	0.237188	-3.87049
Gata4	1.77581	-1.75966	2.3279	0.0270805	0.402504	-3.87811
Edar	1.28009	-0.373299	2.37767	0.0242152	0.384435	-3.88233
Mrps33	-0.506963	3.96447	-2.73552	0.0105034	0.259446	-3.88398
Rpl34.ps1	-4.3359	0.603293	-2.38494	0.0238208	0.382497	-3.88441
Ero1lb	-0.851233	3.55195	-2.70545	0.0112893	0.26774	-3.8868
Glipr1	-0.66693	3.34799	-2.68502	0.0118543	0.275854	-3.88718
Spag6l	2.55511	-1.62872	2.31145	0.028093	0.408119	-3.88879
Chad	1.40445	0.11055	2.4315	0.0214296	0.364083	-3.88933
Naip1	-1.7852	-0.729938	-2.33858	0.026441	0.399274	-3.89115
Nlrp12	-1.44379	-0.0732135	-2.39957	0.0230442	0.375985	-3.89437
Rps15a.ps8	3.81854	-3.82036	2.12975	0.0417826	0.457506	-3.89449
Ephx2	-2.26207	2.3198	-2.51767	0.0175757	0.331431	-3.89536
Akirin1	-0.478729	5.7531	-2.79201	0.00916339	0.240566	-3.89644
Tmem202	-0.81641	0.63254	-2.46419	0.0198842	0.35382	-3.90203
Tmco6	-0.494234	3.52344	-2.68575	0.0118338	0.275854	-3.90303
X2010001A14Rik	-0.731474	1.08057	-2.48326	0.0190309	0.345393	-3.91286
Zc3h12b	0.698793	0.476488	2.44819	0.0206275	0.357669	-3.91498
Otud7b	0.44783	6.38116	2.78918	0.00922663	0.241115	-3.91499
D6Ertd527e	1.47724	0.06396	2.37018	0.0246281	0.386623	-3.92035
Bmp3	1.73372	4.11043	2.72726	0.010714	0.260581	-3.92063
Cdh13	1.25751	3.66681	2.67821	0.0120484	0.278898	-3.92125
Hnrnpul1	0.522821	7.20338	2.77175	0.00962435	0.246393	-3.92511
Rpl31	-0.676338	8.64098	-2.73185	0.0105965	0.259786	-3.92586
Bdnf	1.00026	1.98489	2.54711	0.0164129	0.322996	-3.92811
Slc26a11	-0.566758	3.26649	-2.65391	0.0127655	0.286908	-3.93096
Ppp2r2b	1.65329	-1.12714	2.26737	0.0309781	0.42517	-3.93164
Klf11	0.569271	4.16338	2.72646	0.0107347	0.260581	-3.93427
Crim1	0.79361	5.21616	2.77199	0.00961888	0.246393	-3.93707
Nutf2	-0.372571	4.67225	-2.73761	0.0104506	0.259387	-3.94142
Man2b1	-0.675291	6.97162	-2.76339	0.00982082	0.249726	-3.94431
Col1a1	1.05886	6.53304	2.77201	0.00961843	0.246393	-3.94501
AU018091	1.9519	0.268702	2.35619	0.0254161	0.392224	-3.95075
Wdr63	2.70243	-2.11516	2.21771	0.0345469	0.438101	-3.96293
Slc2a13	0.830142	0.400715	2.40856	0.0225788	0.373568	-3.96294
Rps6kl1	-0.68322	-0.228934	-2.32054	0.0275294	0.405034	-3.96733
Pomk	-0.424733	5.40829	-2.75212	0.0100917	0.255398	-3.96982
Brd2	0.46739	8.08343	2.72779	0.0107005	0.260581	-3.97116
Nlrc4	-1.50205	2.10816	-2.5024	0.0182082	0.337594	-3.97419
Gm4890	-0.748457	-0.380276	-2.31036	0.0281616	0.408119	-3.97599
Tgfb2	1.13184	3.51559	2.65118	0.0128485	0.288184	-3.98644
Lgmn	-0.884013	7.43079	-2.73198	0.0105933	0.259786	-3.99105
Cebpzos	0.661624	2.29422	2.56144	0.0158729	0.31685	-3.99134
Ccdc170	2.09884	-2.39761	2.1899	0.0367026	0.439202	-3.99324
Rtfdc1	-0.396786	6.39142	-2.74975	0.0101496	0.255507	-3.99477
Plcb4	0.81301	3.15575	2.64808	0.0129433	0.288842	-3.99487
Kcnh3	1.40314	-1.81668	2.2427	0.0327068	0.430958	-3.99565
Rp9	-0.409352	5.39388	-2.74225	0.0103347	0.257831	-3.99785
Gatad2b	0.377712	5.83494	2.74924	0.0101621	0.255507	-4.00433
Gm5678	3.67103	-1.99225	2.10629	0.0439278	0.465759	-4.00527
Cdon	0.976876	2.84229	2.60904	0.0141952	0.301511	-4.01085
Usp49	0.455824	2.90754	2.59336	0.0147284	0.306935	-4.01367
Lancl3	1.31212	-1.68496	2.20252	0.0357093	0.438101	-4.01952
Adam1b	1.32837	-1.07829	2.23158	0.0335145	0.436224	-4.01974
Coprs	-0.548201	3.60921	-2.65478	0.0127392	0.286908	-4.02138
Ago2	0.495279	6.12109	2.74237	0.0103317	0.257831	-4.02191
Lipn	-1.96397	-2.15799	-2.11739	0.0429008	0.46254	-4.03287
Spag8	1.35194	-1.38786	2.21869	0.0344724	0.438101	-4.03441
Slc37a4	-0.640394	4.15004	-2.67049	0.0122721	0.280939	-4.03736
Emsy	0.38119	5.43884	2.73012	0.0106406	0.259929	-4.03756
Slc36a1	-0.556397	4.92009	-2.70864	0.0112034	0.26774	-4.04107
Slfn3	-0.761362	-0.438793	-2.28753	0.0296271	0.417273	-4.04444
Rpl23	-0.463397	9.06546	-2.6638	0.0124689	0.283957	-4.04513
Mblac1	-0.589942	1.80492	-2.49351	0.0185861	0.341326	-4.04592
X2700060E02Rik	-0.481156	6.3718	-2.72648	0.0107341	0.260581	-4.04594
Cd300lb	-1.39746	2.18192	-2.51956	0.0174989	0.331431	-4.04697
Bdkrb2	1.17783	-0.536633	2.25951	0.0315198	0.42713	-4.05742
Ngp	-2.0812	-1.55349	-2.16825	0.0384633	0.444513	-4.05906
Flnc	1.02062	0.23198	2.36214	0.0250778	0.390119	-4.06041
Cct4	-0.379806	7.29707	-2.70653	0.0112602	0.26774	-4.06224
Ap3m2	-0.431118	3.40284	-2.61847	0.0138826	0.298149	-4.0637
Prss12	1.22364	0.462837	2.37838	0.0241765	0.384319	-4.06623
Il4	-0.815343	-0.685366	-2.2253	0.0339779	0.437481	-4.06823
Ubtd1	-0.424317	4.25743	-2.67016	0.0122819	0.280939	-4.06918
Mpc1	0.393221	4.24052	2.67531	0.0121321	0.279582	-4.06922
Igkv14.126	-3.26282	-3.22796	-2.04107	0.0504141	0.481206	-4.06946
X1700016K19Rik	2.36424	-1.79621	2.20162	0.0357795	0.438101	-4.06984
Med13l	0.69377	5.5179	2.71697	0.0109821	0.264511	-4.0735
Gm43444	1.73572	0.0876947	2.29002	0.0294638	0.416604	-4.07653
Lurap1l	0.536073	6.10991	2.71798	0.0109554	0.264279	-4.07693
Plaur	-0.545246	5.93045	-2.71106	0.0111387	0.26699	-4.07851
Zfp558	-0.806662	0.156112	-2.30358	0.0285899	0.410098	-4.08043
Paox	-1.03271	3.52975	-2.60491	0.0143338	0.302379	-4.08191
X1600002H07Rik	0.647313	3.38167	2.59927	0.0145255	0.304759	-4.08252
Raet1d	-1.8839	-0.0857426	-2.2525	0.0320099	0.429117	-4.08304
Trmt2b	-0.279513	4.4888	-2.67093	0.0122593	0.280939	-4.0837
Gm43428	1.75804	0.24961	2.32834	0.0270539	0.402504	-4.08571
Ahi1	0.61278	3.06523	2.59984	0.0145059	0.304759	-4.08709
Mccc1os	0.966355	-0.69102	2.2206	0.0343291	0.437856	-4.08759
Fetub	-1.26238	6.00633	-2.69987	0.0114412	0.270299	-4.08949
Fbxo11	0.394393	6.16976	2.71147	0.0111277	0.26699	-4.0904
Nrde2	-0.331242	4.07517	-2.64135	0.0131517	0.28939	-4.09051
Akr1b3	-0.380226	6.29679	-2.70681	0.0112526	0.26774	-4.09132
Foxn3	0.529923	3.19498	2.5804	0.0151836	0.31067	-4.09625
Mfsd4a	0.543219	4.27958	2.66393	0.0124652	0.283957	-4.102
Cxx1b	-0.707716	2.87793	-2.54246	0.0165915	0.324326	-4.10429
C130026I21Rik	-1.42454	-1.24862	-2.18697	0.0369365	0.439342	-4.10432
Dnah11	1.37181	-1.58724	2.22378	0.0340912	0.437674	-4.10458
Cyth4	-0.968372	5.12926	-2.6847	0.0118634	0.275854	-4.10731
X8430429K09Rik	-0.46775	0.991437	-2.36781	0.0247599	0.386627	-4.11344
Prkacb	0.464528	7.01437	2.68989	0.0117173	0.274939	-4.11378
Ocstamp	-2.6445	-1.31525	-2.12714	0.0420162	0.458501	-4.11429
Tub	1.74962	1.90091	2.44905	0.0205866	0.357669	-4.11759
Scamp5	-0.777693	4.30194	-2.64033	0.0131835	0.28957	-4.11766
Tmem268	-0.459905	6.32326	-2.6935	0.0116169	0.272996	-4.11954
Maats1	1.78492	-1.92589	2.15051	0.0399628	0.449939	-4.11995
Enpp5	1.08857	6.87761	2.68806	0.0117688	0.275728	-4.12344
Gla	-0.670051	4.20722	-2.63764	0.0132676	0.291004	-4.1265
Aspa	-1.46643	1.79428	-2.45194	0.0204508	0.35692	-4.12664
Gdi2	-0.462242	8.48498	-2.64355	0.0130831	0.289318	-4.13001
Gcnt1	-1.66046	4.41187	-2.60224	0.0144241	0.303456	-4.13037
Casp8	-0.286099	5.83808	-2.68661	0.0118094	0.275854	-4.13604
Fau	-0.703854	8.67964	-2.63543	0.0133374	0.291705	-4.13738
Nudt16	-0.908048	2.7296	-2.52213	0.0173945	0.33079	-4.14085
Map9	1.07828	3.87659	2.62219	0.0137613	0.296858	-4.14157
Rtn4r	1.5754	-1.67102	2.09945	0.0445719	0.467385	-4.14726
Celsr2	1.42371	3.12824	2.57082	0.0155284	0.314699	-4.14759
Gvin1	-1.29095	-1.73165	-2.17175	0.0381736	0.44359	-4.149
Tdrd5	1.75462	1.34958	2.3915	0.0234697	0.380012	-4.15052
Nabp2	0.292283	4.48889	2.6446	0.0130507	0.289318	-4.15193
Wdr78	0.901075	2.41115	2.50799	0.0179743	0.335672	-4.15263
Slc38a7	-0.314996	4.74927	-2.64356	0.013083	0.289318	-4.15329
Arfip1	0.46244	3.39033	2.57083	0.0155278	0.314699	-4.15753
Rnf7	-0.571941	5.9347	-2.67253	0.0122126	0.2806	-4.16514
Galnt11	-0.334372	5.03999	-2.6558	0.0127085	0.286908	-4.16603
Cxcl2	-1.83268	1.30613	-2.41507	0.0222471	0.3699	-4.16685
Foxp3	0.899779	-1.02056	2.24036	0.0328757	0.430958	-4.16977
Igkv4.63	-3.20116	-1.73741	-2.05671	0.0487863	0.479739	-4.17108
Gm7224	0.702766	-0.34716	2.22713	0.0338424	0.437481	-4.17356
Gm22009	-1.24659	-0.452679	-2.17194	0.0381578	0.44359	-4.17425
Gsta1	-2.47305	-0.67639	-2.09559	0.0449382	0.467385	-4.17767
Akap7	0.852756	5.67319	2.67272	0.012207	0.2806	-4.17856
Rpl15	-0.577392	7.82636	-2.64119	0.0131567	0.28939	-4.17952
Tekt4	1.77015	-0.345028	2.24492	0.0325481	0.430272	-4.18155
Kcnk2	2.12174	5.01083	2.64587	0.0130114	0.289073	-4.1817
Igsf10	1.00639	0.995529	2.37209	0.0245223	0.386532	-4.18403
Sprr2a1	-3.66083	-1.74093	-2.02121	0.0525511	0.489058	-4.18526
Lpar3	1.65836	2.98708	2.52584	0.0172454	0.330442	-4.18776
Eef1a1	-0.669865	12.6973	-2.47387	0.0194468	0.35083	-4.1879
Cd209a	1.38236	-0.85515	2.24618	0.0324579	0.429706	-4.19285
Ighv3.1	-2.70205	-3.15157	-2.0125	0.0535124	0.491997	-4.1951
Gm12473	1.16062	-0.199857	2.22529	0.0339788	0.437481	-4.19658
Mlst8	0.465904	3.36248	2.55116	0.0162585	0.321901	-4.19756
Pnp2	-1.10267	1.57025	-2.37305	0.0244689	0.386478	-4.20051
Rpl6	-0.402883	9.26989	-2.58437	0.0150429	0.309731	-4.20455
Mpdu1	-0.374765	6.01121	-2.65574	0.0127102	0.286908	-4.20547
Tex11	2.24875	-1.2685	2.12794	0.0419449	0.45829	-4.2058
X4933430I17Rik	-0.973423	-0.951882	-2.1468	0.0402824	0.45097	-4.20776
Gm45142	1.4309	-0.000457332	2.21359	0.0348582	0.438101	-4.21426
Tcf20	0.374553	5.86414	2.65399	0.0127631	0.286908	-4.21699
Cotl1	-0.648884	7.52692	-2.63008	0.013507	0.293754	-4.22043
Tubb2a	-0.70402	6.03562	-2.64591	0.0130101	0.289073	-4.22147
Gm27000	-2.54803	-2.50876	-1.94619	0.0613546	0.518741	-4.2233
Lss	-0.317663	4.90577	-2.62319	0.013729	0.296858	-4.22493
Ccdc113	2.48591	-2.06634	2.10577	0.0439765	0.465759	-4.22558
Rapgef5	0.82839	5.97605	2.65082	0.0128595	0.288184	-4.22627
Slc30a2	2.00596	-0.470859	2.2189	0.034457	0.438101	-4.22731
Ern2	2.35711	-3.18868	1.9577	0.0599249	0.513078	-4.23028
Dnali1	2.46029	-1.23069	2.17575	0.0378454	0.443001	-4.23108
Sik1	0.885923	6.08889	2.64723	0.0129696	0.288976	-4.23435
Ffar4	1.10747	4.8882	2.62414	0.013698	0.296656	-4.23773
Tmem159	0.408841	5.2317	2.636	0.0133191	0.291705	-4.24138
Gm44763	1.19732	-0.709433	2.15861	0.0392714	0.448021	-4.24236
Pdk4	1.17929	3.2158	2.51304	0.0177651	0.333698	-4.24445
Oscp1	0.601075	2.38038	2.45391	0.0203588	0.356603	-4.24628
Drc7	2.85712	-2.55427	2.05926	0.0485254	0.479437	-4.24657
Hsp90aa1	-0.491198	7.9723	-2.6061	0.0142936	0.301943	-4.2479
Pfkfb2	0.487272	4.71852	2.61343	0.0140487	0.300043	-4.24989
Dhrs1	-0.56318	5.90329	-2.63294	0.0134162	0.292602	-4.25
Scube3	0.879083	-0.489727	2.18791	0.0368613	0.439342	-4.25033
Cfap65	2.8659	-2.5916	2.05133	0.0493415	0.480485	-4.25115
Adrm1	-0.448968	6.06144	-2.6337	0.013392	0.292487	-4.25252
Rragd	1.40328	3.60562	2.56325	0.0158056	0.316583	-4.25311
Trim34a	-0.461939	2.04355	-2.42574	0.0217127	0.364083	-4.25397
X6430548M08Rik	-0.597207	4.52947	-2.5908	0.0148175	0.307962	-4.25776
Nek3	-0.675999	1.77371	-2.35245	0.0256304	0.392959	-4.26102
Ffar2	0.931864	1.29652	2.3568	0.0253813	0.392224	-4.26201
Mchr1	-1.98647	-1.42073	-1.99828	0.0551156	0.498452	-4.26473
Srpx	0.709513	-0.854174	2.17155	0.0381905	0.44359	-4.26683
Bcl2a1a	-0.89123	2.98926	-2.4904	0.0187199	0.34297	-4.26875
Nkiras2	-0.385605	5.36889	-2.61902	0.0138647	0.298149	-4.2695
Arhgap24	-0.735063	2.97868	-2.45921	0.0201128	0.354562	-4.26968
Rbm24	2.31579	-2.45105	1.99913	0.0550187	0.4981	-4.27126
Six4	1.61798	0.614114	2.28104	0.0300561	0.419448	-4.27146
Rab27b	1.43663	5.45614	2.62208	0.0137649	0.296858	-4.27579
Rnf26	-0.375179	3.89134	-2.55244	0.0162099	0.321622	-4.27589
Inafm2	0.708877	5.47418	2.62484	0.0136755	0.296583	-4.27727
Fam126a	-0.898117	5.10556	-2.59476	0.0146802	0.306394	-4.27844
Gmpr2	-0.470763	4.34759	-2.56759	0.0156461	0.315346	-4.28086
Fnbp1l	0.516658	7.12843	2.61306	0.0140612	0.300043	-4.28237
X1700020N18Rik	1.68693	-1.98879	2.06914	0.0475255	0.475655	-4.28316
Npas2	1.66966	2.27779	2.4079	0.0226127	0.373568	-4.28455
Has1	1.54537	-1.91232	2.04065	0.0504584	0.481331	-4.28572
Rflnb	0.828595	4.38199	2.58264	0.015104	0.31011	-4.28592
Gm43305	-1.95096	-2.25617	-2.02171	0.0524956	0.489058	-4.2865
Naglu	-0.477212	5.20405	-2.608	0.0142299	0.301796	-4.28685
Slc38a5	1.65661	-0.239983	2.21378	0.034844	0.438101	-4.28715
Krt8.ps	-1.35254	-0.367831	-2.15697	0.039411	0.448021	-4.28715
Glt8d2	0.890538	0.101769	2.23084	0.0335686	0.436311	-4.28774
Prkcd	-0.445008	6.59279	-2.61515	0.013992	0.300043	-4.28876
Rhobtb1	-0.485394	3.82791	-2.5333	0.016949	0.327854	-4.29011
Sfrp2	1.91125	-0.881533	2.19408	0.0363709	0.43872	-4.291
B3gnt2	0.521594	0.441798	2.2504	0.0321581	0.429117	-4.29198
X9930014A18Rik	1.46549	4.15198	2.56348	0.0157972	0.316583	-4.29324
Xpnpep3	0.46443	3.75924	2.53788	0.0167694	0.326169	-4.29469
Hypk	1.03379	0.34882	2.19788	0.0360719	0.43872	-4.29859
Gm44075	-1.4569	-1.59186	-2.04899	0.0495845	0.480485	-4.30163
Cxx1a	-0.71608	2.70872	-2.43661	0.021181	0.36331	-4.30521
Sema5a	1.26647	2.79098	2.47343	0.0194666	0.35083	-4.3055
Sos1	0.532799	5.15473	2.60336	0.0143861	0.303068	-4.30615
Gm13110	1.84339	-3.08325	1.90306	0.0669774	0.534438	-4.30796
Cds1	0.904562	6.03712	2.61306	0.0140612	0.300043	-4.30897
Atp10a	1.13397	4.36885	2.58318	0.0150848	0.31011	-4.31334
Gli3	1.02018	0.149434	2.21269	0.0349269	0.438101	-4.31585
Rwdd1	-0.395062	4.91804	-2.58614	0.0149804	0.309731	-4.31689
Acnat1	-1.53191	0.264906	-2.16922	0.038383	0.444232	-4.3216
Hipk1	0.567333	7.60881	2.5799	0.0152014	0.31067	-4.32191
Fdps	0.887294	1.30619	2.29621	0.0290618	0.413615	-4.32195
Set	-0.475848	7.43943	-2.5848	0.0150277	0.309731	-4.32621
Enpep	1.28616	7.15368	2.59096	0.0148119	0.307962	-4.32924
Dmd	0.6201	3.19639	2.48746	0.0188475	0.343825	-4.32971
Ddx28	-0.394689	3.89517	-2.51366	0.0177397	0.333698	-4.33361
X6030408B16Rik	1.15149	-0.790283	2.14901	0.0400913	0.450859	-4.33363
Stra6l	-1.10382	3.10057	-2.45674	0.0202272	0.355021	-4.3367
Lins1	0.336681	3.74539	2.51888	0.0175262	0.331431	-4.33764
Ttyh2	-0.635645	4.17499	-2.53271	0.0169725	0.327854	-4.33783
Cfap61	1.51621	-2.04233	2.04147	0.0503719	0.481206	-4.34215
2019-09-03	0.939087	0.200275	2.25544	0.0318036	0.427892	-4.34271
Acad12	-0.422335	3.00395	-2.44568	0.0207463	0.358837	-4.34293
X4930430E12Rik	-0.902844	0.751519	-2.26106	0.0314124	0.426623	-4.34332
Ubb	-0.578326	8.83581	-2.52925	0.0171094	0.328288	-4.35015
Rprd2	0.390415	5.58437	2.58748	0.0149335	0.30954	-4.35587
Serpina3i	-1.42498	-2.02969	-2.01667	0.0530506	0.491273	-4.35684
X4930451G09Rik	0.662249	-0.264969	2.1463	0.0403253	0.45097	-4.35694
Agpat2	-0.442676	6.15007	-2.58487	0.0150253	0.309731	-4.35921
X6820408C15Rik	1.34205	-0.422735	2.13819	0.0410337	0.454575	-4.35941
Gli2	1.14711	-0.908527	2.08148	0.0463023	0.472225	-4.36354
Ccr6	0.889487	-1.39171	2.07849	0.0465963	0.472303	-4.3637
Celf5	1.7218	0.276377	2.15056	0.0399579	0.449939	-4.36497
Ap5s1	-0.429573	4.50555	-2.53395	0.0169234	0.327854	-4.36914
Sox2	2.78037	-2.63162	1.97453	0.057888	0.508015	-4.36917
Arid1b	0.617524	6.18807	2.58493	0.0150231	0.309731	-4.36919
Zfp862.ps	0.607564	3.05977	2.45381	0.0203635	0.356603	-4.37002
Aldh1l2	1.48908	2.64882	2.40574	0.0227238	0.374603	-4.37052
Nudt21	-0.4661	4.95087	-2.55208	0.0162236	0.321622	-4.3751
Fbp1	-3.1907	0.870639	-2.22243	0.0341924	0.437674	-4.37839
Nkain4	1.91549	0.424982	2.20958	0.0351644	0.438101	-4.37885
Dpep3	-2.07618	-1.12369	-1.94467	0.0615451	0.519114	-4.3789
Wfdc17	-1.77482	3.73588	-2.4779	0.0192674	0.348836	-4.38146
Rufy2	0.34168	3.54964	2.48106	0.0191278	0.346744	-4.38217
Col4a6	1.47474	1.6912	2.28986	0.0294745	0.416604	-4.38333
Per3	-1.01701	4.87912	-2.53107	0.0170371	0.327854	-4.38487
Vtcn1	1.53411	-0.345172	2.11905	0.0427493	0.46254	-4.38579
Efna2	0.692376	0.492966	2.1814	0.037385	0.442022	-4.38635
Serinc3	-0.445775	9.21399	-2.49782	0.0184019	0.339581	-4.38791
Gm45053	0.784176	0.388193	2.18716	0.036921	0.439342	-4.39082
Rfwd2	-0.363486	6.11103	-2.56957	0.0155736	0.315186	-4.39335
Armc6	-0.416779	2.60398	-2.38265	0.0239441	0.382497	-4.39373
Dnaaf1	1.99187	-2.91459	1.93486	0.06279	0.521112	-4.39496
Adcy5	1.11042	1.6539	2.31245	0.0280305	0.408119	-4.39742
Hmgxb4	0.291693	4.679	2.54194	0.0166117	0.324326	-4.39784
Adnp	0.872497	0.83984	2.22264	0.0341766	0.437674	-4.39877
Cysltr1	-0.989021	2.51191	-2.37826	0.024183	0.384319	-4.39993
Per2	-0.870937	5.18493	-2.54011	0.0166827	0.324892	-4.40275
C1qb	-1.41878	5.02072	-2.54405	0.0165302	0.323963	-4.40297
Gm5815	-2.07676	-2.15421	-1.93535	0.0627272	0.521112	-4.40383
Amd1	-0.558435	5.7593	-2.56123	0.0158804	0.31685	-4.40475
Map4k3	0.362637	6.09049	2.56755	0.0156474	0.315346	-4.40615
Gas1	1.25475	1.48625	2.33922	0.0264028	0.399088	-4.40936
Tspan6	0.760056	1.77048	2.31164	0.0280809	0.408119	-4.4141
Eef1g	-0.421405	8.93351	-2.4988	0.0183607	0.339581	-4.41478
Ccdc96	0.886056	-0.705165	2.09777	0.0447306	0.467385	-4.4194
Fam57b	0.78926	-0.774936	2.04161	0.0503576	0.481206	-4.41974
Igkv4.50	2.34338	-2.72149	1.89583	0.0679622	0.53713	-4.42129
Kcnj13	1.32909	-0.675361	2.0886	0.0456096	0.469236	-4.42504
Uap1l1	-0.37177	6.16888	-2.55448	0.016133	0.321062	-4.426
Gdf5	1.68489	-0.487485	2.01312	0.0534438	0.491932	-4.4266
Popdc3	1.43239	0.0123392	2.14803	0.0401759	0.45097	-4.42669
Cyp4f16	-0.276678	4.86199	-2.53172	0.0170115	0.327854	-4.42932
Tmem108	0.994311	-0.542845	2.11246	0.0433544	0.464115	-4.43197
Gm43429	1.35865	1.43424	2.28537	0.0297693	0.418022	-4.4323
Gm6493	-1.72021	-1.98862	-1.86713	0.0719973	0.544398	-4.43559
Gm10575	0.758076	-0.748503	2.02384	0.0522633	0.489058	-4.43954
Asprv1	-1.67597	-1.52477	-1.94891	0.0610146	0.517939	-4.44161
Zfp433	-0.50386	0.243455	-2.13706	0.0411333	0.454642	-4.44204
Gm15448	-1.03581	-0.746511	-2.05282	0.0491873	0.480485	-4.44617
Pbx1	0.823437	6.48405	2.54697	0.0164182	0.322996	-4.44764
Esrra	-0.417312	5.73733	-2.54033	0.016674	0.324892	-4.44874
Irak3	-0.78353	2.90286	-2.39449	0.0233109	0.378631	-4.4505
Ighv1.53	-1.86518	-0.980276	-2.13374	0.0414272	0.45561	-4.451
Pnpla5	1.89012	-2.07099	1.90315	0.0669646	0.534438	-4.45142
Ryr2	1.97334	0.239455	2.11432	0.0431829	0.463706	-4.45305
Gm6483	-0.579213	1.94995	-2.2872	0.0296487	0.417273	-4.4535
Sntb1	0.708621	4.13165	2.49606	0.0184773	0.339779	-4.45375
Tmem177	-0.332465	2.72392	-2.37053	0.0246083	0.386623	-4.45559
Fcrlb	-0.767205	-0.443662	-2.0765	0.0467926	0.472577	-4.45624
Hba.a1	-1.18971	5.58872	-2.525	0.0172792	0.330654	-4.46567
Tmem37	-0.630699	5.67202	-2.53083	0.0170468	0.327854	-4.46569
Myh13	1.9814	2.40025	2.33448	0.0266844	0.40037	-4.46576
Acod1	-2.53038	-0.686081	-2.05862	0.0485901	0.479483	-4.46579
Plcb1	0.924092	3.2453	2.42947	0.0215288	0.364083	-4.46669
Wdr54	0.753952	1.24829	2.22118	0.034286	0.437856	-4.46903
Samd4	0.546922	3.80694	2.46824	0.0197002	0.35256	-4.47034
Itga10	0.675434	-0.213162	2.07351	0.0470896	0.47303	-4.47227
X.N.A.1	-1.231	3.61749	-2.43057	0.0214753	0.364083	-4.47425
Gm12751	-2.75978	-3.64404	-1.73941	0.0925412	0.585454	-4.47566
Scn4a	1.32856	-1.06239	1.99615	0.0553597	0.49856	-4.47747
Cdk10	-0.341593	4.58471	-2.48883	0.0187881	0.343405	-4.48069
Igf2r	0.694709	6.74783	2.52377	0.0173288	0.330654	-4.4827
Tcf7	0.596257	2.31336	2.33795	0.0264782	0.399447	-4.48457
Adgrl2	0.638685	6.4458	2.52919	0.0171118	0.328288	-4.48626
Fam216b	2.95727	-2.83082	1.91002	0.0660409	0.53183	-4.4865
Hmgn5	0.419251	5.05094	2.51822	0.0175531	0.331431	-4.48704
Sumo1	-0.542758	5.87407	-2.52344	0.0173421	0.330654	-4.48727
Mybpc3	-1.92742	-2.18397	-1.87938	0.0702509	0.539637	-4.48739
Spats2l	0.760738	3.06819	2.39529	0.0232687	0.378343	-4.48813
Ssc4d	-0.631716	0.810925	-2.15566	0.0395223	0.448386	-4.49097
X1700056E22Rik	-1.23517	-1.35269	-1.88869	0.0689467	0.537403	-4.49221
Pou6f1	0.45881	5.23367	2.51789	0.0175667	0.331431	-4.49241
Naip6	-1.3701	2.68951	-2.3024	0.0286646	0.410396	-4.49324
AA414768	-0.510763	1.7089	-2.27384	0.0305383	0.422752	-4.49584
Spag16	2.59636	-2.5629	1.91009	0.0660315	0.53183	-4.49954
Zfp799	0.488727	3.29101	2.40325	0.0228526	0.375672	-4.50141
Mirt1	-1.28751	1.0702	-2.15447	0.0396232	0.448644	-4.5016
Polr2c	-0.330612	5.20676	-2.50379	0.0181498	0.337018	-4.50299
Naip5	-1.35516	3.48646	-2.37956	0.0241121	0.384319	-4.50454
Zfp783	1.06976	-0.31688	2.08279	0.0461749	0.472225	-4.50473
Rd3	0.989463	-1.36781	1.9706	0.0583581	0.509436	-4.50483
Ubxn10	1.78052	3.01635	2.36756	0.0247736	0.386627	-4.50492
Camk1d	-0.953637	4.51738	-2.46306	0.019936	0.354334	-4.50569
Spata18	2.93029	-2.49973	1.93047	0.0633541	0.522324	-4.50587
Zfp871	0.613566	3.59227	2.42547	0.0217265	0.364083	-4.50646
Gm5112	-0.656983	0.174121	-2.08146	0.0463046	0.472225	-4.50657
Wasf3	1.23351	0.93169	2.19185	0.0365471	0.43872	-4.50681
X3930402G23Rik	0.859091	0.450153	2.09968	0.0445497	0.467385	-4.50742
Ddo	1.32691	1.60278	2.27152	0.0306955	0.424002	-4.50814
Fbxl15	-0.436138	2.5591	-2.32799	0.0270748	0.402504	-4.51101
Upk1b	2.06306	1.75515	2.24957	0.0322168	0.429117	-4.51368
Gm13092	2.26437	-1.88158	1.93563	0.0626924	0.521112	-4.51422
Runx1t1	0.847263	-0.849356	2.03599	0.0509534	0.483369	-4.51496
Rbp7	1.22757	-0.992033	1.94073	0.062043	0.519653	-4.51611
Trappc6b	-0.241668	5.74529	-2.51158	0.0178254	0.333698	-4.51636
Nrarp	0.674517	1.83348	2.25132	0.0320934	0.429117	-4.51855
Tradd	-0.391684	4.33636	-2.46081	0.0200394	0.354541	-4.52014
Nr1h3	-0.909928	5.16828	-2.49194	0.0186537	0.342161	-4.52105
Atn1	0.617322	3.50302	2.40008	0.0230177	0.375985	-4.52201
X0610007P14Rik	-0.359064	5.13347	-2.4898	0.018746	0.34304	-4.52544
Cadm3	-1.45317	-1.73232	-1.88399	0.0696026	0.538205	-4.52649
Dnaja1	-0.414968	7.55562	-2.48443	0.0189797	0.345274	-4.52878
Tmtc2	0.777833	4.17521	2.4578	0.0201781	0.354562	-4.53005
Sh3rf3	1.53438	1.58007	2.20738	0.0353338	0.438101	-4.53246
Tmem132c	1.95231	1.08208	2.20656	0.0353969	0.438101	-4.53619
H60b	-2.58396	-2.3124	-1.77269	0.0867603	0.579211	-4.53628
Kcnmb2	1.20623	1.13644	2.19312	0.036447	0.43872	-4.53696
Map1a	0.849406	1.19566	2.19347	0.0364188	0.43872	-4.53814
Snx8	-0.552432	5.03056	-2.48372	0.0190106	0.345393	-4.5417
Spin4	0.479152	0.173444	2.09877	0.0446363	0.467385	-4.5425
Angptl8	-0.854226	2.50153	-2.2969	0.029017	0.41354	-4.54288
Xlr	-1.29749	1.41668	-2.19119	0.0366002	0.43872	-4.54356
Ccdc88b	-0.914297	4.66891	-2.45309	0.0203971	0.356788	-4.54361
Lmln	0.437709	2.77004	2.33712	0.0265273	0.399697	-4.54365
Grb2	-0.445413	6.51552	-2.49599	0.0184799	0.339779	-4.54388
Klhl42	0.481016	4.32608	2.46204	0.0199829	0.354541	-4.54557
Ap3m1	-0.306836	5.76957	-2.49608	0.0184761	0.339779	-4.54566
Tstd3	-0.69193	2.80533	-2.319	0.0276241	0.405267	-4.54702
Gm13421	-0.883204	-0.76294	-1.94746	0.0611955	0.518741	-4.5484
Satb1	0.764943	0.507117	2.16566	0.0386792	0.446008	-4.54901
Dnah6	1.30806	0.488669	2.1375	0.0410948	0.454575	-4.55021
Hmga2	-3.61112	-0.397776	-1.89058	0.0686854	0.53713	-4.5534
Bmf	0.686934	6.37795	2.49779	0.0184032	0.339581	-4.55542
Zfp207	-0.280595	6.86726	-2.48728	0.0188556	0.343825	-4.55932
Cd302	-0.969334	5.68795	-2.48483	0.0189621	0.345274	-4.55947
Ddit4l	1.18376	0.66964	2.16269	0.0389279	0.446977	-4.56035
Scx	1.18965	3.4848	2.38718	0.0237002	0.382144	-4.56043
Rpl26	-0.598239	8.86854	-2.42701	0.0216501	0.364083	-4.56217
Fbln7	0.838724	-1.05228	1.95601	0.0601331	0.513723	-4.564
Slc35d2	-0.633563	2.90288	-2.31792	0.027691	0.405864	-4.5648
Ifi27l2b	-2.4005	1.61378	-2.13398	0.0414061	0.45561	-4.56828
Elmod1	2.30598	-3.22687	1.81686	0.0795608	0.560154	-4.57007
Ccdc30	1.10755	-0.112191	2.07398	0.047043	0.47303	-4.57141
Ahrr	-1.66957	-2.32593	-1.74186	0.0921055	0.584898	-4.57187
Cfap58	2.53973	-3.12668	1.80947	0.0807288	0.56408	-4.57277
Nme5	1.27285	0.654481	2.13313	0.0414816	0.45561	-4.5738
Cfap206	2.46714	-2.21041	1.91662	0.0651639	0.530033	-4.5747
Ric3	1.05572	-0.330223	2.05197	0.0492743	0.480485	-4.57507
Akna	-0.385841	4.94482	-2.46667	0.0197712	0.352621	-4.57592
Gpr19	-0.459626	1.64831	-2.1998	0.0359219	0.43872	-4.5778
Pkdrej	0.974604	-0.277584	1.99129	0.0559196	0.500553	-4.57831
Spsb3	0.48278	1.78067	2.21637	0.0346479	0.438101	-4.57913
Zmat3	0.559174	4.85837	2.46855	0.0196862	0.35256	-4.58167
Maml3	0.553763	5.03025	2.46775	0.0197225	0.35256	-4.58179
Espn	0.844677	1.44248	2.2012	0.0358119	0.438101	-4.58184
Fcer2a	1.30902	3.12395	2.38263	0.0239452	0.382497	-4.58229
Gm3608	-1.72972	1.38745	-2.30397	0.0285648	0.410098	-4.58697
Gas5	1.0064	5.36603	2.47204	0.0195289	0.351316	-4.58948
Gm8276	4.44822	0.435774	1.9588	0.0597907	0.512496	-4.58962
Tcea1	-0.516041	5.46956	-2.46977	0.019631	0.352485	-4.58984
Ispd	-0.572991	1.23223	-2.1528	0.039766	0.44949	-4.59348
Gpr84	-1.71029	-0.668645	-1.97031	0.0583932	0.509436	-4.59536
Cldn8	1.3777	2.38071	2.28673	0.0296794	0.417273	-4.59643
Gpr171	0.603242	1.16714	2.18764	0.036883	0.439342	-4.59789
C430042M11Rik	1.61808	-1.84112	1.84979	0.0745336	0.549172	-4.59861
Elp6	-0.420066	2.12608	-2.23751	0.0330818	0.432412	-4.59929
Gm9938	0.700788	0.956148	2.13597	0.0412296	0.455056	-4.5996
Igkv8.21	-2.12663	0.385778	-2.01768	0.0529386	0.491209	-4.60036
Ptprk	0.605049	6.42891	2.47442	0.0194221	0.35083	-4.60191
Lrrc34	1.77627	-2.78818	1.77047	0.0871354	0.579211	-4.60215
Slc2a8	-0.43176	3.90338	-2.39316	0.0233816	0.378982	-4.60431
Prosc	-0.307728	5.30368	-2.45909	0.0201184	0.354562	-4.60653
Rsph10b	1.4527	-1.51679	1.92315	0.0643053	0.52673	-4.60678
Erich2	1.46309	1.36637	2.17728	0.0377202	0.442622	-4.60704
Sh3bgr	1.03383	1.04929	2.13661	0.0411727	0.454752	-4.60741
Cdk14	0.448446	5.7841	2.47181	0.019539	0.351316	-4.61035
Plxna4os1	-0.61167	3.27841	-2.32312	0.0273713	0.405017	-4.61479
Gm11110	0.536623	2.07316	2.23988	0.0329102	0.430958	-4.61697
Piezo2	0.807644	3.42243	2.35802	0.0253114	0.392224	-4.6184
Cd68	-0.836062	6.40271	-2.45795	0.020171	0.354562	-4.61905
Slc9a7	0.880699	0.872824	2.15789	0.0393324	0.448021	-4.6196
Fcgr3	-0.955842	5.99333	-2.45793	0.020172	0.354562	-4.62014
Tmem232	2.11183	-3.66953	1.70271	0.0992921	0.588899	-4.62032
Cdk5rap3	-0.360405	5.86493	-2.46178	0.0199945	0.354541	-4.62051
Cdk9	-0.451609	6.07583	-2.46114	0.0200242	0.354541	-4.6227
Cyp2s1	1.74579	4.48219	2.425	0.0217494	0.364083	-4.62284
Snrnp35	-0.372295	2.835	-2.30466	0.0285212	0.410098	-4.62492
Fgf9	1.42681	-1.83399	1.83527	0.0767164	0.555368	-4.62657
Gm13431	-1.35802	-1.57201	-1.78942	0.0839704	0.573007	-4.6271
Kcnk5	-0.686573	3.75559	-2.36357	0.0249977	0.389264	-4.62818
Cyb5d1	-0.507657	2.54539	-2.26647	0.0310393	0.42517	-4.62897
Txnip	0.582594	8.94442	2.39348	0.0233647	0.378982	-4.63133
Zfp941	1.11488	-0.71898	1.97328	0.0580373	0.509037	-4.63141
Fgf10	1.59822	-0.0783966	2.04188	0.0503287	0.481206	-4.63229
C77370	2.14646	1.71271	2.18938	0.0367439	0.439202	-4.63309
C1qa	-1.31721	5.04474	-2.43396	0.0213097	0.364083	-4.63372
Jade1	0.703625	6.22118	2.46028	0.0200635	0.354562	-4.6349
Mical2	1.06424	7.48042	2.43894	0.0210686	0.36329	-4.63671
Gja5	1.0245	3.60989	2.36381	0.024984	0.389264	-4.6372
Fam221a	0.910777	3.56865	2.35624	0.0254132	0.392224	-4.63751
Crocc2	1.65924	-2.49287	1.75298	0.0901465	0.583111	-4.63765
Ccl3	-1.1192	1.52408	-2.17987	0.0375088	0.442022	-4.63778
Galnt13	1.64086	-1.27092	1.89041	0.0687088	0.53713	-4.63902
Axdnd1	1.51905	-0.190172	1.98582	0.0565549	0.502416	-4.64121
X1700007K13Rik	1.69207	-1.95988	1.8619	0.0727545	0.546914	-4.64248
Glrx3	-0.380517	6.06431	-2.45226	0.0204359	0.35692	-4.64273
Ighv2.3	1.73863	-3.05961	1.76591	0.0879122	0.579211	-4.6435
Zdhhc17	0.257284	4.14502	2.39898	0.0230751	0.375985	-4.64352
Ccl27a	-0.51318	1.19621	-2.10948	0.0436301	0.464462	-4.6473
Cdk2ap1	-0.357193	4.89756	-2.4273	0.0216357	0.364083	-4.64844
Dgkz	-0.460597	6.59147	-2.44709	0.0206793	0.358079	-4.64916
Ank3	1.00156	7.28341	2.43714	0.0211556	0.36331	-4.64919
Zfp330	-0.441352	4.75086	-2.41872	0.0220629	0.367232	-4.64921
Serpinf1	-1.41623	4.19841	-2.38357	0.0238946	0.382497	-4.64934
Ttc1	-0.280577	5.00109	-2.43	0.0215032	0.364083	-4.64954
Prss27	1.89616	-2.96704	1.66455	0.106746	0.596104	-4.65002
Ctsb	-0.462998	9.7718	-2.35088	0.0257209	0.393785	-4.65027
Tnfrsf25	0.713549	-0.558819	1.97274	0.0581013	0.509309	-4.65048
Col1a2	0.897408	6.57994	2.44328	0.0208603	0.360406	-4.65312
Nudt3	0.32771	6.38744	2.44808	0.0206325	0.357669	-4.65609
Plcg2	-0.529034	4.66455	-2.41161	0.0224227	0.371622	-4.6576
Gm15920	2.02983	0.168711	2.11637	0.0429942	0.46274	-4.65843
Ccr7	0.678656	0.857828	2.15472	0.0396016	0.448644	-4.65952
Polr2f	0.493326	5.33303	2.43882	0.0210743	0.36329	-4.66135
S100a9	-1.84882	2.88194	-2.27251	0.0306286	0.423622	-4.6615
P4ha1	0.496226	7.09214	2.42905	0.0215498	0.364083	-4.6661
Esyt3	1.3953	1.29882	2.11627	0.0430032	0.46274	-4.66684
Schip1	0.672631	-0.843389	1.90878	0.0662063	0.532001	-4.66734
Ankrd6	0.88852	0.195273	2.03295	0.0512785	0.484669	-4.66858
Tmem35a	1.32603	-1.70239	1.81075	0.0805265	0.56361	-4.66894
Proca1	0.630345	1.6589	2.17089	0.0382447	0.443644	-4.66939
Wnt7b	2.19739	3.50807	2.33067	0.0269129	0.402082	-4.66961
Rfx2	0.982088	3.19509	2.32066	0.0275218	0.405034	-4.67075
Pkd1l3	-0.549939	-0.134251	-1.96263	0.0593225	0.510801	-4.67084
Eno1	-0.610011	8.22354	-2.39931	0.0230578	0.375985	-4.67141
Tef	-0.655494	6.67804	-2.43434	0.0212911	0.364083	-4.67309
Hgf	-1.30679	1.23321	-2.13847	0.0410095	0.454575	-4.67336
Gria3	0.686442	0.584317	2.07591	0.0468513	0.472577	-4.67466
Itpr1	0.544658	6.53857	2.43636	0.0211929	0.36331	-4.67474
Megf11	0.629998	1.37071	2.14852	0.0401336	0.45097	-4.67521
Angptl6	-0.834153	-0.193482	-1.96035	0.0596002	0.51143	-4.67544
Cd200r2	-1.08014	0.787511	-2.06388	0.0480553	0.477251	-4.67595
Podn	0.876209	2.56236	2.29599	0.0290758	0.413615	-4.67625
Pla2g2c	1.3099	-1.00013	1.86827	0.0718324	0.543949	-4.67719
Agbl2	1.04489	0.527984	2.09479	0.0450151	0.467385	-4.67798
X4931406C07Rik	-0.377946	5.3663	-2.42487	0.021756	0.364083	-4.68054
Runx1	0.540855	6.30276	2.43676	0.0211737	0.36331	-4.68334
S100a7a	-1.52986	-1.65989	-1.78252	0.0851114	0.576965	-4.68368
Rassf8	0.686939	4.9599	2.42069	0.0219641	0.366538	-4.68432
Ptpa	-0.260019	7.1072	-2.4205	0.0219738	0.366538	-4.68885
Ost4	0.618142	5.31867	2.42888	0.0215578	0.364083	-4.68915
Rrn3	0.285302	5.45032	2.42787	0.0216078	0.364083	-4.6893
Acot6	0.596609	0.240204	2.03172	0.0514104	0.48562	-4.69028
Rhbg	0.795573	-1.03279	1.89257	0.0684099	0.53713	-4.69084
Gm20442	-1.28529	-2.24969	-1.69045	0.101639	0.591668	-4.69402
Ctsl	-0.743408	7.65683	-2.40113	0.0229627	0.375738	-4.69514
Tob2	0.345754	5.69701	2.42786	0.0216082	0.364083	-4.6975
Gnas	0.681456	4.0624	2.34451	0.0260918	0.396648	-4.6994
Gm42788	-1.15425	-0.285725	-1.91851	0.0649142	0.528854	-4.70196
Rpl9.ps6	-1.00028	2.26479	-2.18662	0.0369646	0.439342	-4.70222
Ccdc12	-0.368154	5.23518	-2.41191	0.0224075	0.371622	-4.70349
Kcnj11	1.76343	-1.85799	1.75205	0.0903088	0.583111	-4.70515
Tmem178	0.797623	1.26393	2.1379	0.0410594	0.454575	-4.70541
Gm10548	0.615992	-0.801764	1.87394	0.0710216	0.5418	-4.70584
Rpain	-0.593667	3.61272	-2.31501	0.0278711	0.407344	-4.70595
Itgb8	0.833683	-0.477112	1.96365	0.0591984	0.510801	-4.70676
Rpl10a	-0.589365	8.64045	-2.36748	0.0247783	0.386627	-4.70688
Krt78	1.42968	-1.31391	1.79364	0.0832789	0.571478	-4.70746
Ccl2	-1.95777	0.175152	-2.03336	0.0512345	0.484669	-4.70816
Gm6166	-3.26696	0.966854	-1.97558	0.0577628	0.507204	-4.7085
Lnpep	0.633154	4.70423	2.40145	0.0229462	0.375738	-4.71174
Itpka	0.747621	0.460822	2.05559	0.0489017	0.479739	-4.71185
Ccndbp1	-0.242282	5.55254	-2.41398	0.0223022	0.370419	-4.71276
Ccl7	-2.14206	-1.1939	-1.86306	0.0725855	0.546441	-4.71292
Rpl35a	-0.681048	8.18806	-2.37697	0.0242534	0.384647	-4.71476
Sema4d	0.495367	5.76462	2.42118	0.0219399	0.366538	-4.71519
Rps25	-0.750527	8.30952	-2.37472	0.0243768	0.386207	-4.71527
Trio	0.367338	5.75258	2.41995	0.0220012	0.3666	-4.71583
Dhps	-0.409093	4.37288	-2.35938	0.0252342	0.391763	-4.7175
Map1s	-0.350481	4.75609	-2.38474	0.0238314	0.382497	-4.71756
Ugt2a3	-2.20787	-2.09033	-1.65906	0.107855	0.598299	-4.71793
Efcab6	1.7515	-3.43343	1.66945	0.105763	0.595911	-4.71853
Barx2	1.55903	-1.13119	1.83838	0.0762436	0.554097	-4.72071
Atxn7	0.314365	5.0775	2.40157	0.0229398	0.375738	-4.72541
Churc1	-0.729268	2.58742	-2.21709	0.0345936	0.438101	-4.72594
Chrdl1	1.69457	-0.617538	1.94394	0.0616371	0.519114	-4.7273
Tbc1d16	0.552015	5.18228	2.40605	0.0227077	0.374603	-4.72899
Tmc6	-0.367962	5.3986	-2.40308	0.0228615	0.375672	-4.72958
Prkd1	1.33266	2.41569	2.20962	0.0351619	0.438101	-4.72989
Tmem67	0.340458	2.54069	2.22015	0.0343626	0.437856	-4.73035
Fam195b	-0.452683	5.90084	-2.4081	0.0226025	0.373568	-4.73279
Ccdc153	2.76288	-1.3569	1.96967	0.0584701	0.509436	-4.73292
Hsbp1l1	0.853251	1.47037	2.10724	0.0438391	0.465579	-4.73397
Foxred1	-0.467561	3.90698	-2.32709	0.0271294	0.402594	-4.73667
Snrnp25	-0.677406	2.97921	-2.25059	0.0321446	0.429117	-4.73677
Rgs22	1.96643	-2.60803	1.75959	0.0889978	0.580174	-4.73714
Atp1a3	-1.15442	0.971262	-2.09631	0.0448694	0.467385	-4.73748
Relt	-0.845862	1.99301	-2.18437	0.0371453	0.440136	-4.73849
Drc3	0.916385	1.27314	2.11874	0.0427771	0.46254	-4.73935
Slc28a2	-1.91762	-1.30061	-1.88181	0.0699077	0.539521	-4.73972
Vti1b	-0.359316	6.16152	-2.40521	0.0227512	0.374655	-4.74073
Meox2	1.22675	0.583932	2.04602	0.0498943	0.481206	-4.741
D330045A20Rik	-0.986925	1.43087	-2.09298	0.0451878	0.467385	-4.74203
Zfp41	0.54777	2.8346	2.24903	0.0322556	0.429117	-4.74208
Serpinh1	0.68584	7.64085	2.38298	0.0239261	0.382497	-4.74325
X4933424M12Rik	0.948128	-0.851667	1.887	0.0691816	0.537403	-4.74362
Dcpp2	-2.869	-3.74248	-1.55287	0.131273	0.627471	-4.74653
Armcx3	-0.686477	2.25796	-2.17959	0.0375317	0.442022	-4.74834
Morn4	1.18202	1.53376	2.09428	0.0450639	0.467385	-4.74883
Glud1	-0.606286	8.02842	-2.3679	0.024755	0.386627	-4.74884
Fmnl2	-1.17186	4.02043	-2.30158	0.0287168	0.410396	-4.75346
Ywhaq	-0.378887	7.40129	-2.38262	0.0239456	0.382497	-4.75376
Ascl4	1.40545	-0.192162	1.9449	0.0615166	0.519114	-4.75573
Gm8180	-2.63095	-4.00709	-1.57922	0.125107	0.620028	-4.75697
Pnma1	0.661631	-0.582594	1.88941	0.0688471	0.537396	-4.7599
Dynlt1a	-0.916069	0.588486	-2.00278	0.0546042	0.495249	-4.76101
Bnip3l.ps	-0.497734	0.663355	-2.01189	0.0535802	0.491997	-4.76125
Rpl3.ps1	-1.76049	5.70729	-2.3599	0.0252049	0.391701	-4.76212
Gm5292	4.14829	-2.26178	1.59739	0.120993	0.615347	-4.76291
Tufm	-0.473297	5.59879	-2.38986	0.0235567	0.380714	-4.76302
Gm15663	0.850224	0.816364	2.04695	0.0497968	0.481206	-4.76336
Cidec	1.4943	1.05801	2.07156	0.047284	0.474459	-4.76343
BC030870	1.41764	-1.73146	1.71907	0.0962341	0.586817	-4.765
Lgals12	1.5148	0.130852	1.93316	0.0630085	0.521212	-4.76504
Anks4b	-4.44563	-0.663621	-1.63295	0.113265	0.606449	-4.76564
X5330413P13Rik	1.42015	-0.651645	1.86132	0.0728387	0.547015	-4.76718
Padi4	1.728	2.95268	2.26165	0.0313714	0.426623	-4.76879
Igkv12.89	-2.73099	-0.915836	-1.75726	0.0894015	0.58158	-4.77073
Azin2	1.27299	5.32025	2.38976	0.0235623	0.380714	-4.77083
Fbxl8	-0.377988	3.14738	-2.24787	0.0323373	0.429156	-4.77222
Tmem205	-0.659891	5.08646	-2.37116	0.0245734	0.386623	-4.77306
Megf10	1.32258	-0.725773	1.88613	0.0693035	0.537702	-4.77322
Ydjc	-0.560969	1.72927	-2.08471	0.0459873	0.471866	-4.77345
Nphs2	1.98373	0.828027	2.0429	0.0502214	0.481206	-4.77473
Gm28438	-0.790921	1.90711	-2.09553	0.0449441	0.467385	-4.77538
Edem2	-0.339782	6.48896	-2.3873	0.0236937	0.382144	-4.77618
Ublcp1	-0.354395	4.53236	-2.35393	0.0255456	0.392656	-4.77746
Abcd4	-0.378261	4.20731	-2.32087	0.0275089	0.405034	-4.77886
Pyy	-2.68693	-3.45948	-1.52732	0.137489	0.629985	-4.78003
Fndc10	-0.607559	1.67457	-2.10372	0.0441683	0.466449	-4.7809
Cdh11	1.44611	3.91919	2.32577	0.0272098	0.403013	-4.78093
Angpt2	-0.826177	1.81638	-2.08125	0.0463249	0.472225	-4.78481
Timm23	-0.634673	5.29973	-2.36893	0.0246972	0.386627	-4.78495
Coasy	-0.480738	5.27369	-2.3706	0.0246046	0.386623	-4.78689
Rint1	0.413677	4.5089	2.35431	0.0255235	0.392656	-4.78702
Ikzf4	0.481761	1.31893	2.08242	0.0462107	0.472225	-4.78786
Rab12	0.367409	6.42435	2.38432	0.0238538	0.382497	-4.78809
Olfm5	-2.53076	-2.97572	-1.57997	0.124933	0.620028	-4.78967
Brox	-0.340362	5.64805	-2.3786	0.0241643	0.384319	-4.78979
Tubg1	-0.334602	4.64813	-2.34851	0.0258582	0.395104	-4.79002
Lpar5	-0.794113	-0.43479	-1.89168	0.0685336	0.53713	-4.79142
Gm13657	-1.07317	-0.0193947	-1.88771	0.0690833	0.537403	-4.79237
Rsph4a	2.54762	-2.23988	1.77047	0.0871358	0.579211	-4.79237
Gal	1.27595	-0.433409	1.86612	0.0721421	0.544694	-4.79374
Vangl2	0.867925	2.93232	2.20435	0.0355673	0.438101	-4.79401
Chmp4b	-0.249762	7.73142	-2.35226	0.0256416	0.392959	-4.79403
Gm5340	-1.25981	-1.24852	-1.76345	0.0883333	0.579726	-4.79424
Stk33	2.3525	-3.30218	1.65072	0.109559	0.601471	-4.79491
Ly6i	1.35933	1.9959	2.2344	0.0333081	0.434269	-4.79513
Eya1	2.01996	1.32165	2.06548	0.0478941	0.477182	-4.79575
Ighv1.58	-1.95517	-3.7741	-1.64859	0.109998	0.601471	-4.79661
Apoc4	-2.96137	-3.66832	-1.52825	0.13726	0.629985	-4.79738
Stfa2l1	-1.94361	-2.97588	-1.59529	0.121462	0.615347	-4.80049
Ackr4	0.863445	-1.36401	1.76945	0.087309	0.579211	-4.80122
Tspan4	-0.601199	5.96052	-2.37411	0.0244104	0.386344	-4.80128
Vat1	-0.48446	7.47894	-2.35437	0.0255203	0.392656	-4.80309
Ttc29	2.60839	-3.25974	1.64561	0.110614	0.602021	-4.80521
X9230110C19Rik	0.637286	1.53757	2.09221	0.0452624	0.46753	-4.80576
Syn2	0.971571	0.871842	2.01609	0.0531142	0.491273	-4.8059
Znf41.ps	-1.06452	-0.601295	-1.83391	0.0769231	0.55552	-4.8065
Gnptg	0.456396	5.42614	2.3736	0.0244384	0.386391	-4.80673
Gdnf	1.98222	3.7627	2.28666	0.0296837	0.417273	-4.80894
Rpl5	-0.677683	9.58459	-2.28179	0.0300061	0.419448	-4.80925
Bcl6	0.470299	5.27872	2.36875	0.0247074	0.386627	-4.80972
Cyp2c40	-1.49457	0.474083	-1.98845	0.056249	0.501859	-4.81476
Apoa1	-4.9128	1.28506	-1.87249	0.0712282	0.542261	-4.8154
Usp46	0.49848	5.8852	2.37237	0.0245064	0.386532	-4.81677
Asap3	0.631047	3.58934	2.28423	0.0298445	0.41827	-4.81795
X1700067K01Rik	-1.07418	-1.41961	-1.6803	0.103615	0.593892	-4.81872
Rpl37a	-0.540626	8.70596	-2.30754	0.0283389	0.409405	-4.82118
Tubb4a	0.664591	0.746451	1.98812	0.0562869	0.501859	-4.8217
Fhad1	1.1222	0.554439	1.99785	0.0551654	0.498524	-4.82186
Gpr176	-0.87132	-0.881875	-1.8376	0.0763613	0.554097	-4.82312
Mtfmt	-0.399032	3.08437	-2.21181	0.0349941	0.438101	-4.82334
Saysd1	-0.436754	3.42102	-2.24119	0.0328155	0.430958	-4.8234
Gm5345	-0.930714	0.758215	-1.96693	0.0588004	0.510066	-4.8238
Arfgap2	-0.301887	5.09361	-2.3462	0.0259928	0.396068	-4.82445
Lef1	0.696287	0.0346098	1.94027	0.0621016	0.519653	-4.82479
Zscan18	0.766693	0.535704	1.96483	0.0590543	0.510428	-4.82502
Nuak2	-0.399165	4.56381	-2.32183	0.0274501	0.405034	-4.82503
C1qc	-1.34709	4.82519	-2.33388	0.0267207	0.40037	-4.82524
Rps19	-0.449729	8.77608	-2.30388	0.0285708	0.410098	-4.82598
Gli1	0.828499	-0.327078	1.87248	0.0712291	0.542261	-4.82659
Zfp763	0.516567	3.14576	2.22488	0.0340094	0.43751	-4.82741
Vps18	-0.30831	5.35676	-2.35332	0.0255807	0.392804	-4.82922
Ubac1	-0.307705	4.29462	-2.30863	0.02827	0.409106	-4.83019
Bend4	1.08392	2.83573	2.19894	0.0359887	0.43872	-4.83101
Zkscan6	-0.223918	3.78611	-2.27654	0.030357	0.421035	-4.83227
Ap1m1	-0.292871	5.31593	-2.34998	0.025773	0.394192	-4.83397
Slc16a2	0.80895	4.6163	2.34265	0.0262008	0.396809	-4.8358
Pam16	-0.454094	3.571	-2.24964	0.0322118	0.429117	-4.83639
Tapbp	0.549198	7.88457	2.3202	0.0275503	0.405034	-4.8365
H60c	1.72797	0.510377	1.89473	0.0681134	0.53713	-4.83867
Ttc21a	2.01686	-1.54352	1.81747	0.0794651	0.560059	-4.83875
Abhd2	0.950972	9.96223	2.25517	0.0318228	0.427892	-4.84047
Lzts1	0.993557	1.63615	2.08236	0.0462165	0.472225	-4.84075
Sfmbt2	1.4944	-1.08485	1.7678	0.0875888	0.579211	-4.84273
Snupn	-0.269115	2.86805	-2.19321	0.0364393	0.43872	-4.84318
Emilin2	-1.02281	4.46874	-2.31116	0.0281112	0.408119	-4.8433
Igkv12.38	-2.00088	-3.0332	-1.52269	0.13864	0.630717	-4.84375
Slc16a3	-1.01287	3.86686	-2.24766	0.0323522	0.429156	-4.84434
Rabl2	0.395498	3.04878	2.20831	0.0352619	0.438101	-4.84468
A530099J19Rik	0.983108	-1.41647	1.83396	0.076916	0.55552	-4.84549
Mfsd3	-0.543226	2.21308	-2.11163	0.043431	0.464115	-4.84625
Nupr1	1.14722	6.35357	2.35476	0.0254977	0.392656	-4.84634
Sigmar1	-0.276945	5.35403	-2.3446	0.0260864	0.396648	-4.84791
Lpar4	0.793261	-0.282509	1.86207	0.0727287	0.546914	-4.84801
Pcyt2	-0.637075	4.98594	-2.32762	0.0270973	0.402504	-4.84813
Zfp74	0.260307	3.15849	2.21997	0.034376	0.437856	-4.8486
Piwil2	-0.898581	0.298163	-1.90922	0.0661478	0.5319	-4.84875
Lrrc56	-0.494475	1.70702	-2.08151	0.0463	0.472225	-4.84938
Psma3	-0.410889	7.21543	-2.3368	0.0265465	0.399697	-4.85358
Cytl1	1.66387	-2.17776	1.72404	0.0953208	0.586817	-4.85399
Fam131a	0.409065	2.95216	2.21153	0.0350157	0.438101	-4.85586
Cisd3	-0.453926	4.09378	-2.27649	0.0303598	0.421035	-4.85611
Nrbf2	-0.309712	3.70372	-2.25914	0.0315452	0.42713	-4.85678
Ifitm6	-2.14048	-2.23044	-1.67468	0.104722	0.595118	-4.858
Chia1	3.34782	6.26785	2.33464	0.0266748	0.40037	-4.85809
Tymp	-0.591452	0.647273	-1.94149	0.0619471	0.519653	-4.85847
Idh3b	-0.401034	6.42348	-2.3471	0.0259407	0.395973	-4.85847
Vsig4	-4.29181	-3.19022	-1.52922	0.137018	0.629985	-4.85904
Tmem8	0.536397	5.51311	2.34611	0.0259981	0.396068	-4.85953
E230001N04Rik	-1.34572	-0.764274	-1.77092	0.0870599	0.579211	-4.86183
Gm15487	-2.5853	3.75267	-2.25346	0.0319425	0.429117	-4.86202
Gpx4	-0.505649	8.2844	-2.30046	0.0287888	0.411044	-4.86293
Brdt	0.49686	0.548826	1.96512	0.0590191	0.51041	-4.86357
St8sia2	1.58719	-1.06173	1.7935	0.0833028	0.571478	-4.86469
Kansl2	-0.36531	5.21594	-2.3315	0.0268635	0.402082	-4.86531
Sike1	0.226132	5.5213	2.34353	0.0261489	0.396801	-4.86657
Tekt1	1.6941	-0.381349	1.86762	0.0719259	0.544279	-4.86863
Syngap1	0.718898	2.50125	2.15136	0.0398899	0.449915	-4.86896
AI427809	-1.12296	-2.03638	-1.65458	0.108768	0.599778	-4.86978
Jam3	0.551491	1.73536	2.08072	0.0463771	0.472225	-4.87273
X1110017D15Rik	1.93002	-1.85996	1.73498	0.0933351	0.586684	-4.87489
Lingo1	0.710675	-1.18107	1.79508	0.0830453	0.57141	-4.87681
Crebbp	0.415496	5.84007	2.34204	0.0262363	0.396958	-4.87723
Setd1b	0.476517	5.29785	2.33533	0.0266338	0.40037	-4.87763
Slc6a12	-2.07865	-3.32913	-1.50005	0.144385	0.637163	-4.87822
Usf3	0.509766	5.93019	2.34266	0.0262003	0.396809	-4.87823
Stub1	0.45188	5.25449	2.33097	0.0268952	0.402082	-4.87902
Hapln1	0.973523	1.50271	2.00753	0.0540678	0.493828	-4.88044
Dixdc1	0.633093	4.49116	2.30726	0.0283562	0.409405	-4.88123
Ppp2r3c	-0.52453	3.99972	-2.25657	0.0317247	0.427369	-4.88136
Fam78a	-0.864885	2.74672	-2.17887	0.0375903	0.442022	-4.8838
Tppp3	1.22647	5.21356	2.32944	0.0269874	0.402504	-4.88419
Ccdc51	-0.466089	2.49392	-2.14046	0.0408348	0.454575	-4.88443
Ccno	0.935327	-0.932087	1.79192	0.0835609	0.572047	-4.88465
Zmynd11	0.240585	6.62412	2.33424	0.0266989	0.40037	-4.8857
Prom2	1.97523	-0.624255	1.79083	0.0837392	0.57231	-4.88662
Zkscan4	-0.538973	0.458379	-1.91223	0.0657459	0.530877	-4.88701
Fam184a	1.01815	1.27841	2.01074	0.0537083	0.491997	-4.88965
Tslp	1.13159	-0.897815	1.80437	0.0815441	0.566449	-4.89317
Hira	0.360349	3.80278	2.24949	0.0322227	0.429117	-4.89784
Reps1	0.262169	4.88195	2.31053	0.0281506	0.408119	-4.89793
Atp5c1	-0.458318	7.42419	-2.31081	0.0281329	0.408119	-4.89901
Gm10286	-1.73155	-1.58409	-1.55492	0.130785	0.627471	-4.89912
D16Ertd472e	0.433675	3.01425	2.18526	0.0370737	0.439801	-4.89921
Gm44191	1.03519	-1.00464	1.72821	0.0945598	0.586724	-4.90075
Tkfc	-0.680635	3.82653	-2.22748	0.0338165	0.437481	-4.90162
Psma4	-0.38248	6.243	-2.326	0.0271957	0.403013	-4.90178
Fhit	-1.79219	0.481999	-1.79444	0.0831495	0.57141	-4.90181
Oas1a	-0.831717	3.16689	-2.21152	0.0350165	0.438101	-4.90551
Pygo2	0.329583	6.26697	2.32803	0.0270728	0.402504	-4.90583
Akt2.ps	1.46201	-2.54194	1.56629	0.128102	0.623527	-4.90709
Uqcrh	-0.456653	7.03002	-2.31302	0.0279949	0.408119	-4.90741
Ugt1a7c	-0.88615	1.13971	-1.97078	0.0583372	0.509436	-4.90763
H3f3b	-0.359545	8.89475	-2.25708	0.0316888	0.427369	-4.90797
Prtg	-2.65177	-3.43756	-1.41397	0.167992	0.652668	-4.90855
Trmt6	-0.58692	4.28283	-2.25651	0.0317286	0.427369	-4.91222
Ighv2.6	2.08517	-2.23843	1.59895	0.120646	0.615347	-4.91265
Rgmb	0.52923	4.71994	2.30417	0.0285523	0.410098	-4.91334
Msi2	0.757114	5.3612	2.31656	0.0277748	0.406322	-4.91374
Commd9	-0.352998	4.86332	-2.29192	0.0293396	0.415837	-4.91427
Arpc5	-0.423392	8.00008	-2.28395	0.0298629	0.41827	-4.9145
Notch2	0.522835	6.39064	2.32164	0.0274617	0.405034	-4.91537
Cyp2a4	-1.73321	-3.1797	-1.55269	0.131316	0.627471	-4.91587
Ccdc130	-0.314365	2.95963	-2.15435	0.0396332	0.448644	-4.91625
Zfp831	0.816117	-1.46702	1.76827	0.0875089	0.579211	-4.918
Spr.ps1	2.4381	-2.0403	1.64546	0.110645	0.602021	-4.9211
Gm24357	-1.18139	-2.04021	-1.56503	0.128397	0.623554	-4.92148
Pbx2	0.300248	6.05508	2.32011	0.0275559	0.405034	-4.92235
Speg	-1.19037	1.83683	-2.03728	0.0508156	0.483207	-4.92251
Fbxw7	0.310488	4.49265	2.28112	0.0300506	0.419448	-4.9226
Tfap2b	-4.39293	-1.3561	-1.4518	0.157265	0.645582	-4.92468
Morn2	0.750021	2.82551	2.16358	0.0388535	0.446977	-4.92631
Ccl24	-3.03112	-3.48272	-1.47481	0.15101	0.640416	-4.92658
Mtmr12	0.333435	5.16769	2.30507	0.0284947	0.410098	-4.92762
Rfx5	0.394035	3.96581	2.24903	0.0322556	0.429117	-4.9278
Gm5526	-2.48003	-1.63634	-1.60191	0.119988	0.615347	-4.92802
Wwtr1	0.556977	6.6586	2.31362	0.0279575	0.408119	-4.92899
Gm12766	1.18773	-0.901232	1.72803	0.0945931	0.586724	-4.92907
Zfp960	-0.750931	1.66695	-1.9874	0.0563713	0.501859	-4.93262
Rnf225	0.873736	2.88206	2.1503	0.0399803	0.449939	-4.9334
X2410004I01Rik	1.24961	-0.574491	1.76593	0.0879082	0.579211	-4.93478
Pklr	-2.46128	-2.55261	-1.46591	0.153405	0.641257	-4.93606
Acvr1b	0.629195	6.64333	2.30843	0.0282826	0.409106	-4.93644
Mfap5	1.65945	3.38735	2.20269	0.0356965	0.438101	-4.93658
Mettl21a	-0.420864	3.5934	-2.20138	0.0357982	0.438101	-4.93803
Cdc26	-0.406583	4.50447	-2.26134	0.0313926	0.426623	-4.9383
D730001G18Rik	1.06497	-1.33049	1.666	0.106454	0.596104	-4.93859
Traf3ip1	0.314149	3.71252	2.2221	0.034217	0.437674	-4.93911
Fat3	1.2059	-1.15354	1.76579	0.0879323	0.579211	-4.93948
Polr1d	-0.468466	5.88819	-2.30562	0.02846	0.410098	-4.94042
Ccl12	-1.2981	-0.114084	-1.82559	0.0782002	0.556673	-4.94078
Trp53rkb	-0.432052	1.66459	-2.00246	0.0546398	0.495249	-4.9426
Ddx5	-0.341268	9.29375	-2.22752	0.0338134	0.437481	-4.94326
Grb10	0.818527	4.41706	2.26522	0.0311254	0.425359	-4.94517
Ttc30a1	-0.423342	1.95159	-2.04194	0.0503228	0.481206	-4.94579
Slc25a48	-1.66091	-2.79825	-1.47083	0.152079	0.641257	-4.94697
Uba5	-0.435781	5.47518	-2.29697	0.029013	0.41354	-4.94699
Edaradd	-1.2661	0.062738	-1.7689	0.0874031	0.579211	-4.94818
Medag	0.819471	0.533564	1.92274	0.0643587	0.52673	-4.94867
Dnah5	2.61989	-1.81075	1.74627	0.0913234	0.583768	-4.94952
Tbxas1	-1.00379	3.61777	-2.20302	0.0356709	0.438101	-4.95609
X2010005H15Rik	1.55429	-2.49514	1.77999	0.0855334	0.57754	-4.95883
Gm29340	-1.03652	0.330285	-1.81931	0.0791777	0.558667	-4.95975
Gabrq	1.79307	-0.544134	1.79368	0.0832733	0.571478	-4.95988
Clock	0.412031	5.91289	2.30159	0.0287165	0.410396	-4.96048
Gm26801	-1.29163	-2.60957	-1.41901	0.166529	0.651414	-4.96306
Mmp12	-1.11935	6.23461	-2.28721	0.029648	0.417273	-4.96417
Hdac4	0.316742	4.84438	2.27731	0.0303047	0.421026	-4.96534
Pstpip1	-0.721747	2.28791	-2.10365	0.044175	0.466449	-4.9662
Pcdhb11	0.887725	-0.997401	1.69635	0.100504	0.590683	-4.96679
Acad10	-0.437905	3.89879	-2.21184	0.0349917	0.438101	-4.96773
Gm45091	-0.55058	0.046828	-1.82174	0.078798	0.5579	-4.96809
Cdk20	-0.476883	2.24693	-2.05655	0.0488029	0.479739	-4.96817
Papss2	-1.45967	3.74953	-2.13806	0.0410451	0.454575	-4.96823
Tesk2	-0.336976	2.38606	-2.08037	0.0464111	0.472225	-4.96843
Stk19	-0.374315	4.33761	-2.24035	0.0328763	0.430958	-4.97116
Npr3	0.72583	1.942	2.04536	0.0499632	0.481206	-4.97224
Npy	-2.3078	-1.98721	-1.53226	0.13627	0.629884	-4.97412
Ccl9	-1.4393	4.41573	-2.24343	0.0326543	0.430958	-4.97495
Ralbp1	0.462283	7.71074	2.26329	0.0312579	0.426213	-4.97508
Atl2	0.423103	6.04528	2.29388	0.0292122	0.414858	-4.97593
B3gnt9	0.526612	1.37248	1.98738	0.0563731	0.501859	-4.97594
Grn	-0.547722	8.30488	-2.23888	0.0329821	0.431474	-4.97611
Ercc2	0.365006	3.79011	2.20461	0.0355473	0.438101	-4.9773
Fbxl4	-0.235372	4.41655	-2.24715	0.0323886	0.429156	-4.97735
Lmtk2	0.909429	6.3425	2.29234	0.0293126	0.415836	-4.97849
Dip2b	0.332072	5.30089	2.28504	0.0297911	0.418022	-4.97882
Cd300a	-1.32577	3.25079	-2.16275	0.0389227	0.446977	-4.97892
Gm3716	-0.772598	-0.66059	-1.71992	0.0960764	0.586817	-4.97919
Mtch2	-0.326619	6.97861	-2.28023	0.0301098	0.419448	-4.97929
Arhgef2	0.41893	7.70279	2.26342	0.0312494	0.426213	-4.98067
Thbs4	-1.68979	-2.20524	-1.56677	0.127989	0.623527	-4.98104
Naca	-0.322756	8.61081	-2.22976	0.0336482	0.436495	-4.98111
Gm8730	-3.00697	3.01195	-2.03674	0.0508738	0.483207	-4.98143
Creb3l3	-2.44576	-2.29758	-1.44127	0.160194	0.646003	-4.98169
Fam212b	0.942105	2.90264	2.12517	0.0421937	0.459476	-4.98172
Ddah1	-1.25041	3.22362	-2.1206	0.0426082	0.461799	-4.98179
Mcm8	-0.459192	1.61182	-1.96983	0.0584511	0.509436	-4.98293
Plk2	0.825039	5.88415	2.29093	0.0294041	0.41637	-4.98327
Alox12	0.716563	1.0028	1.94367	0.0616718	0.519124	-4.98425
Actb	0.411936	11.7348	2.11058	0.0435283	0.464381	-4.9854
Gm13212	-0.979572	0.129649	-1.82772	0.0778713	0.556673	-4.98552
Tpsab1	-4.13403	-0.912589	-1.53783	0.134903	0.629534	-4.9865
Phf11b	-0.877099	1.1108	-1.984	0.0567687	0.503912	-4.98697
Orm2	-2.37404	0.393371	-1.82031	0.0790217	0.558502	-4.9879
Anp32e	0.443998	6.60342	2.28234	0.0299696	0.419385	-4.98844
X1110012L19Rik	-0.353905	3.53616	-2.17888	0.0375898	0.442022	-4.98883
Cyp2ab1	0.969553	-0.0154929	1.80693	0.0811331	0.565588	-4.98978
Npr2	0.94995	4.91101	2.26696	0.0310059	0.42517	-4.99144
Ssbp4	-0.39709	6.03658	-2.2805	0.0300916	0.419448	-4.99277
Tmem208	-0.376574	5.3623	-2.27077	0.0307461	0.42411	-4.99281
Adnp2	0.271578	4.94411	2.26723	0.0309874	0.42517	-4.99305
Mogat2	-1.11049	0.426308	-1.77441	0.0864694	0.579211	-4.99467
Gm28875	-0.817225	-1.20104	-1.67654	0.104356	0.595118	-4.99471
Gm7008	-0.522262	-0.751716	-1.67968	0.103737	0.594104	-4.99521
C030034I22Rik	0.747259	-0.830683	1.70062	0.0996898	0.58922	-4.996
Wdr45	0.429457	4.79246	2.25693	0.0316991	0.427369	-4.99684
Iqca	2.26926	-2.92875	1.53742	0.135005	0.629534	-4.99774
Igsf8	-0.380698	5.95827	-2.2777	0.0302788	0.421026	-4.99918
Fam183b	2.54596	-2.56802	1.58348	0.124132	0.619311	-4.99919
Hmgb2	-0.593383	5.30909	-2.26291	0.0312845	0.426213	-4.99931
Ift57	0.397386	4.15268	2.23054	0.0335906	0.436311	-4.99978
Snap23	-0.54978	6.17667	-2.27545	0.0304297	0.421626	-5.00099
Arhgap29	0.375907	6.43267	2.2792	0.0301787	0.420031	-5.00104
Cfap100	0.941815	-1.09991	1.72586	0.0949879	0.586817	-5.00137
Rpl19	-0.478231	8.52168	-2.22287	0.0341591	0.437674	-5.00168
Dcpp1	-2.64986	-3.52844	-1.35833	0.184807	0.664966	-5.00171
Kdm8	0.369227	2.21452	2.03436	0.0511272	0.484558	-5.00229
Slit3	0.854625	2.31139	2.06846	0.0475936	0.475721	-5.00522
Epm2a	0.561037	2.35168	2.07853	0.0465923	0.472303	-5.00704
Tpm3	-0.386057	8.95235	-2.20604	0.0354366	0.438101	-5.0072
Zfp563	0.507585	2.37584	2.06304	0.048141	0.477795	-5.0079
Ube2j2	-0.296464	5.48512	-2.26632	0.0310496	0.42517	-5.00799
Adgrg7	-2.74987	-1.6683	-1.52479	0.138118	0.629985	-5.0081
Gm6969	-2.36774	3.35884	-2.06189	0.0482573	0.478336	-5.00843
Wnt11	1.1983	1.47003	1.95822	0.059862	0.512824	-5.00845
Cfap77	0.845569	-1.17556	1.72131	0.0958219	0.586817	-5.00854
X0.4	-1.23669	-1.79445	-1.59438	0.121666	0.615347	-5.00862
Supt4a	-0.429765	5.10849	-2.25672	0.0317139	0.427369	-5.00904
Klk10	0.993909	-0.911959	1.67397	0.104864	0.595118	-5.00913
Cdv3	-0.366851	6.58848	-2.26922	0.0308521	0.424993	-5.00929
Rragb	0.959903	-1.26013	1.64819	0.11008	0.601471	-5.00954
Rtkn2	1.6363	4.17604	2.19577	0.0362376	0.43872	-5.00988
Snapc3	-0.471782	3.33076	-2.12948	0.0418066	0.457506	-5.01007
Atp6v0c	0.785208	4.71851	2.24122	0.0328135	0.430958	-5.01228
Aph1b	-0.550991	2.8125	-2.0747	0.0469709	0.47303	-5.01244
Lsm7	-0.549792	3.94107	-2.18793	0.03686	0.439342	-5.01408
Hoxa7	1.13636	-0.144547	1.8069	0.0811389	0.565588	-5.01422
X2810433D01Rik	0.923959	-0.352844	1.75066	0.0905518	0.583111	-5.01565
Tcte1	2.10747	-3.52581	1.44892	0.15806	0.645849	-5.01673
Aig1	0.546995	5.48019	2.27129	0.0307109	0.424002	-5.01716
Vps11	-0.339727	5.60079	-2.26502	0.0311393	0.425359	-5.01728
Tma7	-0.805504	5.68793	-2.25863	0.0315806	0.427236	-5.01883
Glb1l2	1.38284	-0.0783418	1.83805	0.0762935	0.554097	-5.01915
Aldh3b2	1.51989	-1.8624	1.52295	0.138575	0.630717	-5.01983
Rapsn	0.761603	0.483651	1.8607	0.0729291	0.547194	-5.02194
Susd1	-0.544586	3.1025	-2.09802	0.0447069	0.467385	-5.0224
X1810064F22Rik	-0.598146	1.46028	-1.922	0.0644557	0.52673	-5.02309
X9230104L09Rik	1.30984	-1.04187	1.66497	0.106662	0.596104	-5.02348
Dynlt1c	-0.566201	3.1108	-2.11224	0.0433747	0.464115	-5.02408
X2810402E24Rik	-0.558966	2.94379	-2.07695	0.046748	0.472577	-5.02586
Dnase1l1	-0.560473	4.46055	-2.22427	0.0340549	0.437674	-5.02601
Ighv2.9	1.56661	-0.438595	1.73617	0.0931218	0.586448	-5.02606
Dtx4	0.570892	5.88393	2.26902	0.0308651	0.424993	-5.02613
Hpcal1	-0.362923	6.75093	-2.2596	0.0315136	0.42713	-5.02747
Nadsyn1	-0.389474	2.87237	-2.07904	0.0465423	0.472303	-5.02793
Wdr19	0.508559	4.23038	2.21351	0.0348645	0.438101	-5.02808
Spink5	2.1156	2.95626	2.08979	0.0454948	0.468991	-5.02829
Zcchc14	0.483036	6.06294	2.26757	0.0309641	0.42517	-5.02892
Pkn2	0.385457	6.34586	2.26602	0.0310704	0.42517	-5.02946
Tep1	-0.358276	5.19318	-2.24963	0.0322128	0.429117	-5.02956
Gm6170	-0.656097	0.849599	-1.89376	0.0682472	0.53713	-5.03172
Nkapl	-0.532097	0.741641	-1.82999	0.0775233	0.556441	-5.03294
Adam11	-1.08464	0.0910929	-1.74221	0.0920436	0.584898	-5.03443
Brinp1	1.24075	-0.605101	1.75066	0.0905526	0.583111	-5.03589
Gltscr1l	0.403396	4.89878	2.24025	0.0328835	0.430958	-5.03665
Cdsn	1.27671	2.1556	2.00587	0.0542548	0.494581	-5.037
Adgrf5	0.999947	8.60321	2.20212	0.0357407	0.438101	-5.0383
Gm14410	-0.501504	0.713918	-1.85544	0.0736984	0.548685	-5.03871
Trp63	1.70055	-1.42727	1.63819	0.112162	0.604095	-5.03884
Dolk	-0.282832	3.99026	-2.17954	0.0375359	0.442022	-5.0403
Zmynd10	1.08679	-0.839809	1.71396	0.097181	0.586817	-5.0419
X1500002C15Rik	-0.637711	0.0096084	-1.74963	0.0907327	0.583111	-5.04205
Stmnd1	1.83859	-2.5256	1.52464	0.138154	0.629985	-5.04221
Prdm6	0.946176	0.586339	1.87	0.0715848	0.543586	-5.04319
Gabra3	1.29302	-1.22254	1.75216	0.0902892	0.583111	-5.0438
Tbc1d22b	0.59063	5.07763	2.2448	0.0325563	0.430272	-5.04421
Xbp1	-0.364663	8.05015	-2.21814	0.0345139	0.438101	-5.04438
Ndufs5	-0.397284	5.08213	-2.23981	0.0329148	0.430958	-5.04457
X2810414N06Rik	-0.512921	0.598439	-1.84649	0.0750246	0.550315	-5.04475
Slc11a1	-2.3519	2.87561	-2.01075	0.0537074	0.491997	-5.04482
Serpinb2	-2.02743	0.651925	-1.68596	0.102508	0.593221	-5.04665
Trac	0.790553	0.761765	1.9492	0.0609775	0.517939	-5.04676
Tns4	-1.19639	3.03417	-2.07763	0.0466812	0.472402	-5.04682
Gsk3b	0.519249	6.90595	2.24876	0.0322747	0.429117	-5.04817
Prkce	0.600107	3.86436	2.18102	0.0374157	0.442022	-5.04819
X	1.30111	10.7726	2.12184	0.0424948	0.461769	-5.0484
BC039771	-0.928915	-1.14076	-1.57777	0.125438	0.62022	-5.04864
Ambp	-3.39399	-2.98281	-1.36495	0.182741	0.663997	-5.04873
Impa2	0.452493	4.07498	2.19513	0.0362878	0.43872	-5.04896
Tube1	0.4875	0.501064	1.8475	0.0748737	0.549879	-5.04896
Zfp296	0.592081	1.12801	1.91933	0.0648054	0.528729	-5.04956
B4galnt3	-2.07121	-1.08827	-1.48521	0.148251	0.639966	-5.05253
Chrna1os	-0.7813	0.422382	-1.78504	0.0846936	0.574646	-5.05301
Mapk15	0.866399	0.136497	1.77597	0.0862064	0.578062	-5.05335
Rbm15	0.390087	4.27741	2.1986	0.0360154	0.43872	-5.05392
Rassf3	0.420977	7.68768	2.22205	0.0342202	0.437674	-5.0543
Pdlim3	1.4045	2.36117	2.01603	0.0531209	0.491273	-5.05517
Gja1	0.908428	7.65135	2.22644	0.0338936	0.437481	-5.05531
Hadhb	-0.393275	6.00063	-2.24894	0.0322619	0.429117	-5.05559
A330074K22Rik	1.25336	-1.65897	1.57726	0.125557	0.62022	-5.05648
Olfm4	-1.31425	-1.68486	-1.56953	0.127346	0.62256	-5.05759
Aldh1a3	-1.42632	3.176	-2.02001	0.0526826	0.489662	-5.058
Fam46c	1.06807	4.52039	2.22536	0.0339738	0.437481	-5.0582
Rdh14	-0.323214	3.8624	-2.16372	0.0388414	0.446977	-5.05828
Polm	-0.407144	4.12072	-2.17215	0.0381411	0.44359	-5.05833
Dll1	0.753131	3.37564	2.16008	0.0391474	0.448021	-5.05893
Tmem181a	-0.349258	4.78991	-2.21501	0.0347508	0.438101	-5.06055
Gm11478	0.73189	0.814979	1.85669	0.0735146	0.548467	-5.06181
X1500026H17Rik	0.613001	-0.59715	1.68364	0.102961	0.593381	-5.06295
Gm6548	1.45243	4.12915	2.20337	0.0356432	0.438101	-5.06343
Ncam1	0.841597	-0.544943	1.6913	0.101475	0.591668	-5.06385
X4930523C07Rik	0.698506	5.12881	2.23479	0.0332796	0.434264	-5.0639
Gm13546	0.929736	-0.29359	1.75728	0.0893971	0.58158	-5.06597
Frem1	0.848747	-0.362196	1.77755	0.0859419	0.57754	-5.06703
Ppp1r12a	0.472326	5.83653	2.24743	0.0323691	0.429156	-5.06775
Pard6g	0.892995	3.27211	2.11809	0.0428373	0.46254	-5.06825
Dera	-0.393143	4.91708	-2.21638	0.0346471	0.438101	-5.06938
Zdhhc23	0.732393	0.16661	1.8039	0.081618	0.566454	-5.0695
Bcl7a	0.464716	4.1655	2.17589	0.0378337	0.443001	-5.06987
Cd83	-0.862045	3.45387	-2.13746	0.0410979	0.454575	-5.06988
Cfap53	1.11585	-0.715605	1.72385	0.0953562	0.586817	-5.07031
Trp53i11	0.644102	5.3641	2.2422	0.0327431	0.430958	-5.07078
Tomm5	-0.657452	4.45048	-2.19173	0.0365568	0.43872	-5.07289
Lgals3	-0.537793	8.16628	-2.1984	0.0360314	0.43872	-5.07296
Gm10557	-0.562027	2.06159	-1.98074	0.057152	0.504507	-5.07353
Arhgap8	1.11841	4.37708	2.19199	0.0365362	0.43872	-5.07361
X0	-0.819572	7.26979	-2.22923	0.033687	0.436632	-5.07376
Grhpr	-0.487675	4.69975	-2.20486	0.0355283	0.438101	-5.0739
Zfp617	-0.416198	3.6887	-2.12517	0.0421942	0.459476	-5.07475
Pi15	0.986104	-1.03465	1.68665	0.102374	0.592665	-5.0748
Trem2	-1.19487	3.78863	-2.14746	0.0402254	0.45097	-5.07503
AU040972	2.44395	-1.16365	1.77214	0.0868524	0.579211	-5.07683
Cdhr2	-4.28505	-0.0285122	-1.37353	0.180088	0.660839	-5.07707
Cdhr4	1.65008	-2.34702	1.55023	0.131906	0.627471	-5.07807
Atp5g3	-0.396452	7.4973	-2.21714	0.0345898	0.438101	-5.07933
Cdkn2d	-0.40963	3.00508	-2.08299	0.046155	0.472225	-5.07949
Igf2	0.858838	1.31233	1.9136	0.0655641	0.530513	-5.08109
Osr1	1.34286	-0.188781	1.74984	0.0906954	0.583111	-5.0813
Btbd1	-0.325458	6.18812	-2.23567	0.0332151	0.433788	-5.08277
Myo7b	-1.64974	-4.34169	-1.20837	0.236643	0.700727	-5.08451
Acad11	-0.361055	4.36011	-2.18368	0.037201	0.440459	-5.08451
Prkci	0.565499	7.19769	2.22563	0.0339534	0.437481	-5.08473
Ciapin1	-0.425589	4.67187	-2.19396	0.0363806	0.43872	-5.08633
Myl12b	0.395988	8.27426	2.19036	0.0366657	0.439165	-5.08772
Tbc1d30	0.835547	4.76009	2.21288	0.0349124	0.438101	-5.08793
Hsf2bp	-0.831358	-0.801142	-1.57167	0.126849	0.621306	-5.08798
Bcl2l12	0.372263	2.3884	2.00518	0.0543329	0.494788	-5.09124
Tmem28	1.7201	1.79192	1.9474	0.061203	0.518741	-5.09185
Timd4	-2.50498	-1.94134	-1.54822	0.132388	0.627652	-5.092
Sqrdl	-0.433809	6.21302	-2.23034	0.0336058	0.436311	-5.0921
Sntn	2.29395	-3.11594	1.46449	0.153792	0.641257	-5.09373
Kif6	1.29901	-1.82254	1.54293	0.133663	0.628663	-5.09386
Sh3tc1	-0.35192	5.09965	-2.21052	0.0350927	0.438101	-5.09485
Rpgrip1l	0.408272	3.28742	2.09583	0.0449152	0.467385	-5.09499
Cep126	1.02258	1.16159	1.90142	0.0671991	0.535342	-5.09529
Zfp474	2.0404	-3.47979	1.39704	0.172975	0.655726	-5.0953
Eml4	0.395881	5.71036	2.23227	0.0334639	0.435933	-5.09531
Gm13453	-2.16648	-0.65696	-1.62809	0.114296	0.608286	-5.09543
Mrpl47	0.321924	4.13893	2.1713	0.0382113	0.44359	-5.09553
Ermard	-0.580122	2.81778	-2.04304	0.0502066	0.481206	-5.0972
Taf1c	-0.340934	3.0454	-2.049	0.0495835	0.480485	-5.09907
Myb	1.39936	-1.49225	1.61544	0.117018	0.613567	-5.10022
X2610028H24Rik	2.37277	3.89087	2.14255	0.040652	0.453857	-5.10171
Hnf1a	-2.86745	-2.38833	-1.27885	0.211066	0.687014	-5.10187
Gm17055	-0.857548	0.328051	-1.73294	0.0937023	0.586724	-5.10195
Aldoc	-0.297334	4.70985	-2.19251	0.036495	0.43872	-5.10283
X2010001K21Rik	1.05725	0.775979	1.81319	0.0801396	0.562916	-5.10315
Crygn	1.81676	-1.49944	1.59099	0.122428	0.616672	-5.10358
Gpr161	0.806745	-0.289231	1.70005	0.0997974	0.58922	-5.10456
Ccdc183	-0.703561	-0.792082	-1.60044	0.120313	0.615347	-5.1049
Disp2	-0.92402	2.77861	-2.04948	0.049533	0.480485	-5.10677
Igkv4.90	1.79021	-2.45277	1.56162	0.129199	0.625486	-5.10741
Scgb3a2	3.06899	2.04386	2.01414	0.0533298	0.491818	-5.11008
Scd3	1.26716	-1.28388	1.54304	0.133637	0.628663	-5.11023
Tmem200a	0.806286	0.377051	1.78874	0.0840825	0.57326	-5.11159
Ikbkap	-0.25378	5.10573	-2.20339	0.0356421	0.438101	-5.11326
Kcnu1	-1.96597	-2.33678	-1.30819	0.201058	0.679447	-5.11388
Htr1b	-1.27981	-1.95807	-1.47463	0.15106	0.640416	-5.11528
Slc10a5	-1.4878	0.82705	-1.73235	0.093809	0.586724	-5.11594
Arhgdig	1.50324	2.38155	1.95638	0.0600881	0.513723	-5.11594
Gpx1	-0.648641	8.7147	-2.15207	0.0398283	0.449865	-5.11719
Pxmp2	-0.872767	1.74401	-1.91637	0.0651958	0.530033	-5.11777
Gm37139	-1.06145	-3.51739	-1.21649	0.233581	0.697272	-5.11895
Xylb	-0.91274	2.41954	-1.98201	0.057002	0.504507	-5.11919
Elf2	0.245693	6.03363	2.22085	0.0343106	0.437856	-5.11931
Col8a2	1.29179	-0.544697	1.71003	0.0979139	0.586817	-5.12251
Kcnab1	0.795079	-0.192824	1.74514	0.0915231	0.584319	-5.12278
Fzd8	0.644323	3.27163	2.08696	0.045769	0.47025	-5.12314
Zfp593	0.471864	-0.326883	1.68234	0.103215	0.593758	-5.12394
Ccs	-0.565151	4.49729	-2.16596	0.0386544	0.446008	-5.12415
Gm15506	-0.7847	-0.212017	-1.65879	0.107909	0.598299	-5.12495
Sstr3	-1.35146	-2.17968	-1.34265	0.189775	0.669058	-5.1266
Aqp4	1.56681	-1.42033	1.60008	0.120392	0.615347	-5.1268
Gm26717	0.794148	-0.500392	1.63015	0.113858	0.607693	-5.12695
Camk2b	-1.38512	3.09082	-2.06556	0.0478853	0.477182	-5.12707
Sh2d4b	-0.659409	-0.435742	-1.65162	0.109374	0.60101	-5.12709
Snx5	-0.571971	7.17589	-2.19899	0.0359852	0.43872	-5.12721
Fxyd6	0.897773	2.05959	1.9686	0.0585988	0.509436	-5.12752
Fxn	-0.392977	3.07884	-2.04179	0.0503382	0.481206	-5.12762
Cd5l	-4.5401	-2.87375	-1.34361	0.189468	0.669058	-5.12816
Tcea3	0.578624	5.15175	2.20673	0.0353837	0.438101	-5.12868
Adgra3	0.514098	5.17488	2.20851	0.0352469	0.438101	-5.12906
Foxa3	-1.31157	2.2153	-1.92179	0.0644829	0.52673	-5.12958
Scrn1	1.27477	0.989578	1.85725	0.0734324	0.548467	-5.13027
Galk2	-0.288987	5.35562	-2.2032	0.0356571	0.438101	-5.13084
Alcam	0.7288	9.08752	2.13419	0.0413869	0.45561	-5.13257
Spata5	0.35302	3.73492	2.12144	0.0425318	0.461799	-5.13273
Bcl9	0.432707	4.93049	2.19202	0.0365336	0.43872	-5.13467
Efcab1	1.86926	-2.19793	1.51091	0.141605	0.633278	-5.13512
Spsb1	0.497487	3.31834	2.08808	0.0456605	0.469447	-5.13563
Daam1	0.490777	5.84581	2.21272	0.0349247	0.438101	-5.13585
Uqcrfs1	-0.34593	6.66538	-2.20483	0.0355304	0.438101	-5.13661
Nhs	0.446858	-0.117398	1.71931	0.0961894	0.586817	-5.13773
X.N.A.10	0.476798	0.76642	1.80244	0.0818525	0.567091	-5.13779
Lilra6	-0.947175	-0.200441	-1.70247	0.0993379	0.588899	-5.13806
Rps3a3	-3.22303	5.63486	-2.16258	0.0389367	0.446977	-5.139
Prkag2	0.444735	5.07717	2.1975	0.0361016	0.43872	-5.13901
Gskip	-0.275493	4.66011	-2.17216	0.0381402	0.44359	-5.14
Ablim1	0.892076	5.42265	2.20748	0.0353258	0.438101	-5.14058
Alpl	0.984067	1.94355	1.95893	0.0597748	0.512496	-5.14078
Zfp180	0.306063	4.58036	2.17719	0.0377272	0.442622	-5.14285
Ccnd3	0.49942	6.5554	2.20651	0.0354007	0.438101	-5.14287
Zfp81	0.41107	3.32289	2.07441	0.0470002	0.47303	-5.14334
Tnfsf11	0.843464	-1.66773	1.59497	0.121535	0.615347	-5.14416
Klhl36	-0.369319	3.38433	-2.07126	0.047314	0.474459	-5.1442
Tbx1	1.68274	1.01156	1.89674	0.0678381	0.53713	-5.14473
Gm29440	-0.758128	-1.4092	-1.56285	0.128909	0.625135	-5.14475
Gpnmb	-0.844006	6.62834	-2.19386	0.0363886	0.43872	-5.14575
Rnf128	-1.07296	6.0487	-2.19544	0.0362638	0.43872	-5.1458
Lrrc25	-1.26293	1.45578	-1.89113	0.0686095	0.53713	-5.14634
Kitl	0.744677	4.23484	2.16067	0.0390976	0.448021	-5.14687
Tbl1xr1	0.372524	6.08761	2.20683	0.0353762	0.438101	-5.14745
Gm15998	0.754295	1.98124	1.90969	0.066085	0.53183	-5.14852
Mst1	-1.80451	-1.87351	-1.43194	0.162824	0.646045	-5.14852
Atf7ip2	-0.934195	-2.04476	-1.47112	0.152002	0.641257	-5.14928
Gsk3a	0.418793	5.60816	2.20379	0.0356112	0.438101	-5.14946
Rictor	0.664632	6.51456	2.20392	0.0356006	0.438101	-5.1499
Cdc42ep3	0.802453	6.23602	2.20554	0.0354755	0.438101	-5.15083
Dhcr24	-0.788549	5.72798	-2.19119	0.0365995	0.43872	-5.15294
Foxk1	0.461135	5.72228	2.20244	0.0357158	0.438101	-5.15339
Zbtb16	1.21383	1.38614	1.84088	0.0758654	0.553091	-5.15469
Flywch1	0.511512	4.55465	2.16616	0.0386377	0.446008	-5.15632
Mkrn2os	-1.62417	0.990816	-1.7479	0.0910372	0.583111	-5.15739
Dpysl3	0.637144	3.41669	2.10413	0.0441305	0.466449	-5.15754
Rph3al	0.909876	3.71032	2.10262	0.044272	0.466609	-5.1594
Tulp1	1.47365	0.287131	1.68326	0.103035	0.593381	-5.16132
Klhl5	0.322458	6.29393	2.19712	0.0361311	0.43872	-5.16335
Rarg	0.491123	5.89249	2.19823	0.0360443	0.43872	-5.16383
X4930452B06Rik	-0.80357	1.20047	-1.75256	0.0902186	0.583111	-5.16477
Shpk	-0.441823	2.69389	-2.00593	0.0542478	0.494581	-5.16599
Dnajc22	-2.78178	2.40862	-1.82739	0.0779234	0.556673	-5.16723
Ttc26	0.777513	3.18656	2.05535	0.0489264	0.479739	-5.16761
Parp16	-0.509021	3.26321	-2.04495	0.0500061	0.481206	-5.16891
Smyd4	-0.308737	2.99305	-2.02768	0.0518457	0.488538	-5.16901
Gm43949	0.898191	1.91075	1.92236	0.0644077	0.52673	-5.16977
Pirb	-1.02607	4.1986	-2.13908	0.0409558	0.454575	-5.17057
Mmp13	-0.909991	1.92766	-1.94309	0.0617452	0.519176	-5.17164
Prmt8	2.28375	4.58462	2.15355	0.039702	0.449094	-5.17177
Pdlim1	0.646566	6.75253	2.19202	0.0365342	0.43872	-5.17189
Aldh3b1	-0.552011	5.75086	-2.18572	0.0370369	0.439801	-5.17271
Pnkd	-0.403641	4.82172	-2.15692	0.0394151	0.448021	-5.17293
Sall1	-1.88762	-2.7716	-1.27407	0.212731	0.688129	-5.17417
Lmtk3	0.816043	-0.766553	1.58547	0.123677	0.618708	-5.17454
Ddx19a	-0.345231	5.09009	-2.16889	0.0384103	0.444232	-5.17467
Cdhr3	1.71813	-0.191944	1.70599	0.0986735	0.588199	-5.17489
Bbs1	0.734163	2.89822	2.02463	0.0521772	0.489058	-5.17664
Lrrc57	-0.277861	3.59872	-2.07596	0.0468466	0.472577	-5.17691
Akap17b	0.875602	1.04282	1.84995	0.0745101	0.549172	-5.17693
Map3k20	0.40895	4.92578	2.17424	0.0379692	0.44359	-5.17781
BC051019	1.45877	-1.45547	1.59075	0.122482	0.616672	-5.17919
Thy1	0.639455	2.79378	2.05231	0.0492392	0.480485	-5.17974
X2810454H06Rik	-0.662533	-0.909142	-1.54787	0.132472	0.627652	-5.1799
Ifi202b	-1.92167	-4.21773	-1.1978	0.240669	0.702041	-5.18029
Fam179a	1.64352	3.56219	2.07441	0.0469999	0.47303	-5.1804
X2310061I04Rik	0.316919	4.24173	2.13356	0.0414434	0.45561	-5.18089
Fitm1	-0.911671	-1.35992	-1.47871	0.149971	0.640128	-5.18177
Rps4x	-0.395232	9.49764	-2.08884	0.045587	0.469236	-5.18207
Hspg2	0.584787	6.41289	2.18925	0.036754	0.439202	-5.18209
Rps8	-0.394235	9.56128	-2.09094	0.0453839	0.468472	-5.18221
Dzip3	0.462356	3.88431	2.10815	0.0437544	0.465319	-5.18268
Mat1a	-1.04413	5.83103	-2.17596	0.0378277	0.443001	-5.18304
Fads1	-0.524246	6.69759	-2.18076	0.0374366	0.442022	-5.1832
Tmem160	-0.525405	4.62297	-2.14683	0.0402802	0.45097	-5.18344
Chn1	0.995163	1.60349	1.87387	0.0710319	0.5418	-5.18377
Trib2	0.766686	4.55497	2.15968	0.0391816	0.448021	-5.18437
Ppp2r2c	1.19864	-1.35915	1.60721	0.118816	0.614409	-5.18468
Elavl1	0.295389	6.01221	2.18678	0.0369518	0.439342	-5.18576
Tmem199	-0.369217	4.10727	-2.11166	0.0434285	0.464115	-5.18655
Msrb3	0.949506	6.84795	2.17233	0.0381259	0.44359	-5.18684
Il1f9	-1.21924	-1.19308	-1.51207	0.14131	0.633278	-5.18903
Cntn3	1.30973	-1.70367	1.42067	0.16605	0.650858	-5.18932
Cyr61	0.631169	5.84035	2.18508	0.0370886	0.439801	-5.18953
Tsc22d2	0.360347	5.24836	2.17405	0.0379847	0.44359	-5.1896
Rtn2	0.566945	2.25102	1.9616	0.059448	0.510801	-5.1898
Riiad1	1.03559	-1.22893	1.5373	0.135034	0.629534	-5.19159
Hspa12a	0.635366	3.18885	2.02354	0.052296	0.489058	-5.19314
Cndp2	-0.448379	7.43688	-2.1567	0.0394332	0.448021	-5.19412
Ptger1	-0.385346	4.98351	-2.15564	0.0395234	0.448386	-5.19426
Hsf1	0.332901	4.94744	2.16179	0.0390032	0.447409	-5.19703
X1110006O24Rik	-0.529774	0.0562207	-1.66352	0.106953	0.596399	-5.19716
Iqgap1	0.449922	10.0829	2.06091	0.0483574	0.478568	-5.19719
Tssk6	-0.619355	-0.248163	-1.62091	0.115834	0.610607	-5.19736
Bdh1	-1.00546	1.95482	-1.88488	0.0694782	0.537953	-5.19752
Gdf15	-0.92461	2.99059	-1.96903	0.0585472	0.509436	-5.1982
Zfp148	0.302393	6.06033	2.18011	0.0374899	0.442022	-5.19888
Klhl35	-0.816903	-1.76905	-1.42995	0.16339	0.646281	-5.19933
Dnaic2	1.56573	-1.80923	1.53467	0.135677	0.629884	-5.20052
Bin3	-0.368483	5.02264	-2.15134	0.0398909	0.449915	-5.20104
Pcdhgb4	1.02813	0.782349	1.78834	0.0841479	0.57326	-5.20114
Grk3	0.468408	6.80855	2.17017	0.038304	0.443999	-5.20155
Rab8a	-0.221622	6.57491	-2.17342	0.0380359	0.44359	-5.20155
Gusb	-0.528084	6.46179	-2.16975	0.0383391	0.444073	-5.20367
Sdk1	-1.1568	0.279597	-1.73441	0.0934374	0.586724	-5.20741
Zkscan1	0.381512	5.71691	2.17387	0.0379996	0.44359	-5.20748
Fam124b	0.904046	-0.516361	1.624	0.11517	0.609043	-5.20771
Samd1	-0.402297	4.98457	-2.13777	0.0410709	0.454575	-5.20912
Clca3a1	-1.03118	1.47321	-1.82641	0.0780739	0.556673	-5.20919
Cnksr3	0.576682	3.67509	2.09261	0.0452238	0.467443	-5.21006
Eml5	0.67001	1.45669	1.84714	0.0749269	0.549879	-5.21008
Rab6a	0.370713	6.93526	2.16481	0.0387504	0.446496	-5.21012
Agt	-2.71656	-0.952529	-1.47452	0.15109	0.640416	-5.21192
Zfp90	-0.515828	0.163437	-1.66474	0.106707	0.596104	-5.21258
Mum1l1	1.1292	0.0677131	1.68363	0.102962	0.593381	-5.21559
Gm8292	0.594135	0.763614	1.76726	0.0876817	0.579211	-5.21584
Srrm4	-1.20243	-1.31617	-1.51019	0.141788	0.633295	-5.21609
Rnf113a2	-0.300456	3.59701	-2.05198	0.0492741	0.480485	-5.21628
Fcna	-2.63398	-0.262215	-1.52633	0.137736	0.629985	-5.21645
X4930412C18Rik	-0.938084	-0.154536	-1.58073	0.12476	0.620028	-5.21694
Crot	-0.434821	5.38026	-2.15861	0.0392715	0.448021	-5.21733
Cst8	1.46244	0.424899	1.74903	0.0908379	0.583111	-5.21758
Kcnj2	1.15132	4.8592	2.15733	0.0393802	0.448021	-5.21785
Npy2r	2.3486	-1.24375	1.57981	0.124971	0.620028	-5.21793
Fblim1	-0.468588	5.0686	-2.14222	0.0406807	0.453857	-5.21798
Ap4b1	0.398336	0.685547	1.74352	0.0918102	0.584346	-5.21928
X4921536K21Rik	0.707798	-0.35155	1.60011	0.120387	0.615347	-5.22036
Il24	-1.51686	-1.10747	-1.38212	0.177462	0.659511	-5.2216
Tarm1	-1.23097	-0.502963	-1.60957	0.118298	0.614409	-5.22214
Aar2	-0.223649	5.03261	-2.1462	0.0403344	0.45097	-5.22256
Jaml	0.523299	1.13756	1.84139	0.0757892	0.552796	-5.22336
Ormdl1	-0.563281	4.30433	-2.10234	0.0442982	0.466609	-5.22381
Igkv8.19	1.10066	0.0265254	1.74745	0.091116	0.583111	-5.22415
X2410022M11Rik	-0.501778	2.07467	-1.87973	0.0702009	0.539521	-5.22501
Klf8	0.78091	-1.07458	1.55037	0.131871	0.627471	-5.22574
Tspan9	0.53947	7.40562	2.14414	0.0405133	0.452643	-5.22655
S100a8	-1.73558	2.41956	-1.92665	0.0638491	0.52488	-5.22826
Gm10767	-0.594912	-0.932224	-1.49728	0.1451	0.637674	-5.22868
Adcy2	0.672176	1.29234	1.83325	0.0770243	0.55552	-5.22952
Casc1	0.753125	0.126935	1.65859	0.107952	0.598299	-5.23064
Fzd3	0.824174	0.429417	1.69674	0.10043	0.590473	-5.23189
Twistnb	-0.475851	4.25884	-2.09298	0.0451879	0.467385	-5.23237
Tchh	0.720237	2.31562	1.90861	0.0662292	0.532001	-5.23287
Adgre4	-1.79771	-0.925444	-1.5421	0.133865	0.628663	-5.2332
Rab26os	0.667434	0.887054	1.76637	0.0878341	0.579211	-5.23385
Rars	-0.279927	5.96039	-2.15771	0.0393477	0.448021	-5.23434
Birc2	-0.455607	4.54938	-2.1205	0.0426171	0.461799	-5.23493
Actr3	-0.432716	8.71075	-2.09302	0.045184	0.467385	-5.2359
Slc35f3	1.20373	-0.893372	1.47627	0.150621	0.640416	-5.23654
Foxo1	0.544583	6.29873	2.15897	0.0392414	0.448021	-5.23799
Heyl	0.796656	2.87201	1.98922	0.0561595	0.501672	-5.2387
Mrps18b	0.426947	3.36732	2.0219	0.052475	0.489058	-5.239
Igkv1.88	1.19481	-2.50077	1.44724	0.158527	0.645989	-5.23992
Gkn1	-2.96599	-1.02495	-1.33257	0.193025	0.670879	-5.24119
Hyal2	-0.405839	4.82404	-2.12516	0.0421946	0.459476	-5.24193
P2rx7	-0.751734	3.71013	-2.05165	0.0493081	0.480485	-5.24244
Tmem106a	-0.721415	4.67016	-2.12056	0.0426117	0.461799	-5.24331
Tlr1	-1.42579	0.297661	-1.71737	0.0965472	0.586817	-5.24404
2019-03-03	0.596113	1.85614	1.89311	0.0683355	0.53713	-5.2443
Dsg1a	-1.84185	-1.2478	-1.41178	0.168629	0.65313	-5.24513
Tead1	0.605394	6.14535	2.15696	0.0394115	0.448021	-5.24528
Tsc22d1	0.618148	8.47493	2.10383	0.0441584	0.466449	-5.24587
Rnf182	0.96135	-1.99073	1.32389	0.195856	0.673403	-5.24616
Irx3os	1.46397	1.75526	1.84603	0.075093	0.550315	-5.24823
Gm38162	-1.25385	-2.40094	-1.21141	0.235492	0.699439	-5.24998
Lman1l	-3.35768	0.0825989	-1.46609	0.153358	0.641257	-5.25006
Cxxc4	1.49051	-2.36057	1.29143	0.206727	0.684404	-5.25154
Mlycd	-0.323148	5.24049	-2.1337	0.0414305	0.45561	-5.25224
Lrrc46	0.566356	-0.0985294	1.67237	0.10518	0.595752	-5.2526
Ykt6	-0.293269	6.44356	-2.14681	0.0402815	0.45097	-5.25303
Hace1	0.244927	3.88343	2.06998	0.0474418	0.475125	-5.25325
Golga5	-0.2085	5.38046	-2.13891	0.0409709	0.454575	-5.25325
Ggt7	-0.668602	-0.950964	-1.4656	0.153491	0.641257	-5.25456
Rnase2a	-1.7052	-0.253705	-1.62126	0.11576	0.610501	-5.25458
Kcnk13	-1.3848	-0.141597	-1.63336	0.113179	0.606371	-5.2546
Fat1	0.992243	7.80346	2.12248	0.0424372	0.461468	-5.25706
Gm10602	0.449706	-0.0714358	1.64288	0.111182	0.602594	-5.25746
Mesp1	1.09104	-0.183564	1.59426	0.121692	0.615347	-5.25749
Gm7809	-1.03907	-1.07715	-1.45216	0.157165	0.645582	-5.25752
Il2ra	0.654945	0.752987	1.77813	0.0858445	0.57754	-5.25798
Calm2	0.3453	8.66069	2.08351	0.0461039	0.472225	-5.25863
Mterf1a	-0.499177	0.757285	-1.7211	0.0958599	0.586817	-5.25916
Chmp1a	-0.300037	6.81989	-2.13839	0.0410159	0.454575	-5.26113
Gm5617	-0.664354	2.25543	-1.90632	0.0665367	0.533832	-5.26206
Rpl15.ps2	-4.04051	1.71063	-1.67619	0.104424	0.595118	-5.26251
Xylt2	-0.395573	4.01732	-2.06864	0.0475757	0.475721	-5.26264
Ltbp4	0.723638	4.30039	2.09436	0.0450556	0.467385	-5.26268
Spib	0.748177	0.164283	1.76524	0.088026	0.579211	-5.2633
C3ar1	-1.14392	2.70557	-1.95265	0.0605492	0.515645	-5.26377
Lrguk	1.20809	-1.94838	1.39717	0.172935	0.655726	-5.26391
Rab29	-0.393193	4.21856	-2.08095	0.0463545	0.472225	-5.26519
Erbb3	0.506103	7.2936	2.12901	0.0418486	0.457641	-5.2673
Eya4	-1.43851	-3.23793	-1.14975	0.259619	0.714703	-5.2674
Zfp970	-0.788554	2.15094	-1.8475	0.0748731	0.549879	-5.26776
Hnrnpl	0.211145	7.66705	2.11713	0.0429247	0.46254	-5.26873
Ddr2	0.592711	4.34721	2.10762	0.0438035	0.465522	-5.2688
Krt84	1.17715	-2.60775	1.23312	0.22741	0.695693	-5.26954
Tsn	-0.250635	6.52993	-2.13846	0.0410104	0.454575	-5.26975
Prmt9	-0.256401	3.93021	-2.05634	0.0488243	0.479739	-5.26995
Ldlrad4	0.621911	3.67733	2.04585	0.0499121	0.481206	-5.27013
Scube2	1.2091	-0.384038	1.63451	0.112935	0.606288	-5.2713
Kcnq5	0.797865	-1.35088	1.49616	0.145391	0.637674	-5.2715
Cyp11a1	-1.29749	-3.30657	-1.14549	0.26135	0.716725	-5.27167
Tshz1	0.543555	5.30461	2.13308	0.0414861	0.45561	-5.27182
Prepl	0.493079	5.18654	2.13031	0.0417328	0.457506	-5.27244
Insl6	-1.15956	-0.611591	-1.48877	0.147316	0.639966	-5.27254
Ms4a4a	-1.49129	-0.733862	-1.56693	0.127953	0.623527	-5.27296
Zdhhc24	-0.370356	3.30388	-1.99266	0.0557607	0.500132	-5.2732
Rgs1	-1.26142	0.717015	-1.75136	0.0904291	0.583111	-5.27509
X3110053B16Rik	-1.48999	-0.871482	-1.47154	0.151888	0.641257	-5.27518
Ndufs2	-0.259746	7.36692	-2.11791	0.0428535	0.46254	-5.276
Slc25a23	0.708859	6.88846	2.13126	0.0416474	0.457057	-5.27622
Fermt1	-2.69904	2.68183	-1.78665	0.0844271	0.573341	-5.27684
Ccl4	-1.29383	-0.174	-1.62501	0.114955	0.609043	-5.27778
Ddx56	-0.223491	5.05066	-2.11548	0.0430765	0.463207	-5.27835
Slc17a9	-0.933102	2.86138	-1.92393	0.0642029	0.52673	-5.27913
Acvr2a	0.384105	4.8318	2.10934	0.0436437	0.464462	-5.28027
Gm12602	-1.37496	-1.32257	-1.36215	0.183613	0.664763	-5.28043
Cir1	-0.349718	4.44514	-2.07998	0.0464499	0.472225	-5.28212
Lrrn4cl	0.786396	-0.426402	1.58808	0.123086	0.617146	-5.28226
Glt28d2	0.527738	2.99736	1.96338	0.0592307	0.510801	-5.28228
Gm12165	0.810578	-0.993606	1.5159	0.140344	0.631641	-5.28265
Leprot	-0.283762	6.49914	-2.12971	0.0417864	0.457506	-5.28323
Tlr6	-0.914747	0.848909	-1.7432	0.0918673	0.584346	-5.28401
Ndufaf8	-0.41918	3.81748	-2.04321	0.0501886	0.481206	-5.28529
Gbp10	-0.981387	0.132922	-1.69523	0.100718	0.590822	-5.28538
Tnfaip8l3	1.08479	0.802063	1.74437	0.0916609	0.584346	-5.28608
Tspyl4	0.965976	4.0863	2.07804	0.0466408	0.472303	-5.28624
Gm15411	0.625903	-0.0566778	1.61116	0.117951	0.614409	-5.28767
Gm5113	0.288783	2.40069	1.91358	0.0655663	0.530513	-5.28819
Pts	-0.51183	4.7762	-2.09682	0.0448209	0.467385	-5.28862
Wnt4	0.709266	2.38041	1.922	0.0644556	0.52673	-5.29044
Pla2g1b	1.63368	5.19944	2.11225	0.0433734	0.464115	-5.29089
Gm5483	-1.70532	-2.76265	-1.20062	0.239589	0.701535	-5.29129
Nhlrc2	0.366527	4.84999	2.10585	0.0439693	0.465759	-5.29287
Ccdc158	0.588255	1.13573	1.76847	0.0874758	0.579211	-5.29342
Gm38248	-0.98343	-1.51436	-1.35533	0.18575	0.665642	-5.29395
X5031415H12Rik	-0.885675	-1.11028	-1.38462	0.176705	0.658452	-5.29407
Esd	-0.509026	7.06606	-2.11733	0.0429065	0.46254	-5.29429
Cfap46	1.55667	-2.43889	1.38105	0.177787	0.659511	-5.2945
Ptk6	-0.6998	0.0452921	-1.60741	0.118773	0.614409	-5.29532
Faim2	1.37379	1.02168	1.73013	0.0942116	0.586724	-5.29577
Igkv4.57	-1.30301	-0.35129	-1.57934	0.125078	0.620028	-5.29674
Rpl36a	-0.521734	7.61037	-2.09545	0.0449519	0.467385	-5.29769
Blvra	-0.69463	4.86626	-2.09357	0.0451316	0.467385	-5.29859
Naa20	-0.50232	4.93976	-2.09882	0.0446312	0.467385	-5.29948
Accs	-0.580068	2.64449	-1.91283	0.0656666	0.530513	-5.29951
Nfe2l3	0.977529	-0.243016	1.58061	0.124787	0.620028	-5.29977
Gm12603	-1.55707	-1.11734	-1.26965	0.214278	0.6882	-5.30026
BC024978	0.212789	3.5713	2.01309	0.0534467	0.491932	-5.30078
Shkbp1	-0.257611	5.13367	-2.10627	0.0439295	0.465759	-5.30085
Dmtn	1.22142	2.05751	1.90267	0.06703	0.534546	-5.30195
Slc16a4	0.770095	0.920522	1.72782	0.0946316	0.586724	-5.30244
Ngb	0.76585	-1.7097	1.41749	0.166968	0.651977	-5.30276
Psrc1	0.369737	1.18571	1.7613	0.0887037	0.579838	-5.30289
Pcdhga1	0.540627	-0.147609	1.5972	0.121035	0.615347	-5.30319
Enkur	0.667896	0.910705	1.71029	0.0978654	0.586817	-5.3032
Pde8b	0.457212	5.62918	2.12313	0.0423779	0.461147	-5.30406
X9430034N14Rik	-1.01751	-2.43476	-1.18711	0.244794	0.703948	-5.30409
Slit2	1.63311	4.24624	2.04714	0.0497771	0.481206	-5.3042
[truncated: 13,465 more rows]
