# Supplementary material for: A GATA4-regulated secretory program suppresses tumors through recruitment of cytotoxic CD8 T cells
Source: Nat Commun. 2022 Jan 11;13:256. doi: 10.1038/s41467-021-27731-5 (PMC8752777; doi:10.1038/s41467-021-27731-5)
Supplement: Supplementary file 4 — Supplementary Data 2 [file 41467_2021_27731_MOESM4_ESM.xlsx]

## Sheet: Down in sgGata4 vs sgCtrl tumor
Reactome curated pathways downregulated in sgGata4 tumors versus sgCtrl tumors from the autochthonous KP GEMM
NAME	GS<br> follow link to MSigDB	GS DETAILS	SIZE	ES	NES	NOM p-val	FDR q-val	FWER p-val	RANK AT MAX	LEADING EDGE
REACTOME_INTERFERON_ALPHA_BETA_SIGNALING	REACTOME_INTERFERON_ALPHA_BETA_SIGNALING	Details ...	41	0.726866	2.71451	0	0	0	2406	tags=73%, list=16%, signal=86%
REACTOME_INTERFERON_GAMMA_SIGNALING	REACTOME_INTERFERON_GAMMA_SIGNALING	Details ...	41	0.716034	2.60614	0	0	0	2442	tags=63%, list=16%, signal=75%
REACTOME_IMMUNOREGULATORY_INTERACTIONS_BETWEEN_A_LYMPHOID_AND_A_NON_LYMPHOID_CELL	REACTOME_IMMUNOREGULATORY_INTERACTIONS_BETWEEN_A_LYMPHOID_AND_A_NON_LYMPHOID_CELL	Details ...	35	0.705454	2.48782	0	0	0	2098	tags=60%, list=14%, signal=69%
REACTOME_CYTOKINE_SIGNALING_IN_IMMUNE_SYSTEM	REACTOME_CYTOKINE_SIGNALING_IN_IMMUNE_SYSTEM	Details ...	218	0.503298	2.45731	0	0	0	3951	tags=52%, list=26%, signal=69%
REACTOME_COSTIMULATION_BY_THE_CD28_FAMILY	REACTOME_COSTIMULATION_BY_THE_CD28_FAMILY	Details ...	54	0.617471	2.3879	0	0	0	2170	tags=44%, list=14%, signal=52%
REACTOME_ANTIGEN_ACTIVATES_B_CELL_RECEPTOR_LEADING_TO_GENERATION_OF_SECOND_MESSENGERS	REACTOME_ANTIGEN_ACTIVATES_B_CELL_RECEPTOR_LEADING_TO_GENERATION_OF_SECOND_MESSENGERS	Details ...	29	0.694918	2.38702	0	0	0	3999	tags=79%, list=26%, signal=107%
REACTOME_TCR_SIGNALING	REACTOME_TCR_SIGNALING	Details ...	43	0.629975	2.37025	0	0	0	2517	tags=51%, list=16%, signal=61%
REACTOME_NETRIN1_SIGNALING	REACTOME_NETRIN1_SIGNALING	Details ...	28	0.682542	2.3338	0	0	0	2717	tags=50%, list=18%, signal=61%
REACTOME_EXTRACELLULAR_MATRIX_ORGANIZATION	REACTOME_EXTRACELLULAR_MATRIX_ORGANIZATION	Details ...	55	0.592579	2.32869	0	0	0	2467	tags=42%, list=16%, signal=50%
REACTOME_SIGNALING_BY_ILS	REACTOME_SIGNALING_BY_ILS	Details ...	99	0.528913	2.31253	0	0	0	3846	tags=54%, list=25%, signal=71%
REACTOME_CLASS_A1_RHODOPSIN_LIKE_RECEPTORS	REACTOME_CLASS_A1_RHODOPSIN_LIKE_RECEPTORS	Details ...	129	0.504397	2.28859	0	0	0	3197	tags=48%, list=21%, signal=60%
REACTOME_GENERATION_OF_SECOND_MESSENGER_MOLECULES	REACTOME_GENERATION_OF_SECOND_MESSENGER_MOLECULES	Details ...	20	0.742777	2.28336	0	0	0	312	tags=50%, list=2%, signal=51%
REACTOME_G_ALPHA_I_SIGNALLING_EVENTS	REACTOME_G_ALPHA_I_SIGNALLING_EVENTS	Details ...	105	0.514341	2.26857	0	0	0	2964	tags=46%, list=19%, signal=56%
REACTOME_INTERFERON_SIGNALING	REACTOME_INTERFERON_SIGNALING	Details ...	119	0.50531	2.25357	0	0	0	2442	tags=40%, list=16%, signal=48%
REACTOME_GPCR_DOWNSTREAM_SIGNALING	REACTOME_GPCR_DOWNSTREAM_SIGNALING	Details ...	269	0.45555	2.24831	0	0	0	3783	tags=48%, list=24%, signal=63%
REACTOME_SIGNALING_BY_GPCR	REACTOME_SIGNALING_BY_GPCR	Details ...	346	0.438168	2.23605	0	0.000125	0.002	3783	tags=44%, list=24%, signal=57%
REACTOME_CHEMOKINE_RECEPTORS_BIND_CHEMOKINES	REACTOME_CHEMOKINE_RECEPTORS_BIND_CHEMOKINES	Details ...	37	0.632879	2.22795	0	0.000118	0.002	2612	tags=54%, list=17%, signal=65%
REACTOME_GPCR_LIGAND_BINDING	REACTOME_GPCR_LIGAND_BINDING	Details ...	181	0.472469	2.22143	0	0.000111	0.002	3197	tags=43%, list=21%, signal=54%
REACTOME_GPVI_MEDIATED_ACTIVATION_CASCADE	REACTOME_GPVI_MEDIATED_ACTIVATION_CASCADE	Details ...	31	0.630028	2.19846	0	0.000155	0.003	3179	tags=65%, list=21%, signal=81%
REACTOME_IL_3_5_AND_GM_CSF_SIGNALING	REACTOME_IL_3_5_AND_GM_CSF_SIGNALING	Details ...	39	0.601196	2.17248	0	0.000148	0.003	3846	tags=67%, list=25%, signal=89%
REACTOME_PLATELET_ACTIVATION_SIGNALING_AND_AGGREGATION	REACTOME_PLATELET_ACTIVATION_SIGNALING_AND_AGGREGATION		165	0.460776	2.16576	0	0.000141	0.003	4439	tags=50%, list=29%, signal=70%
REACTOME_DOWNSTREAM_TCR_SIGNALING	REACTOME_DOWNSTREAM_TCR_SIGNALING		26	0.64918	2.14521	0	0.000313	0.007	2081	tags=46%, list=13%, signal=53%
REACTOME_ADAPTIVE_IMMUNE_SYSTEM	REACTOME_ADAPTIVE_IMMUNE_SYSTEM		447	0.408023	2.13083	0	0.000388	0.009	2810	tags=29%, list=18%, signal=35%
REACTOME_DEGRADATION_OF_THE_EXTRACELLULAR_MATRIX	REACTOME_DEGRADATION_OF_THE_EXTRACELLULAR_MATRIX		15	0.745745	2.11492	0	0.000537	0.013	704	tags=33%, list=5%, signal=35%
REACTOME_COLLAGEN_FORMATION	REACTOME_COLLAGEN_FORMATION		40	0.578623	2.10255	0	0.000714	0.018	2467	tags=45%, list=16%, signal=53%
REACTOME_GROWTH_HORMONE_RECEPTOR_SIGNALING	REACTOME_GROWTH_HORMONE_RECEPTOR_SIGNALING		20	0.673202	2.09709	0	0.000724	0.019	2384	tags=50%, list=15%, signal=59%
REACTOME_NITRIC_OXIDE_STIMULATES_GUANYLATE_CYCLASE	REACTOME_NITRIC_OXIDE_STIMULATES_GUANYLATE_CYCLASE		15	0.740594	2.07648	0	0.00105627	0.029	2327	tags=60%, list=15%, signal=71%
REACTOME_INTEGRIN_CELL_SURFACE_INTERACTIONS	REACTOME_INTEGRIN_CELL_SURFACE_INTERACTIONS		76	0.491834	2.03985	0	0.00141113	0.04	3995	tags=47%, list=26%, signal=64%
REACTOME_HEMOSTASIS	REACTOME_HEMOSTASIS		352	0.387586	1.99021	0	0.00241949	0.071	3561	tags=38%, list=23%, signal=48%
REACTOME_CELL_SURFACE_INTERACTIONS_AT_THE_VASCULAR_WALL	REACTOME_CELL_SURFACE_INTERACTIONS_AT_THE_VASCULAR_WALL		77	0.472081	1.98069	0	0.00250153	0.075	3179	tags=47%, list=21%, signal=59%
REACTOME_PLATELET_HOMEOSTASIS	REACTOME_PLATELET_HOMEOSTASIS		52	0.514199	1.9781	0	0.00254837	0.078	2574	tags=38%, list=17%, signal=46%
REACTOME_INNATE_IMMUNE_SYSTEM	REACTOME_INNATE_IMMUNE_SYSTEM		184	0.416061	1.9766	0	0.00250047	0.079	4485	tags=46%, list=29%, signal=64%
REACTOME_PEPTIDE_LIGAND_BINDING_RECEPTORS	REACTOME_PEPTIDE_LIGAND_BINDING_RECEPTORS		79	0.468718	1.97605	0	0.00245421	0.08	1558	tags=30%, list=10%, signal=34%
REACTOME_IL_2_SIGNALING	REACTOME_IL_2_SIGNALING		37	0.540617	1.96281	0	0.00278706	0.091	3643	tags=54%, list=24%, signal=71%
REACTOME_REGULATION_OF_SIGNALING_BY_CBL	REACTOME_REGULATION_OF_SIGNALING_BY_CBL		18	0.65053	1.9259	0	0.00418926	0.136	3846	tags=78%, list=25%, signal=103%
REACTOME_SIGNALING_BY_PDGF	REACTOME_SIGNALING_BY_PDGF		111	0.432621	1.91492	0	0.0045928	0.153	3702	tags=41%, list=24%, signal=53%
REACTOME_SEMAPHORIN_INTERACTIONS	REACTOME_SEMAPHORIN_INTERACTIONS		62	0.478534	1.9139	0	0.00454668	0.155	2995	tags=39%, list=19%, signal=48%
REACTOME_PHOSPHOLIPASE_C_MEDIATED_CASCADE	REACTOME_PHOSPHOLIPASE_C_MEDIATED_CASCADE		39	0.517093	1.88249	0.00166945	0.00633623	0.218	4741	tags=62%, list=31%, signal=89%
REACTOME_G_ALPHA_Q_SIGNALLING_EVENTS	REACTOME_G_ALPHA_Q_SIGNALLING_EVENTS		96	0.425873	1.87898	0	0.00642886	0.227	3780	tags=47%, list=24%, signal=62%
REACTOME_PRE_NOTCH_PROCESSING_IN_GOLGI	REACTOME_PRE_NOTCH_PROCESSING_IN_GOLGI		15	0.651664	1.87731	0.00365631	0.00639231	0.23	4429	tags=67%, list=29%, signal=93%
REACTOME_AXON_GUIDANCE	REACTOME_AXON_GUIDANCE		204	0.384414	1.86196	0	0.00720256	0.256	3196	tags=32%, list=21%, signal=40%
REACTOME_G_ALPHA_S_SIGNALLING_EVENTS	REACTOME_G_ALPHA_S_SIGNALLING_EVENTS		60	0.464593	1.83196	0	0.010374	0.354	4612	tags=60%, list=30%, signal=85%
REACTOME_THE_ROLE_OF_NEF_IN_HIV1_REPLICATION_AND_DISEASE_PATHOGENESIS	REACTOME_THE_ROLE_OF_NEF_IN_HIV1_REPLICATION_AND_DISEASE_PATHOGENESIS		25	0.562851	1.80511	0.00181159	0.013094	0.429	1916	tags=32%, list=12%, signal=36%
REACTOME_GASTRIN_CREB_SIGNALLING_PATHWAY_VIA_PKC_AND_MAPK	REACTOME_GASTRIN_CREB_SIGNALLING_PATHWAY_VIA_PKC_AND_MAPK		117	0.403106	1.79962	0	0.013445	0.447	3780	tags=43%, list=24%, signal=56%
REACTOME_EFFECTS_OF_PIP2_HYDROLYSIS	REACTOME_EFFECTS_OF_PIP2_HYDROLYSIS		18	0.606296	1.79524	0.0035524	0.0137628	0.458	3893	tags=56%, list=25%, signal=74%
REACTOME_ANTIGEN_PRESENTATION_FOLDING_ASSEMBLY_AND_PEPTIDE_LOADING_OF_CLASS_I_MHC	REACTOME_ANTIGEN_PRESENTATION_FOLDING_ASSEMBLY_AND_PEPTIDE_LOADING_OF_CLASS_I_MHC		15	0.632988	1.78703	0.00525394	0.015069	0.506	2429	tags=40%, list=16%, signal=47%
REACTOME_PLC_BETA_MEDIATED_EVENTS	REACTOME_PLC_BETA_MEDIATED_EVENTS		39	0.50606	1.78301	0.00528169	0.0151307	0.516	3511	tags=49%, list=23%, signal=63%
REACTOME_DOWNSTREAM_SIGNAL_TRANSDUCTION	REACTOME_DOWNSTREAM_SIGNAL_TRANSDUCTION		89	0.4128	1.78224	0	0.0149162	0.518	3702	tags=40%, list=24%, signal=53%
REACTOME_SIGNALING_BY_SCF_KIT	REACTOME_SIGNALING_BY_SCF_KIT		73	0.429384	1.78169	0	0.0147123	0.519	2810	tags=32%, list=18%, signal=38%
REACTOME_NCAM1_INTERACTIONS	REACTOME_NCAM1_INTERACTIONS		29	0.522716	1.78152	0.00350877	0.014418	0.519	2020	tags=41%, list=13%, signal=48%
REACTOME_TRAF6_MEDIATED_IRF7_ACTIVATION	REACTOME_TRAF6_MEDIATED_IRF7_ACTIVATION		17	0.589047	1.78038	0.00902527	0.01435	0.52	4485	tags=59%, list=29%, signal=83%
REACTOME_G_ALPHA_Z_SIGNALLING_EVENTS	REACTOME_G_ALPHA_Z_SIGNALLING_EVENTS		34	0.503929	1.77962	0.00168919	0.0141683	0.522	2964	tags=47%, list=19%, signal=58%
REACTOME_SIGNALING_BY_THE_B_CELL_RECEPTOR_BCR	REACTOME_SIGNALING_BY_THE_B_CELL_RECEPTOR_BCR		119	0.391284	1.77659	0.00158479	0.0143313	0.535	3300	tags=34%, list=21%, signal=42%
REACTOME_RIG_I_MDA5_MEDIATED_INDUCTION_OF_IFN_ALPHA_BETA_PATHWAYS	REACTOME_RIG_I_MDA5_MEDIATED_INDUCTION_OF_IFN_ALPHA_BETA_PATHWAYS		53	0.457793	1.76998	0	0.0149687	0.558	4485	tags=51%, list=29%, signal=72%
REACTOME_CA_DEPENDENT_EVENTS	REACTOME_CA_DEPENDENT_EVENTS		27	0.519904	1.76031	0	0.016309	0.591	3511	tags=48%, list=23%, signal=62%
REACTOME_DAG_AND_IP3_SIGNALING	REACTOME_DAG_AND_IP3_SIGNALING		29	0.517994	1.75277	0.00169205	0.0172776	0.622	4741	tags=59%, list=31%, signal=84%
REACTOME_IL_RECEPTOR_SHC_SIGNALING	REACTOME_IL_RECEPTOR_SHC_SIGNALING		23	0.547677	1.71952	0.00352734	0.0233625	0.741	3643	tags=61%, list=24%, signal=80%
REACTOME_CHONDROITIN_SULFATE_DERMATAN_SULFATE_METABOLISM	REACTOME_CHONDROITIN_SULFATE_DERMATAN_SULFATE_METABOLISM		42	0.459033	1.69993	0.0101351	0.0273977	0.799	3844	tags=45%, list=25%, signal=60%
REACTOME_PKA_MEDIATED_PHOSPHORYLATION_OF_CREB	REACTOME_PKA_MEDIATED_PHOSPHORYLATION_OF_CREB		16	0.581879	1.69151	0.00904159	0.0294068	0.826	3361	tags=56%, list=22%, signal=72%
REACTOME_REGULATION_OF_KIT_SIGNALING	REACTOME_REGULATION_OF_KIT_SIGNALING		15	0.590803	1.69148	0.0125	0.0289167	0.826	2554	tags=47%, list=17%, signal=56%
REACTOME_CHONDROITIN_SULFATE_BIOSYNTHESIS	REACTOME_CHONDROITIN_SULFATE_BIOSYNTHESIS		17	0.581992	1.68585	0.012939	0.029691	0.837	2890	tags=47%, list=19%, signal=58%
REACTOME_VOLTAGE_GATED_POTASSIUM_CHANNELS	REACTOME_VOLTAGE_GATED_POTASSIUM_CHANNELS		20	0.543858	1.67211	0.0148976	0.0325894	0.871	1130	tags=35%, list=7%, signal=38%
REACTOME_METAL_ION_SLC_TRANSPORTERS	REACTOME_METAL_ION_SLC_TRANSPORTERS		19	0.547277	1.65577	0.0140351	0.037314	0.904	1849	tags=42%, list=12%, signal=48%
REACTOME_GLYCOSAMINOGLYCAN_METABOLISM	REACTOME_GLYCOSAMINOGLYCAN_METABOLISM		88	0.38661	1.64343	0.00463679	0.0408971	0.925	4509	tags=45%, list=29%, signal=64%
REACTOME_SYNTHESIS_OF_PIPS_AT_THE_PLASMA_MEMBRANE	REACTOME_SYNTHESIS_OF_PIPS_AT_THE_PLASMA_MEMBRANE		30	0.481186	1.64024	0.0052356	0.0414302	0.927	5017	tags=67%, list=32%, signal=98%
REACTOME_SMOOTH_MUSCLE_CONTRACTION	REACTOME_SMOOTH_MUSCLE_CONTRACTION		23	0.513694	1.62763	0.0189329	0.0453134	0.946	5165	tags=57%, list=33%, signal=85%
REACTOME_ACTIVATED_TAK1_MEDIATES_P38_MAPK_ACTIVATION	REACTOME_ACTIVATED_TAK1_MEDIATES_P38_MAPK_ACTIVATION		17	0.538178	1.62739	0.0252708	0.0447532	0.947	2797	tags=53%, list=18%, signal=65%
REACTOME_CTLA4_INHIBITORY_SIGNALING	REACTOME_CTLA4_INHIBITORY_SIGNALING		21	0.518587	1.6196	0.0181488	0.0469762	0.961	2170	tags=33%, list=14%, signal=39%
REACTOME_TOLL_RECEPTOR_CASCADES	REACTOME_TOLL_RECEPTOR_CASCADES		107	0.368252	1.61881	0.00463679	0.0464687	0.961	4443	tags=42%, list=29%, signal=59%
REACTOME_NEF_MEDIATES_DOWN_MODULATION_OF_CELL_SURFACE_RECEPTORS_BY_RECRUITING_THEM_TO_CLATHRIN_ADAPTERS	REACTOME_NEF_MEDIATES_DOWN_MODULATION_OF_CELL_SURFACE_RECEPTORS_BY_RECRUITING_THEM_TO_CLATHRIN_ADAPTERS		18	0.525562	1.59651	0.0272727	0.054354	0.977	1916	tags=28%, list=12%, signal=32%
REACTOME_DEVELOPMENTAL_BIOLOGY	REACTOME_DEVELOPMENTAL_BIOLOGY		314	0.314034	1.59636	0	0.0536594	0.977	3196	tags=29%, list=21%, signal=35%
REACTOME_NCAM_SIGNALING_FOR_NEURITE_OUT_GROWTH	REACTOME_NCAM_SIGNALING_FOR_NEURITE_OUT_GROWTH		52	0.415332	1.5948	0.0100503	0.0535884	0.978	2020	tags=27%, list=13%, signal=31%
REACTOME_CD28_DEPENDENT_PI3K_AKT_SIGNALING	REACTOME_CD28_DEPENDENT_PI3K_AKT_SIGNALING		21	0.50301	1.59089	0.0213523	0.0545219	0.98	2170	tags=38%, list=14%, signal=44%
REACTOME_NEGATIVE_REGULATORS_OF_RIG_I_MDA5_SIGNALING	REACTOME_NEGATIVE_REGULATORS_OF_RIG_I_MDA5_SIGNALING		28	0.469322	1.58084	0.0205479	0.0587069	0.987	4485	tags=57%, list=29%, signal=80%
REACTOME_CD28_CO_STIMULATION	REACTOME_CD28_CO_STIMULATION		31	0.458316	1.56626	0.0165441	0.0648258	0.992	2170	tags=35%, list=14%, signal=41%
REACTOME_OPIOID_SIGNALLING	REACTOME_OPIOID_SIGNALLING		64	0.383671	1.55655	0.0115512	0.0691116	0.997	3559	tags=38%, list=23%, signal=49%
REACTOME_IL1_SIGNALING	REACTOME_IL1_SIGNALING		37	0.430597	1.5541	0.0238908	0.0696782	0.998	2797	tags=35%, list=18%, signal=43%
REACTOME_RAP1_SIGNALLING	REACTOME_RAP1_SIGNALLING		15	0.544833	1.55283	0.0410448	0.0695856	0.998	5395	tags=73%, list=35%, signal=113%
REACTOME_TRAF6_MEDIATED_NFKB_ACTIVATION	REACTOME_TRAF6_MEDIATED_NFKB_ACTIVATION		19	0.504459	1.54985	0.0255009	0.0702424	0.998	5407	tags=74%, list=35%, signal=113%
REACTOME_REGULATION_OF_INSULIN_SECRETION_BY_GLUCAGON_LIKE_PEPTIDE1	REACTOME_REGULATION_OF_INSULIN_SECRETION_BY_GLUCAGON_LIKE_PEPTIDE1		31	0.451584	1.54817	0.0161871	0.0702017	0.998	4612	tags=61%, list=30%, signal=87%
REACTOME_PLATELET_AGGREGATION_PLUG_FORMATION	REACTOME_PLATELET_AGGREGATION_PLUG_FORMATION		30	0.443886	1.54338	0.0301418	0.0716599	0.999	5230	tags=60%, list=34%, signal=90%
REACTOME_SEMA4D_IN_SEMAPHORIN_SIGNALING	REACTOME_SEMA4D_IN_SEMAPHORIN_SIGNALING		29	0.454425	1.53804	0.0322004	0.0740456	1	5422	tags=59%, list=35%, signal=90%
REACTOME_NGF_SIGNALLING_VIA_TRKA_FROM_THE_PLASMA_MEMBRANE	REACTOME_NGF_SIGNALLING_VIA_TRKA_FROM_THE_PLASMA_MEMBRANE		129	0.347662	1.53799	0.00308166	0.0731764	1	4439	tags=38%, list=29%, signal=53%
REACTOME_SIGNALING_BY_FGFR1_MUTANTS	REACTOME_SIGNALING_BY_FGFR1_MUTANTS		22	0.483633	1.53454	0.0314685	0.0740467	1	2431	tags=36%, list=16%, signal=43%
REACTOME_INTEGRIN_ALPHAIIB_BETA3_SIGNALING	REACTOME_INTEGRIN_ALPHAIIB_BETA3_SIGNALING		27	0.456811	1.53144	0.0293578	0.0749851	1	5230	tags=63%, list=34%, signal=95%
REACTOME_KERATAN_SULFATE_KERATIN_METABOLISM	REACTOME_KERATAN_SULFATE_KERATIN_METABOLISM		24	0.473813	1.52557	0.0440917	0.0773461	1	4509	tags=58%, list=29%, signal=82%
REACTOME_SIGNAL_AMPLIFICATION	REACTOME_SIGNAL_AMPLIFICATION		23	0.475745	1.52307	0.0383212	0.0776446	1	2638	tags=39%, list=17%, signal=47%
REACTOME_POTASSIUM_CHANNELS	REACTOME_POTASSIUM_CHANNELS		47	0.399016	1.52273	0.0172117	0.0769763	1	3111	tags=34%, list=20%, signal=42%
REACTOME_G_PROTEIN_BETA_GAMMA_SIGNALLING	REACTOME_G_PROTEIN_BETA_GAMMA_SIGNALLING		21	0.485002	1.52134	0.0415913	0.0767108	1	4530	tags=67%, list=29%, signal=94%
REACTOME_GLYCOSPHINGOLIPID_METABOLISM	REACTOME_GLYCOSPHINGOLIPID_METABOLISM		29	0.448394	1.51392	0.0316901	0.0801894	1	3269	tags=41%, list=21%, signal=52%
REACTOME_RESPONSE_TO_ELEVATED_PLATELET_CYTOSOLIC_CA2_	REACTOME_RESPONSE_TO_ELEVATED_PLATELET_CYTOSOLIC_CA2_		68	0.370915	1.50397	0.0217755	0.0853777	1	4428	tags=43%, list=29%, signal=59%
REACTOME_SPHINGOLIPID_METABOLISM	REACTOME_SPHINGOLIPID_METABOLISM		55	0.390292	1.48719	0.01849	0.0957737	1	4233	tags=44%, list=27%, signal=60%
REACTOME_MUSCLE_CONTRACTION	REACTOME_MUSCLE_CONTRACTION		35	0.416692	1.48477	0.034188	0.0964743	1	3496	tags=34%, list=23%, signal=44%
REACTOME_DOWNSTREAM_SIGNALING_OF_ACTIVATED_FGFR	REACTOME_DOWNSTREAM_SIGNALING_OF_ACTIVATED_FGFR		83	0.34895	1.47519	0.0170648	0.101958	1	4431	tags=42%, list=29%, signal=59%
REACTOME_GABA_RECEPTOR_ACTIVATION	REACTOME_GABA_RECEPTOR_ACTIVATION		26	0.448662	1.47361	0.0424779	0.1022	1	2852	tags=38%, list=18%, signal=47%
REACTOME_ACTIVATION_OF_KAINATE_RECEPTORS_UPON_GLUTAMATE_BINDING	REACTOME_ACTIVATION_OF_KAINATE_RECEPTORS_UPON_GLUTAMATE_BINDING		20	0.465273	1.47028	0.0579439	0.103555	1	2124	tags=35%, list=14%, signal=41%
REACTOME_REGULATION_OF_WATER_BALANCE_BY_RENAL_AQUAPORINS	REACTOME_REGULATION_OF_WATER_BALANCE_BY_RENAL_AQUAPORINS		32	0.419299	1.46712	0.0454545	0.105065	1	4612	tags=59%, list=30%, signal=84%
REACTOME_THROMBIN_SIGNALLING_THROUGH_PROTEINASE_ACTIVATED_RECEPTORS_PARS	REACTOME_THROMBIN_SIGNALLING_THROUGH_PROTEINASE_ACTIVATED_RECEPTORS_PARS		24	0.44596	1.46293	0.0327022	0.107049	1	3559	tags=42%, list=23%, signal=54%
REACTOME_SIGNALING_BY_FGFR1_FUSION_MUTANTS	REACTOME_SIGNALING_BY_FGFR1_FUSION_MUTANTS		18	0.484109	1.46017	0.0492701	0.107972	1	1930	tags=33%, list=12%, signal=38%
REACTOME_NUCLEAR_EVENTS_KINASE_AND_TRANSCRIPTION_FACTOR_ACTIVATION	REACTOME_NUCLEAR_EVENTS_KINASE_AND_TRANSCRIPTION_FACTOR_ACTIVATION		24	0.450677	1.45765	0.0609319	0.10846	1	4133	tags=33%, list=27%, signal=45%
REACTOME_THROMBOXANE_SIGNALLING_THROUGH_TP_RECEPTOR	REACTOME_THROMBOXANE_SIGNALLING_THROUGH_TP_RECEPTOR		16	0.498638	1.45448	0.0568384	0.10983	1	2638	tags=44%, list=17%, signal=53%
REACTOME_SIGNALING_BY_FGFR_IN_DISEASE	REACTOME_SIGNALING_BY_FGFR_IN_DISEASE		108	0.321292	1.44913	0.0255255	0.112923	1	4431	tags=39%, list=29%, signal=54%
REACTOME_GLUCAGON_SIGNALING_IN_METABOLIC_REGULATION	REACTOME_GLUCAGON_SIGNALING_IN_METABOLIC_REGULATION		25	0.44902	1.4451	0.0519481	0.114736	1	3559	tags=52%, list=23%, signal=67%
REACTOME_ACTIVATED_TLR4_SIGNALLING	REACTOME_ACTIVATED_TLR4_SIGNALLING		87	0.343243	1.44451	0.0233281	0.114089	1	4443	tags=40%, list=29%, signal=56%
REACTOME_NEURONAL_SYSTEM	REACTOME_NEURONAL_SYSTEM		160	0.302634	1.42772	0.0176991	0.126499	1	3277	tags=29%, list=21%, signal=36%
REACTOME_REGULATION_OF_INSULIN_SECRETION	REACTOME_REGULATION_OF_INSULIN_SECRETION		67	0.348073	1.42388	0.0300501	0.128562	1	3671	tags=40%, list=24%, signal=53%
REACTOME_PHOSPHOLIPID_METABOLISM	REACTOME_PHOSPHOLIPID_METABOLISM		167	0.301954	1.42318	0.0106383	0.128002	1	4233	tags=38%, list=27%, signal=52%
REACTOME_AQUAPORIN_MEDIATED_TRANSPORT	REACTOME_AQUAPORIN_MEDIATED_TRANSPORT		34	0.406942	1.42255	0.0488246	0.127441	1	4612	tags=56%, list=30%, signal=79%
REACTOME_TRAF6_MEDIATED_INDUCTION_OF_NFKB_AND_MAP_KINASES_UPON_TLR7_8_OR_9_ACTIVATION	REACTOME_TRAF6_MEDIATED_INDUCTION_OF_NFKB_AND_MAP_KINASES_UPON_TLR7_8_OR_9_ACTIVATION		71	0.348309	1.4223	0.0278232	0.12649	1	3584	tags=35%, list=23%, signal=46%
REACTOME_SEMA4D_INDUCED_CELL_MIGRATION_AND_GROWTH_CONE_COLLAPSE	REACTOME_SEMA4D_INDUCED_CELL_MIGRATION_AND_GROWTH_CONE_COLLAPSE		24	0.434727	1.41575	0.0638686	0.130966	1	5422	tags=58%, list=35%, signal=90%
REACTOME_CLASS_B_2_SECRETIN_FAMILY_RECEPTORS	REACTOME_CLASS_B_2_SECRETIN_FAMILY_RECEPTORS		49	0.378709	1.41192	0.0458404	0.133286	1	3164	tags=33%, list=20%, signal=41%
REACTOME_G_BETA_GAMMA_SIGNALLING_THROUGH_PI3KGAMMA	REACTOME_G_BETA_GAMMA_SIGNALLING_THROUGH_PI3KGAMMA		18	0.464857	1.40687	0.0742115	0.136676	1	4530	tags=67%, list=29%, signal=94%
REACTOME_ANTIGEN_PROCESSING_CROSS_PRESENTATION	REACTOME_ANTIGEN_PROCESSING_CROSS_PRESENTATION		64	0.350625	1.4051	0.0463576	0.136781	1	3300	tags=31%, list=21%, signal=40%
REACTOME_INTEGRATION_OF_ENERGY_METABOLISM	REACTOME_INTEGRATION_OF_ENERGY_METABOLISM		94	0.324828	1.39771	0.0372771	0.142367	1	2964	tags=31%, list=19%, signal=38%
REACTOME_COMPLEMENT_CASCADE	REACTOME_COMPLEMENT_CASCADE		15	0.498034	1.39622	0.0892857	0.142369	1	2043	tags=40%, list=13%, signal=46%
REACTOME_GABA_B_RECEPTOR_ACTIVATION	REACTOME_GABA_B_RECEPTOR_ACTIVATION		24	0.435466	1.39317	0.0765125	0.143972	1	2852	tags=38%, list=18%, signal=46%
REACTOME_LATENT_INFECTION_OF_HOMO_SAPIENS_WITH_MYCOBACTERIUM_TUBERCULOSIS	REACTOME_LATENT_INFECTION_OF_HOMO_SAPIENS_WITH_MYCOBACTERIUM_TUBERCULOSIS		26	0.411109	1.38997	0.0940767	0.145542	1	4364	tags=42%, list=28%, signal=59%
REACTOME_PI_METABOLISM	REACTOME_PI_METABOLISM		46	0.372747	1.38459	0.0753769	0.149189	1	5017	tags=57%, list=32%, signal=83%
REACTOME_MYD88_MAL_CASCADE_INITIATED_ON_PLASMA_MEMBRANE	REACTOME_MYD88_MAL_CASCADE_INITIATED_ON_PLASMA_MEMBRANE		77	0.328088	1.3795	0.0470779	0.152638	1	3113	tags=30%, list=20%, signal=37%
REACTOME_PRE_NOTCH_EXPRESSION_AND_PROCESSING	REACTOME_PRE_NOTCH_EXPRESSION_AND_PROCESSING		36	0.378236	1.37808	0.0852174	0.152601	1	4429	tags=53%, list=29%, signal=74%
REACTOME_SIGNALING_BY_FGFR_MUTANTS	REACTOME_SIGNALING_BY_FGFR_MUTANTS		34	0.381559	1.36862	0.0921986	0.160622	1	2431	tags=29%, list=16%, signal=35%
REACTOME_TAK1_ACTIVATES_NFKB_BY_PHOSPHORYLATION_AND_ACTIVATION_OF_IKKS_COMPLEX	REACTOME_TAK1_ACTIVATES_NFKB_BY_PHOSPHORYLATION_AND_ACTIVATION_OF_IKKS_COMPLEX		21	0.441998	1.36603	0.104129	0.161782	1	3113	tags=43%, list=20%, signal=54%
REACTOME_MAP_KINASE_ACTIVATION_IN_TLR_CASCADE	REACTOME_MAP_KINASE_ACTIVATION_IN_TLR_CASCADE		48	0.348569	1.35874	0.0640569	0.167296	1	3584	tags=35%, list=23%, signal=46%
REACTOME_NEUROTRANSMITTER_RECEPTOR_BINDING_AND_DOWNSTREAM_TRANSMISSION_IN_THE_POSTSYNAPTIC_CELL	REACTOME_NEUROTRANSMITTER_RECEPTOR_BINDING_AND_DOWNSTREAM_TRANSMISSION_IN_THE_POSTSYNAPTIC_CELL		77	0.323267	1.3551	0.0571895	0.169883	1	3605	tags=32%, list=23%, signal=42%
REACTOME_KERATAN_SULFATE_BIOSYNTHESIS	REACTOME_KERATAN_SULFATE_BIOSYNTHESIS		20	0.426154	1.34979	0.118095	0.173734	1	4851	tags=60%, list=31%, signal=87%
REACTOME_SIGNALING_BY_FGFR	REACTOME_SIGNALING_BY_FGFR		94	0.313009	1.34861	0.0521472	0.173451	1	4431	tags=39%, list=29%, signal=55%
REACTOME_PHASE1_FUNCTIONALIZATION_OF_COMPOUNDS	REACTOME_PHASE1_FUNCTIONALIZATION_OF_COMPOUNDS		27	0.401613	1.34246	0.119508	0.17878	1	4414	tags=52%, list=29%, signal=72%
REACTOME_SIGNALLING_BY_NGF	REACTOME_SIGNALLING_BY_NGF		201	0.278688	1.34124	0.0200286	0.178705	1	3368	tags=27%, list=22%, signal=35%
REACTOME_MYOGENESIS	REACTOME_MYOGENESIS		20	0.439303	1.33831	0.134301	0.180294	1	3719	tags=50%, list=24%, signal=66%
REACTOME_FORMATION_OF_FIBRIN_CLOT_CLOTTING_CASCADE	REACTOME_FORMATION_OF_FIBRIN_CLOT_CLOTTING_CASCADE		21	0.431692	1.33222	0.112933	0.185514	1	3055	tags=38%, list=20%, signal=47%
REACTOME_IRON_UPTAKE_AND_TRANSPORT	REACTOME_IRON_UPTAKE_AND_TRANSPORT		30	0.384994	1.32276	0.106897	0.194496	1	4364	tags=43%, list=28%, signal=60%
REACTOME_ADP_SIGNALLING_THROUGH_P2RY1	REACTOME_ADP_SIGNALLING_THROUGH_P2RY1		17	0.446321	1.31574	0.1529	0.200767	1	2574	tags=35%, list=17%, signal=42%
REACTOME_PTM_GAMMA_CARBOXYLATION_HYPUSINE_FORMATION_AND_ARYLSULFATASE_ACTIVATION	REACTOME_PTM_GAMMA_CARBOXYLATION_HYPUSINE_FORMATION_AND_ARYLSULFATASE_ACTIVATION		20	0.407132	1.29344	0.165505	0.227145	1	1978	tags=25%, list=13%, signal=29%
REACTOME_AMYLOIDS	REACTOME_AMYLOIDS		21	0.401055	1.27714	0.155009	0.24742	1	3436	tags=38%, list=22%, signal=49%
REACTOME_NOD1_2_SIGNALING_PATHWAY	REACTOME_NOD1_2_SIGNALING_PATHWAY		29	0.37108	1.26234	0.161121	0.2663	1	3192	tags=41%, list=21%, signal=52%
REACTOME_ER_PHAGOSOME_PATHWAY	REACTOME_ER_PHAGOSOME_PATHWAY		52	0.32797	1.26201	0.141903	0.264704	1	806	tags=12%, list=5%, signal=12%
REACTOME_NUCLEOTIDE_BINDING_DOMAIN_LEUCINE_RICH_REPEAT_CONTAINING_RECEPTOR_NLR_SIGNALING_PATHWAYS	REACTOME_NUCLEOTIDE_BINDING_DOMAIN_LEUCINE_RICH_REPEAT_CONTAINING_RECEPTOR_NLR_SIGNALING_PATHWAYS		41	0.342545	1.26179	0.121864	0.263048	1	4458	tags=49%, list=29%, signal=68%
REACTOME_MAPK_TARGETS_NUCLEAR_EVENTS_MEDIATED_BY_MAP_KINASES	REACTOME_MAPK_TARGETS_NUCLEAR_EVENTS_MEDIATED_BY_MAP_KINASES		29	0.366857	1.25334	0.155594	0.273385	1	3511	tags=31%, list=23%, signal=40%
REACTOME_NFKB_AND_MAP_KINASES_ACTIVATION_MEDIATED_BY_TLR4_SIGNALING_REPERTOIRE	REACTOME_NFKB_AND_MAP_KINASES_ACTIVATION_MEDIATED_BY_TLR4_SIGNALING_REPERTOIRE		67	0.311081	1.252	0.129393	0.273197	1	3584	tags=33%, list=23%, signal=43%
REACTOME_RORA_ACTIVATES_CIRCADIAN_EXPRESSION	REACTOME_RORA_ACTIVATES_CIRCADIAN_EXPRESSION		23	0.398467	1.24763	0.177215	0.277841	1	5281	tags=48%, list=34%, signal=73%
REACTOME_SIGNALING_BY_ERBB2	REACTOME_SIGNALING_BY_ERBB2		94	0.285414	1.24432	0.116314	0.280662	1	3643	tags=30%, list=24%, signal=39%
REACTOME_SIGNALING_BY_INSULIN_RECEPTOR	REACTOME_SIGNALING_BY_INSULIN_RECEPTOR		88	0.289729	1.23846	0.118123	0.287237	1	4444	tags=38%, list=29%, signal=52%
REACTOME_ERK_MAPK_TARGETS	REACTOME_ERK_MAPK_TARGETS		21	0.391497	1.23062	0.193825	0.297385	1	4133	tags=29%, list=27%, signal=39%
REACTOME_SIGNALING_BY_NOTCH	REACTOME_SIGNALING_BY_NOTCH		88	0.29002	1.22615	0.125612	0.302498	1	4429	tags=42%, list=29%, signal=59%
REACTOME_CLASS_I_MHC_MEDIATED_ANTIGEN_PROCESSING_PRESENTATION	REACTOME_CLASS_I_MHC_MEDIATED_ANTIGEN_PROCESSING_PRESENTATION		213	0.252494	1.2258	0.0977012	0.300856	1	4263	tags=30%, list=28%, signal=40%
REACTOME_SHC_MEDIATED_CASCADE	REACTOME_SHC_MEDIATED_CASCADE		16	0.424817	1.22273	0.2	0.303989	1	4349	tags=56%, list=28%, signal=78%
REACTOME_LYSOSOME_VESICLE_BIOGENESIS	REACTOME_LYSOSOME_VESICLE_BIOGENESIS		21	0.386402	1.21509	0.197952	0.313829	1	5756	tags=57%, list=37%, signal=91%
REACTOME_CIRCADIAN_REPRESSION_OF_EXPRESSION_BY_REV_ERBA	REACTOME_CIRCADIAN_REPRESSION_OF_EXPRESSION_BY_REV_ERBA		21	0.3947	1.21439	0.21223	0.312785	1	4862	tags=43%, list=31%, signal=62%
REACTOME_CELL_CELL_COMMUNICATION	REACTOME_CELL_CELL_COMMUNICATION		85	0.286732	1.21305	0.158147	0.312933	1	4370	tags=40%, list=28%, signal=55%
REACTOME_CELL_CELL_JUNCTION_ORGANIZATION	REACTOME_CELL_CELL_JUNCTION_ORGANIZATION		34	0.339035	1.21187	0.176056	0.312695	1	1854	tags=24%, list=12%, signal=27%
REACTOME_GLUCAGON_TYPE_LIGAND_RECEPTORS	REACTOME_GLUCAGON_TYPE_LIGAND_RECEPTORS		17	0.414515	1.20705	0.215356	0.318218	1	2441	tags=41%, list=16%, signal=49%
REACTOME_PI3K_CASCADE	REACTOME_PI3K_CASCADE		55	0.307016	1.20572	0.179715	0.318193	1	4444	tags=42%, list=29%, signal=58%
REACTOME_TRANSMISSION_ACROSS_CHEMICAL_SYNAPSES	REACTOME_TRANSMISSION_ACROSS_CHEMICAL_SYNAPSES		111	0.267424	1.1987	0.148872	0.327512	1	3605	tags=29%, list=23%, signal=37%
REACTOME_SIGNALING_BY_EGFR_IN_CANCER	REACTOME_SIGNALING_BY_EGFR_IN_CANCER		103	0.274608	1.19588	0.154818	0.329808	1	4497	tags=38%, list=29%, signal=53%
REACTOME_TRIF_MEDIATED_TLR3_SIGNALING	REACTOME_TRIF_MEDIATED_TLR3_SIGNALING		69	0.291288	1.18366	0.20034	0.348317	1	4443	tags=39%, list=29%, signal=55%
REACTOME_TRANSPORT_TO_THE_GOLGI_AND_SUBSEQUENT_MODIFICATION	REACTOME_TRANSPORT_TO_THE_GOLGI_AND_SUBSEQUENT_MODIFICATION		30	0.34513	1.18281	0.215054	0.347466	1	4073	tags=37%, list=26%, signal=50%
REACTOME_SPHINGOLIPID_DE_NOVO_BIOSYNTHESIS	REACTOME_SPHINGOLIPID_DE_NOVO_BIOSYNTHESIS		26	0.361375	1.17422	0.248598	0.360291	1	4233	tags=42%, list=27%, signal=58%
REACTOME_INSULIN_RECEPTOR_SIGNALLING_CASCADE	REACTOME_INSULIN_RECEPTOR_SIGNALLING_CASCADE		70	0.28724	1.16813	0.212318	0.368511	1	4444	tags=39%, list=29%, signal=54%
REACTOME_SIGNALING_BY_HIPPO	REACTOME_SIGNALING_BY_HIPPO		20	0.377501	1.16599	0.257036	0.37014	1	4325	tags=45%, list=28%, signal=62%
REACTOME_ACTIVATED_AMPK_STIMULATES_FATTY_ACID_OXIDATION_IN_MUSCLE	REACTOME_ACTIVATED_AMPK_STIMULATES_FATTY_ACID_OXIDATION_IN_MUSCLE		17	0.398965	1.16203	0.261023	0.374921	1	3364	tags=35%, list=22%, signal=45%
REACTOME_TIE2_SIGNALING	REACTOME_TIE2_SIGNALING		16	0.399229	1.14186	0.282004	0.410134	1	3643	tags=50%, list=24%, signal=65%
REACTOME_TRANSMEMBRANE_TRANSPORT_OF_SMALL_MOLECULES	REACTOME_TRANSMEMBRANE_TRANSPORT_OF_SMALL_MOLECULES		280	0.228659	1.13671	0.168022	0.417496	1	3158	tags=25%, list=20%, signal=30%
REACTOME_INHIBITION_OF_INSULIN_SECRETION_BY_ADRENALINE_NORADRENALINE	REACTOME_INHIBITION_OF_INSULIN_SECRETION_BY_ADRENALINE_NORADRENALINE		18	0.375697	1.13299	0.271157	0.421859	1	3559	tags=44%, list=23%, signal=58%
REACTOME_NEGATIVE_REGULATION_OF_FGFR_SIGNALING	REACTOME_NEGATIVE_REGULATION_OF_FGFR_SIGNALING		24	0.341469	1.12737	0.267135	0.429907	1	4349	tags=46%, list=28%, signal=64%
REACTOME_PI_3K_CASCADE	REACTOME_PI_3K_CASCADE		42	0.297801	1.11496	0.288625	0.451974	1	4431	tags=40%, list=29%, signal=57%
REACTOME_AMINO_ACID_AND_OLIGOPEPTIDE_SLC_TRANSPORTERS	REACTOME_AMINO_ACID_AND_OLIGOPEPTIDE_SLC_TRANSPORTERS		38	0.307816	1.10743	0.32562	0.463994	1	2446	tags=24%, list=16%, signal=28%
REACTOME_CELL_JUNCTION_ORGANIZATION	REACTOME_CELL_JUNCTION_ORGANIZATION		52	0.285591	1.10683	0.28243	0.462476	1	1854	tags=19%, list=12%, signal=22%
REACTOME_G_ALPHA1213_SIGNALLING_EVENTS	REACTOME_G_ALPHA1213_SIGNALLING_EVENTS		61	0.280595	1.10623	0.267769	0.461172	1	2817	tags=28%, list=18%, signal=34%
REACTOME_HS_GAG_DEGRADATION	REACTOME_HS_GAG_DEGRADATION		17	0.36591	1.10375	0.324138	0.463016	1	3925	tags=47%, list=25%, signal=63%
REACTOME_INTERACTION_BETWEEN_L1_AND_ANKYRINS	REACTOME_INTERACTION_BETWEEN_L1_AND_ANKYRINS		15	0.375125	1.10308	0.317343	0.461809	1	3175	tags=40%, list=21%, signal=50%
REACTOME_ABC_FAMILY_PROTEINS_MEDIATED_TRANSPORT	REACTOME_ABC_FAMILY_PROTEINS_MEDIATED_TRANSPORT		22	0.352129	1.09684	0.333333	0.471462	1	3158	tags=36%, list=20%, signal=46%
REACTOME_ION_CHANNEL_TRANSPORT	REACTOME_ION_CHANNEL_TRANSPORT		26	0.330441	1.0886	0.328231	0.486291	1	3134	tags=35%, list=20%, signal=43%
REACTOME_JNK_C_JUN_KINASES_PHOSPHORYLATION_AND_ACTIVATION_MEDIATED_BY_ACTIVATED_HUMAN_TAK1	REACTOME_JNK_C_JUN_KINASES_PHOSPHORYLATION_AND_ACTIVATION_MEDIATED_BY_ACTIVATED_HUMAN_TAK1		15	0.389808	1.08725	0.346939	0.486201	1	2797	tags=47%, list=18%, signal=57%
REACTOME_CITRIC_ACID_CYCLE_TCA_CYCLE	REACTOME_CITRIC_ACID_CYCLE_TCA_CYCLE		18	0.369871	1.08621	0.336347	0.485676	1	5233	tags=56%, list=34%, signal=84%
REACTOME_FRS2_MEDIATED_CASCADE	REACTOME_FRS2_MEDIATED_CASCADE		24	0.333107	1.07585	0.365591	0.504716	1	5658	tags=58%, list=37%, signal=92%
REACTOME_SIGNALING_BY_RHO_GTPASES	REACTOME_SIGNALING_BY_RHO_GTPASES		105	0.242236	1.07176	0.31877	0.510544	1	4236	tags=34%, list=27%, signal=47%
REACTOME_HEPARAN_SULFATE_HEPARIN_HS_GAG_METABOLISM	REACTOME_HEPARAN_SULFATE_HEPARIN_HS_GAG_METABOLISM		39	0.298509	1.06932	0.34687	0.512767	1	3925	tags=36%, list=25%, signal=48%
REACTOME_PLATELET_SENSITIZATION_BY_LDL	REACTOME_PLATELET_SENSITIZATION_BY_LDL		16	0.368625	1.0688	0.372439	0.51081	1	2574	tags=25%, list=17%, signal=30%
REACTOME_ACTIVATED_NOTCH1_TRANSMITS_SIGNAL_TO_THE_NUCLEUS	REACTOME_ACTIVATED_NOTCH1_TRANSMITS_SIGNAL_TO_THE_NUCLEUS		23	0.332721	1.05934	0.392427	0.528442	1	3929	tags=43%, list=25%, signal=58%
REACTOME_NUCLEAR_SIGNALING_BY_ERBB4	REACTOME_NUCLEAR_SIGNALING_BY_ERBB4		29	0.310866	1.04907	0.40885	0.547987	1	4392	tags=38%, list=28%, signal=53%
REACTOME_G_PROTEIN_ACTIVATION	REACTOME_G_PROTEIN_ACTIVATION		16	0.356285	1.04719	0.406998	0.549116	1	5741	tags=75%, list=37%, signal=119%
REACTOME_FACTORS_INVOLVED_IN_MEGAKARYOCYTE_DEVELOPMENT_AND_PLATELET_PRODUCTION	REACTOME_FACTORS_INVOLVED_IN_MEGAKARYOCYTE_DEVELOPMENT_AND_PLATELET_PRODUCTION		88	0.245389	1.04059	0.380165	0.560595	1	3561	tags=26%, list=23%, signal=34%
REACTOME_GRB2_SOS_PROVIDES_LINKAGE_TO_MAPK_SIGNALING_FOR_INTERGRINS_	REACTOME_GRB2_SOS_PROVIDES_LINKAGE_TO_MAPK_SIGNALING_FOR_INTERGRINS_		15	0.364688	1.03851	0.385813	0.562062	1	5230	tags=53%, list=34%, signal=81%
REACTOME_L1CAM_INTERACTIONS	REACTOME_L1CAM_INTERACTIONS		69	0.259196	1.03502	0.38126	0.566757	1	3791	tags=32%, list=25%, signal=42%
REACTOME_TIGHT_JUNCTION_INTERACTIONS	REACTOME_TIGHT_JUNCTION_INTERACTIONS		20	0.329666	1.02906	0.429856	0.577047	1	1854	tags=20%, list=12%, signal=23%
REACTOME_ANTIVIRAL_MECHANISM_BY_IFN_STIMULATED_GENES	REACTOME_ANTIVIRAL_MECHANISM_BY_IFN_STIMULATED_GENES		63	0.255259	1.02861	0.405145	0.574993	1	1106	tags=14%, list=7%, signal=15%
REACTOME_BMAL1_CLOCK_NPAS2_ACTIVATES_CIRCADIAN_EXPRESSION	REACTOME_BMAL1_CLOCK_NPAS2_ACTIVATES_CIRCADIAN_EXPRESSION		33	0.29733	1.02811	0.416244	0.572963	1	5098	tags=45%, list=33%, signal=68%
REACTOME_CROSS_PRESENTATION_OF_SOLUBLE_EXOGENOUS_ANTIGENS_ENDOSOMES	REACTOME_CROSS_PRESENTATION_OF_SOLUBLE_EXOGENOUS_ANTIGENS_ENDOSOMES		44	0.271448	1.02553	0.410684	0.575706	1	3300	tags=25%, list=21%, signal=32%
REACTOME_DOWNSTREAM_SIGNALING_EVENTS_OF_B_CELL_RECEPTOR_BCR	REACTOME_DOWNSTREAM_SIGNALING_EVENTS_OF_B_CELL_RECEPTOR_BCR		90	0.237838	1.01764	0.413846	0.590134	1	3300	tags=22%, list=21%, signal=28%
REACTOME_ACTIVATION_OF_NF_KAPPAB_IN_B_CELLS	REACTOME_ACTIVATION_OF_NF_KAPPAB_IN_B_CELLS		59	0.254078	1.01673	0.455285	0.589006	1	3300	tags=24%, list=21%, signal=30%
REACTOME_TRANSFERRIN_ENDOCYTOSIS_AND_RECYCLING	REACTOME_TRANSFERRIN_ENDOCYTOSIS_AND_RECYCLING		21	0.322501	1.01409	0.425725	0.591754	1	886	tags=14%, list=6%, signal=15%
REACTOME_MHC_CLASS_II_ANTIGEN_PRESENTATION	REACTOME_MHC_CLASS_II_ANTIGEN_PRESENTATION		73	0.247042	1.01031	0.442188	0.597183	1	4329	tags=30%, list=28%, signal=42%
REACTOME_TRANSPORT_OF_GLUCOSE_AND_OTHER_SUGARS_BILE_SALTS_AND_ORGANIC_ACIDS_METAL_IONS_AND_AMINE_COMPOUNDS	REACTOME_TRANSPORT_OF_GLUCOSE_AND_OTHER_SUGARS_BILE_SALTS_AND_ORGANIC_ACIDS_METAL_IONS_AND_AMINE_COMPOUNDS		55	0.259309	1.0098	0.413621	0.59506	1	4173	tags=36%, list=27%, signal=50%
REACTOME_ION_TRANSPORT_BY_P_TYPE_ATPASES	REACTOME_ION_TRANSPORT_BY_P_TYPE_ATPASES		24	0.304607	0.984344	0.505495	0.6496	1	5142	tags=58%, list=33%, signal=87%
REACTOME_HOST_INTERACTIONS_OF_HIV_FACTORS	REACTOME_HOST_INTERACTIONS_OF_HIV_FACTORS		112	0.224631	0.98093	0.498525	0.654099	1	806	tags=9%, list=5%, signal=9%
REACTOME_SIGNALING_BY_NOTCH1	REACTOME_SIGNALING_BY_NOTCH1		62	0.245823	0.978768	0.482704	0.655692	1	4931	tags=40%, list=32%, signal=59%
REACTOME_RIP_MEDIATED_NFKB_ACTIVATION_VIA_DAI	REACTOME_RIP_MEDIATED_NFKB_ACTIVATION_VIA_DAI		16	0.320117	0.9391	0.555351	0.744951	1	4443	tags=44%, list=29%, signal=61%
REACTOME_APOPTOTIC_CLEAVAGE_OF_CELLULAR_PROTEINS	REACTOME_APOPTOTIC_CLEAVAGE_OF_CELLULAR_PROTEINS		34	0.266941	0.92889	0.555755	0.765454	1	739	tags=12%, list=5%, signal=12%
REACTOME_SIGNALLING_TO_ERKS	REACTOME_SIGNALLING_TO_ERKS		33	0.261126	0.917908	0.602862	0.787692	1	3643	tags=27%, list=24%, signal=36%
REACTOME_METABOLISM_OF_CARBOHYDRATES	REACTOME_METABOLISM_OF_CARBOHYDRATES		190	0.192372	0.917134	0.67218	0.785502	1	4510	tags=32%, list=29%, signal=45%
REACTOME_ANTIGEN_PROCESSING_UBIQUITINATION_PROTEASOME_DEGRADATION	REACTOME_ANTIGEN_PROCESSING_UBIQUITINATION_PROTEASOME_DEGRADATION		183	0.189056	0.908601	0.697274	0.801098	1	3814	tags=22%, list=25%, signal=29%
REACTOME_TRANS_GOLGI_NETWORK_VESICLE_BUDDING	REACTOME_TRANS_GOLGI_NETWORK_VESICLE_BUDDING		52	0.234329	0.900377	0.615132	0.817156	1	4149	tags=31%, list=27%, signal=42%
REACTOME_SIGNALING_BY_ERBB4	REACTOME_SIGNALING_BY_ERBB4		78	0.214132	0.896345	0.649847	0.822538	1	4497	tags=32%, list=29%, signal=45%
REACTOME_NUCLEAR_RECEPTOR_TRANSCRIPTION_PATHWAY	REACTOME_NUCLEAR_RECEPTOR_TRANSCRIPTION_PATHWAY		35	0.253011	0.896279	0.64094	0.818696	1	3917	tags=34%, list=25%, signal=46%
REACTOME_ACTIVATION_OF_NMDA_RECEPTOR_UPON_GLUTAMATE_BINDING_AND_POSTSYNAPTIC_EVENTS	REACTOME_ACTIVATION_OF_NMDA_RECEPTOR_UPON_GLUTAMATE_BINDING_AND_POSTSYNAPTIC_EVENTS		29	0.262778	0.894515	0.627622	0.819166	1	5851	tags=55%, list=38%, signal=89%
REACTOME_PI3K_EVENTS_IN_ERBB4_SIGNALING	REACTOME_PI3K_EVENTS_IN_ERBB4_SIGNALING		35	0.248414	0.891066	0.639731	0.823062	1	1930	tags=17%, list=12%, signal=20%
REACTOME_INWARDLY_RECTIFYING_K_CHANNELS	REACTOME_INWARDLY_RECTIFYING_K_CHANNELS		15	0.314276	0.887856	0.606498	0.826665	1	2413	tags=27%, list=16%, signal=32%
REACTOME_METABOLISM_OF_LIPIDS_AND_LIPOPROTEINS	REACTOME_METABOLISM_OF_LIPIDS_AND_LIPOPROTEINS		383	0.171023	0.88173	0.821429	0.836337	1	4414	tags=32%, list=29%, signal=43%
REACTOME_N_GLYCAN_ANTENNAE_ELONGATION_IN_THE_MEDIAL_TRANS_GOLGI	REACTOME_N_GLYCAN_ANTENNAE_ELONGATION_IN_THE_MEDIAL_TRANS_GOLGI		16	0.304394	0.877258	0.64313	0.842034	1	1521	tags=19%, list=10%, signal=21%
REACTOME_NEPHRIN_INTERACTIONS	REACTOME_NEPHRIN_INTERACTIONS		16	0.297389	0.870105	0.638577	0.853869	1	3179	tags=38%, list=21%, signal=47%
REACTOME_DARPP_32_EVENTS	REACTOME_DARPP_32_EVENTS		23	0.272132	0.865007	0.669118	0.860948	1	4373	tags=39%, list=28%, signal=54%
REACTOME_APOPTOSIS	REACTOME_APOPTOSIS		129	0.1876	0.854142	0.779141	0.880415	1	904	tags=8%, list=6%, signal=8%
REACTOME_GAB1_SIGNALOSOME	REACTOME_GAB1_SIGNALOSOME		36	0.240746	0.851194	0.718166	0.882769	1	4497	tags=36%, list=29%, signal=51%
REACTOME_SYNTHESIS_OF_PIPS_AT_THE_GOLGI_MEMBRANE	REACTOME_SYNTHESIS_OF_PIPS_AT_THE_GOLGI_MEMBRANE		16	0.285976	0.841887	0.697632	0.897536	1	4066	tags=44%, list=26%, signal=59%
REACTOME_SIGNALING_BY_ROBO_RECEPTOR	REACTOME_SIGNALING_BY_ROBO_RECEPTOR		27	0.254134	0.841653	0.712477	0.893816	1	4214	tags=37%, list=27%, signal=51%
REACTOME_PKB_MEDIATED_EVENTS	REACTOME_PKB_MEDIATED_EVENTS		28	0.251035	0.840172	0.685252	0.892809	1	5393	tags=43%, list=35%, signal=66%
REACTOME_PRE_NOTCH_TRANSCRIPTION_AND_TRANSLATION	REACTOME_PRE_NOTCH_TRANSCRIPTION_AND_TRANSLATION		22	0.269609	0.839055	0.67951	0.890987	1	4365	tags=45%, list=28%, signal=63%
REACTOME_SLC_MEDIATED_TRANSMEMBRANE_TRANSPORT	REACTOME_SLC_MEDIATED_TRANSMEMBRANE_TRANSPORT		171	0.177546	0.835622	0.843478	0.894076	1	2446	tags=18%, list=16%, signal=21%
REACTOME_STRIATED_MUSCLE_CONTRACTION	REACTOME_STRIATED_MUSCLE_CONTRACTION		16	0.278732	0.82636	0.706865	0.908985	1	2472	tags=19%, list=16%, signal=22%
REACTOME_REGULATION_OF_ORNITHINE_DECARBOXYLASE_ODC	REACTOME_REGULATION_OF_ORNITHINE_DECARBOXYLASE_ODC		46	0.218248	0.826154	0.725044	0.905267	1	3344	tags=22%, list=22%, signal=28%
REACTOME_PI3K_AKT_ACTIVATION	REACTOME_PI3K_AKT_ACTIVATION		35	0.234072	0.825122	0.741472	0.903274	1	3179	tags=26%, list=21%, signal=32%
REACTOME_TRANSPORT_OF_INORGANIC_CATIONS_ANIONS_AND_AMINO_ACIDS_OLIGOPEPTIDES	REACTOME_TRANSPORT_OF_INORGANIC_CATIONS_ANIONS_AND_AMINO_ACIDS_OLIGOPEPTIDES		67	0.201852	0.819818	0.789727	0.90952	1	2446	tags=18%, list=16%, signal=21%
REACTOME_ENERGY_DEPENDENT_REGULATION_OF_MTOR_BY_LKB1_AMPK	REACTOME_ENERGY_DEPENDENT_REGULATION_OF_MTOR_BY_LKB1_AMPK		17	0.277554	0.816748	0.71298	0.911393	1	5393	tags=47%, list=35%, signal=72%
REACTOME_ASPARAGINE_N_LINKED_GLYCOSYLATION	REACTOME_ASPARAGINE_N_LINKED_GLYCOSYLATION		76	0.19623	0.816211	0.791667	0.90826	1	3087	tags=22%, list=20%, signal=28%
REACTOME_APOPTOTIC_EXECUTION_PHASE	REACTOME_APOPTOTIC_EXECUTION_PHASE		44	0.219116	0.815592	0.773246	0.905364	1	739	tags=9%, list=5%, signal=10%
REACTOME_VIF_MEDIATED_DEGRADATION_OF_APOBEC3G	REACTOME_VIF_MEDIATED_DEGRADATION_OF_APOBEC3G		45	0.211382	0.792271	0.826758	0.942398	1	657	tags=7%, list=4%, signal=7%
REACTOME_AUTODEGRADATION_OF_THE_E3_UBIQUITIN_LIGASE_COP1	REACTOME_AUTODEGRADATION_OF_THE_E3_UBIQUITIN_LIGASE_COP1		45	0.207554	0.789106	0.837288	0.943526	1	657	tags=7%, list=4%, signal=7%
REACTOME_CIRCADIAN_CLOCK	REACTOME_CIRCADIAN_CLOCK		47	0.205717	0.782536	0.827471	0.949811	1	4605	tags=36%, list=30%, signal=51%
REACTOME_SIGNALLING_TO_RAS	REACTOME_SIGNALLING_TO_RAS		25	0.237053	0.781006	0.803922	0.948188	1	3643	tags=28%, list=24%, signal=37%
REACTOME_CDK_MEDIATED_PHOSPHORYLATION_AND_REMOVAL_OF_CDC6	REACTOME_CDK_MEDIATED_PHOSPHORYLATION_AND_REMOVAL_OF_CDC6		45	0.20695	0.776475	0.818937	0.951013	1	657	tags=7%, list=4%, signal=7%
REACTOME_REGULATION_OF_APOPTOSIS	REACTOME_REGULATION_OF_APOPTOSIS		54	0.200491	0.76875	0.886403	0.958767	1	904	tags=7%, list=6%, signal=8%
REACTOME_SCF_BETA_TRCP_MEDIATED_DEGRADATION_OF_EMI1	REACTOME_SCF_BETA_TRCP_MEDIATED_DEGRADATION_OF_EMI1		47	0.205639	0.76845	0.833052	0.955105	1	657	tags=6%, list=4%, signal=7%
REACTOME_GLYCEROPHOSPHOLIPID_BIOSYNTHESIS	REACTOME_GLYCEROPHOSPHOLIPID_BIOSYNTHESIS		67	0.185587	0.763904	0.896497	0.957883	1	5620	tags=46%, list=36%, signal=72%
REACTOME_GOLGI_ASSOCIATED_VESICLE_BIOGENESIS	REACTOME_GOLGI_ASSOCIATED_VESICLE_BIOGENESIS		47	0.198856	0.758194	0.872449	0.961526	1	4149	tags=30%, list=27%, signal=41%
REACTOME_TRANSPORT_OF_VITAMINS_NUCLEOSIDES_AND_RELATED_MOLECULES	REACTOME_TRANSPORT_OF_VITAMINS_NUCLEOSIDES_AND_RELATED_MOLECULES		24	0.233454	0.75318	0.813406	0.964457	1	2826	tags=25%, list=18%, signal=31%
REACTOME_PI3K_EVENTS_IN_ERBB2_SIGNALING	REACTOME_PI3K_EVENTS_IN_ERBB2_SIGNALING		41	0.200338	0.73866	0.881686	0.979342	1	1930	tags=15%, list=12%, signal=17%
REACTOME_POST_NMDA_RECEPTOR_ACTIVATION_EVENTS	REACTOME_POST_NMDA_RECEPTOR_ACTIVATION_EVENTS		28	0.21563	0.734637	0.854093	0.98011	1	5851	tags=54%, list=38%, signal=86%
REACTOME_PIP3_ACTIVATES_AKT_SIGNALING	REACTOME_PIP3_ACTIVATES_AKT_SIGNALING		27	0.218453	0.731326	0.867754	0.979981	1	1925	tags=15%, list=12%, signal=17%
REACTOME_SIGNALING_BY_BMP	REACTOME_SIGNALING_BY_BMP		21	0.232909	0.729977	0.830961	0.977472	1	2075	tags=19%, list=13%, signal=22%
REACTOME_INSULIN_RECEPTOR_RECYCLING	REACTOME_INSULIN_RECEPTOR_RECYCLING		19	0.241731	0.729789	0.850909	0.973602	1	886	tags=11%, list=6%, signal=11%
REACTOME_P130CAS_LINKAGE_TO_MAPK_SIGNALING_FOR_INTEGRINS	REACTOME_P130CAS_LINKAGE_TO_MAPK_SIGNALING_FOR_INTEGRINS		15	0.251217	0.726239	0.843066	0.973852	1	3426	tags=27%, list=22%, signal=34%
REACTOME_DESTABILIZATION_OF_MRNA_BY_AUF1_HNRNP_D0	REACTOME_DESTABILIZATION_OF_MRNA_BY_AUF1_HNRNP_D0		49	0.190779	0.726197	0.907692	0.969865	1	657	tags=6%, list=4%, signal=6%
REACTOME_BRANCHED_CHAIN_AMINO_ACID_CATABOLISM	REACTOME_BRANCHED_CHAIN_AMINO_ACID_CATABOLISM		16	0.241268	0.71452	0.852886	0.978323	1	2127	tags=19%, list=14%, signal=22%
REACTOME_SYNTHESIS_OF_PA	REACTOME_SYNTHESIS_OF_PA		18	0.229171	0.701983	0.862069	0.98639	1	1716	tags=17%, list=11%, signal=19%
REACTOME_TRAFFICKING_OF_AMPA_RECEPTORS	REACTOME_TRAFFICKING_OF_AMPA_RECEPTORS		19	0.222823	0.686816	0.908759	0.99587	1	4329	tags=32%, list=28%, signal=44%
REACTOME_HS_GAG_BIOSYNTHESIS	REACTOME_HS_GAG_BIOSYNTHESIS		21	0.213861	0.682626	0.917266	0.995206	1	3844	tags=29%, list=25%, signal=38%
REACTOME_YAP1_AND_WWTR1_TAZ_STIMULATED_GENE_EXPRESSION	REACTOME_YAP1_AND_WWTR1_TAZ_STIMULATED_GENE_EXPRESSION		22	0.208662	0.679371	0.91215	0.993473	1	4328	tags=32%, list=28%, signal=44%
REACTOME_AMINO_ACID_TRANSPORT_ACROSS_THE_PLASMA_MEMBRANE	REACTOME_AMINO_ACID_TRANSPORT_ACROSS_THE_PLASMA_MEMBRANE		27	0.204868	0.668471	0.907143	0.997621	1	3006	tags=22%, list=19%, signal=28%
REACTOME_SHC1_EVENTS_IN_EGFR_SIGNALING	REACTOME_SHC1_EVENTS_IN_EGFR_SIGNALING		15	0.23587	0.663072	0.902256	0.997426	1	5658	tags=53%, list=37%, signal=84%
REACTOME_SHC1_EVENTS_IN_ERBB4_SIGNALING	REACTOME_SHC1_EVENTS_IN_ERBB4_SIGNALING		19	0.209382	0.643997	0.93186	1	1	3643	tags=26%, list=24%, signal=34%
REACTOME_SYNTHESIS_OF_PC	REACTOME_SYNTHESIS_OF_PC		15	0.222658	0.637649	0.919854	1	1	4108	tags=33%, list=27%, signal=45%
REACTOME_ACTIVATION_OF_CHAPERONE_GENES_BY_XBP1S	REACTOME_ACTIVATION_OF_CHAPERONE_GENES_BY_XBP1S		42	0.171163	0.627672	0.981544	1	1	3142	tags=19%, list=20%, signal=24%
REACTOME_GAP_JUNCTION_TRAFFICKING	REACTOME_GAP_JUNCTION_TRAFFICKING		19	0.20208	0.625528	0.946396	1	1	5952	tags=47%, list=38%, signal=77%
REACTOME_REGULATION_OF_MRNA_STABILITY_BY_PROTEINS_THAT_BIND_AU_RICH_ELEMENTS	REACTOME_REGULATION_OF_MRNA_STABILITY_BY_PROTEINS_THAT_BIND_AU_RICH_ELEMENTS		79	0.150791	0.625349	0.991803	0.998075	1	972	tags=6%, list=6%, signal=7%
REACTOME_NOTCH1_INTRACELLULAR_DOMAIN_REGULATES_TRANSCRIPTION	REACTOME_NOTCH1_INTRACELLULAR_DOMAIN_REGULATES_TRANSCRIPTION		41	0.172008	0.625105	0.974619	0.994256	1	3007	tags=20%, list=19%, signal=24%
REACTOME_A_TETRASACCHARIDE_LINKER_SEQUENCE_IS_REQUIRED_FOR_GAG_SYNTHESIS	REACTOME_A_TETRASACCHARIDE_LINKER_SEQUENCE_IS_REQUIRED_FOR_GAG_SYNTHESIS		21	0.187031	0.604216	0.953789	0.998595	1	3844	tags=29%, list=25%, signal=38%
REACTOME_GRB2_EVENTS_IN_ERBB2_SIGNALING	REACTOME_GRB2_EVENTS_IN_ERBB2_SIGNALING		21	0.174665	0.551496	0.977929	1	1	12764	tags=100%, list=83%, signal=572%
REACTOME_DIABETES_PATHWAYS	REACTOME_DIABETES_PATHWAYS		108	0.120142	0.531076	1	1	1	3965	tags=23%, list=26%, signal=31%
REACTOME_PEPTIDE_CHAIN_ELONGATION	REACTOME_PEPTIDE_CHAIN_ELONGATION		80	0.116739	0.491342	1	1	1	4562	tags=25%, list=30%, signal=35%
REACTOME_FORMATION_OF_TUBULIN_FOLDING_INTERMEDIATES_BY_CCT_TRIC	REACTOME_FORMATION_OF_TUBULIN_FOLDING_INTERMEDIATES_BY_CCT_TRIC		18	0.160903	0.484677	0.991379	1	1	2592	tags=17%, list=17%, signal=20%
REACTOME_UNFOLDED_PROTEIN_RESPONSE	REACTOME_UNFOLDED_PROTEIN_RESPONSE		71	0.113161	0.463852	1	1	1	4161	tags=24%, list=27%, signal=33%
REACTOME_3_UTR_MEDIATED_TRANSLATIONAL_REGULATION	REACTOME_3_UTR_MEDIATED_TRANSLATIONAL_REGULATION		98	0.0965297	0.417472	1	0.99949	1	4957	tags=28%, list=32%, signal=40%

## Sheet: Up in sgGata4 vs sgCtrl tumors
Reactome curated pathways upregulated in sgGata4 tumors versus sgCtrl tumors from the autochthonous KP GEMM
NAME	GS<br> follow link to MSigDB	GS DETAILS	SIZE	ES	NES	NOM p-val	FDR q-val	FWER p-val	RANK AT MAX	LEADING EDGE
REACTOME_CHOLESTEROL_BIOSYNTHESIS	REACTOME_CHOLESTEROL_BIOSYNTHESIS	Details ...	19	-0.693704	-2.22089	0	0.0030671	0.003	2704	tags=68%, list=17%, signal=83%
REACTOME_DNA_REPAIR	REACTOME_DNA_REPAIR	Details ...	101	-0.463953	-2.21621	0	0.00153355	0.003	3956	tags=46%, list=26%, signal=61%
REACTOME_PROCESSING_OF_CAPPED_INTRON_CONTAINING_PRE_MRNA	REACTOME_PROCESSING_OF_CAPPED_INTRON_CONTAINING_PRE_MRNA	Details ...	133	-0.436577	-2.15367	0	0.00238966	0.007	5039	tags=54%, list=33%, signal=80%
REACTOME_LATE_PHASE_OF_HIV_LIFE_CYCLE	REACTOME_LATE_PHASE_OF_HIV_LIFE_CYCLE	Details ...	88	-0.458162	-2.13753	0	0.00205637	0.008	4441	tags=50%, list=29%, signal=70%
REACTOME_TRANSCRIPTION	REACTOME_TRANSCRIPTION	Details ...	139	-0.425371	-2.12951	0	0.0020506	0.01	4349	tags=43%, list=28%, signal=60%
REACTOME_TRNA_AMINOACYLATION	REACTOME_TRNA_AMINOACYLATION	Details ...	42	-0.524236	-2.11549	0	0.00187462	0.011	4383	tags=52%, list=28%, signal=73%
REACTOME_RNA_POL_II_TRANSCRIPTION	REACTOME_RNA_POL_II_TRANSCRIPTION	Details ...	88	-0.460398	-2.10139	0	0.00246194	0.017	4342	tags=47%, list=28%, signal=64%
REACTOME_MRNA_PROCESSING	REACTOME_MRNA_PROCESSING	Details ...	149	-0.415468	-2.09249	0	0.0021542	0.017	5039	tags=54%, list=33%, signal=79%
REACTOME_SMAD2_SMAD3_SMAD4_HETEROTRIMER_REGULATES_TRANSCRIPTION	REACTOME_SMAD2_SMAD3_SMAD4_HETEROTRIMER_REGULATES_TRANSCRIPTION	Details ...	25	-0.599857	-2.08784	0	0.00213648	0.019	3656	tags=52%, list=24%, signal=68%
REACTOME_MRNA_SPLICING	REACTOME_MRNA_SPLICING	Details ...	104	-0.428039	-2.04588	0	0.00394731	0.039	5005	tags=52%, list=32%, signal=76%
REACTOME_PHASE_II_CONJUGATION	REACTOME_PHASE_II_CONJUGATION	Details ...	40	-0.503184	-1.99174	0	0.00676403	0.071	1936	tags=35%, list=13%, signal=40%
REACTOME_HIV_LIFE_CYCLE	REACTOME_HIV_LIFE_CYCLE	Details ...	101	-0.417389	-1.97401	0	0.00840244	0.095	4441	tags=50%, list=29%, signal=70%
REACTOME_TRANSPORT_OF_MATURE_TRANSCRIPT_TO_CYTOPLASM	REACTOME_TRANSPORT_OF_MATURE_TRANSCRIPT_TO_CYTOPLASM	Details ...	52	-0.477185	-1.95525	0	0.00888633	0.108	5039	tags=63%, list=33%, signal=94%
REACTOME_MRNA_3_END_PROCESSING	REACTOME_MRNA_3_END_PROCESSING	Details ...	33	-0.518257	-1.94126	0.00229358	0.00986056	0.128	4967	tags=67%, list=32%, signal=98%
REACTOME_ACTIVATION_OF_ATR_IN_RESPONSE_TO_REPLICATION_STRESS	REACTOME_ACTIVATION_OF_ATR_IN_RESPONSE_TO_REPLICATION_STRESS	Details ...	34	-0.510167	-1.92769	0	0.0109602	0.151	3573	tags=50%, list=23%, signal=65%
REACTOME_SIGNALING_BY_TGF_BETA_RECEPTOR_COMPLEX	REACTOME_SIGNALING_BY_TGF_BETA_RECEPTOR_COMPLEX	Details ...	60	-0.453384	-1.92378	0.00252525	0.010856	0.158	4037	tags=40%, list=26%, signal=54%
REACTOME_G2_M_CHECKPOINTS	REACTOME_G2_M_CHECKPOINTS	Details ...	40	-0.494474	-1.91837	0	0.0106399	0.163	5348	tags=65%, list=35%, signal=99%
REACTOME_GLUTATHIONE_CONJUGATION	REACTOME_GLUTATHIONE_CONJUGATION	Details ...	22	-0.553643	-1.89708	0.00443459	0.0118406	0.189	1936	tags=36%, list=13%, signal=42%
REACTOME_ACTIVATION_OF_THE_PRE_REPLICATIVE_COMPLEX	REACTOME_ACTIVATION_OF_THE_PRE_REPLICATIVE_COMPLEX	Details ...	29	-0.529667	-1.87464	0.00230415	0.013994	0.235	3980	tags=62%, list=26%, signal=83%
REACTOME_AMINO_ACID_SYNTHESIS_AND_INTERCONVERSION_TRANSAMINATION	REACTOME_AMINO_ACID_SYNTHESIS_AND_INTERCONVERSION_TRANSAMINATION	Details ...	15	-0.621413	-1.87302	0.00224215	0.0133971	0.237	2363	tags=53%, list=15%, signal=63%
REACTOME_TRANSCRIPTIONAL_ACTIVITY_OF_SMAD2_SMAD3_SMAD4_HETEROTRIMER	REACTOME_TRANSCRIPTIONAL_ACTIVITY_OF_SMAD2_SMAD3_SMAD4_HETEROTRIMER		36	-0.498997	-1.8707	0	0.0129532	0.24	3965	tags=42%, list=26%, signal=56%
REACTOME_CYTOSOLIC_TRNA_AMINOACYLATION	REACTOME_CYTOSOLIC_TRNA_AMINOACYLATION		24	-0.546756	-1.8702	0.00501253	0.0124987	0.241	4383	tags=58%, list=28%, signal=81%
REACTOME_APC_C_CDC20_MEDIATED_DEGRADATION_OF_CYCLIN_B	REACTOME_APC_C_CDC20_MEDIATED_DEGRADATION_OF_CYCLIN_B		19	-0.586926	-1.85813	0	0.0135255	0.269	4217	tags=53%, list=27%, signal=72%
REACTOME_NUCLEOTIDE_EXCISION_REPAIR	REACTOME_NUCLEOTIDE_EXCISION_REPAIR		48	-0.446789	-1.82599	0	0.018016	0.358	5398	tags=54%, list=35%, signal=83%
REACTOME_CELL_CYCLE	REACTOME_CELL_CYCLE		342	-0.3263	-1.80993	0	0.0198978	0.403	5356	tags=47%, list=35%, signal=70%
REACTOME_RNA_POL_II_PRE_TRANSCRIPTION_EVENTS	REACTOME_RNA_POL_II_PRE_TRANSCRIPTION_EVENTS		47	-0.447999	-1.80833	0.00240385	0.0194921	0.411	4342	tags=43%, list=28%, signal=59%
REACTOME_MITOCHONDRIAL_TRNA_AMINOACYLATION	REACTOME_MITOCHONDRIAL_TRNA_AMINOACYLATION		21	-0.530048	-1.80556	0.00224719	0.0194215	0.423	4363	tags=48%, list=28%, signal=66%
REACTOME_RNA_POL_II_TRANSCRIPTION_PRE_INITIATION_AND_PROMOTER_OPENING	REACTOME_RNA_POL_II_TRANSCRIPTION_PRE_INITIATION_AND_PROMOTER_OPENING		38	-0.473031	-1.80289	0.004662	0.0190994	0.428	4342	tags=45%, list=28%, signal=62%
REACTOME_INTERACTIONS_OF_VPR_WITH_HOST_CELLULAR_PROTEINS	REACTOME_INTERACTIONS_OF_VPR_WITH_HOST_CELLULAR_PROTEINS		31	-0.484346	-1.79072	0.0046729	0.0207349	0.463	5039	tags=68%, list=33%, signal=100%
REACTOME_FANCONI_ANEMIA_PATHWAY	REACTOME_FANCONI_ANEMIA_PATHWAY		19	-0.554149	-1.78328	0.00226244	0.0212424	0.483	3781	tags=53%, list=24%, signal=70%
REACTOME_CLEAVAGE_OF_GROWING_TRANSCRIPT_IN_THE_TERMINATION_REGION_	REACTOME_CLEAVAGE_OF_GROWING_TRANSCRIPT_IN_THE_TERMINATION_REGION_		41	-0.454311	-1.78184	0.00485437	0.0208883	0.491	4967	tags=56%, list=32%, signal=82%
REACTOME_TRANSCRIPTION_COUPLED_NER_TC_NER	REACTOME_TRANSCRIPTION_COUPLED_NER_TC_NER		43	-0.441878	-1.77836	0.00230415	0.0209224	0.498	5398	tags=53%, list=35%, signal=82%
REACTOME_RNA_POL_I_TRANSCRIPTION_TERMINATION	REACTOME_RNA_POL_I_TRANSCRIPTION_TERMINATION		20	-0.542013	-1.76506	0.0172786	0.022871	0.541	4342	tags=55%, list=28%, signal=76%
REACTOME_FORMATION_OF_TRANSCRIPTION_COUPLED_NER_TC_NER_REPAIR_COMPLEX	REACTOME_FORMATION_OF_TRANSCRIPTION_COUPLED_NER_TC_NER_REPAIR_COMPLEX		28	-0.49422	-1.76429	0.00486618	0.0224661	0.545	4342	tags=50%, list=28%, signal=69%
REACTOME_CELL_CYCLE_MITOTIC	REACTOME_CELL_CYCLE_MITOTIC		296	-0.320922	-1.76137	0	0.0225565	0.558	5356	tags=47%, list=35%, signal=71%
REACTOME_FORMATION_OF_RNA_POL_II_ELONGATION_COMPLEX_	REACTOME_FORMATION_OF_RNA_POL_II_ELONGATION_COMPLEX_		32	-0.476543	-1.75613	0.00232019	0.0231964	0.575	4342	tags=47%, list=28%, signal=65%
REACTOME_METABOLISM_OF_NON_CODING_RNA	REACTOME_METABOLISM_OF_NON_CODING_RNA		46	-0.434033	-1.75201	0	0.0235058	0.589	5039	tags=57%, list=33%, signal=84%
REACTOME_ELONGATION_ARREST_AND_RECOVERY	REACTOME_ELONGATION_ARREST_AND_RECOVERY		21	-0.527786	-1.73889	0.00488998	0.0255835	0.625	651	tags=24%, list=4%, signal=25%
REACTOME_RNA_POL_I_TRANSCRIPTION_INITIATION	REACTOME_RNA_POL_I_TRANSCRIPTION_INITIATION		23	-0.522109	-1.72741	0.00239808	0.0270648	0.653	4342	tags=52%, list=28%, signal=72%
REACTOME_RNA_POL_I_RNA_POL_III_AND_MITOCHONDRIAL_TRANSCRIPTION	REACTOME_RNA_POL_I_RNA_POL_III_AND_MITOCHONDRIAL_TRANSCRIPTION		66	-0.398772	-1.72268	0	0.0274084	0.664	4483	tags=44%, list=29%, signal=62%
REACTOME_GLOBAL_GENOMIC_NER_GG_NER	REACTOME_GLOBAL_GENOMIC_NER_GG_NER		32	-0.465482	-1.71327	0.00471698	0.0289232	0.69	5260	tags=56%, list=34%, signal=85%
REACTOME_FORMATION_OF_INCISION_COMPLEX_IN_GG_NER	REACTOME_FORMATION_OF_INCISION_COMPLEX_IN_GG_NER		20	-0.529238	-1.71072	0.00879121	0.0289416	0.698	4342	tags=60%, list=28%, signal=83%
REACTOME_MEIOSIS	REACTOME_MEIOSIS		51	-0.424356	-1.70782	0.00507614	0.0289165	0.71	2204	tags=29%, list=14%, signal=34%
REACTOME_NEP_NS2_INTERACTS_WITH_THE_CELLULAR_EXPORT_MACHINERY	REACTOME_NEP_NS2_INTERACTS_WITH_THE_CELLULAR_EXPORT_MACHINERY		27	-0.484824	-1.70325	0.00681818	0.0293819	0.717	5039	tags=67%, list=33%, signal=99%
REACTOME_PHOSPHORYLATION_OF_THE_APC_C	REACTOME_PHOSPHORYLATION_OF_THE_APC_C		17	-0.544883	-1.6875	0.0160183	0.0331093	0.77	4217	tags=47%, list=27%, signal=65%
REACTOME_CELL_CYCLE_CHECKPOINTS	REACTOME_CELL_CYCLE_CHECKPOINTS		108	-0.351082	-1.67963	0	0.0347093	0.791	5348	tags=54%, list=35%, signal=82%
REACTOME_POST_TRANSLATIONAL_MODIFICATION_SYNTHESIS_OF_GPI_ANCHORED_PROTEINS	REACTOME_POST_TRANSLATIONAL_MODIFICATION_SYNTHESIS_OF_GPI_ANCHORED_PROTEINS		26	-0.478343	-1.66353	0.00705882	0.0391023	0.832	3912	tags=54%, list=25%, signal=72%
REACTOME_TRANSPORT_OF_MATURE_MRNA_DERIVED_FROM_AN_INTRONLESS_TRANSCRIPT	REACTOME_TRANSPORT_OF_MATURE_MRNA_DERIVED_FROM_AN_INTRONLESS_TRANSCRIPT		32	-0.444114	-1.66214	0.00498753	0.0387825	0.838	5039	tags=63%, list=33%, signal=93%
REACTOME_REGULATION_OF_GLUCOKINASE_BY_GLUCOKINASE_REGULATORY_PROTEIN	REACTOME_REGULATION_OF_GLUCOKINASE_BY_GLUCOKINASE_REGULATORY_PROTEIN		25	-0.477946	-1.65925	0.0157303	0.0388552	0.842	5039	tags=68%, list=33%, signal=101%
REACTOME_G1_S_SPECIFIC_TRANSCRIPTION	REACTOME_G1_S_SPECIFIC_TRANSCRIPTION		16	-0.539932	-1.65822	0.0212314	0.0383242	0.843	1304	tags=31%, list=8%, signal=34%
REACTOME_E2F_MEDIATED_REGULATION_OF_DNA_REPLICATION	REACTOME_E2F_MEDIATED_REGULATION_OF_DNA_REPLICATION		31	-0.462245	-1.65513	0.00678733	0.0383382	0.848	4271	tags=52%, list=28%, signal=71%
REACTOME_MRNA_CAPPING	REACTOME_MRNA_CAPPING		27	-0.472141	-1.65257	0.00945627	0.0384094	0.853	4342	tags=48%, list=28%, signal=67%
REACTOME_S_PHASE	REACTOME_S_PHASE		103	-0.351844	-1.65144	0.00263158	0.0379293	0.853	5329	tags=55%, list=34%, signal=84%
REACTOME_SYNTHESIS_OF_GLYCOSYLPHOSPHATIDYLINOSITOL_GPI	REACTOME_SYNTHESIS_OF_GLYCOSYLPHOSPHATIDYLINOSITOL_GPI		17	-0.541012	-1.65116	0.0133333	0.0372785	0.854	3912	tags=59%, list=25%, signal=79%
REACTOME_G1_S_TRANSITION	REACTOME_G1_S_TRANSITION		102	-0.348851	-1.64873	0.00283286	0.0372659	0.856	4647	tags=48%, list=30%, signal=68%
REACTOME_MEIOTIC_RECOMBINATION	REACTOME_MEIOTIC_RECOMBINATION		30	-0.459045	-1.64557	0.00977995	0.037823	0.864	2100	tags=33%, list=14%, signal=38%
REACTOME_MRNA_SPLICING_MINOR_PATHWAY	REACTOME_MRNA_SPLICING_MINOR_PATHWAY		40	-0.415522	-1.63157	0.0137615	0.0415606	0.891	2518	tags=28%, list=16%, signal=33%
REACTOME_TRANSPORT_OF_RIBONUCLEOPROTEINS_INTO_THE_HOST_NUCLEUS	REACTOME_TRANSPORT_OF_RIBONUCLEOPROTEINS_INTO_THE_HOST_NUCLEUS		27	-0.462984	-1.61586	0.0165094	0.0463186	0.918	5039	tags=67%, list=33%, signal=99%
REACTOME_DEADENYLATION_DEPENDENT_MRNA_DECAY	REACTOME_DEADENYLATION_DEPENDENT_MRNA_DECAY		41	-0.407057	-1.61539	0.0144928	0.0456215	0.919	3411	tags=37%, list=22%, signal=47%
REACTOME_APC_CDC20_MEDIATED_DEGRADATION_OF_NEK2A	REACTOME_APC_CDC20_MEDIATED_DEGRADATION_OF_NEK2A		21	-0.478144	-1.60774	0.0201342	0.0476234	0.929	3965	tags=43%, list=26%, signal=58%
REACTOME_RESOLUTION_OF_AP_SITES_VIA_THE_MULTIPLE_NUCLEOTIDE_PATCH_REPLACEMENT_PATHWAY	REACTOME_RESOLUTION_OF_AP_SITES_VIA_THE_MULTIPLE_NUCLEOTIDE_PATCH_REPLACEMENT_PATHWAY		17	-0.522184	-1.59362	0.021692	0.0515909	0.948	2247	tags=41%, list=15%, signal=48%
REACTOME_MITOTIC_G1_G1_S_PHASES	REACTOME_MITOTIC_G1_G1_S_PHASES		126	-0.325024	-1.58967	0.002849	0.052189	0.952	4647	tags=46%, list=30%, signal=65%
REACTOME_TELOMERE_MAINTENANCE	REACTOME_TELOMERE_MAINTENANCE		38	-0.403838	-1.58431	0.0126582	0.0534847	0.955	2204	tags=29%, list=14%, signal=34%
REACTOME_BASE_EXCISION_REPAIR	REACTOME_BASE_EXCISION_REPAIR		19	-0.488751	-1.57784	0.032634	0.054892	0.96	2247	tags=37%, list=15%, signal=43%
REACTOME_DNA_REPLICATION	REACTOME_DNA_REPLICATION		180	-0.299175	-1.56117	0	0.0610336	0.977	5356	tags=47%, list=35%, signal=71%
REACTOME_FORMATION_OF_THE_HIV1_EARLY_ELONGATION_COMPLEX	REACTOME_FORMATION_OF_THE_HIV1_EARLY_ELONGATION_COMPLEX		26	-0.448508	-1.55996	0.0283843	0.0605111	0.978	4342	tags=46%, list=28%, signal=64%
REACTOME_CHROMOSOME_MAINTENANCE	REACTOME_CHROMOSOME_MAINTENANCE		73	-0.347926	-1.54663	0.0107527	0.0652494	0.985	5853	tags=53%, list=38%, signal=86%
REACTOME_ASSOCIATION_OF_TRIC_CCT_WITH_TARGET_PROTEINS_DURING_BIOSYNTHESIS	REACTOME_ASSOCIATION_OF_TRIC_CCT_WITH_TARGET_PROTEINS_DURING_BIOSYNTHESIS		26	-0.428933	-1.51635	0.04	0.0791233	0.996	5601	tags=65%, list=36%, signal=102%
REACTOME_RNA_POL_I_TRANSCRIPTION	REACTOME_RNA_POL_I_TRANSCRIPTION		35	-0.405937	-1.51212	0.0249377	0.0800686	0.996	4342	tags=40%, list=28%, signal=55%
REACTOME_EXTENSION_OF_TELOMERES	REACTOME_EXTENSION_OF_TELOMERES		27	-0.435254	-1.51012	0.0445434	0.0797538	0.996	5274	tags=59%, list=34%, signal=90%
REACTOME_GLUCOSE_TRANSPORT	REACTOME_GLUCOSE_TRANSPORT		33	-0.409795	-1.507	0.0247748	0.0803144	0.996	5039	tags=58%, list=33%, signal=85%
REACTOME_GENERIC_TRANSCRIPTION_PATHWAY	REACTOME_GENERIC_TRANSCRIPTION_PATHWAY		128	-0.302266	-1.47963	0.0110803	0.0947062	0.997	2136	tags=21%, list=14%, signal=24%
REACTOME_DNA_STRAND_ELONGATION	REACTOME_DNA_STRAND_ELONGATION		30	-0.403286	-1.47262	0.052506	0.0978021	0.998	5260	tags=53%, list=34%, signal=81%
REACTOME_MITOTIC_M_M_G1_PHASES	REACTOME_MITOTIC_M_M_G1_PHASES		161	-0.286465	-1.45907	0.00884956	0.104885	1	5637	tags=49%, list=36%, signal=76%
REACTOME_PROCESSING_OF_CAPPED_INTRONLESS_PRE_MRNA	REACTOME_PROCESSING_OF_CAPPED_INTRONLESS_PRE_MRNA		22	-0.433616	-1.45736	0.0620843	0.104625	1	4153	tags=45%, list=27%, signal=62%
REACTOME_INHIBITION_OF_THE_PROTEOLYTIC_ACTIVITY_OF_APC_C_REQUIRED_FOR_THE_ONSET_OF_ANAPHASE_BY_MITOTIC_SPINDLE_CHECKPOINT_COMPONENTS	REACTOME_INHIBITION_OF_THE_PROTEOLYTIC_ACTIVITY_OF_APC_C_REQUIRED_FOR_THE_ONSET_OF_ANAPHASE_BY_MITOTIC_SPINDLE_CHECKPOINT_COMPONENTS		18	-0.455318	-1.45417	0.0715884	0.105341	1	2116	tags=28%, list=14%, signal=32%
REACTOME_METABOLISM_OF_NUCLEOTIDES	REACTOME_METABOLISM_OF_NUCLEOTIDES		64	-0.337997	-1.45131	0.0130208	0.105899	1	5609	tags=48%, list=36%, signal=76%
REACTOME_METABOLISM_OF_VITAMINS_AND_COFACTORS	REACTOME_METABOLISM_OF_VITAMINS_AND_COFACTORS		49	-0.354207	-1.44858	0.0255754	0.106481	1	5248	tags=45%, list=34%, signal=68%
REACTOME_CONVERSION_FROM_APC_C_CDC20_TO_APC_C_CDH1_IN_LATE_ANAPHASE	REACTOME_CONVERSION_FROM_APC_C_CDC20_TO_APC_C_CDH1_IN_LATE_ANAPHASE		16	-0.468806	-1.44384	0.0631808	0.108349	1	3965	tags=44%, list=26%, signal=59%
REACTOME_SYNTHESIS_OF_DNA	REACTOME_SYNTHESIS_OF_DNA		88	-0.310952	-1.44326	0.017341	0.107391	1	5085	tags=49%, list=33%, signal=72%
REACTOME_DOUBLE_STRAND_BREAK_REPAIR	REACTOME_DOUBLE_STRAND_BREAK_REPAIR		21	-0.435032	-1.43213	0.0686499	0.113219	1	4888	tags=52%, list=32%, signal=76%
REACTOME_ABORTIVE_ELONGATION_OF_HIV1_TRANSCRIPT_IN_THE_ABSENCE_OF_TAT	REACTOME_ABORTIVE_ELONGATION_OF_HIV1_TRANSCRIPT_IN_THE_ABSENCE_OF_TAT		17	-0.443685	-1.40576	0.0684327	0.132365	1	2518	tags=29%, list=16%, signal=35%
REACTOME_G1_PHASE	REACTOME_G1_PHASE		33	-0.375144	-1.39733	0.0687204	0.137898	1	5329	tags=61%, list=34%, signal=92%
REACTOME_MITOTIC_PROMETAPHASE	REACTOME_MITOTIC_PROMETAPHASE		81	-0.304085	-1.39128	0.0297767	0.141245	1	5853	tags=48%, list=38%, signal=77%
REACTOME_MITOCHONDRIAL_PROTEIN_IMPORT	REACTOME_MITOCHONDRIAL_PROTEIN_IMPORT		46	-0.349278	-1.3882	0.0626506	0.142164	1	5007	tags=41%, list=32%, signal=61%
REACTOME_M_G1_TRANSITION	REACTOME_M_G1_TRANSITION		76	-0.300999	-1.35062	0.0330789	0.174395	1	3980	tags=41%, list=26%, signal=55%
REACTOME_RNA_POL_III_TRANSCRIPTION	REACTOME_RNA_POL_III_TRANSCRIPTION		32	-0.363117	-1.33727	0.0958904	0.186067	1	2670	tags=31%, list=17%, signal=38%
REACTOME_MITOTIC_G2_G2_M_PHASES	REACTOME_MITOTIC_G2_G2_M_PHASES		75	-0.305921	-1.33307	0.0606061	0.188723	1	5239	tags=43%, list=34%, signal=64%
REACTOME_BIOLOGICAL_OXIDATIONS	REACTOME_BIOLOGICAL_OXIDATIONS		67	-0.299586	-1.32452	0.0462725	0.19631	1	1936	tags=24%, list=13%, signal=27%
REACTOME_ORC1_REMOVAL_FROM_CHROMATIN	REACTOME_ORC1_REMOVAL_FROM_CHROMATIN		63	-0.300457	-1.32233	0.0677507	0.196572	1	3657	tags=37%, list=24%, signal=48%
REACTOME_PURINE_METABOLISM	REACTOME_PURINE_METABOLISM		29	-0.367394	-1.31244	0.11479	0.205404	1	2891	tags=34%, list=19%, signal=42%
REACTOME_ENDOSOMAL_SORTING_COMPLEX_REQUIRED_FOR_TRANSPORT_ESCRT	REACTOME_ENDOSOMAL_SORTING_COMPLEX_REQUIRED_FOR_TRANSPORT_ESCRT		23	-0.384108	-1.31061	0.128364	0.2052	1	4441	tags=43%, list=29%, signal=61%
REACTOME_ASSEMBLY_OF_THE_PRE_REPLICATIVE_COMPLEX	REACTOME_ASSEMBLY_OF_THE_PRE_REPLICATIVE_COMPLEX		62	-0.303506	-1.30901	0.0811518	0.204916	1	3657	tags=37%, list=24%, signal=48%
REACTOME_PYRIMIDINE_METABOLISM	REACTOME_PYRIMIDINE_METABOLISM		21	-0.401016	-1.30634	0.141256	0.205675	1	3419	tags=33%, list=22%, signal=43%
REACTOME_DOWNREGULATION_OF_TGF_BETA_RECEPTOR_SIGNALING	REACTOME_DOWNREGULATION_OF_TGF_BETA_RECEPTOR_SIGNALING		21	-0.392593	-1.28998	0.146172	0.221969	1	4037	tags=38%, list=26%, signal=51%
REACTOME_MICRORNA_MIRNA_BIOGENESIS	REACTOME_MICRORNA_MIRNA_BIOGENESIS		18	-0.411576	-1.28212	0.152125	0.229123	1	2518	tags=22%, list=16%, signal=27%
REACTOME_PROTEIN_FOLDING	REACTOME_PROTEIN_FOLDING		48	-0.318069	-1.27896	0.10514	0.23077	1	4975	tags=46%, list=32%, signal=67%
REACTOME_G0_AND_EARLY_G1	REACTOME_G0_AND_EARLY_G1		22	-0.376145	-1.27468	0.129464	0.234016	1	3693	tags=36%, list=24%, signal=48%
REACTOME_TGF_BETA_RECEPTOR_SIGNALING_ACTIVATES_SMADS	REACTOME_TGF_BETA_RECEPTOR_SIGNALING_ACTIVATES_SMADS		24	-0.370253	-1.26146	0.182628	0.2492	1	4037	tags=33%, list=26%, signal=45%
REACTOME_REGULATORY_RNA_PATHWAYS	REACTOME_REGULATORY_RNA_PATHWAYS		21	-0.381437	-1.25079	0.161863	0.26034	1	2518	tags=24%, list=16%, signal=28%
REACTOME_HIV_INFECTION	REACTOME_HIV_INFECTION		174	-0.244037	-1.24958	0.0662651	0.259294	1	4441	tags=39%, list=29%, signal=53%
REACTOME_FATTY_ACYL_COA_BIOSYNTHESIS	REACTOME_FATTY_ACYL_COA_BIOSYNTHESIS		15	-0.414505	-1.22789	0.197778	0.287815	1	1094	tags=20%, list=7%, signal=22%
REACTOME_CELL_DEATH_SIGNALLING_VIA_NRAGE_NRIF_AND_NADE	REACTOME_CELL_DEATH_SIGNALLING_VIA_NRAGE_NRIF_AND_NADE		54	-0.284842	-1.21617	0.155216	0.302817	1	2082	tags=24%, list=13%, signal=28%
REACTOME_DEPOSITION_OF_NEW_CENPA_CONTAINING_NUCLEOSOMES_AT_THE_CENTROMERE	REACTOME_DEPOSITION_OF_NEW_CENPA_CONTAINING_NUCLEOSOMES_AT_THE_CENTROMERE		25	-0.345063	-1.19544	0.199561	0.334077	1	6187	tags=64%, list=40%, signal=107%
REACTOME_CDT1_ASSOCIATION_WITH_THE_CDC6_ORC_ORIGIN_COMPLEX	REACTOME_CDT1_ASSOCIATION_WITH_THE_CDC6_ORC_ORIGIN_COMPLEX		53	-0.289358	-1.17933	0.208955	0.359515	1	3657	tags=36%, list=24%, signal=47%
REACTOME_DOWNREGULATION_OF_SMAD2_3_SMAD4_TRANSCRIPTIONAL_ACTIVITY	REACTOME_DOWNREGULATION_OF_SMAD2_3_SMAD4_TRANSCRIPTIONAL_ACTIVITY		19	-0.369481	-1.17568	0.256944	0.362659	1	5322	tags=42%, list=34%, signal=64%
REACTOME_METABOLISM_OF_RNA	REACTOME_METABOLISM_OF_RNA		243	-0.217698	-1.17176	0.0957096	0.365937	1	5051	tags=37%, list=33%, signal=54%
REACTOME_HOMOLOGOUS_RECOMBINATION_REPAIR_OF_REPLICATION_INDEPENDENT_DOUBLE_STRAND_BREAKS	REACTOME_HOMOLOGOUS_RECOMBINATION_REPAIR_OF_REPLICATION_INDEPENDENT_DOUBLE_STRAND_BREAKS		15	-0.388007	-1.16406	0.252747	0.376211	1	2100	tags=27%, list=14%, signal=31%
REACTOME_CYCLIN_E_ASSOCIATED_EVENTS_DURING_G1_S_TRANSITION_	REACTOME_CYCLIN_E_ASSOCIATED_EVENTS_DURING_G1_S_TRANSITION_		60	-0.271574	-1.1381	0.222482	0.421604	1	4647	tags=45%, list=30%, signal=64%
REACTOME_REGULATION_OF_HYPOXIA_INDUCIBLE_FACTOR_HIF_BY_OXYGEN	REACTOME_REGULATION_OF_HYPOXIA_INDUCIBLE_FACTOR_HIF_BY_OXYGEN		18	-0.357893	-1.13287	0.274157	0.427975	1	4317	tags=44%, list=28%, signal=62%
REACTOME_PYRUVATE_METABOLISM	REACTOME_PYRUVATE_METABOLISM		18	-0.364428	-1.12645	0.28903	0.437244	1	1413	tags=22%, list=9%, signal=24%
REACTOME_ACTIVATION_OF_BH3_ONLY_PROTEINS	REACTOME_ACTIVATION_OF_BH3_ONLY_PROTEINS		15	-0.379079	-1.11904	0.305907	0.448924	1	2508	tags=20%, list=16%, signal=24%
REACTOME_METABOLISM_OF_AMINO_ACIDS_AND_DERIVATIVES	REACTOME_METABOLISM_OF_AMINO_ACIDS_AND_DERIVATIVES		149	-0.220049	-1.1064	0.222222	0.471872	1	3657	tags=29%, list=24%, signal=37%
REACTOME_SYNTHESIS_AND_INTERCONVERSION_OF_NUCLEOTIDE_DI_AND_TRIPHOSPHATES	REACTOME_SYNTHESIS_AND_INTERCONVERSION_OF_NUCLEOTIDE_DI_AND_TRIPHOSPHATES		17	-0.35749	-1.09972	0.324094	0.482483	1	5346	tags=41%, list=35%, signal=63%
REACTOME_METABOLISM_OF_PROTEINS	REACTOME_METABOLISM_OF_PROTEINS		381	-0.194066	-1.09801	0.158996	0.482165	1	4792	tags=31%, list=31%, signal=45%
REACTOME_PYRUVATE_METABOLISM_AND_CITRIC_ACID_TCA_CYCLE	REACTOME_PYRUVATE_METABOLISM_AND_CITRIC_ACID_TCA_CYCLE		39	-0.280682	-1.09562	0.302381	0.483382	1	1842	tags=21%, list=12%, signal=23%
REACTOME_RNA_POL_III_TRANSCRIPTION_INITIATION_FROM_TYPE_2_PROMOTER	REACTOME_RNA_POL_III_TRANSCRIPTION_INITIATION_FROM_TYPE_2_PROMOTER		23	-0.326055	-1.08987	0.343413	0.492214	1	5665	tags=57%, list=37%, signal=89%
REACTOME_INTRINSIC_PATHWAY_FOR_APOPTOSIS	REACTOME_INTRINSIC_PATHWAY_FOR_APOPTOSIS		27	-0.307535	-1.0859	0.310417	0.496889	1	1153	tags=15%, list=7%, signal=16%
REACTOME_INFLUENZA_LIFE_CYCLE	REACTOME_INFLUENZA_LIFE_CYCLE		130	-0.219987	-1.08361	0.265896	0.497865	1	4641	tags=32%, list=30%, signal=45%
REACTOME_RNA_POL_III_TRANSCRIPTION_INITIATION_FROM_TYPE_3_PROMOTER	REACTOME_RNA_POL_III_TRANSCRIPTION_INITIATION_FROM_TYPE_3_PROMOTER		25	-0.315416	-1.08102	0.331002	0.499318	1	2670	tags=28%, list=17%, signal=34%
REACTOME_DESTABILIZATION_OF_MRNA_BY_KSRP	REACTOME_DESTABILIZATION_OF_MRNA_BY_KSRP		16	-0.355641	-1.07161	0.336887	0.516202	1	842	tags=19%, list=5%, signal=20%
REACTOME_AUTODEGRADATION_OF_CDH1_BY_CDH1_APC_C	REACTOME_AUTODEGRADATION_OF_CDH1_BY_CDH1_APC_C		56	-0.253735	-1.07017	0.320896	0.515536	1	4360	tags=38%, list=28%, signal=52%
REACTOME_APC_C_CDH1_MEDIATED_DEGRADATION_OF_CDC20_AND_OTHER_APC_C_CDH1_TARGETED_PROTEINS_IN_LATE_MITOSIS_EARLY_G1	REACTOME_APC_C_CDH1_MEDIATED_DEGRADATION_OF_CDC20_AND_OTHER_APC_C_CDH1_TARGETED_PROTEINS_IN_LATE_MITOSIS_EARLY_G1		63	-0.243989	-1.04094	0.372032	0.578991	1	4437	tags=37%, list=29%, signal=51%
REACTOME_CTNNB1_PHOSPHORYLATION_CASCADE	REACTOME_CTNNB1_PHOSPHORYLATION_CASCADE		15	-0.33669	-1.03588	0.387097	0.586538	1	5257	tags=47%, list=34%, signal=71%
REACTOME_ACYL_CHAIN_REMODELLING_OF_PC	REACTOME_ACYL_CHAIN_REMODELLING_OF_PC		15	-0.350347	-1.03154	0.418345	0.592684	1	4515	tags=47%, list=29%, signal=66%
REACTOME_LAGGING_STRAND_SYNTHESIS	REACTOME_LAGGING_STRAND_SYNTHESIS		19	-0.327238	-1.0278	0.413136	0.597119	1	5260	tags=47%, list=34%, signal=72%
REACTOME_DESTABILIZATION_OF_MRNA_BY_TRISTETRAPROLIN_TTP	REACTOME_DESTABILIZATION_OF_MRNA_BY_TRISTETRAPROLIN_TTP		16	-0.340232	-1.02292	0.441315	0.60419	1	842	tags=19%, list=5%, signal=20%
REACTOME_BIOSYNTHESIS_OF_THE_N_GLYCAN_PRECURSOR_DOLICHOL_LIPID_LINKED_OLIGOSACCHARIDE_LLO_AND_TRANSFER_TO_A_NASCENT_PROTEIN	REACTOME_BIOSYNTHESIS_OF_THE_N_GLYCAN_PRECURSOR_DOLICHOL_LIPID_LINKED_OLIGOSACCHARIDE_LLO_AND_TRANSFER_TO_A_NASCENT_PROTEIN		27	-0.285374	-1.01478	0.446914	0.619427	1	3289	tags=37%, list=21%, signal=47%
REACTOME_DESTABILIZATION_OF_MRNA_BY_BRF1	REACTOME_DESTABILIZATION_OF_MRNA_BY_BRF1		16	-0.33455	-1.01039	0.426804	0.625035	1	842	tags=19%, list=5%, signal=20%
REACTOME_SULFUR_AMINO_ACID_METABOLISM	REACTOME_SULFUR_AMINO_ACID_METABOLISM		23	-0.300822	-1.00875	0.410314	0.624362	1	4000	tags=30%, list=26%, signal=41%
REACTOME_NRAGE_SIGNALS_DEATH_THROUGH_JNK	REACTOME_NRAGE_SIGNALS_DEATH_THROUGH_JNK		40	-0.257492	-1.00035	0.459954	0.640224	1	2082	tags=23%, list=13%, signal=26%
REACTOME_REGULATION_OF_MITOTIC_CELL_CYCLE	REACTOME_REGULATION_OF_MITOTIC_CELL_CYCLE		74	-0.220824	-0.991596	0.456522	0.657985	1	4437	tags=35%, list=29%, signal=49%
REACTOME_PERK_REGULATED_GENE_EXPRESSION	REACTOME_PERK_REGULATED_GENE_EXPRESSION		24	-0.288319	-0.989759	0.501188	0.657844	1	2373	tags=21%, list=15%, signal=25%
REACTOME_APC_C_CDC20_MEDIATED_DEGRADATION_OF_MITOTIC_PROTEINS	REACTOME_APC_C_CDC20_MEDIATED_DEGRADATION_OF_MITOTIC_PROTEINS		64	-0.228298	-0.989734	0.454294	0.652982	1	4437	tags=36%, list=29%, signal=50%
REACTOME_RECRUITMENT_OF_MITOTIC_CENTROSOME_PROTEINS_AND_COMPLEXES	REACTOME_RECRUITMENT_OF_MITOTIC_CENTROSOME_PROTEINS_AND_COMPLEXES		61	-0.23024	-0.981703	0.475124	0.668989	1	5179	tags=36%, list=33%, signal=54%
REACTOME_POST_TRANSLATIONAL_PROTEIN_MODIFICATION	REACTOME_POST_TRANSLATIONAL_PROTEIN_MODIFICATION		154	-0.190345	-0.981464	0.512987	0.664742	1	3912	tags=29%, list=25%, signal=38%
REACTOME_MEIOTIC_SYNAPSIS	REACTOME_MEIOTIC_SYNAPSIS		28	-0.276976	-0.979406	0.494145	0.66501	1	2204	tags=18%, list=14%, signal=21%
REACTOME_O_LINKED_GLYCOSYLATION_OF_MUCINS	REACTOME_O_LINKED_GLYCOSYLATION_OF_MUCINS		37	-0.252644	-0.972044	0.514874	0.678818	1	1279	tags=19%, list=8%, signal=21%
REACTOME_ACTIVATION_OF_GENES_BY_ATF4	REACTOME_ACTIVATION_OF_GENES_BY_ATF4		21	-0.293018	-0.961275	0.504717	0.701106	1	842	tags=14%, list=5%, signal=15%
REACTOME_PPARA_ACTIVATES_GENE_EXPRESSION	REACTOME_PPARA_ACTIVATES_GENE_EXPRESSION		96	-0.204245	-0.959189	0.570652	0.701643	1	3141	tags=22%, list=20%, signal=27%
REACTOME_P53_INDEPENDENT_G1_S_DNA_DAMAGE_CHECKPOINT	REACTOME_P53_INDEPENDENT_G1_S_DNA_DAMAGE_CHECKPOINT		47	-0.233449	-0.947058	0.569588	0.726947	1	3657	tags=32%, list=24%, signal=42%
REACTOME_RECYCLING_PATHWAY_OF_L1	REACTOME_RECYCLING_PATHWAY_OF_L1		24	-0.278644	-0.940865	0.535147	0.738024	1	742	tags=13%, list=5%, signal=13%
REACTOME_SIGNAL_TRANSDUCTION_BY_L1	REACTOME_SIGNAL_TRANSDUCTION_BY_L1		34	-0.241317	-0.9108	0.60771	0.807324	1	742	tags=12%, list=5%, signal=12%
REACTOME_REGULATION_OF_BETA_CELL_DEVELOPMENT	REACTOME_REGULATION_OF_BETA_CELL_DEVELOPMENT		16	-0.295399	-0.907522	0.564159	0.809785	1	1916	tags=25%, list=12%, signal=29%
REACTOME_BASIGIN_INTERACTIONS	REACTOME_BASIGIN_INTERACTIONS		22	-0.270416	-0.891239	0.620536	0.844857	1	1413	tags=23%, list=9%, signal=25%
REACTOME_SCFSKP2_MEDIATED_DEGRADATION_OF_P27_P21	REACTOME_SCFSKP2_MEDIATED_DEGRADATION_OF_P27_P21		51	-0.214768	-0.87961	0.671569	0.866744	1	4850	tags=43%, list=31%, signal=63%
REACTOME_P75_NTR_RECEPTOR_MEDIATED_SIGNALLING	REACTOME_P75_NTR_RECEPTOR_MEDIATED_SIGNALLING		73	-0.195056	-0.868541	0.766332	0.886626	1	2082	tags=19%, list=13%, signal=22%
REACTOME_KINESINS	REACTOME_KINESINS		21	-0.267034	-0.86767	0.652174	0.882609	1	4838	tags=38%, list=31%, signal=55%
REACTOME_PROCESSIVE_SYNTHESIS_ON_THE_LAGGING_STRAND	REACTOME_PROCESSIVE_SYNTHESIS_ON_THE_LAGGING_STRAND		15	-0.285734	-0.86749	0.650424	0.877104	1	3853	tags=33%, list=25%, signal=44%
REACTOME_METABOLISM_OF_STEROID_HORMONES_AND_VITAMINS_A_AND_D	REACTOME_METABOLISM_OF_STEROID_HORMONES_AND_VITAMINS_A_AND_D		16	-0.281166	-0.858776	0.670968	0.890954	1	5450	tags=50%, list=35%, signal=77%
REACTOME_PREFOLDIN_MEDIATED_TRANSFER_OF_SUBSTRATE_TO_CCT_TRIC	REACTOME_PREFOLDIN_MEDIATED_TRANSFER_OF_SUBSTRATE_TO_CCT_TRIC		24	-0.248154	-0.857837	0.706935	0.88704	1	4975	tags=42%, list=32%, signal=61%
REACTOME_METABOLISM_OF_MRNA	REACTOME_METABOLISM_OF_MRNA		200	-0.160378	-0.84052	0.907937	0.917894	1	5051	tags=33%, list=33%, signal=48%
REACTOME_GLYCOLYSIS	REACTOME_GLYCOLYSIS		25	-0.245644	-0.83954	0.714286	0.914094	1	11671	tags=100%, list=75%, signal=407%
REACTOME_TRIGLYCERIDE_BIOSYNTHESIS	REACTOME_TRIGLYCERIDE_BIOSYNTHESIS		32	-0.220619	-0.834849	0.767726	0.917817	1	1643	tags=16%, list=11%, signal=17%
REACTOME_P53_DEPENDENT_G1_DNA_DAMAGE_RESPONSE	REACTOME_P53_DEPENDENT_G1_DNA_DAMAGE_RESPONSE		51	-0.206921	-0.830861	0.772251	0.919733	1	5004	tags=45%, list=32%, signal=66%
REACTOME_RNA_POL_III_TRANSCRIPTION_TERMINATION	REACTOME_RNA_POL_III_TRANSCRIPTION_TERMINATION		19	-0.260342	-0.830097	0.713974	0.915291	1	5665	tags=53%, list=37%, signal=83%
REACTOME_GLUCONEOGENESIS	REACTOME_GLUCONEOGENESIS		28	-0.229079	-0.819349	0.752359	0.930571	1	3359	tags=21%, list=22%, signal=27%
REACTOME_LOSS_OF_NLP_FROM_MITOTIC_CENTROSOMES	REACTOME_LOSS_OF_NLP_FROM_MITOTIC_CENTROSOMES		54	-0.190984	-0.79924	0.851459	0.960278	1	5179	tags=35%, list=33%, signal=53%
REACTOME_LIPOPROTEIN_METABOLISM	REACTOME_LIPOPROTEIN_METABOLISM		20	-0.242923	-0.795798	0.782313	0.960178	1	5221	tags=45%, list=34%, signal=68%
REACTOME_SIGNALING_BY_WNT	REACTOME_SIGNALING_BY_WNT		60	-0.186608	-0.793229	0.8509	0.958504	1	5300	tags=42%, list=34%, signal=63%
REACTOME_DEADENYLATION_OF_MRNA	REACTOME_DEADENYLATION_OF_MRNA		17	-0.247722	-0.780467	0.789598	0.973211	1	3411	tags=24%, list=22%, signal=30%
REACTOME_FATTY_ACID_TRIACYLGLYCEROL_AND_KETONE_BODY_METABOLISM	REACTOME_FATTY_ACID_TRIACYLGLYCEROL_AND_KETONE_BODY_METABOLISM		153	-0.154741	-0.777824	0.95942	0.971109	1	2218	tags=14%, list=14%, signal=17%
REACTOME_RESPIRATORY_ELECTRON_TRANSPORT	REACTOME_RESPIRATORY_ELECTRON_TRANSPORT		62	-0.174655	-0.74749	0.916883	1	1	6972	tags=55%, list=45%, signal=99%
REACTOME_EGFR_DOWNREGULATION	REACTOME_EGFR_DOWNREGULATION		24	-0.218906	-0.738016	0.855505	1	1	1184	tags=13%, list=8%, signal=14%
REACTOME_ENOS_ACTIVATION_AND_REGULATION	REACTOME_ENOS_ACTIVATION_AND_REGULATION		19	-0.232441	-0.737392	0.858513	1	1	4379	tags=42%, list=28%, signal=59%
REACTOME_RNA_POL_III_CHAIN_ELONGATION	REACTOME_RNA_POL_III_CHAIN_ELONGATION		17	-0.239902	-0.731191	0.844037	1	1	5665	tags=53%, list=37%, signal=83%
REACTOME_INFLUENZA_VIRAL_RNA_TRANSCRIPTION_AND_REPLICATION	REACTOME_INFLUENZA_VIRAL_RNA_TRANSCRIPTION_AND_REPLICATION		96	-0.157952	-0.731151	0.972393	1	1	4639	tags=25%, list=30%, signal=35%
REACTOME_SIGNALING_BY_CONSTITUTIVELY_ACTIVE_EGFR	REACTOME_SIGNALING_BY_CONSTITUTIVELY_ACTIVE_EGFR		17	-0.22823	-0.713823	0.838636	1	1	4520	tags=41%, list=29%, signal=58%
REACTOME_TRANSLATION	REACTOME_TRANSLATION		136	-0.139631	-0.701275	0.984663	1	1	4639	tags=24%, list=30%, signal=34%
REACTOME_NONSENSE_MEDIATED_DECAY_ENHANCED_BY_THE_EXON_JUNCTION_COMPLEX	REACTOME_NONSENSE_MEDIATED_DECAY_ENHANCED_BY_THE_EXON_JUNCTION_COMPLEX		100	-0.146214	-0.687728	0.983099	1	1	5510	tags=32%, list=36%, signal=49%
REACTOME_NEUROTRANSMITTER_RELEASE_CYCLE	REACTOME_NEUROTRANSMITTER_RELEASE_CYCLE		23	-0.202461	-0.676372	0.92093	1	1	2754	tags=22%, list=18%, signal=26%
REACTOME_TRANSCRIPTIONAL_REGULATION_OF_WHITE_ADIPOCYTE_DIFFERENTIATION	REACTOME_TRANSCRIPTIONAL_REGULATION_OF_WHITE_ADIPOCYTE_DIFFERENTIATION		65	-0.153684	-0.66635	0.992874	1	1	4095	tags=25%, list=26%, signal=33%
REACTOME_PROLONGED_ERK_ACTIVATION_EVENTS	REACTOME_PROLONGED_ERK_ACTIVATION_EVENTS		18	-0.201955	-0.633601	0.904661	1	1	12344	tags=100%, list=80%, signal=495%
REACTOME_POST_CHAPERONIN_TUBULIN_FOLDING_PATHWAY	REACTOME_POST_CHAPERONIN_TUBULIN_FOLDING_PATHWAY		15	-0.207655	-0.63144	0.932715	1	1	1301	tags=13%, list=8%, signal=15%
REACTOME_SRP_DEPENDENT_COTRANSLATIONAL_PROTEIN_TARGETING_TO_MEMBRANE	REACTOME_SRP_DEPENDENT_COTRANSLATIONAL_PROTEIN_TARGETING_TO_MEMBRANE		102	-0.130436	-0.616456	0.99435	1	1	4639	tags=24%, list=30%, signal=33%
REACTOME_ARMS_MEDIATED_ACTIVATION	REACTOME_ARMS_MEDIATED_ACTIVATION		16	-0.201929	-0.602175	0.944444	1	1	12344	tags=100%, list=80%, signal=495%
REACTOME_TCA_CYCLE_AND_RESPIRATORY_ELECTRON_TRANSPORT	REACTOME_TCA_CYCLE_AND_RESPIRATORY_ELECTRON_TRANSPORT		111	-0.12492	-0.59416	1	1	1	1842	tags=10%, list=12%, signal=11%
REACTOME_LIPID_DIGESTION_MOBILIZATION_AND_TRANSPORT	REACTOME_LIPID_DIGESTION_MOBILIZATION_AND_TRANSPORT		31	-0.156864	-0.587583	0.983412	1	1	5221	tags=39%, list=34%, signal=58%
REACTOME_CREB_PHOSPHORYLATION_THROUGH_THE_ACTIVATION_OF_RAS	REACTOME_CREB_PHOSPHORYLATION_THROUGH_THE_ACTIVATION_OF_RAS		22	-0.176354	-0.58326	0.972477	1	1	816	tags=9%, list=5%, signal=10%
REACTOME_GLUCOSE_METABOLISM	REACTOME_GLUCOSE_METABOLISM		56	-0.134568	-0.555669	0.997481	1	1	1685	tags=9%, list=11%, signal=10%
REACTOME_SHC_RELATED_EVENTS	REACTOME_SHC_RELATED_EVENTS		15	-0.180035	-0.537624	0.975717	1	1	12682	tags=100%, list=82%, signal=556%
REACTOME_PEROXISOMAL_LIPID_METABOLISM	REACTOME_PEROXISOMAL_LIPID_METABOLISM		19	-0.168417	-0.534555	0.997812	1	1	2498	tags=16%, list=16%, signal=19%
REACTOME_INSULIN_SYNTHESIS_AND_PROCESSING	REACTOME_INSULIN_SYNTHESIS_AND_PROCESSING		17	-0.163328	-0.508078	0.995652	1	1	4357	tags=29%, list=28%, signal=41%
REACTOME_RESPIRATORY_ELECTRON_TRANSPORT_ATP_SYNTHESIS_BY_CHEMIOSMOTIC_COUPLING_AND_HEAT_PRODUCTION_BY_UNCOUPLING_PROTEINS_	REACTOME_RESPIRATORY_ELECTRON_TRANSPORT_ATP_SYNTHESIS_BY_CHEMIOSMOTIC_COUPLING_AND_HEAT_PRODUCTION_BY_UNCOUPLING_PROTEINS_		76	-0.108999	-0.493844	1	1	1	6972	tags=51%, list=45%, signal=93%
REACTOME_MEMBRANE_TRAFFICKING	REACTOME_MEMBRANE_TRAFFICKING		108	-0.103496	-0.492645	1	1	1	3720	tags=19%, list=24%, signal=25%
REACTOME_ACTIVATION_OF_THE_MRNA_UPON_BINDING_OF_THE_CAP_BINDING_COMPLEX_AND_EIFS_AND_SUBSEQUENT_BINDING_TO_43S	REACTOME_ACTIVATION_OF_THE_MRNA_UPON_BINDING_OF_THE_CAP_BINDING_COMPLEX_AND_EIFS_AND_SUBSEQUENT_BINDING_TO_43S		52	-0.10945	-0.445801	1	1	1	4346	tags=21%, list=28%, signal=29%
REACTOME_FORMATION_OF_THE_TERNARY_COMPLEX_AND_SUBSEQUENTLY_THE_43S_COMPLEX	REACTOME_FORMATION_OF_THE_TERNARY_COMPLEX_AND_SUBSEQUENTLY_THE_43S_COMPLEX		44	-0.109028	-0.436182	1	0.999339	1	13782	tags=100%, list=89%, signal=918%
