# Supplementary material for: A GATA4-regulated secretory program suppresses tumors through recruitment of cytotoxic CD8 T cells
Source: Nat Commun. 2022 Jan 11;13:256. doi: 10.1038/s41467-021-27731-5 (PMC8752777; doi:10.1038/s41467-021-27731-5)
Supplement: Supplementary file 5 — Supplementary Data 3 [file 41467_2021_27731_MOESM5_ESM.xlsx]

## Sheet: Immgen-derived gene sets
Immgen-derived gene sets
CD4.mature	CD8.effector	NK.cells	B.cells	T.reg	Dendritic	CD8.effector.NK.cells	Macrophages	Macrophages.M2	Macrophages.M1
IGFBP4	GZMK	NKG7	BANK1	IL2RA	NR4A3	NKG7	CD5L	HRH1	CD40
ITM2A	CD3E	GZMA	CD79A	FOXP3	HAVCR2	CCL5	FCGR3A	NPL	CXCL10
AMIGO2	CD3G	EOMES	CD55	CTLA4	KMO	KLRK1	ITGB5	PDCD1LG2	CXCL11
TRAT1	CXCR3	SAMD3	CD19	SLC35D1	DNASE1L3	CCR5	MERTK	RENBP	CXCL9
CD40LG	CD3D	TBX21	CD79B	GDPD3	ANPEP	CXCR6	PILRA	CFP	SLAMF1
ICOS	BCL11B	KLRK1	CXCR5	CISH	CXCL16	CRTAM	CCL8	C1QC	TNIP3
RCAN3	CD28	NCR1	FAIM3			GZMA	C1QC	C1QB	C1QC
	KLRG1	PLCG2				KLRG1	C1QB	C1QA	C1QB
	IL7R	STYK1				SERPINB9	C1QA	CD5L	C1QA
						EOMES		FCGR3A	CD5L
						SAMD3		ITGB5	FCGR3A
						IL12RB2		MERTK	ITGB5
						TBX21		PILRA	MERTK
						CHSY1		CCL8	PILRA
						PRF1			CCL8
						IL2RB
						KLRD1
						GZMK
						IL18R1

## Sheet: scRNAseq-derived gene sets
Single cell RNAseq-derived gene sets used to identify subytpes of immune cells from RNAseq data
CD8mki67pos	CD8mki67neg	Monocyte	M1macrophage	MDSC	M2macrophage	cDC.cd11bpos	Neutrophil	Treg	Nkcell	pDC
Gzmb	Nkg7	Ms4a4c	Lpl	Arg1	Sepp1	Cd209a	Hp	Izumo1r	Klra7	Ly6d
Hmgb2	Cd3g	Cd74	Slamf9	Mmp12	Apoe	Kmo	Serpinb10	Foxp3	Ncr1	Klk1
2810417H13Rik	Cd3d	Aif1	Cadm1	Hilpda	Saa3	Ffar2	Ifitm6	Ikzf2	Car2	Siglech
Nkg7	Cd8b1	Zbp1	C1qc	Clec4d	Cd209f	H2-DMb2	Gsr	Tnfrsf4	Klrb1c	Ccr9
Cd3g	Gzmb	Slamf8	Ms4a7	Plin2	Fcgrt	Bex6	Chil3	Cd5	Klrb1f	Smim5
Dut	Cd8a	Ccr2	Cd72	Lgals3	Folr2	Napsa	Plcb1	Icos	Klra4	D13Ertd608e
Stmn1	Klrd1	Fcgr1	Vcam1	Ero1l	Wfdc17	H2-Oa	Slpi	Ctla4	Xcl1	Klk1b27
Cd8b1	Cxcr6	Ms4a6c	Nr1h3	Bnip3	F13a1	Ifitm1	Pi16	Cd2	Klrb1a	Cd300c
Thy1	Ms4a4b	Fcer1g	C1qa	Card19	Gas6	Bcl11a	Cd177	Tnfrsf18	Tcf7	Upb1
Ube2c	Ltb	H2-DMb1	Cd300e	Adam8	Ccl8	Rnase6	Mcemp1	Cd4	Samd3	Mzb1
Cd3d	Thy1	H2-Ab1	Fcgr4	Basp1	Clec10a	Cbfa2t3	Fn1	Gimap3	Klra8	Spib
Cd8a	Ptprcap	Scimp	Clec4b1	Cstb	Cbr2	Lsp1	Gm9733	Ltb	Atp1b1	Paqr5
Birc5	Sh2d2a	Ifitm3	Gatm	Egln3	Timp2	Syngr2	Vcan	Klrg1	Gzma	Atp2a1
Lat	Cst7	Ctss	Hebp1	Il7r	Pltp	H2-Ob	Msrb1	Gimap4	Cd7	Pgam2
Ptprcap	Lck	H2-DMa	C1qb	Pgam1	Trf	Klrb1b	Plac8	Il2ra	Txk	Ccdc162
Sh2d2a	Lag3	Hck	Gngt2	Aldoa	Mrc1	H2-DMa	Napsa	Cd6	Klre1	Dntt
Top2a	Ifng	Naaa	Hpgds	Gapdh	Ednrb	Cd74	Lyz2	Ptprcap	Satb1	Havcr1
Lck	Pdcd1	Arpc1b	Sirpa	Pdpn	Igf1	H2-Aa	H3f3a	Cd3d	Khdc1a	Sh3bgr
Cks1b	Gimap4	Il1b	Axl	Ndrg1	Tmem176b	H2afy	Trem3	Gimap7	Ctsw	Hs3st1
Ms4a4b	Ctla2a	Tgfbi	Slc11a1	Slc2a1	Cd209g	Avpi1	Ccr2	Cd28	Emid1	Gm21762
Cd3e	Cd3e	Klra2	Clec12a	Fth1	Ccl6	H2-Ab1	Sell	Cd3g	Klra1	Gm43291
Rgs16	Cd2	H2-Aa	Aif1	Hmox1	Itm2b	Gm2a	Dmkn	Lat	Klri2	Klk1b9
Klrd1	Tnfrsf9	Plbd1	Cd81	Pkm	Ninj1	H2-DMb1	Tyrobp	Lck	Gimap6	Chdh
Ccna2	Lat	Psme2	Ckb	Ftl1	Igfbp4	H2-Eb1	Nr4a1	Gimap5	Klra9	Atp1b1
Tnfrsf9	Il2rb	Prdx5	Sh2d1b1	Ldha	Serpinb6a	Spint1	Taldo1	Pglyrp1	Klra6	Fcrla
Ccnb2	Ctsw	H2-Eb1	Hexa	Fabp5	Ltc4s	Siglecg	Lcn2	Sv2c	Gimap4	Lefty1
Cst7	Rgs16	Lst1	Cpd	Mif	C1qa	Tspan13	Alox5ap	Cd27	Skap1	Gm12253
Smc2	Pglyrp1	Isg15	Fth1	Ctsl	Lyve1	Gpr171	S100a4	Gimap6	5430421N21Rik	Pnck
Ltb	Gm8369	Ctsc	Pparg	Emp1	C4b	Ifitm6	Coro1a	Sdcbp2	Ctla2a	Gm14161
Ifng	Cd27	Rtp4	Gk	Tpi1	Tmem176a	1700025G04Rik	Ace	Il2rb	Klrd1	Bcl11a
Pdcd1	Gimap1	Psmb10	Cxcl9	Rgcc	C1qc	Ciita	Ifitm3	Tnfrsf9	Gimap5	Smim6
Phgdh	Cd28	Ly6i	Pycard	Eif4ebp1	Cd163	Itgb7	Ramp1	Cd247	Ptprcap	Arhgap32
Cdca3	Sh2d1a	Ms4a6d	Tcf7l2	Gpnmb	Glul	Cd7	Il1b	Lrrc32	Gem	Ptprf
Cd2	Gimap7	Spi1	Psap	Rhov	Csf1r	Cst3	Emb	Gimap1	Il2rb	Fbxl13
Il2rb	Tox	Irf7	Marcks	Vegfa	Pf4	Olfm1	Arpc1b	Zap70	Bcl2	Cdh5
Cdca8	Zap70	Slfn2	Grn	Il1rn	Serinc3	Mapk13	Cebpb	S1pr4	Nkg7	Cox6a2
Dnajc9	BC021614	Clec12a	Blvrb	Spp1	Npl	S100a11	Lsp1	Tbc1d10c	Lck	Tspan2
Cxcr6	Klrc1	Fcgr4	Tgm2	Slc6a8	C1qb	S100a4	Osm	Cd3e	Ms4a4b	Lca5l
Rrm2	Cd247	Gbp2	Gbp2b	Cd36	Fam213b	Plbd1	Fam49b	Ets1	Eomes	Tmigd3
Nrgn	Wdr95	Tyrobp	Tspan4	Thbs1	Rnase4	Ppp1r14a	Tpd52	Trp53i11	Gimap3	Pacsin1
Cenpf	Gimap6	Efhd2	Lap3	Gde1	Dab2	Dpp4	Mgst1	Thy1	Gimap1	Ap1m2
Gimap4	Gimap3	Cyba	Blnk	Fabp4	Fxyd2	Ifitm3	Ly6c2	Cxcr3	Ifitm10	Gm14964
Cd28	Rps15a	Lilrb4a	Ccnd1	Cxcl2	Fcna	Vrk1	Ncf2	Rhof	Rps3	Rpgrip1
Sh2d1a	Icos	Capza2	Cd79b	Gabarap	Lrg1	Ccnd3	Prdx5	Pkp3	Rps24	Tsc22d1
Gimap1	Skap1	Ctsz	Lgmn	Lhfpl2	Cd302	Ifi30	Klra2	Ikzf4	Kcnip3	Epha2
Tyms	Tnfrsf18	Tspo	Tmem86a	Vim	Maf	Pim1	Mmp8	Nkg7	Ltb	Sell
Mki67	Sept1	Calm1	Prdx4	Cxcl3	Ap2a2	Atox1	Sirpb1c	Ppp1r16b	Cxxc5	Fads3
Ctsw	Ctla4	Ifi204	Lair1	Ninj1	Stard8	Il1r2	Pim1	Rnf125	Rps4x	Cd7
Skap1	Rpl13a	H3f3b	Clec4a1	Capg	Cela1	S100a6	Tppp3	Skap1	Vps37b	Kmo
Zap70	Ccl5	Cxcl9	Cd93	Lilr4b	Ccl24	Mcemp1	Emilin2	Sept1	Rpl18a	Rnase6
Tox	Gimap5	Samhd1	Rab3il1	Cd68	Smagp	Adrbk2	Ptpn1	Gzmb	Rps5	Gm5547
Hmgb3	Rpl3	Lyz2	Ctsd	Sdc1	Pmp22	Cd300a	Adgre4	Itgb7	Rpl7	Spns3
Cd27	Eef1a1	Ly6c2	Adgre1	Gm10116	Tns1	Fam49b	Junb	Prkca	Rps3a1	Adam11
Gm8369	Serpinb6b	Lrrc25	Mrpl42	Bsg	Wwp1	Crip1	Ms4a6c	Gimap9	Tespa1	Hsd11b1
Cdc20	Eef2	Ly6a	Acp5	Eno1	Abca1	Sub1	Arhgdib	Bcl11b	Sept1	Lrp8
Pglyrp1	Klre1	Cdkn1a	Clec4a2	Ankrd37	Cfh	Cytip	F10	Sdf4	Rpl13	Klra17
Spc24	Rac2	Sirpb1c	Hgsnat	Sdcbp	Sult1a1	Coro1a	Gpr141	Cish	Rpl3	Cd4
Dtl	Rpsa	Capg	Ctsb	Ctsb	Fgfr1	Ifitm2	Samhd1	Arl5a	Cd160	Ftx
Nusap1	Rplp0	Sod2	Camk1	Gpi1	Calml4	Rps11	S100a6	Ccnd2	Eef1a1	Mctp2
Cd247	Rpl7	Cnn3	Ccl8	Rnh1	Cp	Htr7	Rps9	Spint2	Rps15	Ddr1
1500009L16Rik	Rpl4	Pid1	Pilra	Ap3s1	Ang	Pmaip1	Srgn	Tnik	Cst7	Hoxa7
Sept1	Fasl	AF251705	Syce2	Rassf8	Lifr	Amica1	Prtn3	Vgll4	Rps18	Amica1
Ctla4	Nrgn	Cd52	mt-Co2	Tmem189	Slco2b1	Ddr1	Btg1	Msi2	Rps16	Pdzd4
Klrc1	Rps13	Pomp	Arl11	Bnip3l	Mgst1	Sh3bgrl3	Plaur	Grap	Rpl12	H2-Oa
Themis	Tbc1d10c	Psmb8	Lipa	Atp6v0d2	C6	Ccnd2	Crip1	BC021614	Rpl14	Slpi
Itk	Ets1	Cybb	Lyn	Mcl1	Tmem37	H2afz	AI839979	Satb1	Rps7	St8sia4
Hist1h1b	Cd160	Dok2	Cd63	Fam129b	Hist1h2bc	Spi1	Irf5	Rac2	Rps14	Prkca
Zdhhc2	Klk8	Pnp	Batf3	C3ar1	Lamp1	Ccnd1	Ifitm2	Rora	Rab37	Tcf4
Asf1b	AW112010	Fcgr3	AF251705	Samd8	Tcn2	Rin3	Zfp36	Shisa5	Rps20	Ppfia4
Bcl11b	Ptpn22	Clec4a3	Mpeg1	Igf2bp2	Hacd4	Il1b	Trem1	Sh2d2a	Rps6	P2ry14
Racgap1	Rps3	Ptpn6	Cndp2	Anxa2	Rcn3	Klrk1	Smpdl3a	Ablim1	Rps10	Slco4a1
Il18r1	Rinl	Ly6e	Ly86	Nos2	Rab11fip5	Pmvk	Tgfbi	Traf1	Rpl5	Tnfrsf13b
Cenpa	Sla2	Ccr1	Itsn1	Lilrb4a	Camk1	Lmo1	Cd44	Cst7	Rpl8	Pir
Lag3	Rpl18a	Ier5	Abcg1	Npc2	Aldh2	Tuba1a	Cd14	Smad7	Rps15a	Sla2
Gimap7	Eif3h	Ly86	Oxct1	Ccl9	Alox5	Btg2	Nfil3	Areg	Rpl13a	Dnajc7
Sla2	Rps3a1	Plac8	Ftl1	Pf4	Lyz2	Rps9	Lyn	Coro1a	Serpinb6b	Zc3h12c
Rhof	Rpl32	Irf5	mt-Co1	Mmp13	mt-Atp6	Hhex	Fgr	Odc1	Gzmc	Runx2
Ska1	Rps10	Ccdc109b	Acp2	Atp6v1a	Stab1	Ccdc102a	Adgre5	P2ry10	Tmsb10	Lrrc16a
Cenpe	Themis	Fcgr2b	Atp1b3	Slc7a11	Grn	Taldo1	Cdk2ap2	Hif1a	Rpl21	Rell1
Tk1	Naca	Fos	Cd180	Esd	Scn1b	Snx20	Gpx1	Isg20	Rpl19	Snn
Cdk1	Rpl17	Tgm2	Ctsc	Gla	mt-Co1	I830077J02Rik	Arpc2	Lag3	Rpl27a	Tspan13
Clspn	Tnfrsf4	Fam26f	Pld4	F10	Reps2	Csrnp1	Fxyd5	Ipcef1	Rpl10a	Tbc1d8
Cks2	D16Ertd472e	Lair1	Dtnbp1	Cd9	Fcrls	Bri3bp	Tnfrsf1a	Ikzf3	Pglyrp1	Plxdc1
Gimap5	Rpl18	Ifitm2	Tmed10	Tiparp	Tmem8	Traf1	Gnb2	Rpsa	Rpl23	Nbl1
D16Ertd472e	Rps6	Ccl2	Fcer1g	Mgarp	Chp2	Ppfia4	Clec4e	Cers4	Rpl4	Lag3
Bspry	Ikzf3	Cxcl10	Sdc3	Id2	Cd63	Klrd1	Itgb7	Ccl5	Sh2d2a	Spint2
Fbxo5	Abcb9	Ifi27l2a	Plod1	Atp6v1c1	Rnasel	Bloc1s2	Treml4	Limd2	Pim2	Lair1
Rad51	Rpl5	Cxcl16	Stmn1	Npy	Sulf2	Fgr	Cytip	Cnn2	Rps11	Rnf122
Cit	Rpl24	Tifab	Mfsd1	Mxi1	Fcgr2b	Ms4a4c	Gda	Rps15a	Rps23	Hmgn3
Ets1	Klrk1	Rab20	Ndufab1	Osbpl8	Cltc	Flt3	Thbs1	Traf3ip3	Rpl17	Tmem229b
Rpa2	Rps5	Cstb	Cdca3	Prdx6	Slc9a9	Rogdi	Tgfb1	Rps13	Thy1	Nucb2
2700094K13Rik	Gzmk	Atox1	Rab7b	Bri3	Mtss1	Rasgrp4	H3f3b	Rapsn	Klrk1	Cxxc5
Hmmr	Rps7	Slfn1	0610012G03Rik	Psmd8	Plekhg5	B4galt4	Slc7a11	Tesc	Rpsa	Tubb2b
Spn	Rps18	Gm2a	Pou2f2	Metrnl	Trem2	Naga	Btg2	Sla2	Rpl32	Csf2rb2
Cd6	Hcst	Ltb4r1	Basp1	F7	Nrp1	Cd209d	Msn	Inpp4b	Rpl18	Irf8
Tmem163	Ubash3a	Phf11b	Lst1	Mt1	mt-Cytb	Orai1	Fos	Dgat1	Gnb2l1	Gm8953
Ptma	Cd6	Gm9733	Abhd12	Vat1	mt-Co2	Dna2	Spi1	Cd82	Rps13	Bst2
Cdca2	Cnn2	Evi2a	mt-Co3	Inhba	Ifitm2	Psmb8	Actg1	Cytip	Ccdc184	Ly6c2
Tbc1d10c	Sub1	Psme1	Atp5g1	Smox	Hsbp1	Ppm1m	Rara	Crem	Gimap7	Rpl31
Smc4	Rhof	Fgl2	Tmem51	Clec4e	Ms4a7	Hspa8	Xbp1	Rpl13a	Cd2	Rtn4rl1
Haus4	Rpl8	Cd86	Trem2	Cd14	Klf4	Gcnt2	Csrnp1	Foxo1	Gimap9	Blnk
Knstrn	Rps24	Zfp36	Kcnn4	Anxa1	Fosb	Plac8	Gngt2	Chchd10	Rpl30	Tbxa2r
Camk4	B4galnt1	Gm5150	Fam26f	Lgmn	Rnf130	Prcp	Cybb	H2-Q7	Ablim1	BC147527
Ctla2a	Gltscr2	Ifi30	Rps27l	Ier3	Cfp	Gpr132	Slfn2	Lmnb1	Rplp0	Srgap3
Hist1h2ap	Rpl10a	Metrnl	Birc5	Ctsk	Ctsd	Ier5	Aldh2	Ptpn22	Eef1b2	Dusp9
Rpsa	Rps4x	Lilr4b	Gns	Lrp12	Blvrb	St3gal4	Psma7	Rplp0	Shisa5	Herpud1
H2afx	Vgll4	Psma7	Gm10116	Cd300lf	Ap1b1	Pkib	Ly6e	Rhoh	Rpl39	N4bp3
Klk8	Itk	Bax	mt-Atp6	Ahnak2	Tslp	Rps6	C1galt1c1	Rpl18a	Rps8	Ldhb
Lmnb1	Rpl13	Btg2	Creg1	Sat1	Aplp2	Ece1	Cd244	Samsn1	Vgll4	Khk
Lockd	Ablim1	Clec4a1	Clec4a3	Msr1	Adgre1	Rps4x	Pitpna	AW112010	Ppp3cc	Traf4
Gimap6	Rps15	Msr1	Cxcl16	Plk2	Cst3	Ndufa6	Mrpl33	Rps3	Rplp2	Epcam
Rplp0	Camk4	Junb	Plxnb2	Rnf128	Bin1	Cd83	Pld4	Jakmip1	Limd2	Pafah1b3
Tnfrsf18	Gldc	Nrros	Hmgn1	Vapa	Mafb	Cd52	Socs3	Gata3	Rpl34	Napsa
Mxd3	Nrn1	Slc15a3	Apobec1	Soat1	Enpp1	Actg1	I830077J02Rik	Tpt1	Rpl26	Gpr171
Ablim1	Gnb2l1	Arpc2	Tns3	Litaf	Gas7	Ubl3	Plbd1	Pla2g16	Eef1g	Prss30
Il18rap	Eef1b2	Bcl2a1a	Hk3	Mmp8	Hexa	Fh1	AB124611	Smco4	Rac2	Sema4b
Klre1	Dusp2	Glrx	mt-Nd1	Trem2	Cd5l	Ywhah	Pirb	Tspan13	Gm19585	Ramp1
Prc1	Gem	Il18bp	Cks1b	Tpd52	Ptpn18	Cnn2	S100a11	Fam110a	Sh2d1a	Plac8
Sapcd2	Rps16	Magohb	Slc13a3	Fam20c	Fam43a	Zmiz2	Ncf4	4930523C07Rik	Rpl37a	Cd47
Gldc	Rpl11	Tapbp	Nceh1	Srgn	Tpp1	Ifi205	Dusp1	Rpl19	Eef2	Pik3ip1
Tipin	Rpl12	Irg1	Cox5a	Slc16a3	Clta	Dapp1	Lsr	Ifngr1	Rplp1	Sh3bp4
1700097N02Rik	Bcl11b	Tap1	Tk1	Gna13	Ccl9	Alox5ap	Gm5150	Lrba	Ugcg	Cdh1
Ikzf3	Ppp1r16b	B2m	Ndufc1	Fam162a	Hmox1	Gpx1	Ier5	Fam107b	Npm1	Ppif
Cd160	Rpl30	Pilra	Tspan3	Por	Lrp6	Zyx	Hpgd	Itk	Rpl36a	Pld4
Cenpm	Cd226	Ncf4	Pkig	Akr1a1	Alox5ap	Myo1g	Atf3	Gpr174	Tnfrsf18	Plekhm3
Tpx2	Rps8	Zeb2os	Slamf8	Grina	Cd209d	Ramp1	Stxbp6	Atp2b4	Rpl28	Dap
Rad51ap1	Rpl27a	Itgb2	Gng12	Bhlhe41	Ap2m1	P2ry10	Pdlim1	Fam189b	AW112010	Gpm6b
Ppp1r16b	Rpl22l1	Myd88	Unc93b1	Atp6v1g1	Hfe	Csf2rb	Zyx	Hsd11b1	Rpl22l1	Tmed3
Cenpw	Nmb	Cdc42	Ak2	Ctsd	Abca9	Selplg	Ltb4r1	Stk17b	Dapk2	Ncald
Abcb9	Coro1a	Psma4	Rgs10	Ccl6	S100a1	Mgl2	Kdm6b	Prkch	Rpl11	Mvb12a
Lig1	Rps11	Clec4n	Hint1	Pmp22	Jun	Ccl17	Tkt	Spata13	Sell	Mef2c
Cdca5	Eif3f	Malat1	Blvra	Lat2	Nxpe5	Map4k1	Il13ra1	Podnl1	Rpl22	Fyn
Spc25	Rnf125	H2-D1	Fam96a	Higd1a	Tmcc1	Runx1	Lpar6	Penk	B4galnt1	Prr5
Arsb	Eif3e	Actr3	Atpif1	Cebpb	Pros1	Fxyd5	Cd300a	Hmha1	Sept6	Csprs
Aurkb	Rpl19	Ccr5	Tuba1b	Fnip2	Cd38	Fdps	Rplp0	Gm8369	Rps17	Fdps
Fam92a	Fam107b	Slc11a1	Cd68	Igsf6	Lamp2	Hfe	Ggh	Spn	Naca	Selplg
Rps3a1	Limd2	Hcls1	Lrrc25	Rgs1	Gda	Rpl4	Gm2a	Gpr171	Ifngr1	Flt3
Ran	Shisa5	Ccl12	Ybx1	Flrt2	Cd209b	Ckb	Srsf5	Nrip1	Rps27a	Arhgef10
Rpl4	Rpl23	Ptgs2	Uqcr10	Fblim1	Snx2	Tspo	Gcnt2	Rabgap1l	Pdcd4	Rps6ka1
Ptpn22	Rpl34	Prkcd	Atp2b1	Psap	Unc93b1	Rpl18a	Il17ra	Rinl	Tbc1d10c	Tyrobp
Mad2l1	Rps20	Il1rn	Ppt2	Gpr137b	Tgfbr2	Ifi35	Klf13	Il2rg	Lef1	Ly6e
Ezh2	Sdcbp2	Ncf2	Rap1b	Zfand5	Idh2	Ahr	Ahr	Lsp1	Rps19	Ldlrad4
Tnfrsf4	Spn	Marcksl1	Atp6ap2	Sdc4	Kank2	Phf11b	Sub1	Rasal3	Rpl31	1810034E14Rik
Icos	Rpl28	Oasl2	Ranbp1	Cdkn1a	Cd55	Zfp36	Ms4a4c	Eef1a1	Klrc2	Eepd1
Rpl13a	Btf3	Clec4a2	Rrbp1	Appl2	Pdgfc	Twf2	Ccnd3	Sesn3	Cd82	Mirt1
Prf1	Dut	Ucp2	Gdf15	Gys1	C5ar1	Irf5	Rnf149	Hcst	H2-Q7	Clec9a
Gimap3	Rps14	AB124611	Anapc11	Tnfrsf23	mt-Co3	Junb	Eif1	Vasp	Ctla2b	Dirc2
Rps15a	Pkp3	Fam49b	Cdk1	Ddit3	Gpx3	Rpl14	Sec61b	Rpl17	Rpl37	Tcf12
B4galnt1	S1pr4	Fxyd5	Hck	Lmna	Rgs10	Pkp3	Prkcd	Gltscr2	Tnfrsf9	Gnas
Gem	Cd82	Pirb	Il18bp	Rcbtb2	Lyl1	Arpc1b	Rnase6	Rpl4	Rps9	Card11
Serpinb6b	Tmem163	Rrbp1	M6pr	Plaur	Mt1	Ass1	Ifngr1	Ass1	Jak1	Ptprcap
Tuba4a	Gm8730	Pld4	Txn1	Aprt	St6gal1	Gpr18	Ccdc109b	Birc2	Ets1	Adpgk
Rpl3	2310031A07Rik	Osm	Nenf	Ankrd33b	Creg1	Psme1	Glud1	Rpl7	Gpr18	Tlr12
Ncapd2	Zbtb32	Psmb2	Fgl2	Il1a	Ypel3	Samhd1	Evi2a	Srgn	Spry2	Cd59a
Ube2s	Dapk2	Cndp2	Snx5	Sqstm1	Rps29	Laptm5	Tspan13	Rpl3	Fam107b	Pltp
Ubash3a	Rpl39	Emp3	Hsp90b1	Tmem65	Frmd4b	Ryr1	Lilrb4a	Rps16	Rpl24	Pgls
Gm19585	Slc2a3	Cebpb	Ccdc34	P4hb	Ftl1	Eif5a	Nfkbia	Acap1	Stat4	Sub1
Prkcq	Vps37b	Rab7b	BC005537	Rgl1	Pla2g7	Casp6	Eif3f	Hdac7	Gzmb	Zbtb20
Tcf19	Rpl14	Hn1	Iigp1	Slc7a2	Ctsb	Herpud1	Rasgrp2	S100a10	Rps21	Smim14
Gzmk	Sept6	Tarm1	Mrpl13	Nceh1	Smpdl3a	Agpat4	Adssl1	Akap13	Gramd4	H13
Nr4a2	Cd96	Dusp1	Cnih4	Cd63	Ctsl	Evi2a	Camk2d	Il1r2	Lax1	Bloc1s2
Hnrnpa1	Traf3ip3	Fgr	Erp29	Mt2	Scamp5	Naaa	Tlr2	Ly6a	Hsd11b1	Rnf187
Gmnn	Prf1	Ppt1	Ube2c	Cd53	Nme4	Ier2	Ube2d3	Runx2	Rpl36	Arhgap27os2
Rpl28	Fam189b	Upp1	Hexb	Pfkl	Rnf150	Nfkb1	Rap1a	Gnas	Traf1	Txndc5
Kif11	St6galnac3	Lpcat2	Rnf7	Gadd45a	Tcf4	Bcl3	Emp3	Slc36a3os	1700025G04Rik	Ctso
Stk39	Bhlhe40	Plaur	Tubb5	Npepps	Atp13a2	Scimp	Hspa8	Rps10	Pdlim1	Cybb
Ncapg	Cd5	Phf11d	Rpn1	Furin	Man1c1	Cldnd1	Lilra6	Ypel3	4930523C07Rik	Serp1
Rpl7	Gpr174	Trafd1	Cyp4f18	Pla2g7	Pla2g15	Rel	Sorl1	Traf4	Tpt1	Hvcn1
Eef2	Uqcrh	Cd40	Aprt	Prdx1	Ehd4	Pak1	Nadk	Rps15	Hcst	Edem2
Cd5	Uhrf2	Ass1	Uqcr11	Cxcl1	Ms4a8a	Fbl	Kdm7a	Bmyc	Ptpn22	Atp2b4
Gpr174	Ikzf2	Xaf1	Nampt	Gng5	Agtrap	Tkt	Rasgrp4	Rpl18	Rpl29	Syngr2
Zbtb32	Gm19585	Ctsh	Evl	Arrdc3	Zfp36l1	Gm9733	Dbi	Pim1	Cnn2	Scimp
Rps8	Rpl21	Chil3	Timm13	Rnf149	Egr1	Itgax	Lyl1	Rbm39	Padi2	Cd69
Rpl5	Lsp1	Gpx1	mt-Nd2	Btg1	Serpinb8	Plscr1	Smox	Il10	Zfp512	Prr13
Rpl8	Rps23	Ccrl2	Dnajc19	Slc15a3	Eps15	Psma7	Ier2	Sdhaf1	Ccnd2	Apobec3
Fam107b	Osbpl3	Npc2	Sdhc	Ahnak	Ap2s1	Cd24a	Igfbp6	Sla	Acap1	Cd164
Sytl3	Rbm3	Zeb2	Rexo2	Errfi1	Dhrs3	Clec10a	Sat1	Sigirr	4930486L24Rik	Hhex
Eef1b2	Hsd11b1	Calr	Calr	Prelid2	Ophn1	Ldlr	Rhoa	Ramp1	Fam102a	Klf2
Mcm5	Actg1	Unc93b1	Gmnn	Srxn1	Itm2c	Lrrk1	Vim	Glrx	Rpl9-ps6	Rilpl2
Uhrf1	Jakmip1	Clec4e	Ran	Ccr1	Qk	Nr4a1	Flna	Abracl	Spn	Tmem221
Klrk1	Prkcq	Evl	Mrps15	Mtss1	Idh1	Smdt1	Igsf6	Naca	Rpl23a-ps3	Cd37
Ccnb1	Nr4a2	Sdc4	Nucks1	Atf3	Neat1	Pde4b	Ccr1	Eef2	Serpinb9	Lsp1
Hells	Rpa2	Pitpna	Hnrnpab	Hk2	Mpp1	Ptms	Capza2	Fcho1	Cd69	H2-Q7
Plk1	Cd52	Chmp2a	Dtymk	Rala	Etv1	Tmsb10	H2afy	Rpl12	Rps2	Fam3c
Mns1	Il18rap	Themis2	Lcp2	Cd274	Cd37	Smim3	Actr3	Rps14	Eif3f	Sqle
Depdc1a	Acot7	Lyn	Ctsh	Mafb	Snx3	Stx7	Cd52	Rps6	Eif3h	Ly6k
Rps3	Arsb	Pim1	Eif4g2	Emilin2	mt-Nd1	BC035044	Trib1	Rrad	S1pr4	Mbnl1
Sept6	Serpinb9	Ms4a6b	Atp5o	Rtn4	Pepd	H3f3a	Pilrb2	Ptma	Serbp1	Ccl4
Cdc25b	Eef1g	Slco3a1	Mrpl51	Mdm2	Txnip	Pfkp	Tmsb10	H2-T22	Rpl41	Rac2
Rps5	Prkca	Ifngr2	Anp32b	Atp6v0e	Gpr34	Fgd2	Anxa1	Cd69	Crtam	Ccnd1
Cenph	Il18r1	S100a6	Ahsa1	Rbms1	Cyp27a1	Cd86	Cotl1	Phgdh	Il2rg	Net1
Esco2	Bspry	Tbcb	Ptpn6	Malat1	Slc40a1	Ly6i	Flot1	Hmgb2	Gnas	Cnp
BC021614	Havcr2	Tnf	H2afz	Prdx5	Adgrg1	Slc12a9	Hck	Socs2	Ikzf2	Mpeg1
Abhd8	Selplg	Ube2l6	Ndufa12	Lamp1	Mef2c	Gpr183	Brk1	Anxa6	Rpl38	Adk
Tubb5	Itgal	Ccl7	Ctsz	Atp6v1b2	Fcgr3	Trappc5	Lst1	Ms4a4b	Ssbp2	Ctsh
Gzmc	Serpine2	Gbp4	Gm26917	Anxa5	mt-Nd4	Hnrnpf	Klf2	Nup210	Jakmip1	Cd82
Rps18	Gpr68	C3	Ube2s	Rabac1	Selenbp1	Cyp51	Tspo	Gna15	Gpr171	Plaur
Prkch	Grap	Twf2	Serpina3g	Ccl2	Aldh7a1	Nrros	Dok3	Rps7	Ccl5	Ogt
Hmgn5	Hnrnpa1	Hk3	Ctss	Rsad2	Ahnak	4930523C07Rik	Prr13	Aebp2	Dusp2	Rasgrp2
Rps20	Npm1	Batf2		Sntb2	Lgmn	Bmyc	Pid1	Actg1	Rbm39	Trpc1
Hmgb1	S100a4	Gngt2		Slamf7	Gpx4	Rpl21	Arf5	Leprotl1	Gm9493	Lztfl1
Prim1	Gzmf	BC028528		Slc27a1	Plxnb2	Stk17b	Ndel1	Rps5	Coro1a	Malat1
Rps13	Anxa6	Dynll1		C5ar1	Man1a	Vasp	Tnfaip2	Arhgef1	Gm8730	Fgfr1op2
Rpl18	Gzme	Cd68		Adssl1	Rhob	Msn	Rpl36al	Ankrd44	Zap70	Rabgap1l
Rpl32	Lgals1	Plgrkt		Dhrs3	Cd81	Uck2	Ms4a8a	2310001H17Rik	Eef1d	Cxcr3
Rps6	Myl12a	Tor3a		Aph1c	Myo5a	Lsr	Ccdc12	Dnajc9	Eif3e	Abhd17b
Nt5c3b	Dkkl1	Erp29		Rab11a	Il4ra	Skap2	Nrros	Oaz1	Sesn3	Ldlrad3
Snrpe	H2-Q7	Vill		Nus1	Klf2	AA467197	Cib1	Batf	Nrgn	Xist
Ccl5	Prkch	Ifi35		Lrrfip2	Man2b1	Gm7676	Cdkn2d	Rbm38	Gm9844	Rps24
Psph	Sytl2	Bst2		Lrp1	Hgsnat	Tmem176b	Shisa5	Glipr1	Klrb1b	Hivep3
Slc2a3	Rpl26	Ifi205		Eaf1	Snx6	Snap23	Rac1	Cyfip2	Phgdh	Tmem163
Rfc5	Cox7a2l	Tubb2a		Bst1	Itsn1	Idi1	Add3	AU020206	Pabpc1	Mycl
Hjurp	Sytl3	Bst1		Sh3glb1	P2ry6	Fyn	Snrpb	H2afv	Cd244	Xbp1
Rpl13	Nol7	F10		Asph	Rab3il1	Uvrag	H13	Ifi27l2a	Cd52	Uvrag
Gimap9	Rplp2	Gbp3		Arhgap10	Tmem141	Prkcd	Rbms1	2010111I01Rik	Rpl6	Trib1
Mybl2	Rpl29	Tpd52		Ptgs2	Fam234a	Dnajc7	St3gal4	Ccr2	Gltscr2	Tex2
Tbx21	Stat4	Ifi47		Rab7	Marcks	Gnb2	Myl6	Smc4	Cd27	Evi2a
Asrgl1	Cblb	Rnpep		Slpi	Osbpl11	Sell	Gch1	Srrm2	Selplg	Stk17b
Rps10	Eif3m	Oas1a		Abca1	Ctsc	H13	Csf2rb	Uqcrh	Sub1	R3hdm4
Rpl22l1	Dnajc9	Cd14		Pfkfb3	Atp6v0b	Ccdc12	Nlrp3	Rnf138	Klrg1	Ctsl
Shcbp1	Fhl2	Ehd1		Iqgap1	Comt	Tnfrsf13b	Anxa2	Crbn	Rinl	Ly6a
Anp32b	Gmfg	Pkm		Dusp1	Zfhx3	Psmb9	Slfn5	Psip1	Arsb	Cdkn2d
H2afv	Fam169b	Clec5a		Sgk1	Gm26532	Pitpna	Agpat9	Fam132a	Epsti1	Ly86
Kif22	Fam102a	Cd180		Bcl2l1	P2ry12	Ccdc88a	H2afj	Rpl39	Pkp3	S1pr4
Cep55	Pla2g16	Dhx58		Tnfsf12	Nav1	Runx3	Ppp1ca	Abhd8	Ptma	Orai3
Cdkn3	Gnas	Cxcl2		Sra1	Snx5	Mpc1	Ifi203	Rpl5	Npm3	Gna11
Gnb2l1	Id2	Nfe2l2		Lasp1	Pink1	Crtc3	Tifa	Def6	Rps12-ps3	Pmepa1
Rnf125	Saraf	Mrpl52		Vdac1	Eps8	Tppp3	Ccnl1	Ppp1r12a	Cd28	Trim12a
Rpl14	Runx2	Plekho1		Sap30	Sgpp1	Tap1	Pde4b	Psmb8	Rps26	Cmah
Npm1	Acap1	Rab5c		Trim25	Kctd12	Limd2	Myl12b	Dusp5	Itgal	Rftn1
Dbf4	Lamb3	Skap2		Pgm2	Sash1	Arhgap15	Gltscr2	Tox	Tbx21	Cyth4
Tesc	Myl6	Mmp14		Cd93	Ly96	Coq10b	Ethe1	Glipr2	Bspry	Polr3gl
Serpine2	Rps2	Pdia6		Ecm1	Mcoln2	Ly6e	Pilrb1	Fam134b	Fasl	Sept9
Sub1	Rps9	Tmbim6		Azin1	Mylip	Socs3	Coro1b	Tspan32	Sult2b1	Rgs10
Psip1	Tbx21	Lacc1		Csf2rb2	Nenf	Coro2a	Slc25a5	Cd37	Grap	Ctnnd2
Plk4	Gimap9	Ralb		P4ha1	Scamp2	Ube2l6	Orai1	Kdm2b	Rps25	Mvd
Rac2	Crtam	Casp1		Cd84	Nacc2	Tmem176a	Ldlr	Fxyd5	Traf3ip3	Vimp
H2afz	Rpl37	Rnf149		Nat9	Gpt2	Sgk3	Cdc42ep2	Eif3h	Bhlhe40	Tespa1
Serbp1	Vasp	Creb5		Ctss	Marco	Cdkn2d	Plod3	Igtp	Ncl	Fyb
Jakmip1	Sdf4	Btg1		Tubb6	B4galt6	Taok3	Cnn2	Zdhhc18	Ptprc	Rpl19
Topbp1	Txk	Gsdmd		Anpep	Sec14l1	Ptpn1	Snx20	Itgav	Cd247	H2-Q4
Rpl10a	Gzmc	Tap2		Rhoc	Tbc1d14	Myadm	Irf1	Cmtm7	Smad7	Bri3bp
2310031A07Rik	1700097N02Rik	Aprt		Tmem120a	Nupr1	Ube2f	Tarm1	Mif4gd	Sigirr	Rap1a
Lrr1	Slc25a4	Sdhb		Ctsz	Ddx60	Dbnl	Trps1	Rps20	St3gal6	Haao
Eef1g	Padi2	Egr2		Fcgr1	Wdfy3	Tpm4	AI607873	Sell	Ppp1r16b	H2-K1
Rpl12	Gzmd	Nfil3		Tmem106a	Lyz1	Ccr2	Cyp4f18	Ptprc	Tnik	Bmyc
Fam64a	Rpl22	Cnih4		Impdh1	Zcchc24	Flot1	Serp1	Ddit4	Atp5d	Tnni2
Rps15	Abhd8	Adora2b		Wdfy1	Dcxr	Mndal	Zeb2	Atxn1	Cd37	Ikzf1
Cd96	Rhoh	Chmp4b		Mfsd7b	Abhd12	Sqle	Cxcl10	Zc3hav1	Rpl10-ps3	Fam43a
Mcm7	Rpl36a	Nfkbia		Egln1	Mertk	Fam105a	Stk17b	H2-Q6	Ramp1	Pkib
Nuf2	Fam92a	Cyp4f18		Syngr1	P2rx4	Tagln2	Rassf4	Gm8730	H2-Q6	Pla2g16
Rps4x	AA467197	Emb		Ccl7	Tmem86a	Myd88	S100a8	Arl2bp	Hmgb2	Cd44
Gm8730	Rpl7a	Mafb		Snx18	Twf1	Gpr35	Arf1	Sash3	Snrpe	Pdlim1
Rbm38	Ech1	Ccdc86		Pgk1	Gstm1	Etv3	Ucp2	Sumo2	Gm10073	Btg1
Tacc3	Rasal3	Csf2ra		Plekho1	Gns	Isg20	Stx7	Ptpn7	Nop10	H2-T23
Ckap2l	Rcn1	Psmb9		Dpep2	Ssh2	Ptpn6	Filip1l	Wnk1	Dut	Tram1
Neil3	Lysmd2	Gsn		Dusp3	Emp1	Dock10	Zfand5	Ogt	Neurl3	Hmgcs1
Cd226	Dusp5	Snx20		Nfkbia	Ddx3x	Ifi203	Ms4a6b	Krit1	Rpl23a	Ppia
Cd82	Ndfip2	Tmem51		Katnbl1	Cyb5a	Osgep	Fes	Cbx4	Dennd4a	Dhcr7
Osbpl3	Tff1	Anxa5		Tspan3	Ntpcr	Cdk2ap2	Plcg2	Rapgef6	Hsp90ab1	Atp6v1d
S1pr4	Mettl23	Nampt		Riok3	Nrp2	Tep1	Asap1	Hbs1l	Fam189b	Rab33b
Rrm1	Krit1	Arl5c		Arrdc4	Tmem205	Rbm39	Mcl1	Eif3f	Rpl9	Taz
4930579G24Rik	4930523C07Rik	Nfkbie		Atf4	Akr1a1	Trib1	Metrnl	Fam92a	Dnajc15	Cd33
Serpinb9	Phgdh	Cmpk1		Klf6	Aoah	Rgs2	Lamp2	Peli1	D16Ertd472e	H2-T22
Grap	S100a10	Psme2b		Gstm1	Gm10116	Med13l	Gm8730	Fam53b	Rhof	Ptprc
Nap1l1	Atxn1	Mnda		Slc48a1	Mfsd11	Mvp	Spint1	Gmfg	Il18rap	Eif1
Casc5	Nabp1	Ubc		Gdf15	Evi5	Srsf5	Itgal	Mmd	P2ry10	Cd8b1
Rpl18a	Cers4	Dnajb11		Selenbp1	Ptafr	Cd2ap	Sirpb1b	Ppp1cc	Sla2	Oaz1
Sept11	Spint2	Flt1		Anxa4	Hpgds	Ms4a6c	Ifi204	Ctcf	Ywhaq	Stx7
Trp53i11	Traf1	Rhog		Cndp2	Pon2	Gpsm3	Ap1s2	Srpk2	Supt4a	Cirbp
Xlr4b	Serbp1	Msrb1		Itgam	0610012G03Rik	Stx16	Hnrnpf	Sh3kbp1	Eif3i	Fam89a
Rps17	Def6	Nmi		Fnip1	Epb41l1	Ptcd2	Ptprc	Pdlim2	Gm11713	Reep5
Tmpo	Akap13	Tlr2		Mpeg1	Tspan4	Jak2	Tmem38b	Selplg	Trp53i11	Tmed2
Rps7	Ppp3cc	Qpct		Slc3a2	Zeb2	Chd7	Gm9843	Serpina3g	Rpl13a-ps1	Pmvk
Vps37b	Mllt3	Acvrl1		Eif4e	AI607873	Bhlhe40	D1Ertd622e	Rpl22l1	Uqcrh	Ptms
Nudt21	Crbn	Nlrp3		Dnajc5	Scarb2	Ly6a	Cers6	Myl6	Btf3	Tmem123
Itgal	Xlr4b	Pyhin1		Zeb2	Bri3	Gltscr2	Ubl3	Panx1	Dusp5	Nudt19
Ncapd3	Mrps16	Mvp		Pid1	Tmem59	Slc25a20	Diaph1	Arhgdib	Prkcq	mt-Co1
Vgll4	Ccl1	Tpm3		Dstn	Ly6e	Slfn2	Prdx6	Psph	Vasp	Rilpl1
Pbk	Rps19	Fyb		Slc9a3r1	Tnfaip8l2	Sept6	Zfp706	Lbr	Ptp4a3	Fgr
Rbm3	Rps26	Icam1		Cited2	Ap1s2	Tnip3	Bin2	Ubald2	Peak1	Pkig
Eef1a1	4930486L24Rik	Bcl2a1b		Slc7a8	Sbf2	Lyn	Uqcrfs1	Lbh	Mfng	Abhd17a
Rab27a	Rabgap1l	Ier3		Ctsa	Pirb	Rara	Pygl	H2-K1	C1qtnf6	B3gnt8
Incenp	Polr1d	Ptpn1		Nampt	Ctnnd1	Psma1	Arid5a	Pigx	Pdcd1lg2	Lifr
Eif3h	Ciapin1	Igtp		Naa50	PISD	Orai3	Ppp1r15a	Chd3	Cyfip2	Gltscr2
Hmgn2	Nedd9	Parp12		S100a6	Ecm1	Lmnb1	C3	Cdk2ap2	Itk	Ccnd2
Lbr	Stk39	Daxx		App	Slc48a1	Srsf3	Fam105a	Yaf2	Apobec3	Slc41a2
Lsm2	Leprotl1	Lpl		Afg3l2	Adam15	Csk	Sys1	D16Ertd472e	Fkbp3	Ppp1r11
Bhlhe40	Il2rg	Ifit3		Dtnbp1	Fcho2	Tnfsf9	Sf3b6	Rsbn1l	Impdh2	Trp53i11
Npm3	Slamf1	Slfn4		Sdc3	Hpse	Il2rg	Ptpn6	Ppp1ca	Rpl7a	Gltp
Ikzf2	Supt4a	Plek		Atp6v1e1	Plod1	Gsn	Ptpro	Vps37b	Arap2	Emp3
Cdkn2aipnl	Pabpc1	Irgm1		Zmiz1	Trim47	Lta4h	Zbp1	Mettl23	Lta4h	Snx5
Ccne1	Inpp4b	P2rx4		Rbpj	Akr1b8	Spag9	Gstm1	Prkar1a	Pla2g16	Rexo2
Trim59	Fkbp1a	Tnip3		Psmb6	Gmfg	Sp100	Slfn1	Nfkb1	Rps18-ps3	Rpl13a
Rfc4	Stk17b	Sap30		Ifrd1	Ptov1	Hck	Sap30	Sf3b1	Snrpf	Rps11
Rpa3	Serpina3g	AI607873		Spg21	Ncf1	Msmo1	Cmpk1	Tap1	Rpl35	Sec11c
Eomes	Cct2	Axl		Alkbh5	Zfyve21	Cux1	Gyg	Itgal	Arpc5l	Rbm39
Rpl17	Abracl	Ch25h		Snx1	Ddrgk1	Pik3r1	Atg3	Rcsd1	Evl	Idi1
Uhrf2	Ogt	Apobec1		Cd44	Cd33	Polr2e	Pilra	Smchd1	Ppia	Siglecg
Ube2t	Rasgrp1	P2ry6		Irg1	mt-Nd2	Fam98c	Tm2d2	Arid4b	Tspan13	Tubgcp5
Ppil1	Samsn1	Sdf2l1		Mkrn1	Laptm4a	Usp18	Gsto1	Hmgb3	Arl2bp	Spcs2
Impdh2	Psmb1	Socs3		Ccrl2	Dse	Rab8a	Scp2	Dnajc1	Hnrnpa1	Nckipsd
Sumo2	Rps17	Pydc4		Ms4a6d	Rin2	Qpct	Khk	Slc9a3r1	Clec2i	Psmb1
Runx2	Fxyd5	Rnf213		Gng2	Tsc22d3	Epsti1	Bri3bp	H2afz	Rnf138	Slc44a2
Rps16	Rpl31	Tkt		Pik3r5	Adam9	Nap1l1	Fbxl5	Dusp11	0610011F06Rik	Rcsd1
Rps2	Tmsb4x	C3ar1		Ccdc71l	Retnla	Trim12a	Clec4a3	Dusp2	Nup210	Pkp3
Tubb4b	Gna15	Rbm8a		Gpr137b-ps	Pcyox1	Atf3	Ogfr	Apobec3	Prf1	Pecam1
AW112010	Hmha1	Cmtm3		Dync1i2	Rhoq	Ric8	Tln1	Cdc25b	Emb	B2m
2610318N02Rik	Rab19	Lgals9		Pdxk	Dbp	Exosc5	Il6ra	Mxd1	Hmha1	Cdc14b
Orc6	Stat3	Selm		Rhob	Fos	Mvd	Itga4	Lrp10	Rsbn1l	Emc3
Rinl	Slc1a5	Slc31a2		Creg1	Rab31	Mycbp2	Sqrdl	Slamf6	Srrm2	Cib1
Mcm6	Dgka	Jarid2		Apobec1	Tbxas1	Sla	Tpm4	Myo1g	Rpl13-ps3	H2-D1
Ciapin1	Batf	Stat1		Glul	Lipa	Ikbkb	1110008F13Rik	Rps6ka1	Gramd1a	Tlr7
Mms22l	Rpl13a-ps1	Irf1		Atp6v1d	Clec4a2	Pip4k2a	Ikbkb	Cd52	Mbnl1	Kdr
Fcho1	Chsy1	Crlf2		Gclm	Vamp8	Psmb10	Arl5c	Fkbp3	Pecam1	Slamf9
Polr3k	Rpl36	Gng12		Mafg	Hint1	Oasl2	Fam49a	Snrpe	Plscr1	Rps14
Cntrl	Sigirr	Tubb6		Rilpl2	Zfp36	Stap1	Dusp22	Unc119	Cnbp	Arl5c
Ppia	Eef1d	Cd72		Clec4n	Rassf2	Pnp	Cisd2	Agpat4	Cox7a2l	Tapbp
Lsm4	Gm9493	C5ar1		S100a8	Necap2	Necap2	Nfkbiz	Tes	Rnf125	Psme1
Nup210	Satb1	Ifrd1		Ugp2	Arap1	Mef2c	Lrrc25	Tapbpl	Eif5a	Sc5d
Sec11c	Psph	Arf6		Gpx1	Gpr146	Hcls1	Higd2a	Arhgap9	Klrc1	Prkcb
Naca	Eif3k	Anxa4		Tgif1	Clec4a1	Slc35c2	Rnh1	Elf1	Ccnd3	Trim30d
Ppm1g	Atp5d	Irf2		Fam46c	Iqgap2	Zfp36l2	Hcls1	Dut	Pik3r1	Rgs18
Kif20b	Pstpip1	Arrb2		Tulp4	Hagh	Ifi47	Tifab	Tap2	H2-Ke6	Ppdpf
Hsp90ab1	Ly6c2	Myo1f		Ccl3	Il6ra	Cfp	Casp6	Mxd4	Ubald2	Sec24d
Chaf1a	Sumo2	Parp14		Ubb	Akr1b3	Nfkbie	Fosl2	Nol7	Acot7	Fam174a
Mis18a	Ankrd44	Nfkbiz		Eif1	Pld3	Kdm6b	Plek	Ciapin1	Slbp	Msmo1
Rpl11	Rpl37a	Lap3		Gadd45g	Ctla2b	Rassf4	Itgb2	Psmb9	Sumo2	Gna15
Hdac7	Hsp90ab1	Ccl4		St6galnac4	Gnpda1	Tnfaip8l2	Mpc1	Fyn	Tecpr1	Fam117a
Slc1a5	Npm3	Tnfaip2		Dnajb9	Cenpb	Arhgap30	Lrrfip1	Isy1	Ikzf1	Slc2a6
Cblb	Glipr2	Usp18		B2m	Tyrobp	Tifa	Csf3r	Tnfrsf1b	Gabarapl2	Rpl18a
Usp1	H2afv	Nr4a1		Il10rb	Tspan17	Cox7a2l	Camkk2	Lsm4	Cisd3	Nek6
Cmc2	Aes	Iigp1		Tax1bp1	Vsir	Tap2	Pyhin1	Ncor1	Sec11c	Slc15a4
Snrpf	Rab27a	Oasl1		Grb2	Ubc	Bcl2a1d	Klf9	Clk1	Ubac2	Grn
Rpl24	Rpl9-ps6	Gm26522		Sertad1	Slc43a2	Ppa1	Fmnl1	Dock2	Eif3m	Csf2rb
Nucks1	Ikzf1	Nr1h3		Ptgr1	Picalm	Clk1	Glipr2	Stat1	Saraf	Smim24
Dlgap5	Rpl6l	Slc16a3		Phlda1	Ctsh	Slc25a11	Mafb	Zmiz2	Serpinb9b	Srsf5
D030056L22Rik	Cbx4	Rgs2		Impa2	Klf9	Arl8b	Klf3	Tbrg1	Ankrd44	H2afy
Fxn	Sh3kbp1	Mxd1		Arl8b	Atraid	Tax1bp3	Cdc42se1	Fam129a	Mmd	Tifa
Lsm6	Rbl2	Rsad2		Fn1	Asah1	Stxbp2	Vamp4	Mier1	Nono	Atp6v1h
Mis18bp1	Cytip	Ifit1		Hspa9	Snx8	Baz1a	Vsir	Jund	Ppm1g	Sec61g
Padi2	Eif3i	Rgs1		Slc31a1	Il18	Hist3h2a	Tmem51	Edf1	Mcm6	Adipor2
Prkca	Hmgb2	Csrnp1		Rab8b	Arhgap19	Fgl2	Lrg1	Cks2	Psip1	Ier5
Pkp3	Pfdn5	Mndal		Eif5	Cysltr1	Rab24	Il1r2	Rock1	Ran	Kdelr1
Acap1	Apobec3	Ifit2		Atf1	Smim20	Map4k4	Gpr35	Ly6e	Atp5g2	Mtdh
Cdkn2c	Ifi27	Isg20		Pnrc1	Tmem106a	Dusp5	Mboat7	Srpk1	H2afv
Ppp3cc	Arhgdib	Socs1		Mxd1	Ifi27l2a	Sp110	S100a10	Mknk2	Lsm4
Rnaseh2b	Dnajc1	Serpina3g		Chil3	Fkbp15	Ifngr1	Runx1	Cenpa	Ptpn18
Slbp	Fkbp3			Csf2rb	Pld4	Xbp1	Pou2f2	Ttc14	Nol7
Def6	Cetn2			Fbxl5	Clmp	Gdi2	Vill	Tnfaip3	2700094K13Rik
Erh	Cntrl			Tsc22d3	Clec4a3	Plp2	Pbxip1	Pnrc1	Ssrp1
Nol7	Rpl6			Ifi204	Rab14		Bcl10	Slc25a19	Ccr2
Ngfrap1	Serpinb9b			Saa3	Rit1		Stk40	Hnrnpf	Klhdc2
Cnn2	Cdk6			Mettl9	Ier3		Uck2	Csk	Haus4
Lsm5	Cish			Hbb-bs	Dstn		AI662270	Prr13	Zcchc11
4930523C07Rik	Nfatc1			Hspa5	Marcksl1		Ldhb	Tecr	Vars
Tubg1	Smad7			Upp1	Irf2bp2		Id3	Bcl3	Sephs2
Spint2	Msi2			Gadd45b	Zbtb20		Zeb2os	Acot7	Gramd3
Nrn1	S100a13			H3f3b	Osbpl9		Ahnak	Slbp	Odc1
Srsf3	Adam19			Hcar2	Rras		Tmem176b	Top2a	Fam53b
Reep4	Gpr171			AA467197	Snx27		Csf2ra	Baz1a	Eif4b
Grk6	Ppp1ca			H1f0	Lgals3bp		Snx18	Nudt21	Zfp36l2
Ncl	Fdx1			Dnmt3a	Sept8		Lpcat2	Crlf3	Unc119
Gins2	Ccni			Isg15	Rasgrp2		Top1	Ndfip1	Ndufb11
Smc3	Flt3l			Ifit1	Gna12		Atp1a1	Cdk6	Dad1
Tff1	Penk				Clec4n		Gm6377	Arhgap31	Imp3
Nmrk1	Sec11c				Spred1		Rsu1	S100a4	Tbrg1
Exosc8	Nap1l1				Mgl2		Dstn	Gbp4	Arhgef1
Dhfr	Rps21				Fam174a		Ltbr	Nabp1	Rnf157
Smco4	2510002D24Rik				Nfxl1		Zfp36l2	Ezr	Rabgap1l
Limd2	Igbp1				Tmem140		Myd88	Psme2	Gm10036
Rasal3	Ptprc				Zfp706		Milr1	Kmt2a	Cdkn2d
Wdr95	Itgav				Serp1			Hnrnpa1	Tnrc6b
Cbx3	Tmsb10				Ralbp1			Lsm6	Adgre5
Fen1	C1qtnf6				Emp3			Nr4a1	Gata3
Tfrc	Arhgap9				Tmem50a			Aes	Eif4a2
H2-Q7	Prr13				Cpq			Ppil1	Chsy1
Snrpb	Lrmp				Bmp2k			Rpa2	Hmgb1
Traf3ip3	Hscb				Ptprj			Tecpr1	Gm10020
Apitd1	Ccnd2				Ier2			Sp100	Akap13
Dpy30	Ifngr1				2610507B11Rik			Zfp292	Rpl6l
Tuba1b	Arap2				Calm2			Prrc2c	Nudt21
Ccdc34	Rpl23a-ps3				Rab1a			Naa10	Alad
Fkbp3	Ezr				Tnfrsf1a			Stmn1	Snrpd2
Aurka	Rpl9				Mxd4			Raly	Prrc2c
Ppp1ca	Pdlim2				Fbxw4			Gem	Rnaseh2c
Rpl27a	Nt5c3b				Stxbp3			S100a13	Anp32b
Cbx4	Sept11				Rnf13			H2afy	Rpl15
Traf4	Stk24				Fuca1			Pnisr	Mdh1
Ndc80	Fundc2				Vkorc1			Gtpbp2	Rassf5
Ssrp1	Hdac7				Ctsa			Fbxw2	Wdr89
Med30	Grk6				mt-Nd5			Ifi203	Atp5h
Atxn1	Dap				App			Agfg1	Arpp19
Lsm3	2010111I01Rik				Zcchc6			Rsrc2	Arl6ip5
Ska2	Rassf5				Tmem261			Rpl13a-ps1	Rcsd1
Smc1a	2700094K13Rik				Nisch			Mcm6	Serpina3g
Cenpq	Gm10036				Slc16a6			Celf2	Rras2
Lsm8	Dusp11				Atp6ap1			Mndal	Pdlim2
Alyref	Lrwd1				Rabac1			Itpkb	Krit1
Rbbp7	Runx3				Lmo2			Mdp1	Tes
Sms	Snrpe				Gclm			Ywhah	Rgs2
Dtymk	Mcm6				Jund			Crlf2	Mak16
Snrpd1	0610011F06Rik				Lamtor1			Slc50a1	Lockd
Rif1	Birc2				Pkig			Orai1	Smc4
Dek	Rpl15				Fam46a			Coro2a	Rora
Ezr	Rbm38				Fez2			Nfkb2	Nme1
Glipr1	Atp5c1				Dennd5a			Ngfrap1	Gm15013
Rpl23	S100a11				Klf6			2700094K13Rik	Mfsd10
Coro1a	Glipr1				Mef2a			Arpp19	Itpkb
Rangap1	Crem				Mfsd1			Sec11c	Celf2
Mmd	Plscr1				Cuedc2			Mrps6	Tecr
Rpa1	Sugt1				Dusp1			Atrx	Rpl10
Maz	Edf1				Nagk			Tsc22d4	Sri
Ppp1cc	Tecpr1				Mgat1			Hnrnpa2b1	Sf3b2
Hist1h1e	Nudt21				Fkbp2			Sbno1	Sash3
Rpl36a	Gata3				Rassf4			Arl6ip1	Slc50a1
Slc25a4	Ncor1				Slc6a6			Rbm25	Tnfaip3
Rad21	Emg1				Rbpj			Tpst2	Trim12a
Fdx1	H2-T22				Hist1h1c			Arhgap30	Ppp1r12a
Acot7	Tbrg1				Sdc3			Mat2b	Sms
Set	Rbm39				Socs3			Srsf2	Grk6
Rpl21	Rora				Dnase2a			Cdkn2d	Stk17b
Rhoh	Paip2				Rpain			2810417H13Rik	Mettl23
Chsy1	Hif1a				Use1			Lig1	Srpk1
Ptp4a3	Rnf138				Prcp			Ankrd11	Bcl7c
Cyfip2	Nmrk1				Slc29a1			Mki67	H2-Q4
Metrn	Eva1b				Ppp3ca			Exosc8	Aes
Rps23	Gtf2i				Ctdsp2			Nxt1	Pbxip1
Tcp1	Smap2				Dbi			Mdh1	Hspe1
Anapc5	Mdp1				Sypl			Khdrbs1	Cdk4
Cisd1	Nsmaf				Rnpep			Ppa1	Abhd8
Anp32e	Ncl				Pcmtd1			Mlec	Ppp1cc
Mcm2	Unc119				Stard3nl			Med30	Xist
Mcm3	Dgat1				Foxp1			Fubp1	Polr2m
Rhno1	Arhgef1				Mcfd2			Gm2a	Ptpn7
Rpl30	Impa2				Il10rb			Csnk1a1
Rpl39	Uqcc3				Gdf15			Ccna2
Rfc2	Nsa2				Wdr26			Rgs2
Rps24	Prelid1				Gapvd1			Smc2
Rpl41	Gabarapl2				Timm10b			Ube2b
Gnas	Ppp1cc				Gm42418			Kmt2e
Stat3	Smpd1				Nfkbiz			Hmgb1
Dctpp1	Mmd				Cd300ld			Ddx24
E2f4	Ptp4a3				Pcbd2			Ube2c
Mcm4	Cd37				Fh1			Snrpf
Rcn1	Ypel3				Dct			Zfp36l1
Vars	Ndfip1				Tppp3			Supt4a
Pop5	Sla							Tmpo
Alad	Odc1							Anp32b
Rfc3	Ctla2b							Saraf
Rps11	Rps6ka1							Jak1
Tex30	Borcs8							Tram1
Leprotl1	Celf2							Smc6
Snrnp40	Arl2bp							Map2k3
Stard4	Mat2b							Ccnd3
Havcr2	Xcl1							H2afx
Rps19	Ccnd3							Tra2b
Fkbp4	Rpl38							Arpc5l
Srsf7	Cdc37							Tipin
Lgals1	Sri							Ccnb2
Impa2	Rpl27-ps3							Rnaseh2c
Actg1	Ptpn7							Srsf3
Cct2	Pnisr							Fam103a1
Dazap1	Rnf166							Rilpl2
Lyar	Esyt1							Zc3h15
Rora	Amica1							Cdca8
Gzmf	1110008P14Rik							Nktr
Ranbp1	Ttc14
Hnrnpa2b1	Ngfrap1
Batf	Tnfaip3
Rplp2	Bcl2
Trp53	Ms4a6b
Cbx5	Csnk2b
Anxa6	S100a6
Siva1	Lsm4
Sae1	Mxd4
Srsf2	Polr2m
Dusp2	Rps12-ps3
Pabpc1	Surf1
Banf1	Peli1
Nono	Tecr
Ube2i	Ndufa13
Lrwd1	Zfos1
Nudcd2	Rpl13-ps3
Chchd10	Kmt2e
H2-Q6	Gm15013
Mrpl18	Myl12b
Emg1	Fyn
Psat1	Ppm1g
Gar1	Gpd2
Crbn	Wipf1
Apobec3	Dcps
Dnmt1	Rpl35
Hnrnpab	Cct5
Atad2	Srpk2
Cdk4	Rpl23a
Eif5a	Epsti1
Pmf1	Arpc5l
Actl6a	Snrpf
Nop56	Dnajc15
Yaf2	Sema4d
Eif3f	Dnajb6
Btf3	2310001H17Rik
Cdk6	Gm10020
Smarca5	Mrps6
Carnmt1	Rsbn1l
Rpl29	Rsl1d1
Tcf3	Aimp1
Hdgf	Tipin
Ikzf1	Adss
Rnaseh2c	Srp14
0610007P14Rik	Nono
Aes	Serpina3f
Sephs2	Isy1
Ybx3	Cct7
Oxsr1	Mob2
Nhp2	Itga4
Cdca4	Adgre5
Pold2	Ugcg
Nasp	4930453N24Rik
Mthfd2	Gtf3a
Rpl31	Hsd17b10
Snrnp25	Dpcd
1110004E09Rik	Imp3
Rpl7a	Gramd3
Arl6ip1	Elf1
G3bp1	Fam3c
Lrmp	Ppp1r18
Cep57	Cnbp
Gtf3a	Fubp1
Smc6	Ict1
Phf5a	Lsm5
Raly	Srpk1
Traf1	Ostf1
Rpl34	Cisd3
Ilf2	Qars
Nsmce4a	Mdh1
Desi1	Rps18-ps3
Rpia	Slbp
Eif1ax	Polr3k
Nde1	Ppp1r12a
Nup62	Tprgl
Mrps6	Cirbp
Ctcf	Dock10
Isy1	Cisd1
Plscr1	Prkar1a
Rsl1d1	Eif3d
Sema4d	Rgs2
Odc1	Fam103a1
Suz12	Cd48
Hspa8	Naa10
Hnrnpc	Pop5
Gltscr2	Mapkapk3
Hnrnpf	Mbnl1
Slc25a5	Sp100
Fam3c	Hnrnpc
2700029M09Rik	0610007P14Rik
Cisd3	Jak1
Cmtm7	Lsm8
Aebp2	Trp53
Srpk1	Chchd10
Prelid1	Rps26-ps1
Nfyb	Arl6ip5
Rpl6	Ccl3
Hdac1	Ubash3b
Mob2	Prrc2c
Srsf1	Ccl4
Dusp5	Acadl
Dgat1	Fam133b
Ptpn7	Baz1a
Ndfip2	Vamp5
Whsc1
Tma7
Sfxn1
Eif3e
Got2
Smarcc1
Hspd1
Rad50
Gpd2
Ddx39
Cbx1
Nrm
Snrpd2
Nudt4
2310036O22Rik
Bub3
Nxt1
Eef1d
Idh3a
Calm3
Arl2bp
Cbfb
Dcps
Pnn
Samsn1
Mrps16
Aars
Fkbp1a
Uchl3
Arpc5l
Nudt5
Selplg
Nop58
Rbmxl1
Baz1a
Rdx
Adss
Fzr1
Atp5g2
Runx3
Csrp1
Gzme
Nhp2l1
Nabp1
Hspa14
Akap13
Ybx1
Cd2bp2
Naa10
Rps26
Ankrd44
Trim27
Sdf4
Tmsb10
Magoh
Sh3kbp1
Tomm20
Rpl13a-ps1
Xcl1
Eif3l
Hcst
Zc3h15
Dynll2
Arhgef1
Rfc1
Ppp1r35
Eif3i
Cfap20
Ppa1
Anapc15
Pla2g16
Hnrnpr
Atp5j
Srrt
Sf3b2
Arpp19
Ywhah
Krit1
Fubp1
Rbbp4
Pa2g4
Polr1d
Thoc7
Paics
Myl12a
Nab1
Hint1
Ncaph2
U2af1
Esyt1
Serpinb9b
Larp7
Tmem97
2010111I01Rik
Cox17
Exosc3
Stk24
Slc25a3
Rps6ka1
Baz1b
Dnajc1
Saraf
Gm9493
Fyn
Pcna
Hnrnpdl
Tpm4
Slmo2
Phb2
Gins4
Snrpa1
Cyb5b
Cct7
Hnrnph1
Atp5d
Dnajc2
Rwdd1
Nolc1
Rpl22
Lsm1
Polr2m
Srsf11
Nubp1
Rpl23a
Hp1bp3
Srrm2
Gzmd
Ssna1
Ccni
Mrps23
Cct5
Eif3m
Rnps1
Rpl36
Rpl23a-ps3
Nans
Luc7l2
Nudc
Krtcap2
Prkar1a
Supt4a
Ndfip1
Imp3
Gm6576
Prmt1
Mettl23
Ptbp1
Fundc2
Atp5b
Rpl9
Ctbp1
Mlec
Rbck1
Sept7
Srsf6
Tiprl
Mrps26
Hmbs
Uchl5
Hnrnpul1
Cnbp
Gm10020
Bola3
Mdh1
Eif4b
Hsp90aa1
Smchd1
Acsl5
Arhgap9
Mrps36
Hspe1
Bcl7c
Ppp4c
Psmb1
Acadl
Shisa5
Atp5g3
Rpl35
Nme1
Chtop
Rsbn1l
Rpl9-ps6
Uqcrh
Tpr
Rps12-ps3
Pole3
Abracl
Strap
Taf12
Vasp
Celf2
Stk17b
Pstpip1
Sfpq
Yeats4
Cdkn2d
Ddx46
Pebp1
Uba2
Ncor1
Snrpc
Gadd45gip1
Zcchc17
Atrx
Dcun1d5
Wipf1
Arl6ip4
Dnajc15
Hnrnpd
Vps36
Hn1
Ebna1bp2
Mif4gd
Rp9
Snrnp70
mt-Nd2
Rpl15
Ndufb7
Sumo1
C1qbp
Polr2c
Park7
Mrpl40
Smap2
1700020I14Rik
Tsn
Sugt1
Bcas2
Rpl6l
Hif1a
Glrx5
Mrpl12
Gm15013
Ict1
Tra2b
Rps18-ps3
Pdap1
Cdc37
Pfdn6
Snrpd3
Polr2j
Rpl27-ps3
Mdh2
Pin1
Lrp10
S100a4
H2-T22
Ifi27
Rpl13-ps3
1810037I17Rik
Dnajb6
Cacybp
Cct4
Ccng1
Srrm1
Id2
Luc7l3
Mrpl15
Csnk2b
Mrpl57
Csnk1a1
Dap
Pole4
Ifngr1
Tomm5
Ccl3
