# Supplementary material for: A GATA4-regulated secretory program suppresses tumors through recruitment of cytotoxic CD8 T cells
Source: Nat Commun. 2022 Jan 11;13:256. doi: 10.1038/s41467-021-27731-5 (PMC8752777; doi:10.1038/s41467-021-27731-5)
Supplement: Supplementary file 6 — Supplementary Data 4 [file 41467_2021_27731_MOESM6_ESM.xlsx]

## Sheet: BRCA
Differential expression of genes in GATA4 lost versus GATA4 not lost TCGA samples
Gene	pval	log2FC	FDR
MCPH1	5.62e-72	-0.699637	1.15e-67
KIAA1967	5.42e-62	-0.69639	5.56e-58
INTS10	1.5e-61	-0.731774	1.03e-57
PPP2R2A	5.93e-55	-0.643371	3.04e-51
CHMP7	1.49e-54	-0.664078	6.12e-51
CNOT7	5.17e-54	-0.677878	1.77e-50
ENTPD4	1.93e-52	-0.768277	5.66e-49
CCDC25	5.69e-52	-0.63737	1.46e-48
INTS9	1.2e-51	-0.68047	2.74e-48
PPP3CC	2.58e-47	-0.595166	5.3e-44
TRIM35	4.75e-46	-0.574654	8.87e-43
ERICH1	4.41e-44	-0.676351	7.55e-41
PCM1	1.06e-43	-0.945732	1.67e-40
ELP3	4.68e-43	-0.600204	6.86e-40
FAM160B2	1.49e-42	-0.699023	2.04e-39
NEIL2	1.08e-40	-0.715352	1.39e-37
ZNF395	1.85e-39	-0.75077	2.23e-36
VPS37A	2.91e-39	-0.655545	3.32e-36
MTMR9	3.82e-39	-0.594499	4.13e-36
LONRF1	2.64e-38	-0.728319	2.71e-35
TNKS	1.74e-36	-0.692559	1.7e-33
FBXO16	8.13e-36	-0.998472	7.59e-33
TNFRSF10B	1.09e-34	-0.730589	9.73e-32
BNIP3L	1.96e-34	-0.623072	1.66e-31
XPO7	2.02e-34	-0.570835	1.66e-31
KIF13B	5.79e-33	-1.07213	4.57e-30
BIN3	6.96e-33	-0.722616	5.29e-30
R3HCC1	1.86e-32	-0.675095	1.36e-29
PTK2B	2.95e-32	-0.768002	2.09e-29
PPP1R3B	5.44e-32	-0.78923	3.72e-29
MSRA	2.74e-31	-0.672968	1.81e-28
EXTL3	3.73e-30	-0.585582	2.39e-27
FDFT1	3.87e-30	-0.728918	2.41e-27
ARHGEF10	5.78e-30	-0.570637	3.49e-27
CLN8	1.33e-29	-0.57505	7.8e-27
EPHX2	1.03e-28	-0.956821	5.87e-26
C8orf58	1.42e-28	-0.564542	7.88e-26
ZNF596	2.74e-28	-0.717692	1.48e-25
KCTD9	7.01e-28	-0.632381	3.69e-25
SORBS3	7.65e-28	-0.64698	3.93e-25
PINX1	1.04e-27	-0.616684	5.21e-25
SH2D4A	5.81e-27	-0.957333	2.84e-24
EPB49	7.5e-27	-0.861018	3.58e-24
NUDT18	9.66e-27	-0.910557	4.51e-24
PPP2CB	1.58e-26	-0.524763	7.21e-24
RPL23AP53	1.75e-26	-0.584114	7.81e-24
SGK223	4.85e-25	-0.947915	2.12e-22
TNFRSF10A	7.21e-25	-0.69757	3.08e-22
HMBOX1	6.43e-24	-0.731965	2.69e-21
POLR3D	8.96e-24	-0.515741	3.68e-21
FBXO25	5.34e-23	-0.606809	2.15e-20
C8orf79	7.54e-22	-1.12951	2.98e-19
PSD3	4.79e-21	-1.30079	1.86e-18
FAM86B1	6.75e-21	-0.769492	2.57e-18
FAM86B2	2.44e-20	-1.002	9.11e-18
REEP4	1.33e-19	-0.604151	4.88e-17
ASAH1	2e-19	-0.990853	7.2e-17
RBPMS	1.02e-18	-0.587458	3.61e-16
SCARA3	1.2e-17	-0.812447	4.18e-15
GTF2E2	2.69e-17	-0.449528	9.2e-15
WRN	3.56e-17	-0.515943	1.2e-14
NAT1	3e-16	-1.2742	9.93e-14
RHOBTB2	3.4e-16	-0.593881	1.11e-13
ERI1	8.01e-16	-0.67982	2.57e-13
ATP6V1B2	1.15e-15	-0.475054	3.63e-13
TRMT12	1.94e-15	0.555218	6.03e-13
UBXN8	2.14e-15	-0.554454	6.56e-13
SLC25A37	2.47e-15	-0.800521	7.46e-13
AGPAT5	2.53e-15	-0.54548	7.53e-13
AGFG2	4.79e-15	-0.427767	1.4e-12
SLC7A2	1.09e-14	-1.28215	3.15e-12
FZD3	1.67e-14	-0.572107	4.76e-12
XKR6	1.75e-14	-0.914766	4.92e-12
TNFRSF10C	1.96e-14	-0.977797	5.44e-12
LEPROTL1	2.79e-14	-0.455242	7.64e-12
SLC39A14	3.05e-14	-0.532202	8.24e-12
DUSP4	4.94e-14	-1.04436	1.32e-11
TENC1	6.53e-14	-0.448048	1.72e-11
PPM1M	8.64e-14	-0.33591	2.25e-11
TUSC3	1.31e-13	-0.677645	3.36e-11
MTUS1	1.81e-13	-0.777676	4.59e-11
EBAG9	2.9e-13	0.439806	7.26e-11
EFHA2	3.63e-13	-0.672167	8.98e-11
GGTA1	5.68e-13	-0.608948	1.39e-10
UTP23	9.79e-13	0.557313	2.36e-10
POLR2K	1.24e-12	0.483662	2.96e-10
GIMAP2	1.27e-12	-0.522674	3e-10
MFHAS1	1.73e-12	-0.582179	4.04e-10
ZDHHC2	1.91e-12	-0.681675	4.41e-10
PIK3R1	2.01e-12	-0.59127	4.53e-10
SQLE	2e-12	0.746701	4.53e-10
C8orf33	2.64e-12	0.471877	5.89e-10
MTFR1	3.26e-12	0.598099	7.2e-10
RAD21	3.42e-12	0.609194	7.47e-10
AZIN1	3.75e-12	0.465775	8.1e-10
FLJ14107	4.15e-12	-0.75338	8.88e-10
DCAF13	4.48e-12	0.526102	9.48e-10
DERL1	4.6e-12	0.371463	9.64e-10
NSMCE2	5.34e-12	0.42106	1.11e-09
PTK2	9.44e-12	0.394091	1.94e-09
CLEC9A	1.29e-11	-1.06057	2.62e-09
ZNF7	1.3e-11	0.36945	2.62e-09
CASP1	1.33e-11	-0.539716	2.65e-09
ARMC1	1.4e-11	0.40805	2.76e-09
FLJ10661	1.72e-11	-0.781198	3.35e-09
RNF139	1.73e-11	0.435682	3.35e-09
P2RY13	1.8e-11	-0.683654	3.45e-09
NOSTRIN	2.57e-11	-0.692413	4.89e-09
KIF17	3.24e-11	-0.54944	6.1e-09
PSMD1	3.39e-11	0.2271	6.33e-09
NTN4	3.58e-11	-0.73923	6.62e-09
TRAPPC9	3.96e-11	0.395491	7.26e-09
LOC285830	4.68e-11	-0.517554	8.5e-09
TMEM66	4.97e-11	-0.562051	8.95e-09
C8orf51	5.02e-11	0.606218	8.96e-09
C7orf23	6.17e-11	-0.29767	1.09e-08
CLU	6.35e-11	-0.832346	1.11e-08
C8orf38	7.29e-11	0.60361	1.27e-08
YWHAZ	7.41e-11	0.48288	1.28e-08
DCTN6	9.6e-11	-0.50607	1.63e-08
ZNF16	9.53e-11	0.326202	1.63e-08
CSGALNACT1	9.95e-11	-0.573921	1.67e-08
LOC728606	1.08e-10	-1.34561	1.8e-08
ESRP1	1.3e-10	0.402617	2.15e-08
GIMAP6	1.46e-10	-0.484602	2.4e-08
UBA7	1.49e-10	-0.416793	2.41e-08
WDYHV1	1.49e-10	0.40417	2.41e-08
C8orf76	1.64e-10	0.439081	2.63e-08
FAM66A	2e-10	-0.82897	3.18e-08
CYSLTR1	2.03e-10	-0.697646	3.21e-08
EGR3	2.11e-10	-1.02498	3.31e-08
KCTD12	2.16e-10	-0.397494	3.35e-08
LAPTM4B	2.17e-10	0.797117	3.35e-08
TATDN1	2.29e-10	0.491835	3.51e-08
RGS18	2.48e-10	-0.585233	3.77e-08
C10orf54	2.64e-10	-0.503672	3.99e-08
GNRH1	2.77e-10	-0.618258	4.15e-08
DIXDC1	2.91e-10	-0.364805	4.33e-08
MTMR7	3.33e-10	-0.79495	4.92e-08
ZNF696	4.01e-10	0.40943	5.88e-08
LPAR6	4.09e-10	-0.346635	5.96e-08
DNASE1L3	4.25e-10	-1.10844	6.14e-08
GIMAP1	4.72e-10	-0.607823	6.78e-08
GPRASP2	5.17e-10	-0.380422	7.37e-08
GRHL2	5.56e-10	0.307448	7.82e-08
TMEM97	5.56e-10	0.646853	7.82e-08
GIMAP8	6.6e-10	-0.485821	9.22e-08
NDUFB9	7.07e-10	0.540586	9.81e-08
ZNF250	7.75e-10	0.380896	1.07e-07
KIAA0196	8.13e-10	0.437905	1.1e-07
MTDH	8.08e-10	0.400026	1.1e-07
UBE2W	8.14e-10	0.381307	1.1e-07
C9orf68	8.69e-10	-0.729643	1.17e-07
INPP1	1.13e-09	-0.363644	1.51e-07
ATP6V1C1	1.17e-09	0.417289	1.55e-07
CASP4	1.24e-09	-0.338228	1.63e-07
ATM	1.34e-09	-0.348735	1.75e-07
ZC3H8	1.37e-09	0.273787	1.78e-07
RRS1	1.82e-09	0.60543	2.35e-07
INTS8	1.93e-09	0.362866	2.48e-07
ZNF623	2.05e-09	0.400728	2.61e-07
NUDCD1	2.17e-09	0.417784	2.75e-07
TTC35	2.24e-09	0.341081	2.82e-07
MTERFD1	2.5e-09	0.456199	3.13e-07
FAM84B	2.58e-09	0.513982	3.21e-07
C7orf63	2.67e-09	-0.59595	3.3e-07
GLO1	2.73e-09	0.311246	3.36e-07
GIMAP5	2.87e-09	-0.606372	3.49e-07
MRPS28	2.86e-09	0.41238	3.49e-07
GSR	2.89e-09	-0.489827	3.49e-07
PEX2	2.93e-09	0.321268	3.52e-07
RASSF1	2.95e-09	-0.291097	3.52e-07
DOCK5	3.26e-09	-0.516921	3.87e-07
CD1C	3.32e-09	-0.944873	3.92e-07
KLRB1	3.39e-09	-0.831346	3.98e-07
ZFP41	3.59e-09	0.38093	4.19e-07
SLC9A9	3.83e-09	-0.462404	4.44e-07
STAT6	4.11e-09	-0.226523	4.74e-07
ZFP36L2	4.25e-09	-0.376442	4.87e-07
PPIL1	4.74e-09	0.308248	5.41e-07
MOBKL2C	4.91e-09	-0.226825	5.57e-07
GRINA	5.04e-09	0.429402	5.69e-07
PDLIM2	5.42e-09	-0.404707	6.08e-07
AMICA1	5.52e-09	-0.689971	6.16e-07
P2RY12	5.93e-09	-0.810435	6.58e-07
CFI	6.54e-09	-0.61464	7.18e-07
EFHD1	6.54e-09	0.562894	7.18e-07
CYTIP	6.62e-09	-0.693677	7.19e-07
TNFRSF14	6.61e-09	-0.426922	7.19e-07
SLC26A5	7.64e-09	-1.243	8.21e-07
SORL1	7.62e-09	-0.463384	8.21e-07
LOC349196	7.9e-09	-0.643771	8.45e-07
SLC25A32	7.95e-09	0.360273	8.46e-07
C5orf56	8.41e-09	-0.403382	8.9e-07
AMAC1L2	8.64e-09	-0.726039	9.1e-07
ZNF34	9.55e-09	0.342557	1e-06
TERF1	9.93e-09	0.301382	1.03e-06
TCEB1	1.01e-08	0.418507	1.05e-06
ST3GAL1	1.03e-08	0.576207	1.06e-06
GNG12	1.07e-08	-0.344435	1.1e-06
STAU2	1.11e-08	0.381811	1.13e-06
TPD52	1.13e-08	0.534005	1.15e-06
PTGES3	1.14e-08	0.205537	1.15e-06
TNFSF12	1.18e-08	-0.315458	1.19e-06
CD1D	1.23e-08	-0.570825	1.23e-06
MYO1F	1.23e-08	-0.470107	1.23e-06
CD69	1.25e-08	-0.761851	1.24e-06
ENY2	1.26e-08	0.380422	1.24e-06
POLR3GL	1.28e-08	-0.253232	1.25e-06
RCBTB2	1.28e-08	-0.29175	1.25e-06
NLRP1	1.3e-08	-0.525756	1.26e-06
DPYD	1.39e-08	-0.423097	1.35e-06
HLA.DPB1	1.43e-08	-0.510425	1.37e-06
PTDSS1	1.43e-08	0.397785	1.37e-06
LIFR	1.53e-08	-0.578682	1.46e-06
EIF4A3	1.75e-08	0.278219	1.66e-06
RAD54B	1.8e-08	0.504163	1.7e-06
GNG2	1.84e-08	-0.445529	1.73e-06
C14orf45	1.88e-08	-0.418831	1.76e-06
COPS5	1.93e-08	0.364454	1.8e-06
CHMP4C	1.95e-08	0.514535	1.8e-06
ESCO2	1.95e-08	-0.497376	1.8e-06
C8orf48	2e-08	-0.626067	1.84e-06
PBXIP1	2.01e-08	-0.314808	1.84e-06
E2F5	2.02e-08	0.539149	1.84e-06
MFNG	2.07e-08	-0.485049	1.88e-06
RGS14	2.14e-08	-0.390768	1.94e-06
TMEM68	2.28e-08	0.405287	2.05e-06
PARP3	2.38e-08	-0.31878	2.12e-06
PDCL3	2.38e-08	0.233776	2.12e-06
CD40	2.49e-08	-0.532234	2.21e-06
EIF4E3	2.68e-08	-0.30016	2.37e-06
EIF3H	2.7e-08	0.522061	2.38e-06
FAM167A	2.8e-08	-0.818527	2.45e-06
IMPAD1	2.79e-08	0.323583	2.45e-06
FAM82B	2.84e-08	0.36593	2.47e-06
CSPP1	2.87e-08	0.393392	2.49e-06
MR1	2.89e-08	-0.330763	2.49e-06
TAF2	2.94e-08	0.397506	2.53e-06
DST	2.99e-08	-0.486683	2.56e-06
TMEM199	3.07e-08	0.357948	2.62e-06
ARHGAP39	3.23e-08	0.444652	2.74e-06
GNAI2	3.3e-08	-0.195238	2.79e-06
CD200R1	3.75e-08	-0.63768	3.16e-06
DOK1	3.78e-08	-0.474173	3.17e-06
ITM2B	3.85e-08	-0.231734	3.2e-06
TMEM70	3.84e-08	0.399557	3.2e-06
GAB3	3.93e-08	-0.42999	3.24e-06
LRRC33	3.93e-08	-0.395012	3.24e-06
AASS	3.96e-08	-0.426593	3.25e-06
NLRP3	3.97e-08	-0.4628	3.25e-06
TNFRSF1B	4.02e-08	-0.451534	3.26e-06
ZNF608	4.02e-08	-0.462922	3.26e-06
ARFGEF1	4.08e-08	0.384692	3.3e-06
C8orf55	4.17e-08	0.466669	3.36e-06
FNDC3A	4.2e-08	-0.272217	3.37e-06
AKNA	4.53e-08	-0.466658	3.62e-06
NFKB1	4.56e-08	-0.219761	3.63e-06
CGNL1	4.94e-08	-0.530654	3.92e-06
NAALADL1	5.11e-08	-0.43114	4.04e-06
KPNA1	5.34e-08	0.201852	4.2e-06
TBXAS1	5.54e-08	-0.394085	4.34e-06
LAT2	5.62e-08	-0.392455	4.39e-06
OTUD6B	5.83e-08	0.436529	4.53e-06
DGKA	5.99e-08	-0.37777	4.64e-06
LMO2	6.19e-08	-0.37914	4.78e-06
HCLS1	6.39e-08	-0.476762	4.91e-06
RUVBL1	6.49e-08	0.283626	4.97e-06
CLEC3B	6.53e-08	-0.695858	4.98e-06
BIRC3	6.78e-08	-0.679392	5.15e-06
PIGW	6.8e-08	0.34443	5.15e-06
CCL23	6.9e-08	-0.954883	5.21e-06
ABI3	7.02e-08	-0.388265	5.28e-06
DSCC1	7.44e-08	0.527141	5.57e-06
CLEC10A	7.67e-08	-0.865047	5.73e-06
IL33	7.76e-08	-0.837166	5.77e-06
CD74	7.88e-08	-0.464796	5.84e-06
GIMAP7	8.08e-08	-0.581432	5.96e-06
STK3	8.1e-08	0.326425	5.96e-06
AK5	8.34e-08	-1.02635	6.12e-06
GMFG	8.89e-08	-0.49922	6.5e-06
WAS	9.22e-08	-0.531584	6.71e-06
ARHGAP9	9.36e-08	-0.652022	6.77e-06
LOC257358	9.35e-08	-0.518	6.77e-06
JAK2	9.6e-08	-0.347374	6.92e-06
ARL6IP5	9.96e-08	-0.19935	7.15e-06
CLIC2	1.01e-07	-0.40096	7.22e-06
CTNND2	1.02e-07	0.778613	7.22e-06
FAS	1.02e-07	-0.403888	7.22e-06
TNFSF13	1.02e-07	-0.351348	7.22e-06
GIMAP4	1.03e-07	-0.440579	7.27e-06
PEAR1	1.06e-07	-0.479342	7.45e-06
RASGRP4	1.09e-07	-0.433055	7.64e-06
NCL	1.16e-07	0.187546	8.1e-06
ENPP5	1.21e-07	-0.84903	8.42e-06
CRIM1	1.22e-07	-0.379186	8.46e-06
UBE2V2	1.23e-07	0.388578	8.5e-06
CHCHD4	1.25e-07	0.281153	8.58e-06
MKNK2	1.25e-07	-0.310436	8.58e-06
DPYSL2	1.26e-07	-0.376206	8.62e-06
CCNDBP1	1.32e-07	-0.223399	9e-06
SPN	1.34e-07	-0.586473	9.11e-06
PTGER4	1.37e-07	-0.425787	9.28e-06
CBX7	1.39e-07	-0.386347	9.39e-06
ADAM28	1.45e-07	-0.58408	9.73e-06
BTF3L4	1.45e-07	0.20819	9.73e-06
EFHD2	1.48e-07	-0.342444	9.9e-06
HSPD1	1.51e-07	0.336425	1.01e-05
NFAM1	1.57e-07	-0.475028	1.04e-05
RORC	1.58e-07	-0.420653	1.05e-05
KAT2B	1.6e-07	-0.317448	1.06e-05
TGS1	1.62e-07	0.307905	1.07e-05
ALOX5	1.63e-07	-0.428702	1.07e-05
CECR2	1.67e-07	1.00025	1.09e-05
FCER1A	1.68e-07	-0.778974	1.09e-05
ZNF706	1.69e-07	0.40101	1.1e-05
SELPLG	1.72e-07	-0.410852	1.11e-05
ARHGAP15	1.77e-07	-0.520073	1.14e-05
INPP5D	1.82e-07	-0.508527	1.17e-05
KIAA1429	1.82e-07	0.381026	1.17e-05
PPP1R12B	1.83e-07	-0.346805	1.17e-05
HCST	1.85e-07	-0.60801	1.18e-05
SPNS3	1.87e-07	-0.761035	1.19e-05
APOBEC3C	1.88e-07	-0.425202	1.19e-05
PRDM8	1.94e-07	-0.479472	1.23e-05
LSM1	2.02e-07	0.745856	1.27e-05
EBI3	2.06e-07	-0.591966	1.29e-05
ZNF252	2.07e-07	0.322753	1.3e-05
ANAPC7	2.09e-07	0.171264	1.3e-05
KIAA0146	2.12e-07	0.278199	1.31e-05
LST1	2.12e-07	-0.454159	1.31e-05
FAM49B	2.2e-07	0.326912	1.36e-05
FRAT2	2.25e-07	0.284125	1.39e-05
MAL2	2.27e-07	0.633954	1.4e-05
NCRNA00204B	2.29e-07	-0.425978	1.4e-05
PLD4	2.34e-07	-0.634647	1.43e-05
FAM18A	2.35e-07	-0.649838	1.43e-05
ARL15	2.37e-07	-0.344183	1.44e-05
RAB2A	2.41e-07	0.257108	1.46e-05
PRAM1	2.45e-07	-0.505745	1.48e-05
GPR34	2.46e-07	-0.453374	1.48e-05
DPY19L4	2.48e-07	0.315787	1.49e-05
RAC2	2.51e-07	-0.545406	1.5e-05
SPG20	2.55e-07	-0.32145	1.52e-05
ZFAND1	2.59e-07	0.343104	1.54e-05
C8orf44	2.64e-07	0.334328	1.57e-05
APBB1IP	2.67e-07	-0.403359	1.58e-05
CTSW	2.76e-07	-0.831031	1.62e-05
FAM91A1	2.76e-07	0.32896	1.62e-05
CLECL1	2.87e-07	-0.594702	1.68e-05
PLEKHA4	2.9e-07	-0.496722	1.7e-05
RAB7A	2.98e-07	0.172504	1.74e-05
MRPL13	3.01e-07	0.573368	1.75e-05
RP1L1	3.02e-07	-0.713339	1.75e-05
PAMR1	3.26e-07	-0.687831	1.88e-05
UBR5	3.26e-07	0.317721	1.88e-05
CD99L2	3.46e-07	-0.319706	1.99e-05
ABCA6	3.51e-07	-0.55843	2.01e-05
TM4SF18	3.52e-07	-0.729356	2.01e-05
TCEA1	3.62e-07	0.296236	2.06e-05
PLEKHF2	3.67e-07	0.480162	2.09e-05
CEACAM4	3.72e-07	-0.833031	2.11e-05
DYNC2H1	3.74e-07	-0.494391	2.12e-05
TP63	3.75e-07	-0.83999	2.12e-05
CYTH4	3.89e-07	-0.451365	2.19e-05
FCRL6	3.9e-07	-0.779462	2.19e-05
C20orf111	3.92e-07	0.227564	2.19e-05
RPL7	3.95e-07	0.365038	2.2e-05
AKAP1	4.05e-07	0.327461	2.24e-05
CSF1R	4.03e-07	-0.457176	2.24e-05
GPRASP1	4.02e-07	-0.508055	2.24e-05
RGL1	4.05e-07	-0.347413	2.24e-05
S1PR1	4.16e-07	-0.464644	2.29e-05
ANK2	4.28e-07	-0.492299	2.35e-05
FREM1	4.37e-07	-0.746742	2.39e-05
CCDC88B	4.52e-07	-0.627663	2.47e-05
FLJ40852	4.58e-07	-0.340006	2.49e-05
NAPSB	4.58e-07	-0.570747	2.49e-05
DOCK10	4.72e-07	-0.420249	2.56e-05
PABPC1	4.74e-07	0.411537	2.56e-05
FCHSD1	4.8e-07	-0.343929	2.59e-05
FLI1	4.83e-07	-0.347193	2.59e-05
IRF8	4.83e-07	-0.558141	2.59e-05
AIF1	4.96e-07	-0.404985	2.65e-05
SNAI3	5.01e-07	-0.494028	2.67e-05
PNPLA7	5.1e-07	-0.507593	2.7e-05
PNRC1	5.09e-07	-0.282474	2.7e-05
STC1	5.08e-07	-1.22184	2.7e-05
RB1CC1	5.17e-07	0.332792	2.73e-05
CFB	5.2e-07	-0.674612	2.74e-05
LOC653501	5.33e-07	-0.283576	2.8e-05
KLRK1	5.35e-07	-0.769406	2.8e-05
FUCA1	5.4e-07	-0.28106	2.81e-05
LOC100129534	5.4e-07	-0.446499	2.81e-05
SEC1	5.4e-07	-0.429817	2.81e-05
IL18R1	5.48e-07	-0.464524	2.84e-05
AHR	5.6e-07	-0.363504	2.9e-05
HSF1	5.73e-07	0.355771	2.96e-05
HLA.DPA1	6.01e-07	-0.432262	3.09e-05
SIK3	6.07e-07	-0.297861	3.12e-05
MRPS23	6.09e-07	0.318898	3.12e-05
ABCA8	6.23e-07	-0.795648	3.18e-05
SH2D3C	6.38e-07	-0.403476	3.25e-05
NAP1L2	6.49e-07	-0.640782	3.3e-05
SH3KBP1	6.51e-07	-0.319116	3.3e-05
CCT5	6.55e-07	0.269079	3.31e-05
CCNG1	6.76e-07	-0.234336	3.41e-05
C15orf51	7.39e-07	-0.562257	3.71e-05
PABPC3	7.38e-07	0.404493	3.71e-05
CFP	7.47e-07	-0.794593	3.73e-05
PLCB2	7.47e-07	-0.415841	3.73e-05
PARVG	7.58e-07	-0.493687	3.78e-05
ZNF658	7.71e-07	-0.279345	3.83e-05
CCL14	8e-07	-0.755097	3.97e-05
PUF60	8.19e-07	0.389118	4.05e-05
ZNF572	8.24e-07	0.538525	4.07e-05
C8orf83	8.26e-07	0.447718	4.07e-05
PHF1	8.58e-07	-0.239267	4.21e-05
C8orf30A	8.66e-07	0.418554	4.23e-05
MAF	8.65e-07	-0.329589	4.23e-05
PPID	8.67e-07	0.190195	4.23e-05
ANKRD46	8.72e-07	0.440868	4.23e-05
ATP6V1H	8.7e-07	0.312672	4.23e-05
GYPC	8.8e-07	-0.422939	4.26e-05
PIK3CD	8.83e-07	-0.483836	4.27e-05
C10orf79	8.86e-07	-0.653581	4.27e-05
SLC27A4	8.89e-07	0.30944	4.27e-05
PDGFD	9.04e-07	-0.429098	4.34e-05
VCPIP1	9.08e-07	0.3157	4.35e-05
MRPL35	9.2e-07	0.153076	4.39e-05
F8	9.61e-07	-0.29817	4.57e-05
FAM160A2	9.59e-07	-0.183184	4.57e-05
PNO1	9.79e-07	0.177485	4.64e-05
IL3RA	9.82e-07	-0.430053	4.65e-05
ZNF707	9.9e-07	0.376036	4.67e-05
HARBI1	9.97e-07	0.200103	4.69e-05
RASAL3	1.03e-06	-0.581498	4.83e-05
SLC19A1	1.03e-06	0.402824	4.83e-05
RASSF5	1.04e-06	-0.438121	4.85e-05
SCARF1	1.04e-06	-0.337988	4.85e-05
SIPA1	1.05e-06	-0.313577	4.88e-05
WDR12	1.05e-06	0.220147	4.88e-05
THEMIS	1.06e-06	-0.795642	4.91e-05
C18orf34	1.08e-06	-0.729387	4.97e-05
NOLC1	1.08e-06	0.223056	4.97e-05
PTPN6	1.08e-06	-0.265038	4.97e-05
FMNL1	1.09e-06	-0.385251	5e-05
MLF1IP	1.09e-06	0.376705	5e-05
CARD11	1.1e-06	-0.61777	5.03e-05
HLA.DRA	1.11e-06	-0.433529	5.04e-05
MPEG1	1.11e-06	-0.45591	5.04e-05
ZNF74	1.11e-06	0.25299	5.04e-05
GRAP	1.12e-06	-0.42818	5.06e-05
IGJ	1.12e-06	-0.82383	5.06e-05
PLEKHH2	1.19e-06	-0.571471	5.36e-05
RPE	1.19e-06	0.1912	5.36e-05
MRPS16	1.22e-06	0.232976	5.48e-05
ATIC	1.25e-06	0.189703	5.6e-05
ANGPTL1	1.27e-06	-0.743439	5.68e-05
FZD6	1.29e-06	0.477045	5.76e-05
ELL2	1.32e-06	-0.379703	5.88e-05
SFRS1	1.34e-06	0.133486	5.95e-05
SELP	1.37e-06	-0.635395	6.08e-05
KLF9	1.39e-06	-0.327597	6.14e-05
MUC1	1.39e-06	-0.547681	6.14e-05
SPAG5	1.43e-06	0.498801	6.3e-05
LY86	1.44e-06	-0.342156	6.33e-05
TSPAN32	1.45e-06	-0.734431	6.36e-05
PALMD	1.48e-06	-0.399258	6.48e-05
CLEC1A	1.5e-06	-0.383396	6.54e-05
COL4A5	1.5e-06	-0.530786	6.54e-05
VWA2	1.52e-06	-0.583127	6.61e-05
CSF1	1.57e-06	-0.457691	6.81e-05
LOC728264	1.6e-06	-0.78994	6.93e-05
C12orf73	1.61e-06	0.282978	6.94e-05
PRDX1	1.61e-06	0.301964	6.94e-05
CCDC69	1.65e-06	-0.49558	7.1e-05
CD4	1.66e-06	-0.392992	7.1e-05
SDAD1	1.66e-06	0.19118	7.1e-05
SLC4A5	1.66e-06	0.29565	7.1e-05
ARHGAP20	1.68e-06	-0.446528	7.16e-05
HNRNPL	1.68e-06	0.114104	7.16e-05
CD1E	1.69e-06	-0.808885	7.18e-05
TNFAIP3	1.72e-06	-0.440368	7.3e-05
CXCL2	1.76e-06	-1.05313	7.45e-05
CD302	1.77e-06	-0.301648	7.48e-05
TLE4	1.78e-06	-0.368496	7.5e-05
ARHGAP25	1.82e-06	-0.45781	7.64e-05
S100Z	1.82e-06	-0.53419	7.64e-05
CX3CR1	1.84e-06	-0.70688	7.71e-05
FYB	1.86e-06	-0.513576	7.78e-05
C19orf35	1.91e-06	-0.499272	7.95e-05
FAM55D	1.91e-06	-0.826338	7.95e-05
CAV1	1.92e-06	-0.447883	7.98e-05
OR6F1	2e-06	-1.09781	8.3e-05
IL12RB1	2.01e-06	-0.619944	8.32e-05
C20orf197	2.02e-06	-0.589889	8.34e-05
FGL2	2.05e-06	-0.486673	8.43e-05
MAPRE1	2.05e-06	0.187283	8.43e-05
FAM122C	2.06e-06	-0.28882	8.46e-05
AOAH	2.07e-06	-0.496048	8.48e-05
PSMD11	2.08e-06	0.487812	8.49e-05
TNIP1	2.08e-06	-0.180984	8.49e-05
HLA.DMA	2.09e-06	-0.388898	8.51e-05
NKAPL	2.1e-06	-0.442887	8.52e-05
SRGN	2.1e-06	-0.410457	8.52e-05
CCDC43	2.12e-06	0.223503	8.57e-05
ZNF280D	2.12e-06	-0.189116	8.57e-05
PSMB10	2.13e-06	-0.405071	8.59e-05
LYL1	2.14e-06	-0.481221	8.61e-05
DUSP14	2.17e-06	0.352897	8.72e-05
CAMK1	2.23e-06	-0.273324	8.94e-05
CYC1	2.26e-06	0.3734	9.04e-05
TMEM65	2.28e-06	0.38539	9.11e-05
C1orf54	2.29e-06	-0.337327	9.13e-05
LIX1L	2.3e-06	-0.307286	9.15e-05
CHRAC1	2.33e-06	0.29352	9.25e-05
ASB2	2.34e-06	-0.596054	9.27e-05
TLR7	2.35e-06	-0.481478	9.3e-05
ABCA10	2.36e-06	-0.78973	9.32e-05
EIF1AD	2.37e-06	0.194774	9.32e-05
P2RY14	2.37e-06	-0.418381	9.32e-05
C10orf128	2.39e-06	-0.491374	9.38e-05
ABCA9	2.4e-06	-0.640654	9.39e-05
TIMELESS	2.4e-06	0.275603	9.39e-05
EIF2C2	2.45e-06	0.408328	9.56e-05
POLR2D	2.49e-06	0.191143	9.68e-05
TBC1D8B	2.49e-06	-0.292755	9.68e-05
C10orf2	2.5e-06	0.265818	9.68e-05
TSPAN7	2.5e-06	-0.528122	9.68e-05
RPS6KA1	2.51e-06	-0.22571	9.7e-05
PHF20L1	2.54e-06	0.335741	9.8e-05
MTBP	2.55e-06	0.433859	9.82e-05
APOBEC3D	2.57e-06	-0.412701	9.88e-05
SDPR	2.59e-06	-0.797165	9.94e-05
C8orf40	2.66e-06	0.407925	0.000101889
VDAC1	2.69e-06	0.215161	0.000102846
EGR2	2.82e-06	-0.603679	0.000107616
CCDC160	2.84e-06	-0.518221	0.000108158
FAHD1	2.85e-06	0.228369	0.000108158
TMEM47	2.85e-06	-0.946378	0.000108158
C8orf37	2.86e-06	0.362673	0.000108337
MAP3K6	2.87e-06	-0.300577	0.000108516
ELMO1	2.89e-06	-0.350249	0.000109071
PVRIG	2.95e-06	-0.53219	0.000111131
VILL	2.97e-06	-0.385013	0.00011168
PYCRL	3e-06	0.43799	0.000112601
WDR78	3.03e-06	-0.385795	0.00011352
LSG1	3.05e-06	0.191422	0.000114061
TSNARE1	3.06e-06	0.377323	0.000114227
TXNIP	3.07e-06	-0.369049	0.000114392
SETD6	3.08e-06	0.245451	0.000114557
FAM187B	3.23e-06	-1.00505	0.000119058
HLA.DMB	3.23e-06	-0.402086	0.000119058
PTPRU	3.21e-06	0.483271	0.000119058
STAMBP	3.22e-06	0.154347	0.000119058
ZNF251	3.23e-06	0.2773	0.000119058
BPHL	3.24e-06	0.246049	0.000119212
C16orf88	3.27e-06	0.239138	0.00011946
CSF2RA	3.26e-06	-0.498216	0.00011946
IKZF1	3.27e-06	-0.575896	0.00011946
TNFAIP8L2	3.26e-06	-0.413806	0.00011946
IGF1	3.29e-06	-0.581452	0.000119977
FZD1	3.31e-06	-0.364951	0.000120492
EGR1	3.35e-06	-0.641612	0.000121732
EIF4E	3.36e-06	0.209742	0.00012188
C17orf87	3.4e-06	-0.520111	0.000123042
NCF4	3.41e-06	-0.430297	0.000123042
WDFY4	3.41e-06	-0.593602	0.000123042
GALNT5	3.45e-06	-1.44609	0.000124049
IL7	3.45e-06	-0.52679	0.000124049
UBE2F	3.46e-06	0.24669	0.000124191
GLRX	3.47e-06	-0.377565	0.000124333
NCRNA00086	3.58e-06	-0.645765	0.00012805
WDR77	3.62e-06	0.225216	0.000129256
SET	3.64e-06	0.174552	0.000129745
ZNF517	3.66e-06	0.344861	0.000130231
ARHGAP30	3.72e-06	-0.422551	0.000131682
PECAM1	3.71e-06	-0.313727	0.000131682
USP39	3.72e-06	0.173927	0.000131682
C18orf45	3.85e-06	0.232782	0.000135815
LILRA1	3.85e-06	-0.482184	0.000135815
RAD51	3.87e-06	0.363743	0.000136286
WDR91	3.89e-06	-0.242367	0.000136756
PSMD7	3.91e-06	0.236431	0.000137224
FAM83H	3.93e-06	0.313643	0.000137691
FERMT3	3.97e-06	-0.428838	0.000138619
HMHA1	3.97e-06	-0.412033	0.000138619
KLRG1	3.99e-06	-0.468663	0.000139081
TRIB3	4.08e-06	0.315841	0.000141977
VPS25	4.09e-06	0.237169	0.000142084
C11orf21	4.13e-06	-0.713806	0.000142509
KIAA1274	4.12e-06	-0.325566	0.000142509
KLF2	4.11e-06	-0.489478	0.000142509
LSP1	4.13e-06	-0.401773	0.000142509
C12orf26	4.19e-06	-0.209253	0.000143614
DLX3	4.18e-06	0.856383	0.000143614
LRRC48	4.19e-06	-0.569509	0.000143614
MS4A6A	4.17e-06	-0.347951	0.000143614
BRF2	4.2e-06	0.734422	0.000143717
C6orf64	4.23e-06	0.259391	0.000144503
PSTPIP1	4.26e-06	-0.660248	0.000145286
IRF1	4.27e-06	-0.361077	0.000145385
MRPL30	4.32e-06	0.15179	0.000146602
TK2	4.32e-06	-0.176244	0.000146602
C13orf18	4.37e-06	-0.489452	0.00014781
GNGT2	4.37e-06	-0.347446	0.00014781
POP1	4.41e-06	0.414463	0.000148917
IL16	4.44e-06	-0.461091	0.000149684
EVI2B	4.46e-06	-0.472295	0.000150112
ODF3B	4.49e-06	-0.454614	0.000150628
PNPT1	4.49e-06	0.236084	0.000150628
DNAJA4	4.59e-06	0.464378	0.000153731
GUF1	4.62e-06	0.250007	0.000153983
PRKDC	4.62e-06	0.379115	0.000153983
SASH3	4.62e-06	-0.496582	0.000153983
WWP1	4.65e-06	0.540875	0.000154731
FANK1	4.66e-06	-0.451344	0.000154813
NAA15	4.72e-06	0.217515	0.000156301
TSPYL2	4.72e-06	-0.283355	0.000156301
RG9MTD1	4.73e-06	0.202316	0.000156379
DUSP1	4.8e-06	-0.498978	0.000158184
FGD2	4.8e-06	-0.46917	0.000158184
CDCA2	4.82e-06	-0.60624	0.000158335
FLT3LG	4.82e-06	-0.39769	0.000158335
CIITA	5.05e-06	-0.552096	0.000165625
MRPL15	5.17e-06	0.420882	0.000169291
HDX	5.21e-06	-0.303941	0.000170329
X1.Sep	5.27e-06	-0.683627	0.000172016
USP17L2	5.44e-06	-0.913101	0.000177284
PSMD14	5.49e-06	0.180547	0.000178629
XPOT	5.56e-06	0.325459	0.000180621
COL16A1	5.58e-06	-0.550933	0.000180984
FAM78A	5.6e-06	-0.39324	0.000181346
E2F6	5.63e-06	0.182306	0.000182031
COMMD5	5.64e-06	0.299525	0.000182067
MCM4	5.67e-06	0.494024	0.000182748
VAV1	5.76e-06	-0.423351	0.000185358
CTSB	5.79e-06	-0.263357	0.000186032
TTC24	5.84e-06	-1.26491	0.000187345
ATAD2	5.86e-06	0.430145	0.000187401
ECSCR	5.86e-06	-0.367277	0.000187401
TIMM17A	5.92e-06	0.213788	0.000189026
DPEP2	5.93e-06	-0.454127	0.000189051
TNXB	5.99e-06	-0.837346	0.000190373
ZCCHC24	5.99e-06	-0.320673	0.000190373
CD247	6.03e-06	-0.653521	0.000191348
IL10RA	6.05e-06	-0.436183	0.000191686
SPRYD4	6.09e-06	0.243052	0.000192656
CD244	6.11e-06	-0.666455	0.000192991
LOC642587	6.15e-06	-0.770164	0.000193956
DIMT1L	6.26e-06	-0.151354	0.000197123
ZNF204P	6.29e-06	-0.468213	0.000197764
GTF2E1	6.32e-06	0.215727	0.000198404
SLCO1C1	6.37e-06	-0.508658	0.000199668
EVI2A	6.41e-06	-0.360659	0.00020031
TLCD1	6.41e-06	0.525484	0.00020031
ZNF540	6.49e-06	-0.366722	0.000202502
SMARCA2	6.53e-06	-0.21424	0.000203441
ASH2L	6.58e-06	0.756071	0.000204688
GPR171	6.6e-06	-0.725201	0.000204999
PIP4K2C	6.62e-06	0.297363	0.00020531
MEF2C	6.65e-06	-0.322275	0.000205619
SPI1	6.65e-06	-0.386687	0.000205619
CD48	6.7e-06	-0.600037	0.000206854
COIL	6.75e-06	0.254631	0.000208084
COX7A1	6.77e-06	-0.668187	0.000208388
WDR81	6.87e-06	-0.20847	0.00021115
TBC1D10C	6.9e-06	-0.772709	0.000211755
PAICS	6.98e-06	0.265459	0.00021389
TMEM22	7.04e-06	-0.410067	0.000215407
C3	7.14e-06	-0.47925	0.000218142
FUT10	7.2e-06	-0.319096	0.000219627
SLC1A1	7.21e-06	-1.08027	0.000219627
GNB5	7.24e-06	-0.249347	0.000220214
CD96	7.28e-06	-0.629055	0.000221103
C12orf41	7.33e-06	0.131537	0.000221638
MTHFD2	7.33e-06	0.294966	0.000221638
SCN1B	7.32e-06	-0.403052	0.000221638
MAP1LC3C	7.4e-06	-0.80198	0.000223098
PIK3CG	7.4e-06	-0.515245	0.000223098
HSP90AB1	7.42e-06	0.27751	0.000223372
OR2B11	7.59e-06	-1.25857	0.000227489
VDAC3	7.58e-06	0.416544	0.000227489
ZHX2	7.59e-06	0.228772	0.000227489
STIP1	7.62e-06	0.253506	0.000228056
SAMSN1	7.64e-06	-0.362173	0.000228321
TMC8	7.72e-06	-0.635553	0.000230377
ABCB1	7.82e-06	-0.518073	0.000232685
SIK2	7.82e-06	-0.285722	0.000232685
CARD16	7.92e-06	-0.645051	0.000235276
LTC4S	7.93e-06	-0.634039	0.000235276
ZBTB7B	7.96e-06	-0.233529	0.000235825
LAT	8.19e-06	-0.559822	0.000242289
KEL	8.26e-06	-1.081	0.000243658
LYPLA1	8.26e-06	0.325633	0.000243658
AHCY	8.28e-06	0.281517	0.000243898
GZF1	8.33e-06	0.196746	0.000245019
MOBKL2A	8.38e-06	-0.151395	0.000246137
CCDC108	8.4e-06	-1.07379	0.000246372
RNASE6	8.53e-06	-0.330623	0.000249828
C8orf77	8.68e-06	0.42183	0.000253498
CLDN11	8.67e-06	-0.634011	0.000253498
SCML4	8.71e-06	-0.785833	0.000254013
ORAI2	8.73e-06	-0.226836	0.000254235
LINGO4	8.8e-06	-0.84004	0.00025591
POLDIP2	8.85e-06	0.259595	0.000256638
SERPINB9	8.84e-06	-0.353498	0.000256638
TMIGD2	8.93e-06	-0.893545	0.000258592
ORMDL2	9.06e-06	0.212638	0.000261987
LRRC70	9.09e-06	-0.38531	0.000262485
AGBL3	9.11e-06	-0.409153	0.000262693
ABLIM3	9.22e-06	-0.442083	0.000265492
DNAJC9	9.27e-06	0.260437	0.000266472
NOP56	9.28e-06	0.230923	0.000266472
PSME3	9.3e-06	0.184609	0.000266674
CD33	9.36e-06	-0.35675	0.00026802
EIF3E	9.4e-06	0.286074	0.00026879
OSGIN2	9.45e-06	0.30499	0.000269844
TRUB2	9.59e-06	0.181911	0.000273462
ACSL5	9.63e-06	-0.416632	0.000274221
CD53	9.73e-06	-0.416374	0.000276685
JUN	9.86e-06	-0.393989	0.000279994
VWA5A	9.91e-06	-0.438973	0.000281025
CXorf36	1e-05	-0.345854	0.000283186
CD101	1.01e-05	-0.355032	0.000284839
EPT1	1.01e-05	0.243124	0.000284839
SH3RF2	1.01e-05	-0.583072	0.000284839
SIAE	1.02e-05	-0.321069	0.000287265
ITGAM	1.05e-05	-0.511205	0.000295309
SH2B3	1.06e-05	-0.214547	0.000297714
EXOC3L	1.07e-05	-0.351402	0.000300112
PTPRC	1.08e-05	-0.58072	0.000302503
SPARCL1	1.09e-05	-0.353746	0.000304888
CAMK2N1	1.1e-05	0.443723	0.000307267
C2orf73	1.11e-05	-0.777831	0.000309639
BMX	1.12e-05	-0.664414	0.00031116
DOK2	1.12e-05	-0.532475	0.00031116
GPR172A	1.12e-05	0.391947	0.00031116
RACGAP1	1.13e-05	0.306749	0.000313514
LY9	1.14e-05	-0.754293	0.000315436
WIPF1	1.14e-05	-0.308148	0.000315436
ARHGAP18	1.15e-05	-0.233337	0.000317347
MEF2D	1.15e-05	-0.188276	0.000317347
FAM110B	1.16e-05	0.451019	0.000319677
TACR1	1.17e-05	-0.864236	0.000322001
PELI2	1.18e-05	-0.429715	0.000324318
C1QA	1.19e-05	-0.517277	0.000326193
P2RY8	1.19e-05	-0.552548	0.000326193
CBLN4	1.2e-05	-0.617568	0.000328496
GFI1	1.21e-05	-0.519599	0.000330353
GZMA	1.21e-05	-0.658645	0.000330353
MRPS7	1.22e-05	0.244514	0.00033264
GBP3	1.24e-05	-0.361436	0.000336752
GRPEL1	1.24e-05	0.197867	0.000336752
PTPRCAP	1.24e-05	-0.831769	0.000336752
RSPO3	1.25e-05	-0.85114	0.000339019
C16orf87	1.26e-05	0.264443	0.000339489
C1orf115	1.26e-05	-0.426255	0.000339489
MRPL3	1.26e-05	0.174949	0.000339489
PBK	1.26e-05	-0.406252	0.000339489
ZCWPW2	1.26e-05	-0.293369	0.000339489
CD37	1.27e-05	-0.616583	0.000341288
GRK5	1.27e-05	-0.279226	0.000341288
DARC	1.29e-05	-0.753937	0.000345306
KLHL3	1.29e-05	-0.29897	0.000345306
YRDC	1.29e-05	0.204898	0.000345306
RGAG4	1.3e-05	-0.46153	0.00034753
PKN3	1.32e-05	-0.314096	0.000352418
ARL6IP1	1.33e-05	0.239583	0.000354626
CLEC14A	1.34e-05	-0.324586	0.000355906
GPCPD1	1.34e-05	-0.337485	0.000355906
MMRN1	1.34e-05	-0.821975	0.000355906
PTPN7	1.35e-05	-0.55338	0.000358099
RANBP9	1.36e-05	0.252192	0.000360286
CYBRD1	1.37e-05	-0.480602	0.000361536
DDHD2	1.37e-05	0.832663	0.000361536
DDX26B	1.37e-05	-0.379653	0.000361536
GRAP2	1.38e-05	-0.529786	0.000362776
NEK10	1.38e-05	-0.775061	0.000362776
TIMP1	1.38e-05	-0.459923	0.000362776
FAM13AOS	1.39e-05	-0.414667	0.000364471
PRKCB	1.39e-05	-0.731401	0.000364471
NKG7	1.4e-05	-0.741012	0.000366158
SAMD3	1.4e-05	-0.608037	0.000366158
BTK	1.42e-05	-0.391716	0.000370916
KIAA0100	1.43e-05	0.287146	0.00037258
LOC606724	1.43e-05	-0.631569	0.00037258
CLDN5	1.45e-05	-0.711052	0.000376835
PTPN22	1.45e-05	-0.537597	0.000376835
FRMD4B	1.47e-05	-0.243689	0.000381068
KBTBD3	1.47e-05	-0.233492	0.000381068
ZEB2	1.49e-05	-0.298646	0.000385765
C8orf42	1.5e-05	-0.440351	0.000387865
ARMCX1	1.51e-05	-0.344299	0.00038947
NARS	1.51e-05	0.200606	0.00038947
CXCL12	1.53e-05	-0.342311	0.000393147
SRPRB	1.53e-05	0.195503	0.000393147
ST8SIA6	1.53e-05	-0.562639	0.000393147
KIAA0748	1.54e-05	-0.706337	0.000395222
EMCN	1.57e-05	-0.367213	0.000401916
FXYD1	1.57e-05	-0.791055	0.000401916
PVT1	1.59e-05	0.502879	0.000406529
SIDT2	1.6e-05	-0.204224	0.00040807
STAB1	1.6e-05	-0.473737	0.00040807
LY6G5C	1.63e-05	-0.338797	0.000415205
CENPE	1.64e-05	0.390276	0.000416203
RHPN2	1.64e-05	0.424827	0.000416203
ZBTB10	1.64e-05	0.416971	0.000416203
NCKAP1L	1.65e-05	-0.403423	0.000418224
TRAM1	1.66e-05	0.240447	0.00042024
SLA2	1.68e-05	-0.610858	0.000424257
ZNF498	1.68e-05	-0.126444	0.000424257
PDLIM1	1.69e-05	-0.362693	0.000426258
CCL21	1.72e-05	-0.938213	0.000431703
CD1B	1.72e-05	-1.24037	0.000431703
LOC442454	1.72e-05	0.317365	0.000431703
MAF1	1.72e-05	0.260778	0.000431703
S1PR4	1.73e-05	-0.721032	0.000433683
CD3E	1.75e-05	-0.68848	0.000437628
STAT4	1.75e-05	-0.537256	0.000437628
LCK	1.78e-05	-0.645821	0.000444589
SLFN14	1.79e-05	-0.760061	0.00044546
TIRAP	1.79e-05	-0.204105	0.00044546
TLR10	1.79e-05	-0.93672	0.00044546
TRPV2	1.8e-05	-0.357925	0.000447407
AK3	1.82e-05	-0.174432	0.000451285
MAST4	1.82e-05	-0.531098	0.000451285
ETS1	1.83e-05	-0.314787	0.000452127
HVCN1	1.83e-05	-0.495863	0.000452127
PTPRE	1.83e-05	-0.254069	0.000452127
FBXO45	1.86e-05	0.257704	0.000457886
LGALS2	1.86e-05	-0.815859	0.000457886
TMEM106C	1.86e-05	0.25035	0.000457886
TMEM67	1.88e-05	0.290464	0.000462255
ARHGEF3	1.89e-05	-0.247845	0.000463603
EHBP1L1	1.89e-05	-0.270654	0.000463603
ENPP2	1.9e-05	-0.579474	0.000464392
LTBP3	1.9e-05	-0.258418	0.000464392
TMEM140	1.9e-05	-0.187757	0.000464392
INTU	1.91e-05	-0.250055	0.000465727
SAMD9L	1.91e-05	-0.455834	0.000465727
PLAC8	1.93e-05	-0.862159	0.000470045
UMPS	1.94e-05	0.150063	0.000471921
ADCY4	1.95e-05	-0.397376	0.000472116
CD3D	1.95e-05	-0.69429	0.000472116
CORO1A	1.95e-05	-0.552593	0.000472116
FAM26F	1.95e-05	-0.578187	0.000472116
TECPR1	1.96e-05	-0.250913	0.000473978
MAB21L1	1.97e-05	-0.552631	0.000475836
MITD1	1.99e-05	-0.169673	0.000480102
MTCH2	2e-05	0.164797	0.000481948
C6orf217	2.01e-05	-0.534852	0.00048379
GOLGA7	2.02e-05	0.434927	0.000484493
GPSM3	2.02e-05	-0.364491	0.000484493
LOC100240735	2.02e-05	-0.360529	0.000484493
UQCRB	2.03e-05	0.283639	0.000486324
ULK4	2.05e-05	-0.325219	0.000490543
SEL1L2	2.06e-05	-1.73372	0.000491218
SHE	2.06e-05	-0.348985	0.000491218
SLC39A11	2.06e-05	0.339496	0.000491218
LAPTM5	2.07e-05	-0.313095	0.00049303
SLC20A2	2.08e-05	0.405209	0.000494838
CPNE3	2.09e-05	0.308637	0.000496067
HSPA12B	2.09e-05	-0.377314	0.000496067
TOMM70A	2.1e-05	0.182202	0.000497865
MAMDC2	2.11e-05	-0.669037	0.000499659
SORBS1	2.12e-05	-0.400834	0.000501448
STAMBPL1	2.13e-05	-0.314061	0.000502656
VWF	2.13e-05	-0.36769	0.000502656
TREML1	2.15e-05	-0.550575	0.000506793
EML3	2.16e-05	-0.203837	0.000508566
IPO4	2.17e-05	0.220247	0.000510335
SCARA5	2.18e-05	-1.0304	0.0005121
DOCK2	2.2e-05	-0.417651	0.000515619
PMPCB	2.2e-05	-0.129317	0.000515619
RPL30	2.23e-05	0.343887	0.000521459
TNFSF14	2.23e-05	-0.666184	0.000521459
MCTP1	2.24e-05	-0.423006	0.000523202
ACAP1	2.27e-05	-0.731654	0.000529005
AMMECR1L	2.27e-05	0.127497	0.000529005
HLA.E	2.28e-05	-0.300681	0.000530733
ELOVL1	2.3e-05	0.217893	0.000534783
ZC3H3	2.31e-05	0.248038	0.0005365
C20orf72	2.32e-05	0.260533	0.000538214
NLRC3	2.33e-05	-0.45943	0.000539924
CELF2	2.34e-05	-0.408617	0.00054163
LRRC1	2.37e-05	0.227913	0.000547956
VSIG10	2.39e-05	0.28447	0.000551338
WHSC1L1	2.39e-05	0.790659	0.000551338
UNG	2.41e-05	0.243227	0.000555328
TLR3	2.42e-05	-0.364728	0.000557007
DLX4	2.43e-05	0.849114	0.000558682
AGXT2L2	2.44e-05	-0.212536	0.000560354
DNAH1	2.46e-05	-0.324771	0.000564316
LHFP	2.48e-05	-0.326484	0.000568269
VASH1	2.49e-05	-0.254726	0.000569924
MAP3K14	2.5e-05	-0.264792	0.000571576
BCL2L13	2.51e-05	0.176072	0.000572587
NFKBIL2	2.51e-05	0.429573	0.000572587
JAK3	2.52e-05	-0.523093	0.00057423
APOL3	2.55e-05	-0.359518	0.000579779
FAM13C	2.55e-05	-0.417403	0.000579779
HSP90AB2P	2.56e-05	0.331725	0.000581409
IGBP1	2.58e-05	-0.17948	0.000582728
NRIP2	2.58e-05	-0.309085	0.000582728
PCSK7	2.58e-05	-0.185837	0.000582728
PRCD	2.57e-05	-0.548145	0.000582728
TXNDC15	2.58e-05	-0.142832	0.000582728
FBXL6	2.59e-05	0.398237	0.000584344
FAM70A	2.61e-05	-0.434296	0.000586921
LEPR	2.61e-05	-0.440483	0.000586921
ZFP36	2.61e-05	-0.505694	0.000586921
ARL8B	2.63e-05	0.17802	0.000590772
BET1	2.64e-05	-0.149456	0.000591078
IGDCC4	2.64e-05	-0.430885	0.000591078
STAT5A	2.64e-05	-0.286501	0.000591078
MED30	2.66e-05	0.326055	0.000594907
CCDC146	2.67e-05	-0.320794	0.000596494
CACNA2D4	2.68e-05	-0.413286	0.000598077
CRTAM	2.69e-05	-0.6018	0.000598357
GIT2	2.69e-05	-0.123904	0.000598357
KCNAB2	2.69e-05	-0.339346	0.000598357
ALG11	2.7e-05	0.383212	0.000599932
AHDC1	2.75e-05	-0.21501	0.000609722
ZNF238	2.75e-05	-0.555361	0.000609722
PIGS	2.78e-05	0.281504	0.000615709
IL15	2.83e-05	-0.392137	0.000626107
UBXN2B	2.84e-05	0.302225	0.000627643
RAB8B	2.86e-05	-0.224566	0.000631383
LTBP4	2.87e-05	-0.370379	0.000632911
C3orf54	2.88e-05	-0.548915	0.000633754
CPVL	2.88e-05	-0.356245	0.000633754
CTPS	2.89e-05	0.331672	0.000634595
ZNF831	2.89e-05	-0.742918	0.000634595
TBX21	2.9e-05	-0.622223	0.000635431
TTLL11	2.9e-05	-0.180687	0.000635431
MCL1	2.93e-05	-0.179848	0.00064132
C2orf29	2.94e-05	0.197139	0.000642824
CTRC	2.95e-05	-0.910439	0.000643639
GINS1	2.95e-05	0.339903	0.000643639
GRIA2	2.97e-05	-1.59053	0.000646629
TCN2	2.97e-05	-0.320585	0.000646629
FGR	2.98e-05	-0.400617	0.000648118
C1orf162	2.99e-05	-0.315279	0.000648918
CD8A	2.99e-05	-0.596982	0.000648918
FOXK2	3.03e-05	0.222369	0.000655521
HLA.DPB2	3.03e-05	-0.614259	0.000655521
TGFBR2	3.03e-05	-0.440407	0.000655521
PRF1	3.04e-05	-0.644132	0.000656992
HN1L	3.06e-05	0.209708	0.000660619
ZC3H15	3.07e-05	0.143167	0.000662082
GAPT	3.09e-05	-0.422569	0.000664998
SERPINB1	3.09e-05	-0.18188	0.000664998
CIRBP	3.1e-05	-0.266248	0.000665754
HLA.DQB1	3.1e-05	-0.486794	0.000665754
FUT7	3.11e-05	-0.723597	0.000666507
HLA.J	3.11e-05	-0.573416	0.000666507
LRRC14	3.13e-05	0.267084	0.000670094
FAIM	3.16e-05	0.227455	0.000675812
FAIM3	3.18e-05	-0.522902	0.000678675
HCG27	3.18e-05	-0.43334	0.000678675
EPN3	3.19e-05	0.569862	0.000678693
FOS	3.19e-05	-0.658716	0.000678693
SLCO2B1	3.19e-05	-0.326996	0.000678693
CCNE2	3.23e-05	0.548801	0.000685071
CHIC1	3.23e-05	-0.213502	0.000685071
FMNL3	3.24e-05	-0.225634	0.000685071
GPR114	3.24e-05	-0.613987	0.000685071
PLS1	3.24e-05	0.426115	0.000685071
SIGLEC10	3.24e-05	-0.423386	0.000685071
ARHGAP26	3.27e-05	-0.439547	0.000690703
TNFAIP8	3.3e-05	-0.308383	0.000696324
NIF3L1	3.31e-05	0.1256	0.000697717
EBF1	3.33e-05	-0.407057	0.000701213
C9orf82	3.38e-05	-0.183245	0.000710284
TRAF1	3.38e-05	-0.381884	0.000710284
CSRNP1	3.41e-05	-0.35404	0.000715856
KIAA1377	3.42e-05	-0.60779	0.00071649
NCAPH	3.42e-05	0.357091	0.00071649
SNX4	3.43e-05	0.150931	0.000717852
HSPH1	3.44e-05	0.331172	0.000719212
C1orf228	3.45e-05	-0.544989	0.000720569
PLEK	3.46e-05	-0.43097	0.000721923
CD40LG	3.48e-05	-0.737978	0.000725359
EGFLAM	3.52e-05	-0.317391	0.00073221
IGSF22	3.52e-05	-0.464473	0.00073221
ATXN7L3B	3.56e-05	0.256058	0.000739781
MARS	3.65e-05	0.177624	0.000757716
ZNF366	3.67e-05	-0.412747	0.000761099
C17orf80	3.68e-05	0.186668	0.000761634
CST7	3.68e-05	-0.528433	0.000761634
DENND1C	3.69e-05	-0.332088	0.000762934
LOC100302640	3.71e-05	-0.392131	0.000766298
EFCAB6	3.75e-05	-0.371957	0.000773005
LOC144486	3.75e-05	0.305045	0.000773005
BIN2	3.76e-05	-0.417516	0.000774288
C18orf19	3.81e-05	0.210262	0.000783014
SOX17	3.81e-05	-0.481626	0.000783014
AGPAT6	3.82e-05	0.502797	0.000784284
CD72	3.83e-05	-0.508923	0.000785552
C8orf45	3.84e-05	0.561684	0.000786817
ST6GALNAC6	3.85e-05	-0.19198	0.000788079
FKBP4	3.88e-05	0.275009	0.000793429
LCP2	3.9e-05	-0.336157	0.000796725
APOBEC3G	3.96e-05	-0.387836	0.000808179
TMEM185B	3.97e-05	0.148857	0.000809415
PSPC1	4.04e-05	0.170694	0.000822869
CD34	4.05e-05	-0.282983	0.000824089
OR13J1	4.07e-05	-0.74459	0.000827338
TYROBP	4.12e-05	-0.368501	0.000836674
LDB2	4.17e-05	-0.298973	0.000845991
SPATA18	4.2e-05	-0.508754	0.000851236
IQSEC2	4.23e-05	-0.296822	0.000856471
C20orf11	4.25e-05	0.202055	0.000859672
SNRNP200	4.26e-05	0.173464	0.000860001
ZAP70	4.26e-05	-0.735917	0.000860001
ICAM2	4.29e-05	-0.346716	0.000865206
NISCH	4.3e-05	-0.192225	0.000866372
JAZF1	4.33e-05	-0.212646	0.000871561
PROSC	4.39e-05	0.615338	0.000882773
C20orf194	4.4e-05	-0.196458	0.000883918
PPAT	4.42e-05	0.264103	0.000887068
GEM	4.43e-05	-0.418689	0.000888206
RILPL2	4.46e-05	-0.242687	0.000893349
SNX20	4.48e-05	-0.490014	0.00089648
GNL3	4.49e-05	0.164291	0.000897607
C6orf227	4.51e-05	-0.876303	0.000900728
MMRN2	4.52e-05	-0.31248	0.000901848
NAIP	4.55e-05	-0.38776	0.000906952
SLC27A1	4.56e-05	-0.259671	0.000908064
SLC25A17	4.57e-05	0.188502	0.000909173
ANKMY2	4.58e-05	-0.195478	0.000910281
SLC2A9	4.61e-05	-0.311767	0.000915357
RAD51C	4.62e-05	0.276911	0.000916456
BAG4	4.69e-05	0.659197	0.000929444
CCDC65	4.74e-05	-0.892425	0.000938447
CD3G	4.76e-05	-0.64838	0.000941499
GLI1	4.78e-05	-0.496006	0.000944545
UBASH3A	4.8e-05	-0.649814	0.000947585
CD2	4.83e-05	-0.56095	0.000949854
RNF125	4.82e-05	-0.290409	0.000949854
SERPINA11	4.83e-05	-0.802118	0.000949854
ZFP64	4.83e-05	0.174893	0.000949854
RGS13	4.84e-05	-0.749101	0.000950909
LRP2	4.87e-05	-1.04996	0.000954976
TCTN2	4.87e-05	-0.20076	0.000954976
YTHDF3	4.89e-05	0.199803	0.000957983
CLCA4	4.95e-05	-1.33519	0.000968813
TMEM149	4.97e-05	-0.369861	0.000971801
GRSF1	4.99e-05	0.176933	0.000974783
EXOSC2	5.02e-05	0.16536	0.000979711
FAM66E	5.04e-05	-0.607913	0.00098268
PHF15	5.05e-05	-0.259799	0.000983696
CD6	5.09e-05	-0.547675	0.000990548
C9orf95	5.1e-05	-0.192075	0.000991554
NIPSNAP1	5.13e-05	0.255625	0.000996443
C21orf34	5.15e-05	-0.444832	0.000999382
ANTXR2	5.16e-05	-0.269585	0.00100038
TRAT1	5.21e-05	-0.916077	0.00100912
CD22	5.23e-05	-0.86773	0.00101204
C8orf59	5.24e-05	0.340682	0.00101206
ZNF704	5.24e-05	0.416147	0.00101206
CIAPIN1	5.27e-05	0.185046	0.0010169
CH25H	5.28e-05	-0.522318	0.00101692
TOR1AIP1	5.28e-05	-0.17369	0.00101692
GLIPR1	5.35e-05	-0.323937	0.00102944
ST8SIA4	5.4e-05	-0.266763	0.00103808
FIGF	5.42e-05	-0.998607	0.00104095
RMND1	5.43e-05	0.670194	0.0010419
ACVRL1	5.47e-05	-0.250467	0.00104664
PA2G4	5.47e-05	0.156471	0.00104664
PPP5C	5.47e-05	0.153177	0.00104664
ALOX5AP	5.49e-05	-0.321406	0.00104949
CYSLTR2	5.53e-05	-0.487468	0.00105615
CCL19	5.55e-05	-0.962843	0.00105899
CCT7	5.56e-05	0.155308	0.00105991
CNRIP1	5.59e-05	-0.275262	0.00106267
PRKD2	5.59e-05	-0.161765	0.00106267
RASSF2	5.59e-05	-0.316349	0.00106267
RWDD4A	5.61e-05	0.170264	0.00106352
SERPINA1	5.61e-05	-1.40573	0.00106352
SMS	5.6e-05	0.24692	0.00106352
IL23R	5.62e-05	-0.919143	0.00106443
ERAL1	5.69e-05	0.277591	0.00107471
GZMK	5.68e-05	-0.694329	0.00107471
JAG1	5.69e-05	-0.310947	0.00107471
IPCEF1	5.7e-05	-0.603057	0.00107561
CXorf65	5.72e-05	-1.10184	0.0010784
HYAL2	5.74e-05	-0.181747	0.00108117
SCRIB	5.75e-05	0.33103	0.00108206
STARD7	5.8e-05	0.153078	0.00109047
TPK1	5.81e-05	-0.265739	0.00109136
GSK3B	5.93e-05	0.173216	0.00111288
PET112L	5.94e-05	0.175094	0.00111374
IWS1	5.95e-05	0.11635	0.00111459
MTSS1	5.96e-05	0.423547	0.00111545
F10	5.97e-05	-0.66749	0.0011163
NHSL2	6.01e-05	-0.39749	0.00112276
TOR1B	6.02e-05	0.151326	0.00112361
ITK	6.03e-05	-0.657727	0.00112445
C1orf163	6.04e-05	0.225224	0.00112529
C17orf97	6.1e-05	-0.306708	0.00113544
NCR3	6.13e-05	-0.824046	0.00113999
DNAH7	6.14e-05	-0.490107	0.00114082
WDR67	6.16e-05	0.296833	0.0011435
HLA.DOB	6.18e-05	-0.718142	0.00114617
JRK	6.19e-05	0.305868	0.00114699
ANKAR	6.2e-05	-0.266452	0.00114781
IL11RA	6.22e-05	-0.318331	0.00115048
HNRNPF	6.29e-05	0.135245	0.00116238
FAM159A	6.34e-05	-0.573413	0.00117056
TBRG1	6.38e-05	-0.143993	0.00117689
NANP	6.42e-05	0.189148	0.00118321
SLAMF6	6.45e-05	-0.697814	0.00118767
H6PD	6.49e-05	-0.200725	0.00119396
UTRN	6.5e-05	-0.246742	0.00119473
ABCE1	6.53e-05	0.177992	0.0011949
ADAM33	6.51e-05	-0.589981	0.0011949
KANK3	6.52e-05	-0.406453	0.0011949
NOTCH4	6.53e-05	-0.291467	0.0011949
TAPBP	6.52e-05	-0.219314	0.0011949
COL14A1	6.54e-05	-0.545855	0.00119566
EDNRB	6.55e-05	-0.43206	0.00119642
LILRA4	6.57e-05	-0.64915	0.00119901
MARS2	6.63e-05	0.243162	0.00120889
MYCT1	6.64e-05	-0.306563	0.00120963
RASGRP2	6.71e-05	-0.870697	0.0012213
C14orf149	6.72e-05	-0.198086	0.00122204
HLA.DQA1	6.73e-05	-0.477464	0.00122277
LRPPRC	6.74e-05	0.182267	0.00122351
SOCS1	6.79e-05	-0.55508	0.0012315
ICAM4	6.86e-05	-0.609036	0.0012431
XPNPEP3	6.87e-05	0.187657	0.00124381
RGL4	6.92e-05	-0.57939	0.00125176
IL12B	6.98e-05	-0.646919	0.00126039
SEC16B	6.98e-05	-0.332524	0.00126039
SRXN1	7.03e-05	0.260025	0.0012683
RDH14	7.05e-05	0.138135	0.00127079
C5orf20	7.15e-05	-0.657284	0.00128769
POPDC2	7.2e-05	-0.31778	0.00129556
FCN1	7.21e-05	-0.684068	0.00129622
IL18	7.23e-05	-0.430233	0.00129868
HIC1	7.24e-05	-0.375973	0.00129934
PPIL5	7.25e-05	0.203936	0.0013
ARHGEF38	7.27e-05	-0.471217	0.00130245
ITGB2	7.32e-05	-0.373795	0.00131026
SERPINA9	7.37e-05	-0.956906	0.00131806
SUMO1	7.4e-05	0.130792	0.00132227
ZNF582	7.47e-05	-0.248829	0.00133362
ROBO4	7.53e-05	-0.292283	0.00134317
SH3TC1	7.56e-05	-0.276908	0.00134735
PCYOX1L	7.57e-05	-0.176605	0.00134796
MICALL2	7.58e-05	-0.282874	0.00134857
SSH3	7.62e-05	-0.260005	0.00135451
SLFN12	7.69e-05	-0.312586	0.00136577
UBE2K	7.7e-05	0.176451	0.00136637
RDH5	7.73e-05	-0.680489	0.00137051
MRGPRF	7.77e-05	-0.449783	0.00137641
SDF2	7.79e-05	0.234629	0.00137876
PDE6G	7.81e-05	-0.480921	0.00138111
DNAJA3	7.83e-05	0.164512	0.00138227
JAM2	7.83e-05	-0.317749	0.00138227
SLAMF1	7.88e-05	-0.627845	0.0013899
LOC283314	7.9e-05	-0.367377	0.00139223
ITGAL	7.95e-05	-0.428386	0.00139984
GPA33	7.98e-05	-0.52004	0.00140392
GSN	8.05e-05	-0.271929	0.00141502
CLEC4A	8.07e-05	-0.44337	0.00141611
SCN2B	8.07e-05	-0.63994	0.00141611
EXOSC6	8.14e-05	0.209026	0.00142718
CDC42SE2	8.16e-05	-0.16919	0.00142824
ZBTB4	8.16e-05	-0.170938	0.00142824
CARD8	8.2e-05	-0.167277	0.00143402
ENG	8.22e-05	-0.231007	0.0014363
CNNM4	8.25e-05	0.24456	0.00144031
GZMM	8.33e-05	-0.7984	0.00145304
EOMES	8.36e-05	-0.68873	0.00145704
PYHIN1	8.38e-05	-0.683523	0.00145929
PIH1D2	8.4e-05	-0.33129	0.00146153
LOC100133985	8.41e-05	0.426733	0.00146203
CDC45	8.42e-05	0.395429	0.00146253
MFAP4	8.47e-05	-0.467165	0.00146997
C2orf47	8.62e-05	0.133328	0.00149474
FCHO2	8.64e-05	-0.180727	0.00149694
UTP6	8.66e-05	0.207239	0.00149914
TSN	8.67e-05	0.201766	0.00149961
PLCL2	8.7e-05	-0.324349	0.00150353
NCF1C	8.71e-05	-0.619801	0.00150399
ALPK1	8.74e-05	-0.194373	0.00150791
TTC12	8.79e-05	-0.268717	0.00151526
UFD1L	8.82e-05	0.171594	0.00151916
NSMAF	8.88e-05	0.226138	0.00152821
RFX1	8.89e-05	-0.154365	0.00152865
C1orf152	8.96e-05	-0.312351	0.0015394
XCL1	9.01e-05	-0.582651	0.00154669
C1QC	9.08e-05	-0.388687	0.00155481
DLC1	9.08e-05	-0.30343	0.00155481
HLA.DOA	9.07e-05	-0.512582	0.00155481
TBC1D19	9.09e-05	-0.179503	0.00155522
FAM103A1	9.1e-05	0.175124	0.00155564
FLJ43663	9.14e-05	-0.287441	0.00155988
MAPKBP1	9.14e-05	-0.158525	0.00155988
KIAA1609	9.19e-05	0.355696	0.00156581
SIT1	9.19e-05	-0.663029	0.00156581
PCDHGC3	9.27e-05	-0.278086	0.00157682
PLEKHO1	9.27e-05	-0.330294	0.00157682
RAN	9.29e-05	0.174865	0.00157761
SLC25A42	9.29e-05	-0.218044	0.00157761
MOBKL2B	9.32e-05	-0.410264	0.0015814
GSPT2	9.34e-05	-0.349642	0.00158348
EVL	9.35e-05	-0.385207	0.00158387
USP46	9.37e-05	0.202542	0.00158595
PGPEP1	9.51e-05	-0.238457	0.00160699
PLAT	9.51e-05	-0.595543	0.00160699
APOM	9.54e-05	-0.410263	0.00161074
RNASE7	9.64e-05	-1.24274	0.00162629
WRNIP1	9.78e-05	0.189739	0.00164855
LOC100132707	9.83e-05	-0.224701	0.00165562
GVIN1	9.85e-05	-0.617767	0.00165763
ATP5B	9.86e-05	0.153164	0.00165795
OAF	9.87e-05	-0.275994	0.00165827
DYNLL2	9.92e-05	0.207094	0.00166531
HPS1	9.94e-05	-0.14742	0.00166594
LOC100133957	9.94e-05	-0.265497	0.00166594
FIP1L1	9.95e-05	0.132348	0.00166626
MBNL3	9.97e-05	-0.449946	0.00166825
B4GALT4	9.99e-05	0.175203	0.00167023
LMOD1	0.000100511	-0.370711	0.00167908
C9orf140	0.000100767	0.424451	0.00168199
RBMS3	0.000100988	-0.376632	0.00168431
NRP1	0.000101388	-0.250924	0.0016894
PPP1R16B	0.000101458	-0.562039	0.0016894
CD5	0.000101564	-0.571222	0.0016898
C5orf53	0.000101734	-0.188891	0.00169086
IL2	0.000101881	-0.850499	0.00169086
X6.Sep	0.000101889	-0.255297	0.00169086
TUG1	0.000101957	0.162117	0.00169086
ZNF80	0.000102122	-0.619965	0.00169222
ABCD2	0.000102581	-0.586109	0.00169846
GTF2IRD2B	0.000102963	-0.235006	0.00170204
SCN3B	0.000102892	-0.783386	0.00170204
CTSS	0.000103189	-0.364721	0.0017044
CXCR2	0.000103614	-0.711033	0.00170867
CXorf42	0.000103553	-0.203081	0.00170867
ITIH5	0.000104124	-0.528777	0.00171571
XPO5	0.000104336	0.325869	0.00171782
LOC92659	0.000104481	0.339635	0.00171883
KLF4	0.000104663	-0.432194	0.00172044
ANKRD44	0.000105097	-0.389052	0.00172418
PTPLAD1	0.000105085	0.269695	0.00172418
RASL12	0.000105142	-0.417592	0.00172418
KPNA2	0.000105926	0.333151	0.00173565
FAM65B	0.000106126	-0.676559	0.00173754
SFRS2	0.000106374	0.123468	0.00174021
C17orf60	0.000107751	-0.432312	0.00176133
CYP46A1	0.000108615	-0.495259	0.00177404
CRB2	0.000108797	-0.509624	0.0017756
BTN3A3	0.000108945	-0.305779	0.00177661
TIE1	0.000109118	-0.283942	0.00177802
TPRG1	0.000109643	-0.847732	0.00178516
RAD1	0.000109856	0.153882	0.00178721
MTX2	0.000109954	0.150937	0.00178738
AVPR2	0.000110263	-0.609866	0.00179099
LOC645166	0.000110809	-0.341751	0.00179441
LY96	0.000110779	-0.282565	0.00179441
P4HA1	0.000110823	0.410397	0.00179441
SPATA6	0.00011082	-0.266319	0.00179441
RILP	0.000111047	-0.296772	0.0017952
TBC1D25	0.000110995	-0.114878	0.0017952
PHB	0.000111292	0.359811	0.00179775
SLC16A4	0.000111572	-0.379658	0.00180085
PLEKHO2	0.000112057	-0.218715	0.00180726
PER1	0.000112501	-0.455256	0.001813
C14orf104	0.000113423	0.167537	0.00182356
KALRN	0.000113371	0.341668	0.00182356
RCC1	0.000113249	0.244158	0.00182356
ATP8B4	0.000113725	-0.505624	0.00182699
KLRC2	0.000114108	-1.12996	0.00183171
IL2RG	0.000115117	-0.562016	0.00184646
PLSCR4	0.000115378	-0.290611	0.0018492
LRRC8C	0.000115487	-0.298757	0.0018495
DLX2	0.000115689	-1.1908	0.00184985
GUCY1B3	0.000115671	-0.256522	0.00184985
CCR7	0.000115954	-0.795512	0.00185265
ST13	0.000116144	0.155508	0.00185424
WNT7B	0.000116545	0.446744	0.0018592
RBM12B	0.000116899	0.173471	0.00186339
GMIP	0.000117365	-0.203385	0.00186937
TAF11	0.000117582	0.185873	0.00187138
HSPA9	0.000117832	0.172574	0.0018739
CCT3	0.000118679	0.188581	0.00188479
MYO19	0.0001187	0.252056	0.00188479
HBP1	0.000118857	-0.125212	0.00188582
PISD	0.000118983	0.338785	0.00188636
C10orf11	0.000120303	-0.369674	0.00190309
C1QB	0.000120409	-0.421175	0.00190309
GINS4	0.000120266	0.528741	0.00190309
WNT9B	0.000120385	-0.523529	0.00190309
MORC2	0.000121101	0.159928	0.00191109
ZNF862	0.000121092	-0.229616	0.00191109
HLA.DRB6	0.000121525	-0.463993	0.00191631
MAPKAPK5	0.000121696	0.120233	0.00191753
ASCC1	0.000122722	0.219708	0.00193221
C3orf57	0.000123774	1.0083	0.00194728
SLC25A12	0.000124075	-0.19836	0.00195052
SMN2	0.00012417	0.167867	0.00195052
SLC38A7	0.000126091	0.20696	0.00197919
FOSB	0.000127482	-0.94503	0.00199949
TLK2	0.000128018	0.209954	0.00200636
ICAM3	0.000128144	-0.313965	0.00200681
BTLA	0.000128383	-0.893613	0.00200902
DUSP5	0.000129229	0.356243	0.00201764
MTPAP	0.000129146	0.196081	0.00201764
SYT9	0.00012921	-0.630521	0.00201764
KLRF1	0.000129796	-0.739061	0.00202496
C17orf99	0.000130498	-0.797563	0.00203174
GPR124	0.000130528	-0.267985	0.00203174
MBNL1	0.000130441	-0.179883	0.00203174
DPPA4	0.000131092	-0.811417	0.00203898
FOXI1	0.0001315	-0.854065	0.00204228
PLAC9	0.000131603	-0.68619	0.00204228
SETBP1	0.000131523	-0.34743	0.00204228
CNN1	0.000133148	-0.664919	0.00206314
MPHOSPH10	0.000133132	0.140706	0.00206314
FAM129A	0.00013418	-0.419281	0.00207756
ANGPT4	0.000134283	-0.828499	0.00207759
FGF2	0.000134423	-0.800855	0.00207819
LRRC25	0.000136061	-0.303246	0.00210193
COQ2	0.000136208	0.200755	0.00210262
CCDC13	0.000136533	-0.421835	0.0021029
FAM189A2	0.000136507	-0.495174	0.0021029
OR2L13	0.000136524	-0.846359	0.0021029
RAB11FIP1	0.00013664	0.835973	0.00210297
IL2RB	0.000137078	-0.542929	0.00210508
SIRPG	0.000136927	-0.646731	0.00210508
SYNPO	0.000137085	-0.243415	0.00210508
GNPNAT1	0.000137234	0.275414	0.00210579
RAE1	0.00013741	0.222948	0.00210692
C6orf192	0.000137967	-0.293755	0.00211341
HSBP1	0.00013805	0.212009	0.00211341
SLC12A4	0.000138142	-0.20269	0.00211341
LOC286367	0.000138252	-0.329526	0.00211352
C17orf44	0.00013838	-0.335263	0.0021139
PLEKHM2	0.000138654	-0.146088	0.00211651
COX7A2L	0.000138953	0.123252	0.0021195
CBX2	0.000139435	0.554624	0.00212527
TRANK1	0.000139868	-0.251886	0.00213029
ATOH8	0.000140288	-0.740265	0.00213407
PIK3R5	0.000140428	-0.293055	0.00213407
POLR1B	0.00014037	0.1707	0.00213407
CARD10	0.000141157	-0.276854	0.00214319
NTRK2	0.000141237	-1.08905	0.00214319
CCL5	0.000141835	-0.557252	0.00214788
NIPA2	0.00014186	0.148969	0.00214788
PPAPDC1B	0.000141813	0.742096	0.00214788
EVC2	0.000142067	-0.336411	0.00214943
GPIHBP1	0.000142705	-0.719551	0.00215591
MRPS6	0.000142668	0.210982	0.00215591
UBE2N	0.000143256	0.16595	0.00216264
PSMD12	0.000143977	0.29672	0.00217193
C22orf29	0.000144308	0.196961	0.00217373
PION	0.000144286	-0.225027	0.00217373
EME1	0.00014579	0.480218	0.00218962
IL18RAP	0.000145722	-0.573437	0.00218962
MAST3	0.000145494	-0.181323	0.00218962
OR2T8	0.000145717	-0.69928	0.00218962
C1orf135	0.000146339	0.377683	0.00219626
PDZK1	0.000146879	-0.915104	0.00220276
CXCR6	0.000147815	-0.52214	0.00221517
MAD2L1	0.000148535	0.327349	0.00222272
ZBED1	0.00014846	-0.144716	0.00222272
CYGB	0.000149121	-0.391305	0.00222986
NFKB2	0.000149695	-0.248742	0.00223682
QTRTD1	0.000151086	0.136451	0.00225596
DOCK8	0.000151498	-0.31552	0.00226047
CDYL	0.000152708	0.179708	0.00227627
PML	0.000152779	-0.199589	0.00227627
VIPR2	0.000153686	-1.26557	0.00228813
NPC2	0.00015398	-0.214641	0.00229084
KIF21A	0.00015414	0.35315	0.00229156
USHBP1	0.000154381	-0.437688	0.00229349
GRB2	0.000154965	0.211666	0.0023005
CD226	0.000155108	-0.450107	0.00230095
URGCP	0.000155555	-0.134772	0.00230592
CS	0.000155736	0.131269	0.00230694
GOT2	0.00015585	0.216225	0.00230696
STEAP2	0.000156122	-0.492677	0.00230932
RNF183	0.000156772	-0.756024	0.00231727
C14orf167	0.000157078	0.258547	0.00232012
ASPA	0.000160116	-0.52301	0.00236329
ARRDC5	0.000160882	-0.777104	0.00237289
LOC100270746	0.000161818	0.296849	0.00238499
GORAB	0.00016239	-0.170839	0.0023917
GPR18	0.000163072	-0.744888	0.0023983
LOC729020	0.000162999	0.179694	0.0023983
C19orf36	0.000164115	-0.440541	0.00241192
CDRT4	0.000165508	-0.270705	0.00242969
ELTD1	0.000165561	-0.266756	0.00242969
GIGYF1	0.000166127	-0.237279	0.00243104
LOC100272217	0.000166067	0.279325	0.00243104
NCOA3	0.000165845	0.226829	0.00243104
STARD8	0.000165897	-0.237195	0.00243104
LOC550112	0.000166549	0.16653	0.00243548
TRIM38	0.000166913	-0.205148	0.00243907
SOX7	0.000167551	-0.422329	0.00244665
GABRG1	0.000168221	-0.947355	0.00245469
EFTUD2	0.000168801	0.148414	0.0024614
C10orf107	0.000169023	-0.806767	0.00246289
ITGA7	0.000170005	-0.477926	0.00247544
RUNX1	0.000170237	-0.219733	0.00247706
IMMT	0.000170514	0.122741	0.00247934
NPHP3	0.000171339	-0.181438	0.00248936
PAIP1	0.000171446	0.141934	0.00248936
RASGRP3	0.000171932	-0.262371	0.00249465
IFFO1	0.000173624	-0.285389	0.00251742
ADAM9	0.000174231	0.556543	0.00252181
CXorf21	0.000174121	-0.325542	0.00252181
JUNB	0.000174295	-0.43973	0.00252181
IQGAP2	0.000174952	-0.421354	0.00252953
ZNRF1	0.000176013	0.212504	0.00254308
PARG	0.000176531	0.144538	0.00254878
DNAJC14	0.000176974	0.112933	0.00255338
IFI27L2	0.000177602	-0.397164	0.00256064
POLK	0.000177858	-0.183034	0.00256253
ZNF525	0.000178019	0.223184	0.00256305
CD79B	0.000178205	-0.900553	0.00256393
MPP1	0.000178931	-0.22245	0.00257257
HEMGN	0.000180365	-0.792481	0.00259137
C1orf59	0.000180952	0.320463	0.00259799
GNG11	0.000181656	-0.291939	0.00260627
RPL8	0.000182279	0.347748	0.00261339
FLJ36031	0.000182506	-0.28415	0.00261482
GTF2IRD2	0.00018316	-0.188911	0.00262236
ZNF214	0.000183602	-0.351548	0.00262685
SAMD12	0.000183872	0.310145	0.00262888
ZKSCAN2	0.000184605	0.214376	0.00263753
ZNF394	0.00018683	-0.126999	0.00266746
COL17A1	0.000187367	-1.00597	0.00267327
SUPT4H1	0.000188153	0.248626	0.00268262
ABAT	0.000190863	-0.467938	0.00271866
GLYAT	0.000190946	-1.03698	0.00271866
HLA.DRB1	0.000191412	-0.399372	0.00272341
NECAP2	0.000191595	-0.135387	0.00272412
C2orf68	0.00019335	0.138267	0.00274528
IL18BP	0.000193277	-0.302904	0.00274528
SNRPD3	0.000193566	0.198417	0.00274644
SERPINA4	0.00019373	-1.1254	0.00274687
LEF1	0.000194505	-0.409307	0.00275596
GMPPB	0.000196051	-0.187621	0.00277403
SMPD1	0.000195973	-0.203845	0.00277403
C21orf63	0.000197602	-0.302646	0.00279025
SLC10A3	0.000197605	-0.1935	0.00279025
ZC3H6	0.000197497	-0.191996	0.00279025
EIF2S2	0.000201147	0.168814	0.00283832
NEIL1	0.000201358	-0.34232	0.00283934
CCR5	0.00020214	-0.430736	0.00284841
AAGAB	0.00020269	0.192837	0.0028542
METTL2A	0.000203006	0.223686	0.00285669
COL4A6	0.000203279	-1.05635	0.00285843
LIG3	0.000203547	0.249364	0.00285843
TMX2	0.000203412	0.174091	0.00285843
C4A	0.00020472	-0.477402	0.00287294
NCRNA00093	0.000206063	-0.709601	0.00288981
COL6A6	0.000208647	-0.763053	0.00292405
DNASE2B	0.000209921	-1.07173	0.0029319
INMT	0.000209857	-0.45029	0.0029319
PDE1A	0.000209857	-0.360699	0.0029319
WDR45L	0.000209703	0.229828	0.0029319
ZNF683	0.000209617	-0.658872	0.0029319
CDO1	0.000210644	-0.586677	0.00293999
C14orf139	0.000213198	-0.357259	0.00297188
PYCARD	0.000213218	-0.448068	0.00297188
TXNRD1	0.000214032	0.278819	0.0029812
RUNDC2C	0.00021438	-0.378696	0.00298402
GRIK5	0.000214966	-0.692626	0.00299015
IL7R	0.000215318	-0.668993	0.00299155
NR1H3	0.000215358	-0.252284	0.00299155
TMEM133	0.000215855	-0.285076	0.00299643
LACTB2	0.000216081	0.302824	0.00299754
B3GALNT1	0.000216542	0.262263	0.00300191
GPR174	0.000217026	-0.695008	0.0030051
TRIM22	0.000217065	-0.307301	0.0030051
PRPSAP1	0.000217929	0.19164	0.00301503
XCL2	0.000219035	-0.644556	0.00302829
CISH	0.00021934	-0.306691	0.00303046
CD28	0.000219516	-0.481644	0.00303086
LRRC59	0.000220017	0.414313	0.00303573
HLA.H	0.00022072	-0.343978	0.00304339
ESPL1	0.00022207	0.307234	0.00305995
IGFBP6	0.000222256	-0.498946	0.00306046
ELN	0.000222465	-0.621668	0.00306103
MYO1B	0.000222596	0.275717	0.00306103
SSTR3	0.000223081	-0.793488	0.00306565
ETS2	0.000223894	-0.256285	0.00307476
SLC4A4	0.000225913	-2.19849	0.00310041
IFNE	0.000227137	-0.939205	0.00311305
OR7E91P	0.00022699	0.654105	0.00311305
FOXO1	0.000227689	-0.244748	0.00311853
NPR1	0.000229468	-0.404431	0.0031408
ESRP2	0.000230153	0.220316	0.00314599
KLHL6	0.00023001	-0.409273	0.00314599
RBM5	0.000232092	-0.151637	0.00316827
TRA2B	0.00023198	0.0923174	0.00316827
KBTBD8	0.000233234	-0.381502	0.00318175
ARHGAP6	0.000234662	-0.414426	0.0031991
ANKRD58	0.000235421	-0.330963	0.00320732
KIAA1432	0.000235851	-0.162851	0.00320892
TMEM91	0.000235848	-0.359014	0.00320892
GLRB	0.000236036	-0.619349	0.00320931
STK10	0.000237152	-0.192878	0.00322235
OAZ3	0.000237765	-0.346659	0.00322854
SH2D1A	0.000238027	-0.632774	0.00322996
ARID5A	0.000238631	-0.424139	0.00323602
LGALS9	0.000239979	-0.312119	0.00325215
FLT4	0.000240645	-0.272137	0.00325699
HCG2P7	0.000240653	-0.363189	0.00325699
RAPGEF4	0.000241598	-0.358271	0.00326762
SLIT2	0.000241898	-0.353296	0.00326953
RAPGEF3	0.000242813	-0.364908	0.00327973
WDR13	0.000243014	-0.254446	0.00328029
HSD17B7P2	0.000243517	-0.425894	0.00328492
TM6SF1	0.000244762	-0.189082	0.00329955
CETP	0.000246002	-0.537154	0.00331409
TBX1	0.000248063	0.686147	0.00333966
CCDC58	0.000249117	0.205045	0.00334946
ENOPH1	0.000249061	0.177616	0.00334946
TXK	0.000250522	-0.921803	0.00336614
IPO13	0.000250701	0.139441	0.00336635
TOLLIP	0.000250916	-0.157214	0.00336703
ADNP	0.000251981	0.165671	0.00337768
BCL7B	0.000252185	-0.119155	0.00337768
LCN6	0.000252327	-0.866649	0.00337768
RIN3	0.000252368	-0.234271	0.00337768
TXNDC9	0.00025278	0.136882	0.00338099
ALG13	0.000253731	-0.146085	0.00338445
BACH2	0.000253989	-0.415448	0.00338445
CD300LG	0.000254165	-0.972643	0.00338445
DENND4C	0.000253337	-0.217812	0.00338445
NCF1	0.000253405	-0.435314	0.00338445
PTPRM	0.000254192	-0.296707	0.00338445
ZMYND15	0.000253807	-0.333725	0.00338445
TSHZ2	0.000254974	-0.485987	0.00339266
AP3M2	0.00025518	0.368509	0.0033932
DOK3	0.000255757	-0.271788	0.00339867
PHF11	0.000255952	-0.163893	0.00339906
BRIX1	0.000256783	0.204634	0.00340789
CAMTA2	0.000257248	-0.165653	0.00341186
HSD17B11	0.000261257	-0.295107	0.00346279
SUMF1	0.00026155	0.188077	0.00346444
IFT74	0.000262342	-0.191473	0.00347269
LILRB1	0.000262792	-0.340648	0.00347641
ARHGEF1	0.000263119	-0.243671	0.00347849
ANKHD1.EIF4EBP3	0.00026401	-0.213375	0.00348802
C3orf1	0.000265263	0.128212	0.00350233
MLL5	0.000268002	-0.165949	0.00353621
ARHGEF15	0.000270641	-0.29676	0.00356566
AURKA	0.000270928	0.368136	0.00356566
CIC	0.000270816	-0.163912	0.00356566
CSNK2A1	0.000270915	0.188197	0.00356566
CACNG4	0.000271639	0.506588	0.00357272
LOC145820	0.000272094	-0.69019	0.00357642
PSMB5	0.000273998	0.233225	0.00359914
MLL	0.000274438	-0.194702	0.00360261
TRIM56	0.000274977	-0.223268	0.00360738
NOL11	0.000275482	0.244931	0.0036117
DAPP1	0.000276129	-0.356292	0.00361524
MAN2A1	0.00027628	-0.316299	0.00361524
TMEM33	0.000276227	0.162676	0.00361524
LOC100125556	0.00027656	0.236532	0.00361659
MRGPRE	0.000278402	-0.81169	0.00363837
EPCAM	0.000278637	0.257663	0.00363912
ANAPC4	0.000280386	-0.10525	0.00365499
COPS8	0.000280347	0.115304	0.00365499
NRD1	0.000280035	0.126094	0.00365499
EHD2	0.00028107	-0.232379	0.00366158
NTF4	0.000282809	-0.691248	0.0036819
RASSF9	0.000283084	-0.496411	0.00368314
GPAA1	0.000283313	0.258401	0.00368379
KDM4C	0.000285158	-0.157511	0.00370543
RRM2B	0.000285369	0.300481	0.00370583
TM9SF4	0.000285981	0.125155	0.00371143
GGT5	0.000287306	-0.346318	0.00372627
EMR4P	0.000287582	-0.527682	0.00372749
CREG1	0.000289344	-0.176216	0.00374796
APOBEC3H	0.000289692	-0.507528	0.00375011
LOC100129055	0.00029069	-0.780092	0.00376065
GTF2IRD2P1	0.000291351	-0.190137	0.00376446
TH1L	0.000291293	0.216465	0.00376446
PJA2	0.000291629	-0.176594	0.00376568
FAM116B	0.000294405	-0.23466	0.00379914
FAM162B	0.000294846	-0.378527	0.00380244
CCT8	0.000295741	0.155726	0.00381159
NKIRAS2	0.00029821	0.140462	0.00383859
TP53BP1	0.000298073	-0.16446	0.00383859
PCNA	0.000298539	0.220871	0.00384042
NGDN	0.000302481	0.210486	0.00388869
C10orf26	0.00030342	-0.146401	0.00389832
RCOR3	0.000303873	-0.220595	0.0039017
CKAP2L	0.000304416	0.349827	0.00390623
EIF4ENIF1	0.000304782	0.119115	0.00390848
SPAG1	0.000305113	0.347557	0.00391028
PDE7B	0.000307179	-0.393847	0.00393431
KIAA1715	0.000309518	0.194085	0.00396179
PTPRB	0.000310907	-0.303217	0.00397709
CLDN19	0.000311691	-0.875057	0.00397848
IKZF2	0.000311383	-0.428824	0.00397848
KCTD15	0.000311791	0.22103	0.00397848
MIR155HG	0.000311556	-0.545818	0.00397848
LOC100130093	0.000311985	-0.254157	0.00397849
PLCH2	0.00031232	-0.531822	0.00397931
ZNF224	0.000312437	-0.185993	0.00397931
RSPH3	0.000314513	-0.191343	0.00400326
ZNF765	0.000315401	0.212413	0.00401208
YWHAQ	0.00031696	0.192347	0.00402941
DNMT3A	0.000317402	0.212151	0.00403254
SLA	0.000317926	-0.330364	0.0040367
RANBP1	0.00031861	0.225972	0.00404288
PPM1F	0.000319593	-0.194855	0.00405285
METTL1	0.000319988	0.270485	0.00405532
POLQ	0.000320183	0.328947	0.00405532
SHMT2	0.000321004	0.259217	0.00406321
RHOJ	0.000324524	-0.267354	0.00410524
CN5H6.4	0.00032726	0.44425	0.0041373
CD27	0.000328338	-0.630207	0.00414837
TRNT1	0.000329537	0.154579	0.00416096
MCM2	0.000330411	0.304754	0.00416943
HLTF	0.000331038	0.233996	0.00417478
CXCR3	0.000332565	-0.544209	0.00419146
ATF3	0.000333073	-0.647163	0.00419529
STK35	0.000334165	0.173479	0.00420646
BOP1	0.000334611	0.567303	0.0042095
C20orf118	0.000335027	-0.277534	0.00421215
CMA1	0.000336626	-0.742498	0.00422966
FBXL8	0.00033687	-0.390786	0.00423014
C15orf56	0.000337309	0.406545	0.00423306
ARHGAP4	0.000338589	-0.386752	0.00424185
EMP2	0.000338462	0.284176	0.00424185
HLA.C	0.000338629	-0.292811	0.00424185
IMPA1	0.000339333	0.215017	0.00424808
NDUFS1	0.000340609	0.1509	0.00425886
SPRED1	0.000340585	-0.23306	0.00425886
ELMO2	0.000341533	0.181592	0.00426071
FMO5	0.000341645	-0.57598	0.00426071
GSPT1	0.000341795	0.160967	0.00426071
WLS	0.000341646	-0.398798	0.00426071
ZNF655	0.000341205	-0.172618	0.00426071
FAM66D	0.000342212	-0.738815	0.00426332
TMEM25	0.000343272	-0.26991	0.00427393
FUT1	0.000343649	0.271917	0.00427604
SNAP23	0.000344082	-0.1294	0.00427883
PDCD1	0.000347472	-0.618936	0.00431602
SHISA9	0.000347703	0.636547	0.00431602
STAP1	0.000347665	-0.860271	0.00431602
LOC100271832	0.000347997	0.610564	0.00431706
SHARPIN	0.000350484	0.267239	0.00434528
LCAT	0.000352268	-0.333411	0.00436476
RNF186	0.000356697	-1.44259	0.00441698
KCNG3	0.0003581	0.785501	0.00443168
RALGPS2	0.000360582	-0.273391	0.0044597
LARGE	0.000360941	0.285058	0.00446133
SLC24A6	0.000361148	-0.141869	0.00446133
TNS1	0.000362236	-0.244851	0.00447208
C17orf58	0.000363226	0.377383	0.00447891
PEBP4	0.000363171	-1.72317	0.00447891
SLFN12L	0.000364921	-0.514221	0.00449712
RGS12	0.0003688	-0.181446	0.00454219
SLC17A5	0.000369029	-0.185894	0.00454229
CAT	0.000371276	-0.211404	0.00456447
LOC100129716	0.000371103	-0.248238	0.00456447
GJA4	0.000371845	-0.296549	0.00456873
C1orf200	0.000372958	-0.479998	0.00457763
RPTOR	0.000373015	0.164996	0.00457763
EEPD1	0.000373589	-0.226528	0.00458193
SSFA2	0.000374017	-0.58593	0.00458444
SLC29A2	0.000375568	0.392295	0.00460071
GTF2IRD1	0.000376187	0.150521	0.00460554
MS4A4A	0.000377837	-0.332588	0.00462023
SLC35B1	0.000377693	0.373494	0.00462023
C15orf23	0.000379028	0.222116	0.00463204
CSF2RB	0.000380085	-0.609209	0.00463943
ERLIN2	0.000379916	0.622737	0.00463943
DTX1	0.000381139	-0.34933	0.0046422
FAM153A	0.000381442	-1.38742	0.0046422
HIGD1B	0.000380837	-0.424813	0.0046422
KCNE2	0.000381282	0.281313	0.0046422
NEK5	0.000381261	-0.437917	0.0046422
C1orf66	0.000381923	-0.197251	0.0046453
RPL23A	0.00038237	0.25045	0.00464798
ZBTB47	0.000386509	-0.165766	0.00469551
CPNE5	0.000388121	-0.50734	0.00470952
PELI1	0.000388005	-0.28742	0.00470952
DRAM2	0.000391969	-0.154562	0.00475341
GLTSCR2	0.00039361	-0.291648	0.00476767
VAMP2	0.000393501	-0.197942	0.00476767
SLC2A13	0.000395869	-0.382336	0.00479221
RNF41	0.000396822	0.107975	0.00480092
FGGY	0.000398056	-0.23968	0.00481017
GPR132	0.000397994	-0.301839	0.00481017
PBX4	0.000398836	-0.427162	0.00481677
FAM161B	0.000400173	-0.290661	0.00482723
RRN3	0.000400028	0.169436	0.00482723
PM20D1	0.000402709	-0.834922	0.00485497
LYVE1	0.000403024	-0.670649	0.00485592
MDFIC	0.000404238	-0.1965	0.00486769
SHC1	0.000405204	-0.134518	0.00487646
DHH	0.000407101	-0.427254	0.00489355
MRGPRX2	0.000406935	-1.02398	0.00489355
HSPB8	0.000407426	0.740515	0.00489459
IL6ST	0.000408154	-0.439903	0.00490047
CT62	0.000408624	-0.456474	0.00490325
ABR	0.00040932	-0.142922	0.00490873
C17orf88	0.000411592	-0.610924	0.0049331
ORC4L	0.000412326	0.121156	0.00493901
CYHR1	0.000414972	0.306493	0.00496781
CYBB	0.000415657	-0.389503	0.00496845
FBXO22	0.000415438	0.151045	0.00496845
STAB2	0.000415752	-1.39765	0.00496845
DDO	0.000416711	-0.352557	0.00497702
TMEM132C	0.000418395	-0.684402	0.00499422
DNAJA2	0.000421243	0.243885	0.0050253
ACTL6A	0.000421935	0.21537	0.00503063
SPDYE7P	0.000423448	-0.233628	0.00504574
GRASP	0.00042614	-0.393435	0.00507487
TET3	0.000427382	0.223141	0.00508671
MRPS18B	0.000427922	0.16076	0.00509019
CECR1	0.000428492	-0.308361	0.00509402
C10orf105	0.000428806	-0.356048	0.0050948
RBM45	0.000429924	0.0786317	0.00510513
TICAM2	0.000431366	-0.189326	0.00511929
GPR65	0.000433642	-0.279795	0.0051432
RRP15	0.000433882	0.171948	0.0051432
RBM7	0.000434321	-0.18229	0.00514363
TNFRSF8	0.000434419	-0.425796	0.00514363
CNKSR3	0.000435315	-0.834733	0.00515127
FANCD2	0.000436531	0.24751	0.00516268
MTMR8	0.000437458	-0.395004	0.00517067
EIF2AK1	0.000438664	0.121212	0.00518194
POLR2C	0.000438916	0.143489	0.00518194
ABCB5	0.000440652	-0.83385	0.00519625
C3orf21	0.000440888	0.185825	0.00519625
EIF3C	0.000440792	0.424698	0.00519625
F7	0.000441906	-0.753345	0.00520526
ARHGDIB	0.000442918	-0.289617	0.00521419
PARP2	0.000443925	0.162876	0.00522305
LRCH1	0.000445646	-0.155798	0.0052403
ARAP3	0.000446259	-0.22353	0.0052445
OPLAH	0.000447196	0.35352	0.00525251
LY75	0.000447794	-0.429819	0.00525652
IFI16	0.000449429	-0.29651	0.0052727
CCDC28A	0.000451772	-0.181297	0.00529716
MRPL46	0.000454076	0.153592	0.00532114
CD93	0.000454982	-0.242406	0.00532871
EEF1E1	0.000457054	0.172108	0.00534564
KLRC4	0.000457207	-0.892315	0.00534564
TCF7	0.000457208	-0.442	0.00534564
MTHFD1	0.000457958	0.163459	0.00535136
CAPN3	0.000458552	-0.51776	0.00535525
CRELD1	0.000458894	-0.178672	0.0053562
ARHGAP11A	0.000459165	0.334088	0.00535632
EIF3J	0.000460512	0.120831	0.00536898
SPATA1	0.00046216	-0.318522	0.00538513
XRCC5	0.00046343	0.10596	0.00539687
NT5C1B	0.000464328	-0.406412	0.00540426
CACNA2D1	0.000465733	-0.532608	0.00541754
THUMPD3	0.000466327	0.131029	0.00542138
CELF6	0.000467631	-0.409548	0.00543347
MYST3	0.00046839	0.409736	0.0054392
CDC14B	0.000469853	-0.228513	0.00545311
PPCS	0.000471195	0.161908	0.0054656
CYR61	0.00047164	-0.370281	0.00546767
CCDC117	0.000472861	0.575553	0.00547873
MXD4	0.000473826	-0.200527	0.00548681
PPAP2B	0.000474175	-0.219556	0.00548776
SUPT16H	0.000475061	0.131912	0.00549492
GNAI3	0.000475875	0.125859	0.00550123
AIF1L	0.000479338	0.505339	0.00553579
BTBD2	0.000479404	-0.169549	0.00553579
ANKDD1A	0.00048044	-0.247767	0.00554464
C8orf39	0.000481076	0.32409	0.00554886
TM2D2	0.000482356	0.740622	0.0055605
NUP93	0.000483398	0.192357	0.00556938
FARSB	0.000484182	0.139725	0.00557529
PSD	0.000484858	-0.652048	0.00557994
CDH1	0.000486117	0.329381	0.0055913
ATPBD4	0.000487876	0.23994	0.00560839
THSD1	0.000488693	-0.22953	0.00561464
EPB41L4A	0.000490621	-0.265235	0.00563049
MOCS3	0.000490543	0.228011	0.00563049
TRIOBP	0.000491578	-0.161538	0.00563832
MAS1L	0.000494436	-0.678947	0.00566793
PCTP	0.000498899	0.262038	0.0057159
SMAGP	0.000499856	0.304651	0.00572367
LOC400752	0.000502379	0.339056	0.00574936
H2AFZ	0.000505039	0.194625	0.00577658
SFPQ	0.000506702	0.0941301	0.00579237
SLCO3A1	0.00050857	-0.52693	0.00581049
SSB	0.000509231	0.125403	0.00581481
HLA.DRB5	0.000510051	-0.479116	0.00582093
PRIM1	0.000511267	0.214017	0.00583157
MAP4K1	0.00051207	-0.476051	0.00583748
NLRX1	0.000513819	-0.166585	0.00585417
ALDH5A1	0.000514978	0.292891	0.00586412
C22orf43	0.000515911	-0.545596	0.00587149
NETO2	0.000516254	0.43263	0.00587214
TNKS1BP1	0.000519055	-0.169978	0.00590073
BMS1	0.000520642	0.173664	0.00591222
NKX3.1	0.000520431	-1.47076	0.00591222
HP1BP3	0.000522934	-0.138543	0.00593497
NIP7	0.000524606	0.181702	0.00595066
COMMD7	0.000525429	0.145388	0.0059567
LOC728989	0.000526151	-0.445686	0.00596159
RNF216	0.000529608	-0.110907	0.00599745
C11orf70	0.000533681	-0.496886	0.00604024
FAM124B	0.000534737	-0.292917	0.00604553
SMC5	0.000534723	-0.176587	0.00604553
C1RL	0.000535666	-0.181465	0.00605145
TUBA3D	0.00053585	-1.49354	0.00605145
SGPP1	0.000536448	-0.264486	0.00605487
ATP6V0B	0.000538475	0.190983	0.00607108
WNT1	0.000538281	-0.483631	0.00607108
CHRDL1	0.000539519	-0.575183	0.00607951
C17orf66	0.000540168	-0.671142	0.00608348
MYO1G	0.000541063	-0.376984	0.00609022
NOP58	0.000542061	0.167251	0.00609811
C9orf130	0.000543473	-0.233815	0.00611065
LETM1	0.000543892	0.182519	0.00611201
HSF4	0.000546605	-0.41446	0.00613914
ARMC8	0.000547861	0.124889	0.00614652
PLCL1	0.000547621	-0.459336	0.00614652
CCDC96	0.00055172	-0.293419	0.00618643
EFS	0.000553128	0.328232	0.00619884
TCN1	0.000553692	-1.68594	0.00620177
ADH4	0.000555531	-1.15986	0.00621898
TECPR2	0.000557302	-0.130675	0.00623541
CLK4	0.00055782	-0.163267	0.0062378
SCG5	0.000560408	-0.879542	0.00626333
FAM69A	0.000561406	-0.211314	0.00627107
PRPSAP2	0.000561789	0.189436	0.00627194
FNTA	0.000564053	0.266063	0.00629379
ZBTB9	0.000565054	0.135735	0.00630153
CD300C	0.000566716	-0.376608	0.00631552
NCAPG	0.000566923	0.302622	0.00631552
YAP1	0.000568296	-0.190047	0.00632738
CCDC109A	0.000570296	0.170019	0.0063462
C17orf71	0.000575848	0.248641	0.00640208
GPR113	0.000575941	-0.29007	0.00640208
PITPNB	0.000579398	0.158652	0.00643702
ASAP2	0.000582193	0.195321	0.00646458
CCDC158	0.000583196	-0.547828	0.00647221
SNCA	0.000583918	-0.379715	0.00647673
SP140	0.000588328	-0.51027	0.00652212
MAPK11	0.000589582	-0.286164	0.00653249
PPFIBP2	0.00059349	-0.228769	0.00657225
MINK1	0.000594164	-0.130273	0.00657616
CDK2	0.000602621	0.169811	0.00666258
RRN3P1	0.000602371	-0.364587	0.00666258
METAP1	0.000603519	0.135341	0.00666892
ACO1	0.000605159	-0.185952	0.00668344
C17orf48	0.000605794	-0.151595	0.00668686
APH1B	0.000606317	-0.262783	0.00668904
ATP9A	0.000607064	0.289022	0.00669009
PSMB9	0.000606835	-0.396571	0.00669009
TIGD1	0.000608266	0.209516	0.00669974
ZC3H12D	0.000608635	-0.531059	0.00670021
CORO7	0.000609213	-0.176562	0.00670228
LOC100133920	0.000609476	-1.77194	0.00670228
HIST1H3J	0.000614233	0.626898	0.00675097
APOLD1	0.000616734	-0.339185	0.00677121
ISCU	0.000616635	-0.117792	0.00677121
ARF6	0.000618869	0.181354	0.00678522
CSTF1	0.000619001	0.19221	0.00678522
KLHL29	0.000618816	-0.472531	0.00678522
AIM2	0.000621764	-0.831253	0.00680683
AMD1	0.000621786	0.340894	0.00680683
GDPD3	0.000622007	1.42814	0.00680683
PDE4A	0.000622299	-0.317383	0.00680683
AOC3	0.000622846	-0.41068	0.00680919
PRR5L	0.000623567	-0.245274	0.00681241
SBNO2	0.000623805	-0.183256	0.00681241
EIF5B	0.000624428	0.151619	0.00681559
GPR183	0.00062511	-0.365788	0.00681941
HNMT	0.000625449	-0.191894	0.00681949
LOC554202	0.000626922	-0.847458	0.00683192
CDC25C	0.00062828	0.280071	0.00684309
KIAA1683	0.000629953	-0.431649	0.00685767
ZNF491	0.000631361	-0.202674	0.00686935
SLC4A1AP	0.000634627	0.107782	0.00690123
C17orf28	0.000636358	0.33303	0.00691639
FLYWCH1	0.000637908	-0.183811	0.00692957
IKBKE	0.000639747	-0.254619	0.0069422
SKA1	0.000639617	0.345526	0.0069422
HR	0.000642343	-0.540405	0.00696669
SIGLEC14	0.000647733	-0.383271	0.00702144
PTBP1	0.000649157	0.0832104	0.00703316
SKA3	0.000650755	0.374036	0.00704304
TRIM37	0.000650719	0.253675	0.00704304
PKD1L3	0.00065235	-0.417082	0.00705658
CTSG	0.000653121	-0.601701	0.0070612
SEC61A2	0.000658759	0.23599	0.00711841
TGFB1	0.000660047	-0.238021	0.00712858
ITGAD	0.000661713	-0.834847	0.00713805
RMND5A	0.000662287	0.173945	0.00713805
RRAS	0.000661565	-0.246468	0.00713805
SEPN1	0.000662315	-0.129545	0.00713805
HSF5	0.000665778	-0.833163	0.00717161
CNNM3	0.000668015	0.128539	0.00719193
MAST2	0.000669932	0.14227	0.00720879
CDH5	0.00067106	-0.241039	0.00721715
ECT2	0.000671585	0.258841	0.00721901
DNAJC4	0.000675081	-0.214648	0.00725279
TYMP	0.000676095	-0.339894	0.00725989
TP53RK	0.000677419	0.171899	0.0072703
DEAF1	0.00067821	-0.203872	0.00727473
LAIR1	0.000678894	-0.259467	0.00727473
PRC1	0.000678883	0.293589	0.00727473
LIMD2	0.000682468	-0.432934	0.00730921
TIGIT	0.000685242	-0.5228	0.00733509
HEATR3	0.000687883	0.222283	0.00735952
CEACAM20	0.000689156	-1.05026	0.0073693
CREB3	0.000689611	-0.175092	0.00737033
CCT2	0.000691337	0.343322	0.00738109
CD300LF	0.000691026	-0.296326	0.00738109
SLC28A3	0.00070126	-1.13669	0.00748314
B3GNT9	0.000703701	-0.207864	0.00750138
NAP1L5	0.000703521	-0.21962	0.00750138
SCD	0.000704065	0.467512	0.00750138
C6orf129	0.000705177	0.281909	0.00750933
VPS13B	0.000708534	0.235518	0.00754117
AARS	0.000709201	0.203087	0.00754435
SFT2D3	0.0007104	0.114935	0.00755177
TCIRG1	0.000710634	-0.338949	0.00755177
ARMCX2	0.000712988	-0.214703	0.00756895
RAB33A	0.000712838	-0.334724	0.00756895
BIK	0.000714194	0.329966	0.00757784
ERAP1	0.000718127	-0.196324	0.00761563
PPAP2A	0.000718625	-0.242845	0.00761698
JPH1	0.000721871	0.735013	0.00764744
ZNF468	0.00072612	0.194893	0.00768452
ZNF789	0.00072591	-0.217994	0.00768452
CEBPG	0.000728312	0.220672	0.00770375
C16orf86	0.000729969	-0.324202	0.0077173
CD300LB	0.000730979	-0.612461	0.00772003
DMD	0.000730615	-0.675496	0.00772003
CRB1	0.000731784	-0.656516	0.00772174
HGSNAT	0.000732037	0.262505	0.00772174
HM13	0.00073227	0.170312	0.00772174
EFHC2	0.000735076	-0.467069	0.00774338
PTAFR	0.000735024	-0.33405	0.00774338
ZBTB20	0.000738107	-0.402603	0.00777132
THAP9	0.000740693	0.146492	0.00779455
HIST1H3H	0.000741079	0.634161	0.00779462
ZNF429	0.000742665	-0.183833	0.0078073
CLEC17A	0.000743641	-1.13379	0.00781356
GP1BA	0.000748136	-0.793716	0.00785677
ACP1	0.000758284	0.131077	0.00795927
C15orf57	0.000760742	-0.129447	0.00798099
PANK1	0.000761299	0.328314	0.00798275
THSD7A	0.000762973	-0.394174	0.00799622
RACGAP1P	0.000765328	0.307154	0.00801681
CGB2	0.000766066	-0.910682	0.00802045
GATSL1	0.000774351	0.253273	0.00810306
EXOSC9	0.000780336	0.12693	0.00815962
LOC92249	0.000780551	-0.176061	0.00815962
FLRT2	0.000782686	-0.47008	0.00817394
TAF4	0.000782717	0.181946	0.00817394
GCET2	0.000788982	-0.378845	0.00823518
RNF166	0.000789459	-0.228511	0.00823597
RRP12	0.000792489	0.158247	0.00826338
SCGB2A2	0.000793533	-1.2161	0.00827006
BEND3	0.000798086	0.296987	0.0083133
C21orf119	0.000799115	0.242348	0.00831558
VENTX	0.000798769	-0.462566	0.00831558
NSUN2	0.000801179	0.150077	0.00833283
GPT2	0.000802524	0.395742	0.00834259
HJURP	0.000803333	0.299149	0.00834287
IER3IP1	0.000803363	0.155127	0.00834287
SLC37A2	0.000804263	-0.515332	0.00834377
VPS35	0.000804232	0.197764	0.00834377
TUBBP5	0.000805194	0.388164	0.00834921
DBP	0.000805732	-0.25445	0.00835057
C14orf174	0.000808479	-0.335593	0.00837059
EXO1	0.000808122	0.336763	0.00837059
SLC40A1	0.000809372	-0.487833	0.00837561
FTO	0.000809901	-0.268742	0.00837687
LTF	0.000815769	-1.04841	0.00843331
C17orf107	0.000816835	-0.330056	0.00844008
CCDC92	0.000817492	-0.11939	0.00844262
DDX21	0.000818418	0.225634	0.00844793
XCR1	0.000818855	-0.529655	0.0084482
OVCH2	0.00082294	-0.89024	0.00848207
TPI1P2	0.000822964	0.252542	0.00848207
MSI1	0.000825117	0.550953	0.00849999
CDC25A	0.000826016	0.360959	0.00850177
MTMR4	0.000826118	0.216797	0.00850177
UBE2O	0.000827092	0.156095	0.00850753
PDZRN3	0.000827933	-0.465034	0.00851191
PRKAG1	0.000829808	0.137115	0.00852692
[truncated: 18,235 more rows]

## Sheet: BLCA
Differential expression of genes in GATA4 lost versus GATA4 not lost TCGA samples
pval	Gene	log2FC	FDR
4.29e-46	CHMP7	-0.720817	8.81e-42
1.27e-44	MCPH1	-0.7469	1.3e-40
2.14e-42	INTS10	-0.716456	1.46e-38
6.04e-41	KIAA1967	-0.675858	3.1e-37
3.82e-39	CCDC25	-0.669463	1.57e-35
3.16e-38	MTMR9	-0.709817	1.08e-34
1.17e-34	VPS37A	-0.663845	3.42e-31
2.4e-34	TMEM66	-0.68982	6.16e-31
4.23e-32	DCTN6	-0.650789	9.64e-29
3.24e-31	CNOT7	-0.601119	6.66e-28
2.06e-30	ELP3	-0.65121	3.85e-27
2.46e-30	BIN3	-0.697988	4.21e-27
3.87e-30	INTS9	-0.590065	6.12e-27
1.33e-29	R3HCC1	-0.676307	1.95e-26
2.32e-29	LEPROTL1	-0.562798	3.18e-26
9.54e-29	PCM1	-0.70395	1.22e-25
2.25e-27	PPP2R2A	-0.635528	2.72e-24
4.5e-27	XPO7	-0.583743	5.13e-24
5.06e-27	FAM160B2	-0.715379	5.47e-24
7.89e-27	UBXN8	-0.835896	8.1e-24
2.54e-26	TNFRSF10B	-0.913406	2.49e-23
2.37e-25	LONRF1	-0.87085	2.21e-22
2.81e-25	CLN8	-0.677941	2.51e-22
9.13e-25	TRIM35	-0.65618	7.81e-22
3.73e-24	ENTPD4	-0.676825	3.06e-21
5.7e-23	FBXO25	-0.629098	4.5e-20
5.11e-22	NEIL2	-0.79581	3.88e-19
9.68e-22	POLR3D	-0.577968	7.1e-19
1.51e-21	GTF2E2	-0.615894	1.07e-18
2.74e-21	PPP2CB	-0.536362	1.87e-18
9.77e-21	ERICH1	-0.577014	6.47e-18
3.38e-20	MSRA	-0.827506	2.17e-17
4.68e-19	PPP3CC	-0.613262	2.91e-16
5.69e-18	ERI1	-0.653419	3.44e-15
1.39e-17	TNKS	-0.764958	8.13e-15
1.57e-17	PINX1	-0.663464	8.97e-15
4.58e-17	BNIP3L	-0.648301	2.54e-14
2.56e-16	AGPAT5	-0.640521	1.38e-13
4.01e-15	EXTL3	-0.631452	2.11e-12
1.39e-14	RBPMS	-0.826711	7.15e-12
2.82e-14	MTUS1	-0.685899	1.41e-11
6.66e-14	FAM86B1	-1.09218	3.26e-11
7.51e-14	C8orf58	-0.593736	3.59e-11
1.57e-13	FDFT1	-0.675493	7.34e-11
7.98e-13	TUSC3	-0.742472	3.64e-10
1.92e-12	KCTD9	-0.538004	8.57e-10
2.51e-12	KIF13B	-0.637261	1.1e-09
4.04e-12	TNFRSF10A	-0.795043	1.73e-09
4.43e-12	NAT1	-0.75037	1.85e-09
5.72e-12	NUDT18	-0.792835	2.35e-09
1.72e-11	SLC25A37	-0.550081	6.92e-09
2.19e-11	RPL23AP53	-0.476575	8.63e-09
9.29e-11	FBXO16	-0.736894	3.6e-08
1.02e-10	HMBOX1	-0.545464	3.86e-08
1.84e-10	REEP4	-0.495315	6.73e-08
1.81e-10	SH2D4A	-0.708536	6.73e-08
3.65e-10	FLJ10661	-0.890219	1.31e-07
4.24e-10	XKR6	-0.971388	1.5e-07
7.93e-10	PTK2B	-0.649784	2.76e-07
8.42e-10	FAM66E	-1.53522	2.88e-07
1.17e-09	ASAH1	-0.628603	3.95e-07
1.21e-09	WRN	-0.48098	3.99e-07
2e-09	GSR	-0.892323	6.51e-07
4.27e-09	ZDHHC2	-0.892307	1.37e-06
4.76e-09	EPHX2	-0.889703	1.5e-06
1.1e-08	ADAM28	-1.34882	3.43e-06
1.13e-08	FLJ40852	-0.783426	3.46e-06
1.44e-08	FZD3	-0.516251	4.34e-06
2.29e-08	KIAA0141	-0.318486	6.82e-06
2.6e-08	FAM66A	-1.40607	7.62e-06
2.99e-08	C1orf174	0.234141	8.65e-06
3.03e-08	MTMR7	-0.621176	8.65e-06
3.79e-08	THG1L	-0.313007	1.07e-05
8.78e-08	PSD3	-0.565391	2.44e-05
9.35e-08	FUT10	-0.630572	2.56e-05
9.61e-08	SORBS3	-0.480365	2.6e-05
1.01e-07	ZNF596	-0.544201	2.68e-05
1.44e-07	GMPR2	-0.252157	3.8e-05
1.76e-07	FAM86B2	-1.15595	4.52e-05
1.76e-07	ICAM2	-0.760593	4.52e-05
1.97e-07	PPP1R3B	-0.679786	4.98e-05
2.16e-07	SGK223	-0.48831	5.41e-05
2.32e-07	C21orf45	0.401444	5.73e-05
2.36e-07	HIGD2A	-0.386186	5.78e-05
2.57e-07	ZNF525	0.417627	6.2e-05
3.26e-07	PBK	-0.565661	7.77e-05
3.43e-07	C14orf159	-0.473406	8.09e-05
3.81e-07	CCND2	-1.16857	8.88e-05
4.83e-07	FAM72B	0.519367	0.00011153
5.14e-07	DHDPSL	-1.14517	0.00011727
6.33e-07	DOCK5	-0.589729	0.00014274
7.35e-07	SNHG8	-0.49652	0.00016248
7.36e-07	TPT1	-0.358148	0.00016248
1.05e-06	ESCO2	-0.504913	0.00022974
1.14e-06	RPS23	-0.364521	0.00024594
1.35e-06	EPB49	-0.6772	0.00028768
1.37e-06	AASS	-0.644834	0.00028994
1.51e-06	ARHGAP39	0.377642	0.00031593
1.91e-06	NRG2	-1.51537	0.000396
1.94e-06	C9orf140	0.61358	0.00039792
1.98e-06	MSH2	0.367903	0.00040178
2.41e-06	AGXT2L2	-0.322717	0.00048417
2.8e-06	LPA	-2.07859	0.00055901
2.94e-06	GSTZ1	-0.404181	0.00057952
3.2e-06	CKAP2L	0.556621	0.00062658
3.43e-06	TUBG2	-0.472206	0.00066432
3.98e-06	COX15	-0.199226	0.00075584
3.95e-06	ZNF765	0.397572	0.00075584
4.38e-06	ZNF28	0.39707	0.00082412
5.14e-06	PDLIM1	-0.409477	0.00096007
5.86e-06	MAP3K12	-0.466073	0.00108299
6.14e-06	MDP1	-0.309034	0.00112548
6.28e-06	FAM66D	-1.13406	0.00114085
6.55e-06	TMEM206	0.341345	0.00117934
7.36e-06	TTK	0.426125	0.00131352
8.61e-06	GNRH1	-0.423658	0.0015235
9.1e-06	PARP3	-0.389503	0.00159671
9.75e-06	SLC7A6OS	0.34561	0.00169592
9.94e-06	INTS8	0.28477	0.00170818
9.98e-06	NDUFB8	-0.288953	0.00170818
1.02e-05	NFKBIL2	0.376231	0.00173487
1.06e-05	IL33	-1.57701	0.0017775
1.15e-05	C8orf75	-1.15033	0.00191225
1.15e-05	NOVA1	-1.69559	0.00191225
1.22e-05	FAM72D	0.529436	0.00200109
1.24e-05	CYP3A5	-1.13263	0.00201727
1.25e-05	PDE4D	-0.517072	0.00201727
1.35e-05	ZNF707	0.302336	0.00216065
1.36e-05	ZNF845	0.301638	0.00217151
1.44e-05	C10orf76	-0.172802	0.0022584
1.45e-05	OTUD6B	0.309723	0.0022584
1.45e-05	PRKAB1	-0.266659	0.0022584
1.51e-05	C16orf45	-0.655548	0.00232428
1.56e-05	PRCP	-0.325342	0.00239569
1.58e-05	TSPAN18	-0.705956	0.0024018
1.6e-05	CUL3	-0.184656	0.00242047
1.62e-05	HPS6	-0.215343	0.0024215
1.66e-05	CD81	-0.292732	0.00246485
1.83e-05	EEF1A1	-0.278109	0.00270393
1.84e-05	EIF4B	-0.243862	0.0027052
1.9e-05	MELK	0.531362	0.00276597
2.01e-05	ZNF468	0.407803	0.00291157
2.13e-05	DUSP4	-0.641978	0.00306444
2.23e-05	ANKRD50	-0.56707	0.00313208
2.21e-05	COX7C	-0.281226	0.00313208
2.22e-05	LOC441666	0.800426	0.00313208
2.31e-05	TXNDC15	-0.227366	0.00322555
2.36e-05	BTF3	-0.274188	0.00322921
2.34e-05	CCDC138	0.480175	0.00322921
2.4e-05	CDCA8	0.380012	0.00322921
2.41e-05	NEK2	0.36675	0.00322921
2.39e-05	SKA3	0.353	0.00322921
2.35e-05	TCTN3	-0.192315	0.00322921
2.43e-05	BUB1	0.39635	0.00323396
2.46e-05	AMAC1L2	-0.76311	0.00326293
2.48e-05	PER1	-0.524585	0.00326293
2.52e-05	SERGEF	-0.293161	0.00329441
2.57e-05	LAMC3	-0.755004	0.00334462
2.61e-05	SDCBP2	-0.617416	0.00337503
2.66e-05	C10orf35	0.385577	0.00341746
2.71e-05	CDCA2	-0.410841	0.00345841
3.05e-05	NPM2	-1.16845	0.00386308
3.11e-05	ASAP2	0.32314	0.00390396
3.14e-05	EFCAB6	-0.720118	0.00390396
3.12e-05	TRIOBP	-0.283101	0.00390396
3.18e-05	ALKBH3	-0.29091	0.0039326
3.2e-05	RMI1	0.394813	0.00393523
3.41e-05	OBFC1	-0.345345	0.00415397
3.42e-05	TET3	0.398187	0.00415397
3.45e-05	KLF9	-0.567328	0.00417173
3.48e-05	BRD3	0.307859	0.00418421
3.52e-05	FLJ14107	-0.657001	0.00420202
3.54e-05	C13orf34	0.365769	0.00420499
3.59e-05	TDRKH	0.631879	0.00423645
3.68e-05	GNB2L1	-0.323967	0.00426765
3.67e-05	LOC349196	-1.00241	0.00426765
3.64e-05	SASS6	0.300266	0.00426765
3.75e-05	D4S234E	-1.08432	0.00428299
3.72e-05	EPB41	0.462918	0.00428299
3.75e-05	KIAA1841	0.35366	0.00428299
3.92e-05	ARHGEF10	-0.397076	0.00444427
3.99e-05	IGBP1	-0.205393	0.00449462
4.01e-05	KIF15	0.39829	0.00449462
4.1e-05	SPOCD1	-1.10796	0.00457335
4.22e-05	C8orf41	-0.417108	0.00460578
4.19e-05	PLEKHF2	0.350558	0.00460578
4.16e-05	SPTLC1	0.265092	0.00460578
4.22e-05	ZSWIM6	-0.334244	0.00460578
4.32e-05	DOPEY2	0.564301	0.00466165
4.38e-05	KBTBD11	-0.898679	0.00466165
4.32e-05	LDHB	-0.369883	0.00466165
4.35e-05	PLA2G10	-0.948646	0.00466165
4.38e-05	PTPRN2	-0.997393	0.00466165
4.48e-05	DHRS4L2	-0.344506	0.00472306
4.49e-05	VTI1B	-0.196882	0.00472306
4.6e-05	EEF2	-0.244359	0.00481874
4.63e-05	TRIP6	-0.297032	0.0048245
4.67e-05	DBNDD1	0.620564	0.00484734
4.9e-05	THAP4	-0.250616	0.00505281
4.92e-05	VILL	-0.791046	0.00505281
5.01e-05	HDC	-1.16034	0.00511736
5.09e-05	CIRBP	-0.323722	0.00517848
5.14e-05	MORC3	0.329585	0.0052007
5.33e-05	LRRTM2	-1.00123	0.00536307
5.73e-05	ATAD2	0.375326	0.00572958
5.75e-05	EXOSC10	0.167983	0.00572958
5.94e-05	PKIG	-0.48274	0.00589123
6.17e-05	CCNH	-0.202666	0.00606353
6.16e-05	SGOL1	0.480044	0.00606353
6.3e-05	MSH3	-0.243056	0.0061584
6.37e-05	CLDN5	-0.880717	0.00617094
6.36e-05	PTPRQ	-1.81341	0.00617094
6.44e-05	HMGN1	0.254859	0.006204
6.52e-05	CHAF1B	0.418057	0.0062589
7.12e-05	MTBP	0.371666	0.00680359
7.21e-05	EEF1A1P9	-0.249506	0.0068513
7.26e-05	CHID1	-0.265193	0.0068695
7.36e-05	DNAJC18	-0.337294	0.00693439
7.42e-05	CTSB	-0.486347	0.00695208
7.59e-05	GRHL3	0.671605	0.00698458
7.51e-05	HR	-0.790816	0.00698458
7.62e-05	LOC282997	-0.371694	0.00698458
7.62e-05	LRRC49	-0.462879	0.00698458
7.54e-05	RAD21	0.277712	0.00698458
7.74e-05	C3	-0.891651	0.00706677
8e-05	FAM162B	-0.605347	0.00726443
8.28e-05	RPS12	-0.317442	0.00748809
8.34e-05	ZBTB8B	0.7836	0.00751045
8.77e-05	ATP1B2	-0.694019	0.00785932
8.88e-05	LOC648740	-0.951405	0.00792602
8.92e-05	C1orf135	0.429117	0.00792999
9.11e-05	ACTL6A	0.246926	0.00802748
9.11e-05	GDAP2	0.210412	0.00802748
9.28e-05	ATP6V1B2	-0.406971	0.00814165
9.37e-05	ESRP1	0.306358	0.0081702
9.39e-05	GSTO1	-0.374636	0.0081702
9.46e-05	MOCS2	-0.217528	0.00819446
9.61e-05	RPL4	-0.299301	0.00828753
9.71e-05	MAP6D1	0.427446	0.00832176
9.8e-05	NDFIP1	-0.178594	0.00832176
9.78e-05	PHF16	0.34914	0.00832176
9.81e-05	STIL	0.339784	0.00832176
9.89e-05	CFI	-0.815165	0.00835226
9.99e-05	GPSM3	-0.568151	0.00840947
0.00010224	C6orf35	-0.225067	0.00842963
0.00010221	DNA2	0.340137	0.00842963
0.00010177	PDLIM2	-0.459701	0.00842963
0.00010183	SMARCD3	-0.576067	0.00842963
0.00010101	TPM3	0.242383	0.00842963
0.00010393	C8orf42	-0.581051	0.00852726
0.00010425	TPSD1	-1.31391	0.00852726
0.00010482	ID1	-0.572828	0.00854012
0.00010816	MAPRE2	-0.462075	0.00877751
0.00010909	C15orf57	-0.193381	0.00881774
0.00010991	C11orf1	-0.342205	0.00884051
0.00011023	DCAF13	0.400893	0.00884051
0.00011211	CCDC21	0.336229	0.00892073
0.00011254	CD40	-0.665587	0.00892073
0.00011218	ORC6L	0.371328	0.00892073
0.00011415	INPP5D	-0.528039	0.00899162
0.00011431	MXD4	-0.334012	0.00899162
0.00011534	PFDN5	-0.277943	0.00903839
0.00011581	CDK2	0.340843	0.00904025
0.00011751	STK16	-0.183133	0.00913865
0.00011847	RCVRN	-0.949051	0.00917835
0.00012	FBXW4	-0.262333	0.00920772
0.00012064	PDGFD	-0.689937	0.00920772
0.0001205	RPL3	-0.290356	0.00920772
0.00011983	TPSAB1	-0.828257	0.00920772
0.00012175	TMEM233	-0.830317	0.00925766
0.00012239	ZNF395	-0.326998	0.00927244
0.00012483	SFRS15	0.207857	0.00942202
0.00012594	SLC25A3	-0.196426	0.00947094
0.00012768	RNF219	0.268846	0.00956675
0.00012868	MRPS36	-0.218452	0.00957241
0.00012822	ORAI3	-0.357607	0.00957241
0.00012988	CTNNBIP1	0.233259	0.00961921
0.00013025	SLC39A14	-0.514623	0.00961921
0.00013277	MBOAT4	-0.472649	0.00977058
0.00013446	CLEC14A	-0.442051	0.00985917
0.00013705	DONSON	0.355834	0.0099881
0.00013719	JUNB	-0.350866	0.0099881
0.00013873	SOX7	-0.823501	0.0100646
0.0001394	CHMP2A	-0.284241	0.0100776
0.00014028	C11orf80	0.397177	0.0101057
0.00014379	RAI2	-0.6294	0.0103218
0.00014755	MIDN	-0.251008	0.0105184
0.00014726	PRKD1	-0.536777	0.0105184
0.00014808	C8orf38	0.256008	0.0105194
0.00014938	DHRS4	-0.272055	0.0105754
0.00015081	IFT57	-0.280916	0.0106402
0.00015172	UFSP2	-0.20714	0.0106677
0.00015333	EIF1	-0.185431	0.0107441
0.00015461	CEACAM3	-1.19101	0.0107971
0.00015595	CLU	-0.975425	0.010817
0.00015586	LDLRAD2	-0.616799	0.010817
0.00015752	PELI2	-0.614161	0.0108893
0.00015931	TCF21	-0.721519	0.0109756
0.00016108	VWA5A	-0.487723	0.0110608
0.00016214	DLC1	-0.494086	0.0110964
0.00016465	ANKRA2	-0.229101	0.0111279
0.00016477	ITIH5	-0.812325	0.0111279
0.00016335	NOTCH4	-0.474479	0.0111279
0.00016415	POLL	-0.221848	0.0111279
0.00016581	FBXL17	-0.222201	0.0111616
0.00016698	C10orf26	-0.20016	0.0112037
0.00016973	GRB10	-0.52767	0.0113512
0.0001724	NCRNA00081	-0.227411	0.0114921
0.000174	SLC25A6	-0.282726	0.0115612
0.00017639	FAM167B	-0.479944	0.0116117
0.00017646	ISCU	-0.191513	0.0116117
0.00017578	KIAA1274	-0.566129	0.0116117
0.00017864	ALDH1L1	-0.850483	0.0116802
0.00017862	TMTC4	0.373641	0.0116802
0.00017975	TNFRSF10D	-0.639558	0.0117154
0.00018082	SLIT3	-0.688667	0.0117479
0.00018336	SOX17	-0.759732	0.0118758
0.00018762	EID1	-0.199571	0.0121131
0.00018982	PLK1S1	-0.389402	0.0122168
0.00019066	CYGB	-0.520051	0.0122323
0.00019532	SFRS13A	0.153507	0.0124926
0.00019786	ECT2	0.323414	0.0126156
0.00020125	MPHOSPH10	0.272946	0.0127922
0.0002029	B4GALT3	0.506243	0.0128571
0.00020433	RGS5	-0.721154	0.0129077
0.00020692	ETFDH	-0.22494	0.0129565
0.00020593	ITSN2	0.388649	0.0129565
0.00020699	MTMR10	-0.255984	0.0129565
0.00021048	SKP2	0.404985	0.013135
0.00021216	HARS	-0.184913	0.0131992
0.00021432	DDX52	0.254697	0.0132935
0.00021782	GOLGA2	0.205769	0.0133893
0.00021727	HCLS1	-0.579851	0.0133893
0.00021684	KIF4A	0.317292	0.0133893
0.00021887	OSBP	0.266297	0.0134136
0.00022007	JAM2	-0.686952	0.0134474
0.00022371	COX7A1	-0.690365	0.013629
0.00022706	MAK16	-0.484707	0.0137921
0.00022918	MRPL54	-0.389955	0.0138799
0.00023079	ZC3H18	0.197051	0.0139364
0.0002317	RPS13	-0.251258	0.0139502
0.00023309	PLK4	0.29022	0.0139931
0.00023517	STC1	-0.840022	0.0140767
0.00023702	RPS4X	-0.251756	0.0141462
0.00023843	RRP1B	0.234087	0.014148
0.00023789	TMEM50A	0.141957	0.014148
0.00024042	IGSF9	0.661094	0.0141483
0.00024025	INCENP	0.300537	0.0141483
0.00024098	MTERFD2	-0.193925	0.0141483
0.00024119	TXN2	-0.230369	0.0141483
0.00024274	CPNE9	-1.00196	0.0141581
0.00024264	ZG16B	-0.888215	0.0141581
0.00024483	CFH	-0.558727	0.0141597
0.00024423	MRPS27	-0.185185	0.0141597
0.00024441	RAB24	-0.260356	0.0141597
0.00024623	CDC25C	0.342237	0.0142002
0.00024901	C9orf125	-0.623504	0.0143205
0.00025037	VWF	-0.498188	0.0143584
0.00025237	SLC7A8	-0.650966	0.0144331
0.00025346	TRIM45	0.429743	0.0144552
0.00025522	CNTN4	-0.856385	0.0145147
0.0002586	CENPF	0.328507	0.0145931
0.00025873	DIMT1L	-0.185456	0.0145931
0.00025783	RNASEN	0.276592	0.0145931
0.00026046	SRGAP2	0.24429	0.0146506
0.00026223	TUFT1	0.436088	0.01471
0.00026372	UBAP2	0.235592	0.0147533
0.00026538	ZNF250	0.244002	0.0148057
0.00026654	CCDC69	-0.495524	0.0148091
0.00026688	MCTP1	-0.707638	0.0148091
0.00027053	DOK7	-0.656656	0.014931
0.00027039	SPIN1	0.241658	0.014931
0.00027956	RFXAP	0.325311	0.0153876
0.00028163	AG2	-0.797778	0.0154601
0.00028317	SLC24A1	-0.263967	0.015495
0.00028377	TTF1	0.202421	0.015495
0.00028662	HLTF	0.295592	0.015529
0.00028603	RSPH3	-0.234038	0.015529
0.00028666	SCAI	0.268151	0.015529
0.0002886	C8orf79	-1.34404	0.0155925
0.00028941	AKAP13	-0.248455	0.0155956
0.00029093	MFHAS1	-0.496505	0.0156363
0.00029532	MRPL43	-0.173453	0.015831
0.00029777	A2M	-0.66555	0.0159209
0.00029969	SH3KBP1	0.453365	0.0159816
0.00030536	RNF38	0.233683	0.0162417
0.00031106	NAP1L1	-0.220875	0.0165024
0.00031505	CXorf36	-0.472032	0.0166707
0.00032145	ARAP3	-0.369239	0.0169224
0.00032136	TXNRD2	-0.425237	0.0169224
0.00032272	LIN9	0.263627	0.0169455
0.00032421	DHRS7B	-0.308539	0.0169803
0.0003251	NKAPL	-0.604232	0.0169838
0.00033221	CRTAP	-0.241147	0.0173112
0.00033418	MEF2C	-0.548998	0.0173699
0.0003374	MYOM2	-0.793541	0.0174738
0.00033874	SKP1	-0.153981	0.0174738
0.00033862	SLC25A43	0.325314	0.0174738
0.00034049	IL3RA	-0.481754	0.0174763
0.00034046	RILPL2	-0.292876	0.0174763
0.0003501	ADAMTS9	-0.787086	0.017925
0.00035557	FAM124B	-0.548041	0.0181066
0.00035629	NAE1	0.219596	0.0181066
0.00035517	THTPA	-0.281146	0.0181066
0.00035992	MAP2K3	-0.298172	0.0182458
0.00036349	BRWD1	0.286842	0.0183643
0.00036405	PHACTR3	-1.48732	0.0183643
0.00036627	ZNF671	-0.504936	0.0184311
0.00037154	C9orf100	0.346957	0.0186052
0.00037122	HIST1H2AC	0.550175	0.0186052
0.00037544	C9orf25	0.299508	0.0186714
0.00037559	PARK2	-0.610885	0.0186714
0.00037496	TPSB2	-0.771199	0.0186714
0.00038372	GSDMB	-0.553057	0.019021
0.0003854	P2RY14	-0.710766	0.019021
0.00038475	PAPOLG	0.204854	0.019021
0.00038734	CXCR2	-0.959501	0.0190707
0.00038999	CKS1B	0.36692	0.0191533
0.00039088	HKDC1	-1.75645	0.0191533
0.0003934	EHMT1	0.171979	0.0192308
0.00039672	MTERFD1	0.208787	0.0193471
0.00039796	GPBP1L1	0.151057	0.0193616
0.00039991	CCDC46	-0.513321	0.0194008
0.00040066	PNPT1	0.242667	0.0194008
0.00040316	CNOT3	0.193845	0.0194762
0.0004063	ELTD1	-0.458294	0.0194943
0.00040534	RPS2	-0.297924	0.0194943
0.00040639	WDR41	-0.238521	0.0194943
0.00041256	IFNGR1	-0.322738	0.0197442
0.00042004	ACACB	-0.622435	0.0199167
0.00041957	C21orf81	-0.809886	0.0199167
0.00041946	LOC729375	-0.397936	0.0199167
0.00041961	UBC	-0.185581	0.0199167
0.00042173	ZNF766	0.259815	0.0199506
0.00042309	RAB37	-0.766819	0.0199687
0.00042596	A4GALT	-0.397763	0.0200348
0.00042644	RPS14	-0.284555	0.0200348
0.00043783	C5orf27	-0.821956	0.0204763
0.00043782	ING1	0.260704	0.0204763
0.00043992	C5orf43	-0.161589	0.0205274
0.00044331	C16orf75	0.492644	0.0206385
0.0004466	KIAA1012	0.24101	0.0206511
0.00044625	NXNL1	-1.82685	0.0206511
0.00044592	ZBTB8A	0.179076	0.0206511
0.00044865	KIF24	0.393365	0.0206995
0.0004533	FAM76A	0.172807	0.0208668
0.00045619	LOC100302650	-0.91751	0.0209529
0.00045732	ARL4A	-0.411999	0.0209581
0.00045857	CD34	-0.430683	0.0209687
0.00046003	IL17B	-0.673511	0.0209886
0.00046106	NR3C2	-0.795321	0.0209888
0.00046335	CDC42EP5	-0.64635	0.0210084
0.00046456	FAM171A2	0.819924	0.0210084
0.00046389	PPP1R8	0.135154	0.0210084
0.00046973	MFF	-0.218594	0.0211028
0.00046839	TTC39A	0.449613	0.0211028
0.00046885	UBE4B	0.230964	0.0211028
0.00047442	C17orf91	-0.386966	0.0212209
0.00047363	FAM49B	0.25321	0.0212209
0.00047928	NACAP1	-0.206306	0.0213913
0.00048377	TMEM64	0.67096	0.0215452
0.00048508	WBSCR26	-1.15297	0.0215566
0.00049973	GNG11	-0.51129	0.0219699
0.00049933	LPXN	-0.675114	0.0219699
0.00049816	NSA2	-0.20848	0.0219699
0.00049847	RPLP2	-0.343319	0.0219699
0.00049922	ST13	-0.164927	0.0219699
0.00050128	KLHL3	-0.466902	0.0219758
0.000502	VPS72	0.313769	0.0219758
0.00050392	DPYSL2	-0.447194	0.0220126
0.00050622	ODF3L1	-0.855232	0.0220661
0.00050782	VPS37C	0.223993	0.022089
0.00051074	DEK	0.415728	0.022169
0.00051567	CPXM2	-0.85077	0.0222963
0.00051584	SLC25A12	-0.223726	0.0222963
0.00051719	DLL4	-0.430101	0.0223075
0.00051982	NCRNA00219	-0.33435	0.0223739
0.0005218	ZBTB16	-1.37036	0.0224123
0.00052536	ASPA	-1.00664	0.0225182
0.0005305	SLC6A11	0.811763	0.0226747
0.00053122	TIAM1	0.412616	0.0226747
0.00053273	MTAP	0.552733	0.0226917
0.00053415	C1orf112	0.54298	0.0227052
0.00053779	WDR92	0.200881	0.0228127
0.00053973	PECAM1	-0.457386	0.0228476
0.00054534	SPAST	0.190332	0.0230378
0.00054885	MYCT1	-0.46928	0.0230438
0.00054861	PHYHIP	-1.11877	0.0230438
0.000548	RACGAP1P	0.345605	0.0230438
0.00055126	ZNF813	0.580924	0.0230978
0.00055327	IMPDH2	-0.243576	0.0231349
0.0005562	C16orf54	-1.04198	0.0232101
0.00055746	ATP6V1C1	0.314464	0.0232156
0.00056156	C6orf192	-0.294118	0.0232446
0.00056029	CDH6	-0.514109	0.0232446
0.00056069	SMOC2	-0.835377	0.0232446
0.00056584	BANP	0.183709	0.0232812
0.00056515	IPCEF1	-0.526095	0.0232812
0.00056409	UPF3B	0.22962	0.0232812
0.00057622	ANXA11	-0.274448	0.0234954
0.00057549	C10orf32	-0.206576	0.0234954
0.00057677	FLYWCH1	-0.249217	0.0234954
0.00057578	GPBP1	-0.147163	0.0234954
0.00057421	HNRNPL	0.128448	0.0234954
0.00057826	ACLY	0.220317	0.0235028
0.00057924	ZNF701	0.309087	0.0235028
0.00059439	ALG14	-0.184237	0.02407
0.00059703	UBR5	0.314897	0.0241292
0.00059934	GPIHBP1	-0.954457	0.024175
0.0006084	LASP1	0.302488	0.0244769
0.00060921	RPL27A	-0.313484	0.0244769
0.00061737	WDR67	0.250426	0.0247563
0.00061932	SULT1C2	-1.23443	0.0247859
0.00062616	PER2	-0.309722	0.0250112
0.00062882	CEP78	0.23117	0.0250683
0.00063692	SDPR	-0.849918	0.0253421
0.00063854	PLCD3	-0.555327	0.0253577
0.00064281	GJA4	-0.480276	0.0254777
0.00064767	REEP2	-0.87974	0.0256209
0.00065304	ANGPT2	-0.49593	0.0257343
0.00065226	APH1A	0.230619	0.0257343
0.00065746	HAUS6	0.414874	0.0258588
0.00067023	ARL6IP6	0.229406	0.0262604
0.00066969	HIST2H4A	0.859035	0.0262604
0.00067529	MLF1IP	0.312783	0.0264082
0.00068809	C12orf26	-0.205113	0.0266038
0.00068166	C14orf102	-0.167422	0.0266038
0.00069065	DPY19L4	0.248715	0.0266038
0.00068784	FAM54A	0.3607	0.0266038
0.00068559	GPRC5C	-0.461176	0.0266038
0.00068456	MEX3A	0.727312	0.0266038
0.00068975	RPS27	-0.547424	0.0266038
0.0006842	TMEM209	0.205217	0.0266038
0.00070283	DYRK1A	0.223015	0.0270041
0.00070368	MAP2	-1.26851	0.0270041
0.00071013	AGMAT	0.409198	0.0271469
0.00071158	CDH5	-0.458293	0.0271469
0.00071269	SLC25A28	-0.271377	0.0271469
0.00071074	TSPAN7	-1.50571	0.0271469
0.00071912	HSD17B8	-0.314828	0.0271915
0.00071916	NTAN1	0.382676	0.0271915
0.00071633	ODF2	0.183224	0.0271915
0.00071753	RASD1	-1.59395	0.0271915
0.00072268	PGAM1	-0.244735	0.0272746
0.00072592	C1orf183	-0.323684	0.0273465
0.00072771	PTEN	-0.181191	0.0273636
0.00073768	TP53TG1	-0.333895	0.0276879
0.00074004	DPH3B	0.310168	0.0277258
0.00074309	OBSL1	-0.326858	0.0277733
0.00074401	PDCD2L	0.303846	0.0277733
0.00074707	TAF10	-0.234142	0.0278367
0.00075029	PLEKHG7	-0.917587	0.027906
0.00075234	GPT2	0.46035	0.027932
0.00075563	PAPD4	-0.156718	0.0280034
0.00075839	NHLRC4	-0.461931	0.0280045
0.00075754	PRKAR1A	-0.162251	0.0280045
0.00076691	ALMS1	0.274579	0.0281168
0.00076299	ANP32E	0.326458	0.0281168
0.00076522	KIAA0406	0.188491	0.0281168
0.00076647	TDH	-0.782062	0.0281168
0.00077005	OTUD7B	0.261424	0.0281315
0.00076966	TOLLIP	-0.234241	0.0281315
0.00077309	FAM71D	0.272856	0.0281432
0.00077311	RRN3P1	-0.549994	0.0281432
0.00077693	S1PR1	-0.585838	0.0282321
0.00078527	C17orf72	-0.525457	0.0284346
0.0007842	SLC41A1	0.509931	0.0284346
0.00078734	RPL12	-0.289078	0.0284592
0.00079353	C16orf87	0.362243	0.0285446
0.00079168	CCNF	0.241542	0.0285446
0.00079387	LRP10	-0.226775	0.0285446
0.00079677	C13orf23	0.27216	0.0285989
0.00080757	BCL2L12	0.219606	0.028675
0.0008043	C1orf109	0.208566	0.028675
0.00080867	CIB1	-0.266561	0.028675
0.00080724	CPA3	-0.796894	0.028675
0.00080867	KCNH4	-0.94851	0.028675
0.00080186	RIC3	-0.908444	0.028675
0.00080084	UGDH	-0.406641	0.028675
0.00081911	RCAN2	-0.649772	0.028995
0.0008286	TMEM170A	0.235276	0.0292805
0.00083426	ACOX2	-0.76473	0.0294298
0.00083879	FAM72A	0.500564	0.02951
0.00083941	MGMT	-0.357401	0.02951
0.00084677	DIS3L2	-0.180336	0.0296237
0.00084521	LRRC4C	-1.10973	0.0296237
0.00084697	SRP14	-0.159226	0.0296237
0.00084955	RASSF6	-0.620954	0.0296636
0.00085408	SAMD4B	0.227039	0.0297708
0.00085935	PPP2R2B	-0.874477	0.0299038
0.00087152	CD1D	-0.660933	0.030276
0.00087812	ANKS1A	0.409906	0.0303039
0.00087556	HS3ST1	-0.536798	0.0303039
0.00087823	RPSA	-0.271132	0.0303039
0.00087438	YEATS2	0.233933	0.0303039
0.00088102	RPL5	-0.200617	0.0303493
0.00090258	COX4I2	-0.841542	0.0309363
0.00090241	S1PR4	-0.700928	0.0309363
0.00089972	VRK1	0.251466	0.0309363
0.00090665	MS4A2	-0.720667	0.0310239
0.00091651	RAD18	0.320567	0.0312721
0.00091695	YWHAZ	0.348181	0.0312721
0.00091996	C1orf201	0.556018	0.031323
0.00092381	DEAF1	-0.2287	0.031402
0.00093141	LOC100133985	0.714927	0.031608
0.00093564	TTC23	-0.211581	0.0316991
0.00094387	PAMR1	-0.541563	0.0319251
0.00094555	MCART1	0.280522	0.0319293
0.00095861	EIF3F	-0.173622	0.0322644
0.00095775	LOC148709	0.487029	0.0322644
0.00096131	TANC2	0.335472	0.0323023
0.00097384	GTF2F1	-0.135323	0.0326699
0.00098775	C7orf28A	0.179649	0.0330824
0.00099398	SOX5	-0.844314	0.0332369
0.0010008	C20orf199	-0.311281	0.0333506
0.00099911	RPL37A	-0.303404	0.0333506
0.00100226	RWDD1	-0.18271	0.0333506
0.00101694	ATAD5	0.334758	0.0334596
0.0010101	EIF3L	-0.209644	0.0334596
0.00101405	HIC2	0.764196	0.0334596
0.00101236	IQGAP3	0.320724	0.0334596
0.00101682	PI4KB	0.290197	0.0334596
0.00101041	RCC2	0.190081	0.0334596
0.00101352	USP39	0.155995	0.0334596
0.00102063	ATP13A2	0.217168	0.0335272
0.0010309	RALBP1	0.540436	0.0338107
0.00103397	TMEM44	0.276495	0.033857
0.0010359	STK35	0.20699	0.0338662
0.00104277	CDK8	0.258817	0.0340367
0.00105034	ACVRL1	-0.381339	0.0342293
0.00105356	PATL1	0.217962	0.03428
0.00106083	UBE2Q1	0.156059	0.0344619
0.00106461	TAF4	0.205585	0.03453
0.00108167	CASP2	0.174541	0.034692
0.00107652	LSP1	-0.860159	0.034692
0.00108819	NUF2	0.40276	0.034692
0.00108604	PHF13	0.166306	0.034692
0.00107818	PI4KAP2	0.828007	0.034692
0.00108415	PIM3	-0.292809	0.034692
0.00108497	PSME1	-0.220908	0.034692
0.00108661	SPATA24	-0.270958	0.034692
0.00107484	VWC2L	-1.98195	0.034692
0.00107366	XPO1	0.147817	0.034692
0.0010878	ZNF347	0.308392	0.034692
0.00109639	HOXD8	-0.395216	0.0348993
0.00109812	BLM	0.27538	0.0349001
0.001104	C19orf42	-0.149606	0.0350329
0.00110608	ZC3H3	0.178732	0.0350445
0.00112872	CSRNP1	-0.343821	0.035673
0.00113122	ECSCR	-0.517724	0.035673
0.00113271	IL17A	-1.98903	0.035673
0.00113299	LRCH2	-0.728984	0.035673
0.0011346	SMEK2	0.177774	0.035673
0.0011393	GLTSCR2	-0.301681	0.0357661
0.00115819	DUSP1	-0.569662	0.0363035
0.00116929	ADCY5	-1.17808	0.0365956
0.00118055	PCBP3	-0.751979	0.0368917
0.00118597	GBX1	1.6568	0.0369693
0.0011884	GPR81	0.623667	0.0369693
0.00118844	NCSTN	0.340512	0.0369693
0.0011947	GMCL1	0.258323	0.0370154
0.00119267	GPC2	0.990129	0.0370154
0.00119533	ILK	-0.240938	0.0370154
0.00120169	GART	0.211857	0.0371005
0.00120101	RHBDD1	-0.193366	0.0371005
0.0012142	KDM1B	0.406175	0.0374304
0.0012184	HSPBAP1	0.257974	0.0375037
0.00122971	NAIF1	0.158341	0.0377952
0.00123265	MTOR	0.16884	0.0378289
0.0012373	COL4A5	-0.454359	0.0378379
0.00123684	HNRNPF	0.214727	0.0378379
0.00123847	STAT6	-0.209065	0.0378379
0.00125061	RPS20	-0.261933	0.038152
0.00125937	DOLPP1	0.196422	0.0383621
0.00126556	CDC42SE2	-0.198578	0.0384462
0.00126587	DISP1	-0.315427	0.0384462
0.00127007	HIST3H2BB	0.649485	0.0385166
0.00127415	RAMP2	-0.377032	0.0385836
0.00127835	ALG11	0.404759	0.038598
0.00127839	DHRS1	-0.268645	0.038598
0.00128549	C9orf128	-0.808292	0.0387555
0.00129477	GATAD2B	0.195626	0.0389779
0.00129714	PYGO2	0.19267	0.0389921
0.00130344	ANKRD22	-0.466827	0.039124
0.00131308	MCAM	-0.385444	0.0392985
0.00131286	PDX1	0.870876	0.0392985
0.00131726	GEN1	0.261395	0.0393444
0.00132013	HSD17B12	-0.19717	0.0393444
0.00132036	ZNF623	0.231193	0.0393444
0.00133234	PSMC5	-0.165014	0.0396438
0.0013401	FLJ36777	-0.616073	0.0398171
0.00134515	C12orf45	-0.237265	0.0398518
0.00134363	RBM23	-0.147776	0.0398518
0.00134886	STOX1	0.58485	0.0399042
0.00135818	CHST2	-0.782514	0.0400085
0.00135462	IGFBP7	-0.378773	0.0400085
0.00135823	RPIA	0.364143	0.0400085
0.0013631	CHEK1	0.277748	0.040037
0.00136148	PRIM2	0.20533	0.040037
0.00137337	HINT1	-0.248048	0.0401661
0.00137084	ITIH3	-1.25719	0.0401661
0.00137225	SFRS12IP1	-0.237271	0.0401661
0.00137865	SPATA20	-0.309856	0.0402632
0.0013812	MITF	-0.42009	0.0402804
0.00138537	KRBA1	0.256103	0.0403446
0.00139419	C18orf10	0.231611	0.0405441
0.00140029	ADCYAP1	-1.19456	0.0406638
0.00140419	LCA5L	0.299657	0.0407196
0.0014132	SAE1	0.182658	0.040923
0.00141745	NUP62	0.162315	0.0409883
0.00142318	STX18	-0.133613	0.0410959
0.00143069	COPA	0.336898	0.0411392
0.00142687	KLRAQ1	0.190191	0.0411392
0.0014303	ZNF519	0.379814	0.0411392
0.00143677	AMY2B	-0.859648	0.0411987
0.00143574	KIF2C	0.243789	0.0411987
0.00144275	USP14	0.218731	0.0413126
0.00144927	NLRP1	-0.403744	0.0414163
0.00145041	TRPS1	-0.697886	0.0414163
0.0014546	LANCL1	-0.211468	0.0414783
0.00145731	GM2A	-0.310083	0.0414981
0.00145972	CUTC	-0.209842	0.0415091
0.00147241	MAPK8	0.286226	0.0418119
0.00147532	HINFP	0.166749	0.0418366
0.00149434	ACAP2	0.189496	0.0422592
0.00149339	JAM3	-0.631472	0.0422592
0.00149656	TPP2	0.158501	0.0422639
0.00150792	MRFAP1	-0.15831	0.0424679
0.00150696	SLC25A23	-0.318869	0.0424679
0.00151575	CX3CL1	-0.750642	0.0425277
0.00151833	FBLN5	-0.508069	0.0425277
0.00151806	PAK4	0.264976	0.0425277
0.0015174	SYNJ1	0.237073	0.0425277
0.00152153	ARHGEF7	0.242363	0.0425594
0.00152425	HIST1H2BK	0.522659	0.0425774
0.00152898	RPS9	-0.256585	0.0425936
0.0015286	SNX1	-0.139539	0.0425936
0.00154731	GNAL	-0.7813	0.0430145
0.00154911	TTC3	0.232739	0.0430145
0.00155038	YPEL1	0.556942	0.0430145
0.00156687	CABLES2	0.277868	0.0431735
0.00156462	CACNA1C	-0.696169	0.0431735
0.00156241	HEXDC	-0.347498	0.0431735
0.00156526	MCM4	0.288248	0.0431735
0.00156872	PLIN4	-0.545413	0.0431735
0.00155956	SMARCC1	0.221933	0.0431735
0.0015796	NDUFA10	-0.169895	0.0434147
0.00160436	CCNE2	0.542615	0.0436704
0.00159956	KIF18B	0.277097	0.0436704
0.00160212	PCNT	0.212297	0.0436704
0.0015958	RAMP3	-0.465243	0.0436704
0.0015913	RTN3	0.263617	0.0436704
0.00159866	RUNDC3B	-0.498459	0.0436704
0.00160402	SDSL	-0.351173	0.0436704
0.00160592	SEMA6B	-0.410933	0.0436704
0.00161045	FAM38B	-0.849781	0.0436779
0.00161026	HLCS	0.224154	0.0436779
0.0016164	CA12	-0.575191	0.0437237
0.00161619	NACA	-0.171549	0.0437237
0.00163266	OXER1	-0.530884	0.0441054
0.00164594	FAM22A	-0.297931	0.0444058
0.00165691	C1orf163	0.210305	0.0445414
0.00165649	CENPI	0.34263	0.0445414
0.00165747	LY6H	-1.14373	0.0445414
0.00166288	CPSF1	0.210544	0.0446283
0.00166581	KLHL30	-0.702358	0.0446484
0.00167007	ABCA8	-1.00719	0.0447042
0.00167416	DBR1	0.157126	0.0447362
0.00167562	FAM172A	-0.206332	0.0447362
0.00167817	LOC144571	-0.411506	0.0447461
0.00168591	FOS	-0.488848	0.0448079
0.00168704	ROD1	0.217325	0.0448079
0.00168396	TFEB	-0.421152	0.0448079
0.00168948	CUL4A	0.168967	0.0448149
0.00170323	PTH1R	-0.817124	0.0451212
0.00170737	C11orf2	-0.192066	0.0451728
0.00171446	C13orf15	-0.560954	0.0452393
0.00172322	NDUFAF1	-0.173021	0.0452393
0.00172364	RPSAP58	-0.224576	0.0452393
0.00171487	SH3BP4	-0.324772	0.0452393
0.00172531	SPARCL1	-0.640256	0.0452393
0.00172421	TOB2	-0.19742	0.0452393
0.00172104	XPR1	0.3295	0.0452393
0.00173791	SMYD2	0.245752	0.0454536
0.00173614	TIE1	-0.406172	0.0454536
0.00174253	HERC2P4	0.909472	0.0454586
0.0017418	ZNF600	0.34519	0.0454586
0.00175336	DIRAS3	-1.00087	0.0455151
0.00175062	SESN2	-0.243768	0.0455151
0.00175356	SMG5	0.192306	0.0455151
0.00175208	ZNF720	0.253402	0.0455151
0.00178491	APOB	-1.41643	0.0457174
0.00176611	ARHGAP32	0.31072	0.0457174
0.00178485	C14orf45	0.343979	0.0457174
0.00177512	C18orf45	0.353197	0.0457174
0.0017827	C8orf74	-1.34067	0.0457174
0.00177083	CTDSP1	-0.192961	0.0457174
0.00177464	FAM46A	-0.404006	0.0457174
0.00178147	RPL10A	-0.216047	0.0457174
0.00178062	SLC27A4	0.289492	0.0457174
0.00176858	TEX264	-0.214187	0.0457174
0.00178585	ZBTB33	0.182494	0.0457174
0.00179758	NCK2	0.217742	0.0459031
0.00179594	SPAG5	0.293407	0.0459031
0.00180002	RNF145	-0.348006	0.0459083
0.00180822	DSCR3	0.250571	0.0460602
0.00182969	BCAN	-0.541397	0.0461541
0.00183439	C18orf54	0.315416	0.0461541
0.00182376	DNAJC17	-0.217778	0.0461541
0.00182193	FAH	-0.30496	0.0461541
0.00181444	GIMAP8	-0.454642	0.0461541
0.00182869	GJC2	-0.443806	0.0461541
0.00183274	PCDHGB7	-0.901797	0.0461541
0.00182288	RFWD3	0.244593	0.0461541
0.00181786	RPL13AP3	-0.514686	0.0461541
0.00183284	RPL36AL	-0.213519	0.0461541
0.00183736	GLB1L3	1.50436	0.0461724
0.00184061	DSCR8	1.18912	0.0461976
0.00184461	SPTBN2	0.429049	0.0462413
0.00185631	AKR1C3	-0.837416	0.04646
0.00186127	GPR98	-0.467982	0.04646
0.00185931	PIPSL	0.235582	0.04646
0.00186238	TMPRSS2	0.62225	0.04646
0.00186618	ZNF492	0.940748	0.0464981
0.00188755	CADM4	0.49964	0.0468601
0.00188625	HBA1	-1.0805	0.0468601
0.00188341	PTGFR	-0.902214	0.0468601
0.00188998	USHBP1	-0.441018	0.0468638
0.00191863	PSMG1	0.284121	0.0475167
0.00193489	MRPL23	-0.321041	0.047804
0.00193283	RSPO2	-1.27106	0.047804
0.00195029	ATL2	0.31307	0.0479
0.00194408	EMCN	-0.64208	0.0479
0.00194455	KIAA1429	0.175334	0.0479
0.00194624	MCC	-0.369464	0.0479
0.00195184	MYCL1	0.767445	0.0479
0.00195277	PRC1	0.254633	0.0479
0.00196102	CCDC113	0.45398	0.0479876
0.00195911	CDR2	0.30962	0.0479876
0.00197315	GNG7	-0.598829	0.0482271
0.00197656	C9orf78	0.169105	0.0482393
0.00197835	PLXNA3	0.261699	0.0482393
0.0019843	C16orf70	0.223393	0.048327
0.00199341	CHURC1	-0.181179	0.0483767
0.00199197	DCAF10	0.203638	0.0483767
0.0019911	ILF2	0.207164	0.0483767
0.00199763	CENPA	0.322489	0.0484219
0.00200203	ORC1L	0.291485	0.0484435
0.00200324	TAF2	0.26541	0.0484435
0.00200638	C13orf27	0.315898	0.0484624
0.00200919	BNIP1	-0.171434	0.0484732
0.00201911	C9orf68	-0.406834	0.0486221
0.0020201	KIF23	0.256107	0.0486221
0.00202311	PAIP2B	0.379586	0.0486376
0.00203872	STUB1	-0.211546	0.0489555
0.00204691	CLCA3P	-1.44664	0.0490374
0.00204568	RSC1A1	0.266571	0.0490374
0.00205563	PLEKHH3	-0.265565	0.049189
0.00205827	2019-03-03	-0.42328	0.0491947
0.00207017	DIRC3	-0.786421	0.049307
0.00206739	EFNA4	0.263506	0.049307
0.00206976	LMCD1	-0.616335	0.049307
0.00207336	PPM1N	-0.9874	0.0493258
0.00207922	DAB1	1.18254	0.0493508
0.00207826	PTBP1	0.0961447	0.0493508
0.00208764	RAB11FIP4	0.489265	0.0494933
0.00210214	LRRC3B	-1.486	0.0497797
0.00211429	B4GALT1	0.270105	0.0499957
0.00211613	C22orf32	-0.25348	0.0499957
0.00212197	SEMA4B	-0.407248	0.050076
0.00213499	CSF3	-1.77741	0.0503255
0.00215166	AFTPH	0.210219	0.0504193
0.00215021	C1orf96	0.241924	0.0504193
0.00214815	MEIS3	-0.603031	0.0504193
0.00215138	POGK	0.39744	0.0504193
0.00214154	RECQL4	0.355541	0.0504193
0.00215371	SLC44A4	-0.591809	0.0504193
0.00217914	B4GALT7	-0.187702	0.0506689
0.00217995	CYP4A11	-0.993612	0.0506689
0.00218261	DSCC1	0.337038	0.0506689
0.00218095	GPR172A	0.199596	0.0506689
0.00218658	HIST1H2BE	0.529962	0.0506689
0.00218514	PLAA	0.2111	0.0506689
0.00217374	SLC18A2	-1.14492	0.0506689
0.00218128	TCEB2	-0.278135	0.0506689
0.00217928	TEK	-0.494553	0.0506689
0.00219066	LYPD1	-0.782391	0.0507063
0.0022111	PSME2	-0.285551	0.0510642
0.00221016	RPLP0	-0.249381	0.0510642
0.00222445	LAMA2	-0.507594	0.0513147
0.00223601	ZNF567	0.258783	0.0515236
0.00224759	ABHD14B	-0.263526	0.0517251
0.0022498	C12orf10	-0.184585	0.0517251
0.00225894	NACAD	-0.790597	0.0518574
0.0022606	RNMT	0.204675	0.0518574
0.0022763	ADCY4	-0.409757	0.0520432
0.00227373	DCHS1	-0.476716	0.0520432
0.00227587	PGAM4	-0.269501	0.0520432
0.00228992	STRN4	0.151742	0.0522539
0.00229061	SYT9	-1.5519	0.0522539
0.00229635	FOXK2	0.12736	0.0522686
0.00229633	RCBTB2	-0.27913	0.0522686
0.0022999	FANCD2	0.279338	0.0522792
0.00230191	NRG4	-0.534944	0.0522792
0.00231364	GPR108	-0.143795	0.052372
0.00231131	RPS26P11	-0.474498	0.052372
0.00231264	SEMA3G	-0.447212	0.052372
0.00231739	GABBR2	1.06813	0.0523991
0.00232264	TRAIP	0.252538	0.0524599
0.00235117	ALG1L	-0.523279	0.053035
0.00235582	C1orf128	0.161815	0.053035
0.0023561	CHMP4A	-0.196061	0.053035
0.00235843	ZNF681	0.395914	0.053035
0.00237079	UGT1A8	-1.19958	0.0532547
0.00237615	SLC16A4	-0.836175	0.0532983
0.00237793	TARS2	0.234689	0.0532983
0.00240142	AKD1	0.359416	0.0534167
0.00238957	ALG12	-0.147894	0.0534167
0.00239933	C1orf186	-1.1471	0.0534167
0.00239177	PDE9A	0.483261	0.0534167
0.00240048	SIKE1	0.154984	0.0534167
0.00239766	VPS18	-0.181785	0.0534167
0.00238942	ZDHHC16	-0.135865	0.0534167
0.00240568	BMP8B	0.658904	0.0534535
0.00241117	POLQ	0.266779	0.0535175
0.002416	LOC100134229	-0.440058	0.0535668
0.0024208	DERL1	0.176926	0.053579
0.00242177	UBASH3B	0.467804	0.053579
0.00242521	TRIM61	-0.970781	0.0535975
0.00243531	CENPL	0.242205	0.053705
0.00243393	MAP1A	-0.583266	0.053705
0.00243838	PARP11	-0.318101	0.0537149
0.00245031	COMMD2	0.171922	0.0538201
0.00244812	DNAJC9	0.248334	0.0538201
0.00245364	PNO1	0.158742	0.0538201
0.00245181	TFDP1	0.258902	0.0538201
0.00245698	LZTS1	-0.439036	0.0538359
0.00247739	TMEM181	-0.196013	0.0542253
0.00248112	ZNF638	0.150247	0.0542491
0.0024868	STRBP	0.232234	0.0543153
0.00250398	CCDC15	0.272078	0.0544201
0.00249891	CEP76	0.227941	0.0544201
0.00249567	PPP5C	0.140353	0.0544201
0.00250173	SETD4	0.204143	0.0544201
0.00250485	TRIP13	0.517359	0.0544201
0.00251247	FUBP3	0.146999	0.0544705
0.00251126	NDUFA12	-0.153185	0.0544705
0.00251881	VAMP5	-0.456823	0.0545503
0.00252706	FAM199X	0.207349	0.0545565
0.00252413	TMEM194A	0.255586	0.0545565
0.00252707	TMEM48	0.255586	0.0545565
0.00253216	DCAF12	0.203107	0.0545847
0.00253369	MAGEA12	0.868308	0.0545847
0.00254989	PRSS53	0.350395	0.0548761
0.00256922	NAMPT	-0.436627	0.0552342
0.00258032	PDE4A	-0.308076	0.0553569
0.00257783	SLC24A6	-0.231732	0.0553569
0.00258484	psiTPTE22	-1.14164	0.055396
0.00259055	RCAN3	0.292196	0.0554604
0.00259477	STK3	0.218663	0.0554929
0.00260633	FBXO8	-0.21567	0.0556545
0.00260775	KLF8	0.472943	0.0556545
0.00261786	DHPS	-0.170783	0.0558123
0.00264019	AIG1	-0.291705	0.0561823
0.00265306	AQP1	-0.425355	0.0561823
0.00265437	C1orf103	0.232568	0.0561823
0.00265215	ERN2	-0.972039	0.0561823
0.00264545	RBMS3	-0.679891	0.0561823
0.00264897	SLC7A11	-1.66436	0.0561823
0.00265214	SOX4	0.437488	0.0561823
0.00266217	CDC42BPA	-0.245828	0.0562895
0.00267528	PACRG	-1.63439	0.0565085
0.00269849	CRIPT	0.178662	0.0567904
0.0026997	TCHP	0.173486	0.0567904
0.00269673	TEAD2	0.54749	0.0567904
0.00269283	TNFSF13	-0.267881	0.0567904
0.00270632	FAM110B	-0.630778	0.0568435
0.00270776	SVOPL	0.572048	0.0568435
0.0027108	CYYR1	-0.387663	0.0568492
0.00271361	SCARF1	-0.335959	0.05685
0.00271664	ZNF687	0.297644	0.0568557
0.00272696	RAD51	0.243268	0.0570135
0.00274209	ANXA4	0.250068	0.0572715
0.00275312	CALCRL	-0.420326	0.057385
0.0027527	HAAO	-0.524686	0.057385
0.00276158	FLJ22536	1.41628	0.0574576
0.00276219	OSBPL9	0.158194	0.0574576
0.00276914	CAMP	-1.17024	0.0575437
0.00278102	BDNFOS	-0.349214	0.0575985
0.00278038	FIS1	-0.20959	0.0575985
0.002783	RPS3A	-0.221673	0.0575985
0.00277924	ZNF254	0.325094	0.0575985
0.00279761	UXS1	0.285561	0.0578426
0.00280069	AGBL2	-0.508876	0.0578481
0.0028126	CPSF7	0.11908	0.0580357
0.00281614	RAD23B	0.176456	0.0580503
0.00282989	MCM3APAS	0.310371	0.0582169
0.0028273	TOPBP1	0.200049	0.0582169
0.00283694	GPAT2	1.10705	0.0583034
0.00285007	DEF6	-0.235868	0.058475
0.00285383	MEAF6	0.175271	0.058475
0.00285338	PRCD	-0.499494	0.058475
0.00285941	MRPL9	0.234062	0.058531
0.00286565	ARAF	-0.157844	0.058542
0.00286555	EBF4	-0.439097	0.058542
0.00287242	ACTR2	0.15202	0.0586218
0.00288873	RPA1	0.197088	0.0588378
0.00288639	SDR39U1	-0.209035	0.0588378
0.00289514	ARHGAP1	-0.186944	0.0589003
0.00289753	DCUN1D3	-0.217342	0.0589003
0.00291108	FAM134A	-0.131307	0.0590587
0.0029085	SSH3	-0.348425	0.0590587
0.00291903	GINS1	0.240931	0.0591163
0.00291968	SLC25A27	-0.621616	0.0591163
0.00292524	TPPP	-0.714115	0.0591704
0.00293572	STMN1	0.417677	0.0593241
0.00295398	MAP4K2	0.207591	0.0596344
0.00295896	USP21	0.420748	0.0596763
0.00297138	C8orf48	-0.60234	0.0598091
0.0029707	SPTLC3	0.447928	0.0598091
0.00297672	KLHL7	0.18205	0.0598581
0.00298423	C12orf57	-0.303786	0.0599502
0.00298888	YIPF4	0.148353	0.059985
0.00300813	E2F3	1.06261	0.0602728
0.00300909	TGFBR2	-0.336641	0.0602728
0.00301403	NAA40	0.186636	0.0603129
0.00303296	MAGEA6	0.654429	0.0606326
0.00304567	FILIP1	-0.737366	0.060749
0.00304536	GTF2H2B	-0.468444	0.060749
0.00304766	SMPD4	0.128699	0.060749
0.0030562	SLC7A6	0.296003	0.0608602
0.00306104	HIST1H2BJ	0.702689	0.0608974
0.00308204	DSG2	0.371397	0.0612181
0.00308312	NDC80	0.339681	0.0612181
0.00310938	C6orf204	-0.382269	0.0615388
0.00310916	CKMT2	-1.33664	0.0615388
0.00311261	CTTNBP2	1.12085	0.0615388
0.00311426	MCCD1	-2.46672	0.0615388
0.00310336	TNIP1	-0.196443	0.0615388
0.00311893	2019-09-05	0.523065	0.061572
0.0031316	LRRC2	-0.863098	0.0617627
0.00313904	SAMD1	0.168862	0.0618499
0.0031466	RND3	-0.309542	0.0619395
0.00315629	TMEM9B	-0.135295	0.0620707
0.00316638	DNAI2	-1.11485	0.0622096
0.00317263	NME5	-0.665898	0.0622728
0.00317607	ENOX2	0.166108	0.0622806
0.00320087	FEM1B	-0.176355	0.062472
0.0031974	JUND	-0.29438	0.062472
0.00319859	POPDC2	-0.866389	0.062472
0.00320104	TINF2	-0.150597	0.062472
0.00319469	ZNF675	0.311324	0.062472
0.00320965	CGN	0.432406	0.0625212
0.00320747	HAND2	-0.903114	0.0625212
0.00321409	HP1BP3	0.155469	0.0625483
0.00322075	SPRY1	-0.477971	0.0626186
0.00323136	HIST1H2BN	0.60532	0.0627655
0.003245	GLO1	0.24636	0.0629707
0.00327649	ADAR	0.202076	0.0634764
0.00328033	SNX31	0.800979	0.0634764
0.00327833	ZNF541	1.46639	0.0634764
0.00329358	MTTP	-1.30139	0.0636727
0.00329922	COG6	0.215679	0.0637218
0.00332146	CBLC	0.359157	0.0639708
0.00331943	LPAR1	-0.385557	0.0639708
0.00331565	PRSS35	-0.808953	0.0639708
0.00333502	DLEU2L	0.344913	0.0641718
0.00334112	STK11IP	-0.167408	0.064229
0.0033453	CAT	-0.308602	0.0642492
0.00334953	C6orf1	-0.218317	0.0642702
0.00335375	DBF4B	0.240284	0.0642912
0.00335998	ATP5EP2	-0.311383	0.0643505
0.00338462	CYB5R3	-0.155447	0.0647053
0.00338481	TSPAN1	-0.584853	0.0647053
0.00338862	FAM10A4	-0.151329	0.064718
0.00339524	LIMS2	-0.57772	0.0647842
0.0034055	CCDC94	-0.21356	0.0648815
0.00341579	CNOT10	0.153487	0.0648815
0.00340952	FAM131C	0.721489	0.0648815
0.00341133	IFITM2	-0.480011	0.0648815
0.00342183	LSM14A	0.17285	0.0648815
0.00342247	MAN2C1	-0.216802	0.0648815
0.00342096	MMRN1	-0.899115	0.0648815
0.00343543	TNFRSF10C	-0.750267	0.0650672
0.00343963	HNRNPK	0.0950293	0.0650867
0.00351416	ABCB6	-0.357945	0.0652418
0.00351213	BTF3L4	0.158764	0.0652418
0.00345796	C22orf15	-0.523706	0.0652418
0.00346972	CTSG	-1.62483	0.0652418
0.0034885	DLG2	-0.795917	0.0652418
0.00346304	DNMT3B	0.445361	0.0652418
0.00351456	DSN1	0.211636	0.0652418
0.0034895	EDNRB	-0.667739	0.0652418
0.00348918	EXOSC1	-0.152654	0.0652418
0.00345187	IRAK3	-0.522961	0.0652418
0.00346695	KIAA0232	-0.183217	0.0652418
0.00348403	MED30	0.194639	0.0652418
0.00348404	PKDCC	-1.00484	0.0652418
0.00350852	RPL10	-0.200074	0.0652418
0.00350123	S100PBP	0.157911	0.0652418
0.0034773	SNAI3	-0.978241	0.0652418
0.00346404	SPOPL	0.1867	0.0652418
0.00351311	STAMBP	0.144543	0.0652418
0.0034883	TIMM9	-0.164517	0.0652418
0.00349427	TLR4	-0.446265	0.0652418
0.00350368	TMBIM4	-0.257873	0.0652418
0.00353625	RNF150	-0.757635	0.0655852
0.00354486	CHD7	0.255935	0.0656263
0.00354288	PLXDC2	-0.425886	0.0656263
0.00356271	DHCR7	0.309045	0.0658972
0.00357223	APOBEC3B	0.57283	0.0659268
0.00357215	DNM1	0.533734	0.0659268
0.00357671	KYNU	-0.632839	0.0659268
0.00357715	PROK2	-1.56543	0.0659268
0.00358833	MEOX1	-0.707583	0.0660736
0.00359225	ZBTB7A	-0.164336	0.0660865
0.003598	CBL	0.220768	0.0660978
0.00359991	LOC646851	0.476181	0.0660978
0.00360253	NCOA7	-0.365486	0.0660978
0.00360649	SCRN2	-0.270777	0.0661114
0.00361748	CHCHD5	-0.233716	0.0661252
0.00362012	CHRNA4	-1.84063	0.0661252
0.00361316	PRPF3	0.214608	0.0661252
0.00361635	SS18L1	0.271872	0.0661252
0.00364194	GNPDA1	-0.204173	0.0663044
0.00364608	IFI27L2	-0.419901	0.0663044
0.00364118	LGALS4	-1.77806	0.0663044
0.00364159	SAT1	-0.326093	0.0663044
0.00364422	TMEM39A	0.165778	0.0663044
0.00365746	BRPF1	0.216467	0.0664526
0.00367537	TBX20	-0.929881	0.0666599
0.003673	ZEB1	-0.423335	0.0666599
0.00368385	KPNA2	0.224501	0.0667347
0.00368599	MAP1B	-0.616452	0.0667347
0.00371157	C21orf58	0.410523	0.0668646
0.00371271	CUEDC2	-0.199534	0.0668646
0.00370594	RPL34	-0.287112	0.0668646
0.0037119	SKA1	0.275471	0.0668646
0.00370275	ZNF283	0.246923	0.0668646
0.00370018	ZNF394	-0.141032	0.0668646
0.00373844	HSCB	-0.225202	0.067269
0.00374266	ZNF257	0.539578	0.067286
0.00374817	WDR8	0.168555	0.0673261
0.00376096	TMEM88	-0.448419	0.0674968
0.00376814	XRCC2	0.275195	0.0675665
0.00377289	EGR3	-0.707763	0.0675927
0.00381199	LRRC70	-0.343983	0.0682336
0.00381874	CYP3A4	-1.85671	0.0682948
0.00383442	SAMD4A	-0.408112	0.0685155
0.00384235	GMFG	-0.604964	0.0685977
0.00384801	RHOJ	-0.578628	0.068639
0.00385407	2019-09-03	0.785715	0.0686875
0.00386854	TSIX	-1.25441	0.0688856
0.00387827	DKFZp434J0226	1.53878	0.0689443
0.00387856	PMPCB	-0.117381	0.0689443
0.00391658	FAM175A	-0.199517	0.0695599
0.00392759	VAT1	0.202457	0.0696952
0.00393427	C5orf4	-0.581095	0.0697534
0.0039456	GABARAPL1	-0.239915	0.0698337
0.00394291	ZNF285	0.459535	0.0698337
0.00395064	HEXIM2	-0.265798	0.0698628
0.00397284	RNF31	-0.136978	0.0701947
0.00397781	FLT1	-0.385615	0.0702222
0.00398529	GTF3C5	0.274646	0.0702335
0.00398281	PDE4C	-0.664621	0.0702335
0.0040113	ZNF92	0.305131	0.0706311
0.00401641	RPL13A	-0.224758	0.0706605
0.0040423	HOOK1	0.268911	0.0710552
0.00405305	VSIG10	0.317049	0.0711832
0.00405683	RNF144A	0.302595	0.0711887
0.00407094	CDK1	0.23099	0.0713318
0.00407194	SF3B3	0.236162	0.0713318
0.00408076	BRCA2	0.434662	0.0714022
0.00408291	ZNF367	0.367599	0.0714022
0.00409448	LTBP4	-0.471321	0.0714858
0.0040958	PDGFRA	-0.511136	0.0714858
0.00409813	SGCZ	-2.71977	0.0714858
0.00412038	FBXO48	0.207104	0.0718128
0.00412539	CCNE1	0.475849	0.0718392
0.00413025	TNS1	-0.686833	0.0718629
0.00416596	C4orf10	-0.228573	0.0720059
0.00415404	CIZ1	0.158494	0.0720059
0.00416791	NBLA00301	-1.01724	0.0720059
0.00416119	NIPAL1	0.638872	0.0720059
0.00417004	RFFL	0.226968	0.0720059
0.00414695	SMAD3	-0.307756	0.0720059
0.00416601	TAS2R9	-2.99453	0.0720059
0.0041459	TRMT6	0.160623	0.0720059
0.00416554	VASH2	0.962626	0.0720059
0.00419053	NDUFA2	-0.217667	0.0722989
0.00420744	PIGH	-0.153196	0.0724688
0.00420699	TCAM1P	0.984817	0.0724688
0.00421478	EVPL	0.358305	0.0725344
0.00422714	NCAPH	0.272867	0.0726517
0.00422867	PLK1	0.297216	0.0726517
0.00423735	SENP2	0.177263	0.0727401
0.00424731	C1orf227	0.558946	0.0728501
0.00427025	ROBO4	-0.350507	0.0731391
0.00427129	RPS6KA2	-0.292552	0.0731391
0.00427691	STRADA	-0.163865	0.0731744
0.00428895	CD93	-0.40599	0.0732322
0.00429055	FHL5	-0.827481	0.0732322
0.00429099	SGOL2	0.225957	0.0732322
0.00431538	CMTM5	-0.917674	0.0735471
0.00431661	CYP21A2	-0.778754	0.0735471
0.00433216	TMEM8B	-0.230459	0.073751
0.00433793	ARHGAP24	-0.412876	0.0737617
0.00434259	FSIP1	-0.678482	0.0737617
0.00434468	PCCA	-0.300881	0.0737617
0.00434716	PLVAP	-0.363752	0.0737617
0.00435894	FANCI	0.192644	0.0738873
0.00436176	KIAA0146	0.192479	0.0738873
0.00437661	ENTPD1	-0.243094	0.0740776
0.00438096	SNAPC4	0.174585	0.0740902
0.00443062	SNRNP27	0.142144	0.0748684
0.00443683	CLK4	-0.237573	0.0749075
0.00444023	FASTKD3	0.196215	0.0749075
0.00444967	CTAGE5	-0.206076	0.0749381
0.004453	EFHA2	-0.533813	0.0749381
0.00444636	NRG1	-1.14564	0.0749381
0.004469	B4GALT5	-0.221852	0.0750843
0.00446759	RPL29	-0.26144	0.0750843
0.0044747	PLCD4	-0.4165	0.0751186
0.00448269	DPY19L2P4	-1.18587	0.0751299
0.00448116	RPS5	-0.228452	0.0751299
0.00449954	DHTKD1	0.343206	0.0753507
0.00450607	HYOU1	0.186145	0.0753986
0.00453634	CENPE	0.264717	0.0757249
0.00456553	DEPDC1	0.28506	0.0757249
0.00456047	FLJ37453	0.301769	0.0757249
0.00456162	HIST1H2BC	0.641012	0.0757249
0.00453116	KLHL38	-0.702008	0.0757249
0.00455302	KLRB1	-0.599943	0.0757249
0.00455413	LASS2	0.192509	0.0757249
0.00456036	LSAMP	-0.78672	0.0757249
0.00455949	PAX8	-1.22291	0.0757249
0.00456956	PDE6B	-0.628088	0.0757249
0.00455921	TUBGCP2	-0.137057	0.0757249
0.00456983	ZNF749	0.245887	0.0757249
0.0046154	GABPA	0.170936	0.0764117
0.00461872	NUDT4	-0.304542	0.0764117
0.00464343	OIP5	0.254119	0.0766968
0.0046407	ZNF217	0.240154	0.0766968
0.00464752	C1QTNF7	-0.615501	0.0767027
0.0046625	C12orf74	-0.638029	0.0767601
0.0046734	CEP110	0.208997	0.0767601
0.00467343	ENY2	0.214196	0.0767601
0.0046687	FAM64A	0.45718	0.0767601
0.0046714	SERF2	-0.230984	0.0767601
0.0046724	SF3B5	-0.199987	0.0767601
0.00469071	C2orf48	0.796891	0.0769814
0.00469596	CLINT1	-0.194347	0.0769814
0.00470045	CPEB2	-0.311076	0.0769814
0.0047019	RNF160	0.216293	0.0769814
0.00474262	GANAB	0.142813	0.0775334
0.00474317	ZNF398	0.19894	0.0775334
0.004748	ITGA7	-0.713412	0.0775507
0.00476051	C6orf124	0.545231	0.0775516
0.00476397	CXCL12	-0.92242	0.0775516
0.00477072	MEIS1	-0.300399	0.0775516
0.00476676	NRL	-0.237087	0.0775516
0.00476022	SET	0.159378	0.0775516
0.0047703	TCN1	-1.35826	0.0775516
0.00477725	NUDCD1	0.224128	0.0775962
0.00478202	GIT1	0.243848	0.0776123
0.00478816	C1orf77	0.131807	0.0776506
0.00480499	KIFC1	0.243844	0.0777393
0.00480438	PHB2	-0.16415	0.0777393
0.00479929	SAMD5	-0.762321	0.0777393
0.00481325	SSBP3	0.221817	0.0777504
0.00481272	WFDC1	-0.503305	0.0777504
0.00481761	NDUFS4	-0.18422	0.0777597
0.00482221	FBXW11	-0.128762	0.0777728
0.00484418	KIAA1644	-0.756573	0.0780658
0.00485398	MCM10	0.315239	0.0781623
0.00486635	CBX3	0.151941	0.0782404
0.0048695	GFOD2	0.225605	0.0782404
0.00487025	IL17D	0.511985	0.0782404
0.00487995	GPR107	0.166054	0.0783348
0.00488635	UBA7	-0.26321	0.0783763
0.00490087	AMDHD1	-1.34172	0.0784865
0.00489818	HSPB6	-1.21811	0.0784865
0.00491437	HIST2H2BE	0.545218	0.0786414
0.0049272	OXA1L	-0.154386	0.0787241
0.00492596	ZNF473	0.206177	0.0787241
0.0049368	GIGYF2	-0.13132	0.0787371
0.0049327	PITX2	-0.505883	0.0787371
0.00493952	XKR9	0.632781	0.0787371
0.00495505	ALOX15	0.844429	0.078891
0.00495687	C9orf50	-0.712505	0.078891
0.00498235	PIGM	0.43451	0.0792339
0.00498613	RNASET2	-0.388357	0.0792339
0.00499517	C1RL	-0.213598	0.0793105
0.00499868	NT5C	-0.229955	0.0793105
0.00501451	CYP27A1	-0.509523	0.0794809
0.00501716	PNKD	-0.238169	0.0794809
0.00505059	IVD	-0.172239	0.0799488
0.00506231	TRAF5	-0.300569	0.0800727
0.00509006	BEND3	0.442548	0.0801455
0.00508979	HAS2	-0.829575	0.0801455
0.00508735	RANBP10	0.193853	0.0801455
0.00507667	RASA4P	-0.329426	0.0801455
0.00509034	TNFRSF4	-0.474481	0.0801455
0.00507315	TTC7B	0.258626	0.0801455
0.00509464	TAGLN2	0.421381	0.0801517
0.0051071	EIF3M	-0.240232	0.0802863
0.00513111	FARP2	-0.272645	0.0804949
0.00512509	FGD2	-0.427365	0.0804949
0.00513222	NOV	-0.761413	0.0804949
0.00513605	RNF122	-0.304267	0.0804949
0.00514228	DAPK1	0.423005	0.080531
0.00515214	AKR1C1	-1.06562	0.0805972
0.00515436	MED11	-0.179761	0.0805972
0.00517195	ESR1	-0.729848	0.0806339
0.00516618	KCNQ5	-1.24861	0.0806339
0.0051687	NUDT14	-0.277856	0.0806339
0.00517634	ODF4	0.850773	0.0806339
0.00517633	ZNF595	0.417816	0.0806339
0.0051882	TMEM232	-0.456803	0.0807574
0.00520936	ADAMTS1	-0.505151	0.0809893
0.00521099	NFXL1	0.216142	0.0809893
0.00521935	MAGEA2	0.816312	0.0810578
0.00525619	ATIC	-0.172589	0.0813911
0.00525985	HRK	-1.15334	0.0813911
0.00524736	PAIP1	0.171709	0.0813911
0.00526063	PHF20	0.188623	0.0813911
0.00525246	SMC6	0.191048	0.0813911
0.00528076	BAG2	-0.370924	0.0815796
0.00527731	KCND3	-0.827917	0.0815796
0.00528589	GBP5	-0.939438	0.0815974
0.00529595	ARHGAP20	-0.550881	0.081638
0.00530003	FAM129A	-0.479175	0.081638
0.00530442	GCFC1	0.265124	0.081638
0.00530354	ZNF267	0.2178	0.081638
0.0053133	TCEAL3	-0.247845	0.0817134
0.00533702	CCDC93	0.172075	0.0819304
0.00534981	FAM161A	0.336183	0.0819304
0.00533654	GPR124	-0.401592	0.0819304
0.0053474	LOC151009	0.42048	0.0819304
0.00535086	MAGI2	-0.379958	0.0819304
0.00535136	TMEM39B	0.146357	0.0819304
0.00536127	AKAP7	-0.48074	0.0819378
0.00536381	FAM174A	-0.19591	0.0819378
0.00535703	NCBP1	0.16887	0.0819378
0.00537427	ACSM1	-0.665001	0.0819485
0.00536947	ARL6IP4	-0.227607	0.0819485
0.00538105	C9orf80	0.177973	0.0819485
0.00537735	EXOSC5	0.282331	0.0819485
0.00538447	LDHAL6A	1.40335	0.0819485
0.00539429	GRAP	-0.494819	0.0820372
0.00540982	FAM149A	-0.544702	0.0822124
0.00544397	GYPC	-0.619933	0.0826703
0.0054503	CD3EAP	0.193711	0.0827052
0.00545844	PRUNE	0.244357	0.0827676
0.00546891	CENPQ	0.201535	0.0828372
0.00547111	THOC6	-0.204902	0.0828372
0.00549352	AAK1	0.190936	0.0828882
0.00550273	CCL14	-1.00436	0.0828882
0.00549522	DOK4	-0.235576	0.0828882
0.00549021	HERPUD1	-0.218027	0.0828882
0.00549684	LSG1	0.151462	0.0828882
0.00548504	TMEM216	0.247298	0.0828882
0.0055026	TSPYL1	-0.162687	0.0828882
0.00551007	FBXL15	-0.302746	0.0829291
0.00551352	TRAPPC1	-0.18396	0.0829291
0.0055179	SPAG7	-0.176264	0.0829341
0.00552936	TTF2	0.194848	0.0830455
0.00553886	ZWILCH	0.160005	0.0831274
0.00554711	FOSB	-0.753207	0.0831904
0.0055531	IGSF9B	-0.731059	0.0832194
0.00559701	GATA6	-0.483778	0.0836334
0.00559608	LSMD1	-0.268806	0.0836334
0.00559247	MRPL49	0.134769	0.0836334
0.00559344	ZNF836	0.200761	0.0836334
0.00560474	C1QTNF4	-0.57917	0.083688
0.00561556	C12orf62	-0.232294	0.083705
0.00562219	NUP93	0.164005	0.083705
0.00561329	SPTB	-0.412076	0.083705
0.00562078	WDR61	-0.138801	0.083705
0.00562735	TMEM178	-0.750513	0.083721
0.00564047	MGC16275	-0.286921	0.0838556
0.0056566	DNAJC11	0.1247	0.0840072
0.00565885	TTYH2	-0.544122	0.0840072
0.00566899	C20orf152	0.816508	0.0840968
0.00567379	WRB	0.235427	0.0841072
0.00568134	COPS6	-0.131562	0.0841584
0.00569366	MCM6	0.22079	0.0842801
0.00570853	GSTCD	0.211647	0.0843345
0.00570966	KCNT2	-1.02551	0.0843345
0.00570632	TOP2A	0.282561	0.0843345
0.00572702	GADD45B	-0.473374	0.0845301
0.00573143	PCDH18	-0.499511	0.0845344
0.00574383	PSRC1	0.282111	0.0846566
0.00575448	LRRC32	-0.467804	0.0847527
0.00576378	PPP1R14A	-0.616066	0.084768
0.0057633	ZNF702P	0.388391	0.084768
0.00578667	APOM	-0.330912	0.0849784
0.0057905	DSCR6	0.48364	0.0849784
0.00578309	RPL14	-0.242282	0.0849784
0.00582307	CHD1	-0.165412	0.0853954
0.00584769	NCRNA00188	-0.288295	0.0856951
0.0058636	TSHZ1	-0.256747	0.085867
0.00587574	CASQ2	-1.23427	0.0859223
0.00587278	FZD8	-0.524944	0.0859223
0.00588463	FAM115C	0.348536	0.085991
0.00588961	LOC388588	-0.626841	0.0860025
0.00589575	TCF4	-0.392926	0.0860311
0.00594158	CHMP6	-0.197999	0.0866383
0.00596135	FLAD1	0.198526	0.0868647
0.00597312	H2BFXP	0.636691	0.0869745
0.0059794	HSPA12B	-0.399853	0.0870043
0.0059851	EXOSC3	0.228465	0.0870256
0.00600914	CKAP2	0.244896	0.0873015
0.00601258	FIP1L1	0.120616	0.0873015
0.0060277	PDK4	-0.739792	0.0874592
0.00604908	HMMR	0.282163	0.0877074
0.00606966	FGF7	-0.691132	0.0879437
0.00608577	HBEGF	-0.515531	0.0881149
0.00609478	ZNF761	0.664622	0.0881211
0.006091	ZNF878	0.367358	0.0881211
0.00610423	NR4A3	-0.77875	0.0881956
0.00611015	PDXDC1	0.196976	0.088219
0.00612019	TXLNB	-0.496515	0.088302
0.00614733	C17orf81	-0.186421	0.0884449
0.00614431	CSTF2	0.203391	0.0884449
0.0061391	FANCA	0.269647	0.0884449
0.0061391	HNRNPUL1	0.17272	0.0884449
0.00615422	PFDN2	0.385385	0.088482
0.00616361	NDUFA13	-0.276582	0.0885549
0.00619384	RBL1	0.27874	0.0889271
0.00620299	GPRIN2	0.613105	0.088934
0.00620152	MST4	0.218727	0.088934
0.00621287	KLC4	-0.173462	0.0890135
0.00622359	HSPG2	-0.268967	0.089105
0.00623673	GFM2	-0.152422	0.0892309
0.00626312	C21orf125	0.473658	0.0892973
0.0062622	F11R	0.333198	0.0892973
0.00624779	MRVI1	-0.533259	0.0892973
0.00625026	PABPC3	0.488408	0.0892973
0.00625476	TRAPPC10	0.151335	0.0892973
0.00627394	HBB	-0.941488	0.0893275
0.00627054	NUDT22	-0.189848	0.0893275
0.00628191	FLVCR2	0.377818	0.0893791
0.00629611	TSC1	0.193218	0.089519
0.00631836	EEF1B2	-0.201472	0.0895253
0.0063152	GOLGA1	0.123797	0.0895253
0.0063101	NGRN	-0.144787	0.0895253
0.00631394	RBM28	0.149596	0.0895253
0.00631795	RHEBL1	0.371502	0.0895253
0.00632499	ALKBH7	-0.311092	0.0895575
0.00633963	2019-09-09	-0.17017	0.0897029
0.00634677	FAM69A	-0.30122	0.0897421
0.00635435	C10orf54	-0.300443	0.0897874
0.00636284	BATF3	-0.644674	0.0898229
0.00636561	GTF3C2	0.138328	0.0898229
0.00639142	PEAR1	-0.324025	0.0900923
0.00639348	RBBP4	0.19046	0.0900923
0.00640175	PPP1R7	-0.153985	0.0901469
0.00641206	EPB41L4B	0.428909	0.0902136
0.00641966	SQLE	0.302838	0.0902136
0.00641813	ZNF98	1.00584	0.0902136
0.00642717	GTF2E1	0.147643	0.0902463
0.00643078	WDTC1	0.160175	0.0902463
0.00646067	BRP44L	-0.190137	0.0904186
0.0064542	DARC	-0.986796	0.0904186
0.00645631	RRP8	-0.144514	0.0904186
0.00645627	SLC30A10	-1.24958	0.0904186
0.00646546	TXNDC12	0.130688	0.090424
0.00647586	RB1CC1	0.17168	0.0905077
0.00648387	CCDC96	-0.234634	0.0905581
0.0065106	CSAG1	0.805723	0.0908695
0.00651643	PDIK1L	0.204581	0.0908891
0.00652262	B3GNT7	-0.553246	0.0909138
0.00653662	C5orf35	-0.192547	0.091035
0.00654019	POGZ	0.258415	0.091035
0.00654509	SLC37A1	0.281594	0.0910415
0.00656648	YIF1B	0.264325	0.0912772
0.00657224	HBA2	-0.808176	0.0912954
0.0065944	DCLRE1B	0.187392	0.0914956
0.00659793	NR4A2	-0.674475	0.0914956
0.00660002	SYTL1	-0.34415	0.0914956
0.00662415	FUT1	0.260114	0.0917242
0.00662545	KITLG	-0.570284	0.0917242
0.00663832	ZNF436	0.333188	0.0918405
0.00666813	CCND1	-0.680569	0.0919183
0.00665908	CLPTM1L	0.359039	0.0919183
0.00665571	LPPR4	-0.654114	0.0919183
0.00666381	RALGAPA1	-0.185773	0.0919183
0.00667081	TMEM167A	-0.117337	0.0919183
0.00666233	ZNF616	0.22434	0.0919183
0.00667826	PRKAG3	-1.24792	0.0919593
0.00669458	SIRT3	-0.155247	0.0921223
0.00671095	CKMT1B	-0.363238	0.0922608
0.00671364	MED7	-0.138582	0.0922608
0.00673095	PSMC3IP	0.239627	0.0924368
0.00674586	SCUBE1	-0.94363	0.0925255
0.00674642	SYT11	-0.525119	0.0925255
0.00676198	PSMD4	0.226049	0.0926771
0.00677067	C21orf130	-0.701195	0.0927342
0.00679864	ESF1	0.231467	0.092927
0.00680285	GYPE	-0.537336	0.092927
0.00679003	SEC13	0.209623	0.092927
0.00679994	SLC25A19	0.17747	0.092927
0.00681132	ARID1A	0.179408	0.0929531
0.00681834	CETP	-0.754663	0.0929531
0.00681418	GAGE4	2.20752	0.0929531
0.00683184	DBC1	-1.407	0.0930753
0.0068605	GAMT	-0.495073	0.0931567
0.00685866	GREB1L	1.34369	0.0931567
0.00684422	SLC38A6	-0.203848	0.0931567
0.00685567	SP140L	-0.212922	0.0931567
0.00685259	TARSL2	-0.210651	0.0931567
0.00688165	CRLF3	0.170505	0.0933711
0.00688538	LGALS3BP	-0.234598	0.0933711
0.00689664	ATP13A1	-0.144958	0.0934003
0.00689279	RPLP1	-0.254791	0.0934003
0.00690653	TRIM68	-0.213801	0.093412
0.0069066	ZNF137	0.264175	0.093412
0.00692778	CDC20	0.292636	0.0936368
0.00695707	PODXL2	0.398232	0.0939708
0.00696249	NR6A1	0.464805	0.0939822
0.0069732	GRHL2	0.248265	0.094037
0.00697571	PRR19	0.35554	0.094037
0.00698693	ADAMTS5	-0.48416	0.0941265
0.00701749	AMZ2	-0.127652	0.0944143
0.00701607	PHF6	0.174935	0.0944143
0.00703665	G2E3	0.196263	0.09461
0.00705129	C14orf28	-0.171041	0.0946613
0.0070543	NCAPD3	0.193567	0.0946613
0.0070466	SHANK3	-0.263107	0.0946613
0.00706774	CUL9	-0.172497	0.0947178
0.00706661	GTF2B	0.164776	0.0947178
0.00711004	BET1L	-0.126822	0.0952226
0.0071274	KCTD5	0.148014	0.0953928
0.00715095	BCAS3	-0.178177	0.0956457
0.00716886	YY1	0.127055	0.0958229
0.00717371	AGR2	-0.525099	0.0958253
0.00717965	NUP155	0.2708	0.0958423
0.00718847	DSCR4	0.966727	0.0958977
0.00720805	CHD9	-0.208991	0.096034
0.00720527	CMA1	-2.01025	0.096034
0.00722022	SLC40A1	-0.558149	0.0961339
0.00723261	BZRAP1	-0.515525	0.0962363
0.00724661	FAM102B	-0.292671	0.0963601
0.0072569	GLOD4	0.142246	0.0964345
0.00728032	FZD4	-0.361304	0.0966831
0.00728516	ATXN10	-0.138951	0.096685
0.00730034	NAT8	-1.03284	0.0968238
0.00732235	GTPBP3	0.157616	0.097053
0.00732994	MOBKL1B	0.166808	0.097091
0.00734485	ASB9	-0.527821	0.0972258
0.0073793	ALAS2	-1.34606	0.0974931
0.00737418	CCDC142	0.210652	0.0974931
0.00737704	HNRNPR	0.114712	0.0974931
0.00740113	NFKB2	-0.210719	0.0977188
0.0074218	BRPF3	0.208307	0.0978071
0.00742793	C10orf18	0.166934	0.0978071
0.0074132	EIF4E2	-0.142451	0.0978071
0.00743164	LOC728743	-0.235619	0.0978071
0.00742648	ZNF695	0.312654	0.0978071
0.00745646	DAP3	0.159905	0.0980081
0.00745438	OTX1	0.386463	0.0980081
0.00747482	CERK	-0.358882	0.098061
0.00746728	LRRN3	-1.35445	0.098061
0.00747029	PEX19	0.305234	0.098061
0.00748063	C6orf97	-0.406377	0.0980745
0.00749247	CCDC121	0.250438	0.0981671
0.00750062	GPSM2	0.318438	0.0982112
0.00750672	USP43	0.263093	0.0982285
0.00751936	RPP14	-0.117928	0.0983311
0.00752486	BMP5	-0.90534	0.0983405
0.00754655	EPS15	0.127201	0.0985612
0.00758401	FAM138B	-1.61483	0.0989246
0.00758076	GPR152	0.531183	0.0989246
0.00760649	C9orf96	0.383593	0.0990526
0.00760846	FANCG	0.224967	0.0990526
0.00763293	FANCL	0.256261	0.0990526
0.00763724	GSTA4	-0.469963	0.0990526
0.00761516	KRT20	0.707499	0.0990526
0.00763342	NBEA	-0.641007	0.0990526
0.00762367	PLEKHG3	-0.230397	0.0990526
0.00762322	SMC2	0.284409	0.0990526
0.00760556	TMEM204	-0.356771	0.0990526
0.00764216	FLT4	-0.386997	0.0990538
0.00767167	APOL3	-0.404683	0.0993735
0.00768059	ROR1	-0.65482	0.0994263
0.00768999	ACBD4	-0.266753	0.0994579
0.00770669	DENND4C	0.278781	0.0994579
0.00769403	DPH2	0.177242	0.0994579
0.00770725	FRZB	-0.48081	0.0994579
0.00770126	SDHC	0.317436	0.0994579
0.00773175	ARHGAP6	-0.812087	0.0995863
0.00772644	LMO2	-0.525988	0.0995863
0.00772955	PRR12	0.162156	0.0995863
0.00774564	BMP7	-0.624894	0.0996402
0.00774339	TMEM176A	-0.559977	0.0996402
0.00776095	SMYD5	0.146419	0.0997746
0.00778698	CLIC2	-0.389589	0.0997876
0.0077755	HIST1H3D	0.608001	0.0997876
0.00778272	IER3IP1	0.165823	0.0997876
0.00779112	SHISA3	-2.34322	0.0997876
0.00778015	WDHD1	0.267132	0.0997876
0.00779101	ZNF146	0.190182	0.0997876
0.00779754	ACCS	-0.358981	0.0998075
0.00781126	UXT	-0.162032	0.0999208
0.00782207	GPX2	-0.525005	0.0999968
0.00783318	PAK2	0.121003	0.100077
0.00784231	RNF25	-0.176454	0.100131
0.00785017	HOMEZ	-0.213373	0.100169
0.00787833	CSTA	-0.676292	0.100466
0.00788799	AQP3	-0.66418	0.100481
0.0078893	FCGR3B	-1.04343	0.100481
0.00792585	BCKDHA	0.232747	0.100884
0.00793242	TMEM156	-0.698521	0.100905
0.00794244	TCEAL6	-0.28332	0.10097
0.00795059	KCNB1	-0.941308	0.100984
0.00795398	MTFMT	-0.12121	0.100984
0.00795835	ZMYM1	0.162627	0.100984
0.00798039	CFB	-0.619085	0.101202
0.00804011	C15orf42	0.269285	0.101597
0.00802684	C18orf8	0.233835	0.101597
0.0080292	CELF2	-0.446786	0.101597
0.0080413	KDM1A	0.192866	0.101597
0.00803215	LCN2	-1.31234	0.101597
0.00802134	MRPL13	0.175803	0.101597
0.00804898	PVRL4	0.487788	0.101632
0.00810678	TSSK1B	-0.508042	0.102299
0.00816708	HOXA3	-0.253021	0.102997
0.00817558	GPN1	0.129153	0.10304
0.00820226	MYCN	0.958895	0.103313
0.00821892	LOC100125556	-0.239587	0.10346
0.00825721	SOX15	-0.563812	0.103878
0.00826643	MCM2	0.261246	0.10393
0.00827615	C19orf44	-0.164754	0.103989
0.00828434	SCGB1C1	-2.0123	0.104028
0.00835834	C13orf37	0.198292	0.104727
0.00836549	ICMT	0.116548	0.104727
0.0083643	MLLT10	0.158886	0.104727
0.00834524	TMBIM1	-0.227634	0.104727
0.00835587	ZNF138	0.25837	0.104727
0.00838069	GNB1	0.109032	0.104749
0.00838767	MCM8	0.223059	0.104749
0.00837385	SOD3	-0.569749	0.104749
0.00838288	SPATA7	-0.170892	0.104749
0.008409	SHH	-0.818711	0.104951
0.0084299	RHBDD2	-0.174012	0.105133
0.00843378	ZNF526	0.164924	0.105133
0.00844227	OLFM2	0.707546	0.105175
0.00845833	C19orf36	-0.419299	0.105184
0.00845053	CDC6	0.215156	0.105184
0.00845399	FXYD2	-1.22901	0.105184
0.0084689	FOXF1	-0.542975	0.105251
0.0084846	CCDC42	-0.671183	0.105382
0.00850871	HIST1H1T	0.933088	0.105618
0.00852559	RPRD1B	0.167117	0.105764
0.00853893	TFAP4	0.167528	0.105865
0.0085586	CDKN2A	0.647166	0.106023
0.00856855	DMRTA2	0.907815	0.106023
0.00856457	HDGF	0.162034	0.106023
0.00859324	KIAA1549	0.336502	0.106023
0.00858617	MOBKL2C	-0.171853	0.106023
0.00859816	MYOM1	-0.90848	0.106023
0.00857295	PIF1	0.266879	0.106023
0.00859556	SBK1	0.680498	0.106023
0.00859328	ZNF737	0.705132	0.106023
0.00863623	CEBPE	-0.662227	0.106075
0.00862228	CH25H	-0.531021	0.106075
0.00866074	CLEC3B	-0.684242	0.106075
0.00862988	CPEB4	-0.223767	0.106075
0.00866508	DPP10	-1.81852	0.106075
0.0086246	GPR97	-0.869656	0.106075
0.00862746	KIF3C	0.252435	0.106075
0.00866952	MEX3B	0.562371	0.106075
0.00865977	PCNA	0.21405	0.106075
0.00861824	PCSK6	0.41619	0.106075
0.00864999	TENC1	-0.358882	0.106075
0.00866109	TUBA4A	-0.383873	0.106075
0.0086493	ZWINT	0.227681	0.106075
0.00869162	INPP5E	0.176199	0.106219
0.0086865	VTN	-0.813368	0.106219
0.00872204	CPEB1	-0.912413	0.106464
0.00871754	LOC150776	0.234281	0.106464
0.00874422	DDO	-0.483173	0.106484
0.00876464	DNAH14	0.285164	0.106484
0.00874379	GAS7	-0.453494	0.106484
0.00874488	HRAS	-0.244367	0.106484
0.00875864	HSPB2	-0.573962	0.106484
0.00874967	PAPSS2	-0.411655	0.106484
0.00876522	RHOBTB2	-0.656857	0.106484
0.00872924	STON1	-0.431034	0.106484
0.00877454	ADAMTS3	-0.647718	0.106515
0.00877807	MFAP4	-0.579258	0.106515
0.00879452	C6orf227	-0.651662	0.106588
0.00879438	RAPGEF4	-0.332894	0.106588
0.0088062	DYRK4	-0.226108	0.106667
0.0088174	KIF22	0.257676	0.106677
0.00881521	LOC441208	-0.227662	0.106677
0.00883593	ANO4	-0.967348	0.106803
0.00884345	DEDD	0.357107	0.106803
0.00884139	TPRXL	-0.759108	0.106803
0.00885037	TGFB2	-0.847923	0.106824
0.00886277	SLC27A1	-0.218216	0.10691
0.00889067	C11orf82	0.270152	0.107125
0.00889102	NDUFB10	-0.187652	0.107125
0.00891098	SMAGP	0.274967	0.10724
0.00891011	ZNF439	0.40701	0.10724
0.00891794	TMPRSS4	-0.534133	0.107261
0.00893778	FLJ33630	-0.148291	0.107374
0.00893328	MEX3D	0.191435	0.107374
0.00895004	C1orf43	0.131697	0.107395
0.00894751	LETM1	-0.145875	0.107395
0.00896383	C2orf76	0.187851	0.107435
0.00895901	PTGIS	-0.744826	0.107435
0.00897731	EIF2C1	0.141687	0.107471
0.00897342	MECOM	-0.32018	0.107471
0.00898694	TCEAL1	-0.245491	0.107524
0.00903044	C13orf38	0.500387	0.107918
0.009026	TAF9	-0.135463	0.107918
0.00904163	CDC42SE1	0.180662	0.107989
0.00904772	ZNF260	0.23471	0.107999
0.00905659	F8	-0.309212	0.108026
0.00906082	TBCA	-0.141624	0.108026
0.00906574	USP11	-0.184073	0.108026
0.00907355	RAB1A	0.106243	0.108056
0.00908708	C6orf225	-0.281786	0.108155
0.00909792	BPHL	0.222763	0.108158
0.00909322	C5orf36	-0.220447	0.108158
0.00911328	PIGB	-0.143652	0.108278
0.00913166	ANXA10	-0.895049	0.108288
0.00913703	GEM	-0.52289	0.108288
0.00913235	NDUFC1	-0.188061	0.108288
0.00914319	NOL8	0.153215	0.108288
0.00914149	TSC22D3	-0.328879	0.108288
0.00914574	ZNF670	0.219911	0.108288
0.00915149	FASN	0.277518	0.108293
0.00915728	DPYSL3	-0.493231	0.1083
0.00918252	C20orf96	0.339153	0.108483
0.00918338	FAM84B	0.278608	0.108483
0.00923485	ASTL	-0.775991	0.108966
0.00923223	SNX18	-0.185292	0.108966
0.00929695	SCG2	-1.50119	0.109636
0.00930702	ANKRD13B	0.410842	0.109691
0.00932054	FAM43A	-0.449431	0.109788
0.00932862	LY6K	0.570367	0.10982
0.00933831	ZNF680	0.253905	0.109871
0.00934792	AGGF1	-0.115632	0.109914
0.00935268	FEM1C	-0.160633	0.109914
0.00938659	SULT1A1	-0.546095	0.11025
0.00940993	C19orf59	-0.70978	0.11046
0.00941578	TRIM6	0.646862	0.110466
0.00943192	C8orf85	-1.52323	0.110466
0.0094301	DHX38	0.185073	0.110466
0.00942728	SIPA1L2	-0.298749	0.110466
0.00944708	E2F6	0.122181	0.11058
0.00949289	LLGL1	0.18456	0.11099
0.00949093	NXPH3	-0.641231	0.11099
0.0095052	LHPP	-0.227804	0.111071
0.00953644	NR5A2	-0.751506	0.111372
0.00956776	ESPL1	0.24968	0.111675
0.00957583	EIF3G	-0.171902	0.111705
0.00958963	MFAP3	-0.136663	0.111739
0.00958869	TTC9C	0.1375	0.111739
0.00960632	AGT	-0.982878	0.11187
0.00961526	RHOU	0.452212	0.111911
0.00964725	RPSAP9	-0.187455	0.11222
0.00966093	C21orf91	0.2715	0.112311
0.00966607	PROM1	-1.22607	0.112311
0.00969301	CCDC150	0.394666	0.112561
0.00973206	MFSD5	-0.184255	0.112823
0.0097316	MRPL52	-0.210669	0.112823
0.00972457	YIPF6	0.170414	0.112823
0.00977456	MARVELD3	0.304069	0.113126
0.00976541	OLFM3	-3.90457	0.113126
0.00977479	PIK3R2	-0.131785	0.113126
0.00978159	ZNF229	0.441521	0.113141
0.00979165	C11orf49	-0.166733	0.113194
0.00980251	SH2D3C	-0.300642	0.113256
0.00980994	C15orf51	-0.943333	0.113278
0.00981653	CDK11A	0.158562	0.11329
0.00984345	ATP5D	-0.332816	0.11341
0.00984107	HSD17B2	-0.644985	0.11341
0.00983362	MCM3	0.245001	0.11341
0.0098624	GIPC3	-0.349861	0.1135
0.00985811	PHF1	-0.157104	0.1135
0.00991017	C6orf48	-0.220552	0.113929
0.00991439	C8orf4	-0.519142	0.113929
0.00992699	DBNL	-0.166505	0.113929
0.0099274	KIF20B	0.221058	0.113929
0.00991662	SPC25	0.237635	0.113929
0.0099505	C11orf84	0.160608	0.114131
0.00996232	SLCO1C1	-0.585969	0.114202
0.00997397	BCS1L	-0.166071	0.114208
0.00996924	FBXO27	0.605125	0.114208
0.00999155	RPL17	-0.199266	0.114346
0.010001	MST1R	-0.391998	0.11439
0.0100075	CSRP1	-0.445511	0.114401
0.0100185	KANK3	-0.306137	0.114463
0.0100249	ZNF860	0.425456	0.114472
0.0100351	GRRP1	-0.457721	0.114525
0.0100524	UBE2C	0.252063	0.114659
0.0100715	UQCR11	-0.219155	0.114813
0.0101143	C15orf23	0.192601	0.115034
0.0101108	C5orf22	0.18154	0.115034
0.0101104	IL8	-0.679059	0.115034
0.0101003	PRUNE2	-0.829873	0.115034
0.0101189	PTGER3	-0.755907	0.115034
0.0101733	ALG13	-0.176218	0.115157
0.010197	CEP55	0.22721	0.115157
0.010193	EWSR1	0.0973574	0.115157
0.0101361	FAM43B	-0.956727	0.115157
0.0101845	HCFC1	0.117042	0.115157
0.0101764	HIST1H2AG	0.451258	0.115157
0.0101581	KLC1	-0.14304	0.115157
0.0101917	LOC100128239	-0.602613	0.115157
0.0101745	MTCP1	0.271501	0.115157
0.0101834	MTRF1L	-0.121378	0.115157
0.0101765	PIM1	0.300058	0.115157
0.0101549	RTN1	-0.868762	0.115157
0.0102091	ATXN2L	0.1535	0.11523
0.0102211	SRI	-0.188905	0.115238
0.0102205	TTC39C	0.209788	0.115238
0.0102438	DOK6	-1.1311	0.115431
0.0103021	CDC25A	0.228135	0.115822
0.0103123	FXYD1	-1.08237	0.115822
0.0102926	HAND1	-1.29299	0.115822
0.0103085	LOH3CR2A	-0.354515	0.115822
0.010311	MRS2	0.405152	0.115822
0.0103108	UBXN6	-0.128986	0.115822
0.010334	SGSH	-0.172064	0.116002
0.010369	RGS12	-0.221882	0.116267
0.0103676	WNK2	0.54673	0.116267
0.01038	MTA2	0.12232	0.116327
0.0104071	CPNE8	-0.491261	0.116519
0.0104085	CYP7A1	-0.772289	0.116519
0.0104143	PPM1A	-0.122221	0.116521
0.0104227	SNHG5	-0.364382	0.116552
0.0104404	EZR	-0.18669	0.116568
0.0104412	MTFR1	0.168573	0.116568
0.0104345	TMCC1	0.132603	0.116568
0.0104489	CYTH2	0.171963	0.11659
0.0104632	C8orf76	0.143677	0.116687
0.0104857	CEACAM21	-0.529399	0.116811
0.010482	ERCC3	0.105237	0.116811
0.0105182	TPX2	0.243508	0.117075
0.0105208	ZFPM2	-0.594038	0.117075
0.0105509	ITM2B	-0.230419	0.117346
0.0105585	CIRH1A	0.181597	0.117366
0.0105799	LAPTM4B	0.268414	0.117425
0.0105843	SGCA	-0.82754	0.117425
0.0105866	SRL	-0.717643	0.117425
0.0105728	SRPX2	-0.386361	0.117425
0.0106374	C19orf70	-0.221454	0.117715
0.0106414	CLPTM1	0.143998	0.117715
0.0106271	DDX24	-0.128902	0.117715
0.0106263	GRK4	-0.182806	0.117715
0.0106391	ZNF511	-0.142343	0.117715
0.0106677	LOC100130093	-0.213658	0.117942
0.0106818	RYR2	-0.880266	0.118034
0.0106959	UHRF1	0.212967	0.118126
0.0107331	HIGD1B	-0.479295	0.118227
0.0107127	HSDL2	0.444835	0.118227
0.0107284	ID3	-0.439986	0.118227
0.010732	NRCAM	-1.14036	0.118227
0.0107453	PTPN6	-0.205877	0.118227
0.0107417	SERPINI1	-1.24568	0.118227
0.0107431	SOD2	-0.39668	0.118227
0.0107583	AMICA1	-0.50103	0.118243
0.0107543	HIF1A	-0.302895	0.118243
0.0108027	PI4KAP1	0.625921	0.118668
0.0108107	PPIL3	-0.164872	0.118693
0.0108312	C3orf75	-0.136122	0.118791
0.0108264	XCL1	0.471398	0.118791
0.0108605	ZNF23	0.219349	0.119048
0.0108675	RSRC1	0.190058	0.119061
0.0108743	TADA1	0.216375	0.119072
0.0108999	HLX	-0.407519	0.119288
0.0109071	KIF4B	0.257274	0.119304
0.010924	DGKI	-0.743897	0.119425
0.0109716	INPP4A	0.366478	0.119818
0.0109672	TTC35	0.137383	0.119818
0.0109809	TSPAN31	-0.236709	0.119856
0.0109938	DDIT3	-0.29875	0.119933
0.0110189	CHRD	-0.650073	0.120143
0.0110307	MED8	0.147526	0.120208
0.0110627	KIAA1632	0.169612	0.120428
0.0110573	ZNF131	0.191015	0.120428
0.0110778	AVPI1	-0.385195	0.120465
0.0110736	SPOCK2	-0.822794	0.120465
0.0111173	PROC	-0.617611	0.120831
0.0111382	POLE3	0.166029	0.120993
0.0111818	NUP188	0.189633	0.121403
0.0111898	EEF1E1	0.166102	0.121426
0.0112166	SS18	0.13106	0.121652
0.0112268	TMEM198	-0.309437	0.121698
0.011236	THBS4	-1.03952	0.121722
0.0112408	ZEB2	-0.35743	0.121722
0.0112491	SYTL3	-0.436415	0.121748
0.0112605	SQSTM1	-0.233391	0.121806
0.011268	LOC399959	-0.55776	0.121824
0.0112944	CREB3L4	0.28901	0.121983
0.0112946	HIST2H2BA	0.529463	0.121983
0.0113779	ABCB4	-0.444131	0.122068
0.0113445	AURKA	0.219329	0.122068
0.0113411	CCDC53	-0.140747	0.122068
0.0114027	COX4I1	-0.216396	0.122068
0.0113788	CTSO	-0.245277	0.122068
0.0113247	FXYD7	-1.1443	0.122068
0.0113914	GOLT1B	0.166667	0.122068
0.0113722	HNMT	-0.293107	0.122068
0.0113944	HOXD9	-0.344493	0.122068
0.0113614	KCNA5	-1.04979	0.122068
0.0114035	LOC401010	0.149303	0.122068
0.0113271	PHF20L1	0.146283	0.122068
0.0113793	SAMSN1	-0.48691	0.122068
0.0113473	SLC35A4	-0.112028	0.122068
0.0113893	STARD13	-0.330973	0.122068
0.0113883	SYNM	-1.12491	0.122068
0.0113208	TIGD6	-0.126849	0.122068
0.0114358	GNAI1	-0.314182	0.122349
0.0114501	BHLHB9	0.240081	0.12239
0.0114753	BRCA1	0.200045	0.12239
0.0114578	PRDM11	-0.357704	0.12239
0.0114698	RHEB	0.13226	0.12239
0.0114712	SIPA1L3	0.255496	0.12239
0.0114545	SLC1A3	0.497853	0.12239
0.0114894	FKBP8	-0.140373	0.122475
0.0115108	FAR2	0.529523	0.122576
0.0115081	MAL2	0.267167	0.122576
0.0115171	C1orf175	-0.623488	0.122581
0.0115371	SESN1	-0.225534	0.122666
0.011534	TYMS	0.32883	0.122666
0.011558	C5orf53	-0.176717	0.122825
0.0115766	HIST1H3H	0.731091	0.122896
0.0115818	HTR7P1	0.382428	0.122896
0.0115887	LOC80054	0.381297	0.122896
0.0115843	PMVK	0.234132	0.122896
0.0115999	RARB	-0.56162	0.122951
0.0116261	FTH1	-0.228244	0.123055
0.0116276	LOC284441	0.209175	0.123055
0.0116202	PTTG2	0.525967	0.123055
0.0116385	NDUFV2	-0.156631	0.123107
0.0116458	SLC16A7	-0.526428	0.12312
0.0117328	C16orf5	-0.434072	0.123822
0.0117401	CENPJ	0.191486	0.123822
0.0117366	DNAJB5	-0.392646	0.123822
0.0117405	FAM3D	-0.894859	0.123822
0.0117424	PRDM6	-0.470918	0.123822
0.0117805	ADAM33	-0.687484	0.124161
0.0118045	CCDC60	-0.97409	0.12435
0.0118252	ASB3	0.127175	0.124505
0.0118352	PREX2	-0.825171	0.124546
0.0118491	MAGEA3	0.56291	0.124628
0.011856	NCAPG	0.225284	0.124637
0.0119158	ABCC9	-0.510454	0.124848
0.0118941	C3orf42	0.329809	0.124848
0.0118962	DCTN4	-0.133964	0.124848
0.0118938	PLA2G5	-0.627925	0.124848
0.0119103	RAD54L	0.212715	0.124848
0.0119186	STX11	-0.352811	0.124848
0.0119028	ZNF611	0.226859	0.124848
0.0119311	C1orf83	0.166994	0.124915
0.0119448	ESCO1	0.137547	0.12493
0.0119445	SAA4	-1.45002	0.12493
0.0119586	FLJ44635	-0.531264	0.125012
0.0119736	ZNF385A	-0.415967	0.125104
0.0120033	ZNF883	0.372253	0.125351
0.0120258	ANK2	-1.01819	0.125522
0.012037	ALG6	0.17212	0.125526
0.0120384	CSDC2	-0.634039	0.125526
0.0120523	ST6GALNAC1	-0.609114	0.125606
0.0120707	NME3	-0.327282	0.125611
0.0120772	PLEKHH2	-0.434569	0.125611
0.0120759	SOCS3	-0.351596	0.125611
0.0120717	UBE2V2	0.150945	0.125611
0.0121226	C1D	0.120092	0.125798
0.0121258	MSH6	0.197277	0.125798
0.0121243	NDUFA4L2	-0.682505	0.125798
0.0121113	SH3BP5	0.311224	0.125798
0.0121037	SLC30A2	0.633666	0.125798
0.0121557	TBX4	-0.796782	0.126044
0.0121683	C11orf51	-0.21154	0.126107
0.012174	FANCB	0.232595	0.126107
0.0121994	C4A	-0.731193	0.126179
0.0121978	DNAJC12	-0.467881	0.126179
0.0121955	LTA4H	-0.155887	0.126179
0.0122161	PCID2	0.131308	0.126288
0.0122383	TMEM92	-0.422548	0.126454
0.0122619	BEST1	-0.320001	0.12661
0.0122657	MARK2	0.130305	0.12661
0.0122734	FANCE	0.246279	0.126626
0.0122804	AVP	-2.07759	0.126634
0.0122955	NEGR1	-0.613952	0.126726
0.0123168	ZYG11B	0.146732	0.126883
0.0123695	CREM	-0.259171	0.127009
0.0123721	DGKA	-0.263023	0.127009
0.0123826	FBXO46	0.17368	0.127009
0.0124033	GRASP	-0.424512	0.127009
0.0123745	KIAA1958	0.329095	0.127009
[truncated: 18,239 more rows]

## Sheet: COAD
Differential expression of genes in GATA4 lost versus GATA4 not lost TCGA samples
Gene	pval	log2FC	FDR
CHMP7	5.29e-64	-0.947917	1.09e-59
VPS37A	2.04e-53	-0.874197	2.09e-49
KIAA1967	4.96e-53	-0.881109	3.39e-49
MCPH1	9.98e-51	-0.966115	5.12e-47
POLR3D	3.82e-50	-0.912109	1.57e-46
ERI1	4.19e-49	-1.07897	1.43e-45
PCM1	1.45e-48	-0.941744	4.25e-45
CNOT7	2.46e-48	-0.884622	6.31e-45
CCDC25	3.21e-47	-0.905262	7.32e-44
BIN3	4.96e-47	-0.939912	1.02e-43
XPO7	1.2e-46	-0.806008	2.24e-43
PPP2R2A	2.09e-46	-0.972515	3.58e-43
R3HCC1	8.62e-45	-0.927648	1.36e-41
INTS10	1.02e-44	-1.05969	1.5e-41
TNFRSF10B	6.01e-42	-0.999774	8.23e-39
TNFRSF10A	7.88e-42	-1.09781	1.01e-38
TRIM35	1e-39	-0.693605	1.21e-36
ATP6V1B2	1.83e-39	-0.929989	2.09e-36
TNKS	3.52e-38	-0.81468	3.8e-35
FDFT1	4.07e-37	-1.11892	4.18e-34
REEP4	3.61e-36	-0.923738	3.53e-33
KCTD9	7.47e-36	-0.891393	6.97e-33
SH2D4A	1.05e-35	-1.02502	9.37e-33
NEIL2	1.47e-35	-1.11579	1.26e-32
INTS9	3.42e-35	-0.805238	2.81e-32
ELP3	1.29e-34	-0.821001	1.02e-31
CDCA2	1.87e-34	-1.18725	1.42e-31
ENTPD4	2.41e-33	-0.885682	1.77e-30
FAM160B2	1.46e-32	-0.758756	1.03e-29
ASAH1	2.79e-32	-0.7817	1.91e-29
MTMR9	4.41e-31	-0.773161	2.92e-28
PBK	7.82e-29	-1.2502	5.02e-26
RPL23AP53	2.71e-28	-0.851217	1.69e-25
C8orf58	1.62e-27	-0.818773	9.78e-25
FUT10	2.81e-27	-0.95373	1.65e-24
FBXO25	3.11e-27	-0.836453	1.77e-24
ESCO2	1.72e-26	-1.16221	9.54e-24
AGPAT5	6.97e-26	-0.890671	3.77e-23
MFHAS1	1.63e-25	-0.898405	8.58e-23
EPB49	2.01e-25	-0.936897	1.03e-22
MSRA	2.63e-25	-0.859202	1.32e-22
NUDT18	1.45e-24	-0.902232	7.09e-22
TMEM66	3.05e-24	-0.772614	1.46e-21
PINX1	2.23e-23	-0.922694	1.04e-20
C8orf41	2.71e-23	-0.788896	1.22e-20
LONRF1	2.74e-23	-0.701477	1.22e-20
PSD3	4.68e-23	-0.949644	2.04e-20
CLN8	1.46e-22	-0.648306	6.12e-20
ERICH1	1.46e-22	-0.671076	6.12e-20
DOCK5	3.13e-22	-1.13152	1.29e-19
PPP3CC	4.52e-22	-0.717077	1.82e-19
NAT1	2.22e-21	-1.28618	8.77e-19
MTMR7	1.33e-20	-0.764566	5.15e-18
EXTL3	1.59e-20	-0.738785	6.05e-18
SLC39A14	1.64e-20	-0.692428	6.12e-18
SGK223	4.27e-20	-0.828614	1.57e-17
PPP2CB	6.15e-20	-0.625853	2.22e-17
MDM2	6.39e-20	-0.680225	2.26e-17
DCTN6	6.79e-20	-0.756447	2.36e-17
LEPROTL1	8.09e-20	-0.703402	2.77e-17
GTF2E2	1.62e-19	-0.759443	5.45e-17
FZD3	1.7e-19	-1.035	5.63e-17
SLC25A37	2.55e-19	-0.912745	8.31e-17
MTUS1	3.4e-19	-0.912453	1.09e-16
GSR	7.05e-19	-0.893456	2.23e-16
SPATA18	2.32e-18	-1.28448	7.22e-16
HMBOX1	4.39e-18	-0.838777	1.35e-15
FBXO16	2.37e-17	-1.37603	7.16e-15
ZNF596	3.07e-17	-0.885664	9.13e-15
PPP1R3D	3.86e-17	0.761082	1.13e-14
SORBS3	5.01e-17	-0.597076	1.45e-14
KBTBD11	1.8e-16	-0.7504	5.13e-14
ZNF395	1.23e-15	-0.630056	3.46e-13
MED11	1.92e-15	-0.531479	5.33e-13
KIF13B	3.13e-15	-0.701366	8.57e-13
FAM86B2	4.88e-15	-1.36698	1.32e-12
C12orf57	6.02e-15	-0.85899	1.61e-12
UBXN8	6.65e-15	-0.921208	1.75e-12
FAM86B1	7.59e-15	-1.17596	1.97e-12
BNIP3L	7.94e-15	-0.835317	2.04e-12
DDX27	9.36e-15	0.656547	2.36e-12
FDXR	9.43e-15	-0.78395	2.36e-12
CTSB	9.74e-15	-0.747212	2.41e-12
MPDU1	1.13e-14	-0.545347	2.76e-12
OTUD6B	1.25e-14	0.659394	3.02e-12
RPS27L	1.68e-14	-0.614349	4.01e-12
ZNF707	1.8e-14	0.675783	4.25e-12
C20orf11	2.6e-14	0.463099	6.07e-12
MED9	5.58e-14	-0.367724	1.29e-11
DUSP4	6.73e-14	-2.26035	1.54e-11
HSPH1	8.82e-14	0.696582	1.99e-11
LOC646762	9.21e-14	0.701886	2.06e-11
C12orf23	1.01e-13	-0.596357	2.23e-11
FAM18B	1.07e-13	-0.488615	2.34e-11
FECH	1.13e-13	-0.597208	2.44e-11
RAB22A	1.15e-13	0.474441	2.46e-11
PTK2B	1.3e-13	-0.645697	2.75e-11
RHOBTB2	1.57e-13	-0.671972	3.29e-11
CYB5D1	1.78e-13	-0.550715	3.69e-11
UBR5	2.22e-13	0.578725	4.56e-11
YTHDF1	2.47e-13	0.464511	5.02e-11
GMEB2	3.28e-13	0.458341	6.6e-11
PHF23	3.85e-13	-0.393096	7.67e-11
C17orf81	4.01e-13	-0.499769	7.92e-11
ZFP41	4.35e-13	0.720277	8.51e-11
ATP5A1	4.9e-13	-0.489639	9.49e-11
ANG	5.62e-13	-1.00204	1.08e-10
TAF4	6.2e-13	0.573853	1.18e-10
ATP6V1C1	6.58e-13	0.532306	1.24e-10
CLCN7	7.05e-13	0.449753	1.32e-10
TNFRSF10D	7.37e-13	-1.01628	1.36e-10
DDB2	9.88e-13	-0.645922	1.81e-10
ATPAF2	1.01e-12	-0.472153	1.84e-10
EIF4A1	1.42e-12	-0.424519	2.56e-10
EPHX2	1.64e-12	-0.836969	2.93e-10
FAM107B	1.82e-12	-0.785965	3.22e-10
STAU1	1.91e-12	0.429725	3.35e-10
AGR2	2.31e-12	-1.3568	4.02e-10
TMEM102	2.58e-12	-0.500058	4.45e-10
C1orf183	2.81e-12	-0.726474	4.81e-10
WRN	3.07e-12	-0.661276	5.21e-10
CDC42EP1	3.19e-12	-0.639851	5.37e-10
NAT2	3.22e-12	-1.13157	5.37e-10
LOC647979	4e-12	0.509749	6.6e-10
PTK2	4.02e-12	0.447999	6.6e-10
GRHL2	4.06e-12	0.381121	6.62e-10
C20orf43	4.14e-12	0.471795	6.69e-10
KIAA1429	4.81e-12	0.401054	7.72e-10
LSMD1	5.7e-12	-0.637538	9.07e-10
MOCS3	5.76e-12	0.621792	9.1e-10
FAS	6.49e-12	-0.726144	1.01e-09
TRIM16	6.52e-12	-0.616812	1.01e-09
RPL22L1	6.99e-12	-1.14566	1.08e-09
ARFGEF2	7.25e-12	0.546395	1.11e-09
ZNF34	9.23e-12	0.608229	1.4e-09
SAMD12	9.37e-12	0.550938	1.41e-09
INTS8	1e-11	0.426963	1.5e-09
TOMM34	1.03e-11	0.617928	1.53e-09
GET4	1.08e-11	0.497007	1.6e-09
ZNF696	1.37e-11	0.664644	2.01e-09
TMED10	1.43e-11	-0.353204	2.07e-09
TNFRSF10C	1.42e-11	-1.17021	2.07e-09
ATF6B	1.53e-11	0.317958	2.2e-09
SRBD1	1.57e-11	-0.320538	2.24e-09
ZNF217	1.58e-11	0.444133	2.24e-09
SS18L1	2.03e-11	0.544627	2.85e-09
TCFL5	2.15e-11	0.597904	3e-09
OSBPL2	2.17e-11	0.470506	3.01e-09
ARFGEF1	2.38e-11	0.531668	3.28e-09
IER5	2.68e-11	-0.561779	3.67e-09
ELAC2	2.97e-11	-0.330082	4.04e-09
TDRKH	3.19e-11	0.486	4.31e-09
MED31	3.33e-11	-0.626917	4.47e-09
ITGB7	3.76e-11	-1.07953	5.01e-09
RB1CC1	3.79e-11	0.691565	5.02e-09
TH1L	4.67e-11	0.542282	6.15e-09
FUT8	4.8e-11	-0.649277	6.28e-09
NEURL2	5.09e-11	0.768149	6.61e-09
CCDC109A	5.58e-11	-0.480784	7.21e-09
C20orf165	5.9e-11	1.07701	7.53e-09
CKAP4	5.92e-11	-0.626251	7.53e-09
ZNF623	5.94e-11	0.559886	7.53e-09
LOC148709	6.04e-11	0.915813	7.61e-09
HSF1	6.31e-11	0.505268	7.9e-09
C8orf77	6.53e-11	0.91776	8.13e-09
HSPBAP1	6.63e-11	0.435677	8.15e-09
WRAP53	6.61e-11	-0.45591	8.15e-09
POFUT1	6.99e-11	0.738161	8.54e-09
ELAC1	7.25e-11	-0.413836	8.81e-09
LRRC14	7.76e-11	0.563259	9.26e-09
MAK16	7.67e-11	-0.548378	9.26e-09
ZNF7	7.76e-11	0.479262	9.26e-09
TRIM7	7.88e-11	-1.94	9.35e-09
PABPC1	8.07e-11	0.503856	9.52e-09
SLC9A8	8.65e-11	0.556074	1.01e-08
RPL36AL	8.74e-11	-0.421692	1.02e-08
ADNP	8.82e-11	0.396991	1.02e-08
TRAPPC9	9.14e-11	0.429974	1.05e-08
VAPB	9.43e-11	0.435221	1.08e-08
PPP1R3B	1.01e-10	-0.569407	1.15e-08
UBE2V1	1.1e-10	0.373137	1.25e-08
KIAA0415	1.21e-10	0.475399	1.36e-08
TXNL1	1.25e-10	-0.336462	1.4e-08
TPD52L2	1.32e-10	0.408286	1.47e-08
HDAC5	1.33e-10	0.482401	1.48e-08
RNF122	1.42e-10	-0.671707	1.56e-08
RNF19B	1.42e-10	-0.425558	1.56e-08
DPM1	1.51e-10	0.524605	1.65e-08
GTF2IRD1	1.57e-10	0.47813	1.71e-08
SDHA	1.59e-10	-0.400771	1.72e-08
ASPHD2	1.6e-10	-0.926079	1.72e-08
PRPF6	1.68e-10	0.471534	1.8e-08
TNFAIP8	1.7e-10	-0.643006	1.81e-08
STX16	1.82e-10	0.574957	1.93e-08
HSPA4L	1.84e-10	-1.03608	1.94e-08
C13orf23	1.88e-10	0.74112	1.96e-08
NCOA6	1.88e-10	0.476804	1.96e-08
MT1E	1.96e-10	-1.32637	2.03e-08
DIDO1	1.97e-10	0.440105	2.03e-08
KBTBD2	2.04e-10	0.299508	2.08e-08
KIAA0196	2.04e-10	0.479449	2.08e-08
PIAS2	2.16e-10	-0.495123	2.2e-08
SCO1	2.23e-10	-0.413342	2.26e-08
DHX35	2.25e-10	0.458396	2.26e-08
CHMP4B	2.34e-10	0.421517	2.34e-08
RAE1	2.46e-10	0.476693	2.45e-08
OXR1	2.48e-10	0.632436	2.46e-08
B2M	2.57e-10	-0.556908	2.54e-08
DCAF13	2.72e-10	0.519162	2.67e-08
LAPTM4B	2.75e-10	0.850666	2.69e-08
CHCHD7	2.91e-10	0.508623	2.83e-08
CBARA1	3.23e-10	-0.278879	3.13e-08
NKX3.1	3.53e-10	-1.4032	3.4e-08
NDEL1	4.33e-10	-0.333879	4.15e-08
GRINA	4.47e-10	0.485428	4.27e-08
SERINC3	4.79e-10	0.517139	4.55e-08
TRIM16L	5.05e-10	-0.645317	4.78e-08
ZNF250	5.16e-10	0.470824	4.86e-08
TC2N	5.29e-10	-0.579683	4.96e-08
ZC3H3	5.49e-10	0.415841	5.12e-08
SYT7	5.66e-10	0.768443	5.26e-08
EBAG9	5.77e-10	0.477941	5.33e-08
STK4	5.79e-10	0.478565	5.33e-08
PXMP4	5.89e-10	0.498117	5.37e-08
RRS1	5.88e-10	0.519393	5.37e-08
FAM57A	6.24e-10	-0.553922	5.67e-08
ARHGAP39	6.54e-10	0.569345	5.92e-08
VAV3	6.64e-10	1.00287	5.98e-08
DEGS2	6.78e-10	-0.842159	6.08e-08
C20orf20	6.92e-10	0.429961	6.18e-08
ASXL1	7.19e-10	0.471	6.39e-08
VCPIP1	7.34e-10	0.355259	6.5e-08
APOBEC3D	7.5e-10	-0.87827	6.61e-08
PPIB	7.55e-10	-0.403286	6.62e-08
RBM39	7.61e-10	0.383697	6.65e-08
TSPO	8.6e-10	-0.394047	7.48e-08
ALKBH5	8.66e-10	-0.33698	7.5e-08
CDK13	8.95e-10	0.324421	7.69e-08
PGAM1	8.92e-10	-0.403252	7.69e-08
TSNARE1	9.08e-10	0.709056	7.74e-08
ZNF517	9.08e-10	0.623411	7.74e-08
RPRD1B	9.24e-10	0.44349	7.84e-08
SCO2	9.67e-10	-0.449131	8.17e-08
SOCS6	9.74e-10	-0.46596	8.2e-08
TNFRSF11A	9.95e-10	-0.863217	8.3e-08
ZNF251	9.91e-10	0.613475	8.3e-08
PTDSS1	1.04e-09	0.459729	8.64e-08
PLEK2	1.09e-09	-0.485068	9.02e-08
SQRDL	1.1e-09	-0.489557	9.07e-08
ZNF232	1.12e-09	-0.555802	9.2e-08
SEC24D	1.14e-09	-0.487943	9.32e-08
ZNF572	1.15e-09	0.71404	9.37e-08
LSM14B	1.19e-09	0.400988	9.66e-08
RMND5A	1.33e-09	0.291597	1.08e-07
SNHG11	1.34e-09	0.52007	1.08e-07
RAB27B	1.4e-09	-1.45748	1.12e-07
SLMO2	1.4e-09	0.481912	1.12e-07
PSME1	1.44e-09	-0.448408	1.15e-07
C14orf129	1.47e-09	-0.63426	1.16e-07
SPATA2	1.47e-09	0.38788	1.16e-07
CXXC1	1.5e-09	-0.340908	1.18e-07
EIF2AK1	1.5e-09	0.312042	1.18e-07
UTP23	1.51e-09	0.518943	1.18e-07
DNAJC5	1.52e-09	0.466575	1.18e-07
TNFSF13	1.59e-09	-0.603687	1.23e-07
C8orf75	1.62e-09	-2.3319	1.24e-07
PDE4D	1.62e-09	-0.581008	1.24e-07
SLC25A32	1.61e-09	0.444916	1.24e-07
RPL17	1.67e-09	-0.488471	1.27e-07
BLCAP	1.71e-09	0.447261	1.3e-07
MED30	1.73e-09	0.568141	1.31e-07
YWHAB	1.73e-09	0.441902	1.31e-07
CRELD2	1.8e-09	-0.478621	1.35e-07
ZSWIM3	1.82e-09	0.581329	1.36e-07
RALY	1.85e-09	0.420004	1.38e-07
EIF5AL1	1.92e-09	-0.430594	1.42e-07
EPB41L1	1.92e-09	0.610122	1.42e-07
ANKRD27	1.95e-09	0.335594	1.44e-07
DLST	2.03e-09	-0.346573	1.49e-07
SGCB	2.06e-09	-0.49929	1.51e-07
C18orf32	2.13e-09	-0.417505	1.56e-07
GPSM2	2.29e-09	0.573546	1.67e-07
FOXA3	2.31e-09	-0.605437	1.68e-07
C20orf177	2.55e-09	0.647094	1.84e-07
FAM114A1	2.6e-09	-0.601543	1.87e-07
ZBTB10	2.61e-09	0.690816	1.87e-07
HNF4A	2.66e-09	0.631421	1.9e-07
SERPINB8	2.85e-09	-0.547166	2.03e-07
ABHD14A	2.98e-09	-0.500669	2.1e-07
CRCP	2.99e-09	0.354218	2.1e-07
RAB27A	2.99e-09	-0.514887	2.1e-07
TYMS	2.98e-09	-0.635719	2.1e-07
TRMT12	3.05e-09	0.519534	2.14e-07
ARHGEF10	3.12e-09	-0.623631	2.17e-07
GFI1	3.11e-09	-1.43096	2.17e-07
SGSM3	3.21e-09	-0.440387	2.23e-07
AXIN1	3.5e-09	0.35315	2.41e-07
SLC35C2	3.49e-09	0.383732	2.41e-07
SQLE	3.56e-09	0.665759	2.44e-07
NCOA3	3.68e-09	0.373962	2.52e-07
ZDHHC2	3.74e-09	-0.869914	2.55e-07
TSSK6	3.76e-09	0.543497	2.56e-07
ATP6V1H	3.93e-09	0.399564	2.66e-07
DULLARD	4.1e-09	-0.298749	2.77e-07
GPR172A	4.23e-09	0.513196	2.85e-07
ITCH	4.4e-09	0.383165	2.95e-07
CNDP2	4.48e-09	-0.402523	2.99e-07
FAM91A1	4.49e-09	0.419589	2.99e-07
ZSWIM1	4.6e-09	0.43065	3.06e-07
MOBKL2A	4.75e-09	-0.355153	3.15e-07
CAMK2D	4.87e-09	-0.386274	3.21e-07
MBP	4.89e-09	-0.427529	3.22e-07
TTPAL	4.96e-09	0.517217	3.25e-07
TOP3A	5.01e-09	-0.376142	3.27e-07
ZFP64	5.01e-09	0.318894	3.27e-07
FHL2	5.03e-09	-0.447518	3.27e-07
ATP9A	5.19e-09	0.653585	3.31e-07
C8orf33	5.18e-09	0.926745	3.31e-07
OSGIN2	5.17e-09	0.423785	3.31e-07
PRMT3	5.18e-09	0.415389	3.31e-07
PSMD9	5.18e-09	-0.277644	3.31e-07
RALGAPB	5.12e-09	0.403566	3.31e-07
ADRM1	5.32e-09	0.406735	3.38e-07
SMG5	5.39e-09	0.306641	3.42e-07
HSPA5	5.41e-09	-0.304256	3.42e-07
STAU2	5.53e-09	0.393212	3.48e-07
ANTXR2	5.57e-09	-0.626004	3.5e-07
PGAM4	5.62e-09	-0.420925	3.52e-07
TIMM22	5.65e-09	-0.383558	3.53e-07
B9D2	5.72e-09	-0.38806	3.55e-07
C12orf72	5.73e-09	-0.461067	3.55e-07
ZMIZ2	5.79e-09	0.383662	3.58e-07
C6orf35	5.96e-09	-0.31035	3.67e-07
TAF2	6.24e-09	0.422529	3.84e-07
TTC35	6.41e-09	0.383518	3.93e-07
RNF114	6.52e-09	0.362217	3.98e-07
POLH	6.66e-09	-0.302921	4.06e-07
UCKL1	6.94e-09	0.437146	4.22e-07
DAPP1	7.03e-09	-0.878612	4.26e-07
GEMIN4	7.5e-09	-0.438578	4.53e-07
GTPBP5	7.54e-09	0.459029	4.54e-07
DNAJC1	7.72e-09	-0.32532	4.63e-07
CHST5	7.9e-09	-1.7029	4.73e-07
PML	8.05e-09	-0.451241	4.8e-07
CHRAC1	8.16e-09	0.421755	4.86e-07
MAP2K4	8.26e-09	-0.296634	4.9e-07
PCMTD2	8.42e-09	0.497213	4.98e-07
WIPI2	8.46e-09	0.287705	4.99e-07
ZNF335	8.55e-09	0.320143	5.03e-07
CTNNBL1	8.76e-09	0.440542	5.14e-07
LIMA1	8.99e-09	-0.513436	5.24e-07
ZNF252	8.99e-09	0.404248	5.24e-07
DBNDD2	9.04e-09	0.454439	5.26e-07
CIB1	1.01e-08	-0.423577	5.86e-07
EIF3H	1.03e-08	0.406335	5.96e-07
TMEM170B	1.08e-08	0.669649	6.23e-07
DLG1	1.11e-08	0.245768	6.37e-07
FXR2	1.11e-08	-0.271399	6.37e-07
SYTL1	1.12e-08	-0.948136	6.41e-07
ITGAE	1.13e-08	-0.510362	6.43e-07
USPL1	1.13e-08	0.439604	6.43e-07
C18orf22	1.14e-08	-0.378594	6.47e-07
FAM169A	1.15e-08	-0.814883	6.5e-07
IER3IP1	1.16e-08	-0.340142	6.54e-07
TARBP1	1.21e-08	0.424787	6.81e-07
PKM2	1.22e-08	-0.429674	6.84e-07
C14orf159	1.25e-08	-0.493814	6.99e-07
R3HDM2	1.27e-08	0.274658	7.07e-07
RNASE4	1.27e-08	-0.559254	7.07e-07
DPY19L4	1.3e-08	0.526371	7.21e-07
C19orf10	1.35e-08	-0.345875	7.47e-07
PAX9	1.38e-08	-1.00061	7.62e-07
LAMP1	1.39e-08	0.437555	7.65e-07
SEMA4B	1.41e-08	-0.563405	7.74e-07
EIF3B	1.43e-08	0.339742	7.83e-07
TMIGD2	1.47e-08	-0.965704	8.03e-07
PTPN1	1.53e-08	0.326512	8.33e-07
C18orf55	1.54e-08	-0.368112	8.36e-07
LEMD2	1.56e-08	0.233744	8.45e-07
GNRH1	1.59e-08	-0.641743	8.57e-07
POLR3E	1.59e-08	0.275505	8.57e-07
C20orf4	1.62e-08	0.361942	8.71e-07
FOXD4	1.64e-08	-1.03094	8.79e-07
TRIM22	1.68e-08	-0.814156	8.98e-07
C20orf111	1.71e-08	0.552097	9.12e-07
NDUFAF1	1.73e-08	-0.330837	9.2e-07
ACADVL	1.74e-08	-0.397662	9.21e-07
CCT6A	1.74e-08	0.325599	9.21e-07
NR1D2	1.75e-08	0.411294	9.24e-07
PAPD5	1.79e-08	0.370447	9.42e-07
LRRIQ4	1.81e-08	-1.18791	9.5e-07
PFN1	1.83e-08	-0.326552	9.58e-07
PCIF1	1.88e-08	0.362748	9.82e-07
APOBEC3F	1.89e-08	-0.626643	9.82e-07
FAM66D	1.89e-08	-1.49603	9.82e-07
CYHR1	2e-08	0.434258	1.04e-06
NUFIP1	2.11e-08	0.502523	1.09e-06
MRPL54	2.15e-08	-0.420465	1.11e-06
POLR2K	2.19e-08	0.481917	1.12e-06
RNMTL1	2.19e-08	-0.401899	1.12e-06
STK3	2.19e-08	0.42783	1.12e-06
NUDCD1	2.25e-08	0.484989	1.15e-06
CYTIP	2.27e-08	-0.873647	1.16e-06
GCLC	2.31e-08	0.307963	1.17e-06
ERAP1	2.35e-08	-0.438169	1.19e-06
FBXW5	2.38e-08	-0.304545	1.2e-06
SLC7A6	2.4e-08	0.375896	1.21e-06
MBTD1	2.46e-08	0.327729	1.24e-06
IL28RA	2.47e-08	0.45146	1.24e-06
C8orf44	2.49e-08	0.504869	1.24e-06
LGALS3BP	2.49e-08	-0.366991	1.24e-06
GAPDH	2.5e-08	-0.407577	1.25e-06
B3GNT4	2.54e-08	-1.15178	1.26e-06
CHD7	2.65e-08	0.472216	1.31e-06
SIAH1	2.67e-08	0.285992	1.32e-06
LMAN1	2.86e-08	-0.447693	1.41e-06
PIGU	2.86e-08	0.459309	1.41e-06
C4orf3	2.87e-08	-0.336422	1.41e-06
PLLP	2.9e-08	-1.10577	1.42e-06
CANT1	2.94e-08	-0.387067	1.43e-06
COMMD7	2.94e-08	0.444733	1.43e-06
IKBIP	2.96e-08	-0.465196	1.44e-06
KLRC1	2.99e-08	-1.4795	1.45e-06
CSE1L	3.01e-08	0.402179	1.45e-06
MGAT1	3.01e-08	-0.301597	1.45e-06
NAA16	3.09e-08	0.401892	1.49e-06
RAD21	3.15e-08	0.390633	1.51e-06
PDP1	3.18e-08	0.557898	1.53e-06
AVL9	3.25e-08	0.387592	1.56e-06
GLYR1	3.33e-08	0.256542	1.59e-06
NUCB2	3.37e-08	-0.544262	1.61e-06
PHF20	3.43e-08	0.366931	1.63e-06
ZNF12	3.46e-08	0.336546	1.64e-06
COMMD5	3.65e-08	0.373303	1.73e-06
FAM167A	3.7e-08	-1.54626	1.75e-06
USP7	3.75e-08	0.273407	1.77e-06
CREB3L1	3.89e-08	-1.0949	1.83e-06
REG4	3.91e-08	-2.71521	1.83e-06
ACOT8	3.99e-08	0.441115	1.87e-06
P4HB	4.03e-08	-0.354725	1.88e-06
TP53RK	4.08e-08	0.500037	1.9e-06
MTBP	4.3e-08	0.561423	2e-06
MLPH	4.37e-08	-1.05415	2.03e-06
VPS4B	4.38e-08	-0.327598	2.03e-06
ELMO2	4.44e-08	0.344674	2.05e-06
PLXNB2	4.55e-08	-0.341582	2.09e-06
C1QBP	4.6e-08	-0.44095	2.11e-06
PABPC1L	4.89e-08	0.930122	2.24e-06
CD55	5.02e-08	-0.991099	2.3e-06
GGT7	5.17e-08	0.693463	2.36e-06
NEU1	5.22e-08	0.51264	2.38e-06
C11orf84	5.25e-08	0.36108	2.38e-06
CSPP1	5.26e-08	0.442994	2.38e-06
GALNT7	5.33e-08	-0.452063	2.41e-06
MRE11A	5.32e-08	0.357633	2.41e-06
AMAC1L2	5.45e-08	-1.38499	2.45e-06
TOP1MT	5.52e-08	0.546596	2.48e-06
GNPTAB	5.83e-08	-0.346413	2.61e-06
CHMP4C	6.05e-08	0.503049	2.71e-06
CCDC149	6.27e-08	-0.438135	2.77e-06
CRIP1	6.25e-08	-0.980709	2.77e-06
HEATR2	6.22e-08	0.314407	2.77e-06
KIAA0406	6.27e-08	0.410791	2.77e-06
PRKDC	6.25e-08	0.541292	2.77e-06
FAM84B	6.3e-08	0.470244	2.78e-06
PABPC3	6.31e-08	0.457558	2.78e-06
CSGALNACT1	6.34e-08	-0.852831	2.79e-06
FAM122B	6.59e-08	0.494613	2.89e-06
EIF5A	6.64e-08	-0.393801	2.91e-06
ZGPAT	6.67e-08	0.41579	2.91e-06
SREBF1	6.77e-08	-0.478911	2.95e-06
FOXD4L1	6.89e-08	-0.898806	3e-06
FAM46A	6.92e-08	-0.688825	3e-06
RABEP1	6.91e-08	-0.293639	3e-06
CARD16	6.96e-08	-0.621248	3e-06
TM9SF4	6.96e-08	0.395844	3e-06
C6orf192	7.02e-08	-0.468076	3.02e-06
FAM83H	7.12e-08	0.429086	3.06e-06
COX10	7.14e-08	-0.298515	3.06e-06
FAM192A	7.25e-08	0.26213	3.1e-06
GPR160	7.28e-08	0.613077	3.11e-06
HIST2H2AC	7.49e-08	-0.679694	3.18e-06
NR6A1	7.49e-08	0.649853	3.18e-06
LPIN1	7.59e-08	-0.478296	3.22e-06
NCOA5	8.17e-08	0.306642	3.46e-06
C20orf112	8.22e-08	0.442211	3.47e-06
TXNL4A	8.25e-08	-0.28919	3.48e-06
TGIF2	8.37e-08	0.486724	3.52e-06
EGLN3	8.55e-08	-0.834749	3.59e-06
SERF2	8.67e-08	-0.326452	3.63e-06
RBM12B	8.86e-08	0.268184	3.7e-06
GABARAP	9e-08	-0.318738	3.76e-06
SLC25A36	9.17e-08	0.284251	3.82e-06
GPR120	9.21e-08	-1.46018	3.83e-06
FAM18B2	9.26e-08	-0.386927	3.84e-06
WDR67	9.36e-08	0.457333	3.87e-06
TAX1BP1	9.39e-08	0.348153	3.88e-06
BMP1	9.43e-08	-0.504363	3.89e-06
C17orf97	9.45e-08	-0.692063	3.89e-06
VPS53	9.47e-08	-0.406052	3.89e-06
ODF3B	9.62e-08	-0.772833	3.94e-06
ADNP2	9.91e-08	-0.294386	4.05e-06
ULBP3	1e-07	-0.509199	4.08e-06
DYNLRB1	1.02e-07	0.406061	4.16e-06
C22orf41	1.04e-07	-1.34729	4.23e-06
MLLT6	1.05e-07	0.362678	4.26e-06
SGPP1	1.08e-07	-0.414897	4.37e-06
NUDT8	1.1e-07	-0.609895	4.44e-06
TFF3	1.1e-07	-1.17646	4.44e-06
SPAG7	1.11e-07	-0.338389	4.47e-06
TRABD	1.15e-07	-0.366706	4.62e-06
KDELR3	1.16e-07	-0.674085	4.65e-06
RASSF1	1.18e-07	-0.326394	4.72e-06
HEATR7A	1.19e-07	0.480839	4.74e-06
PFKP	1.19e-07	-0.459088	4.74e-06
HADHB	1.21e-07	-0.254983	4.81e-06
HSP90B1	1.21e-07	-0.324335	4.81e-06
BCAT2	1.24e-07	-0.392533	4.91e-06
TIGD5	1.28e-07	0.436434	5.06e-06
PFDN4	1.3e-07	0.512961	5.13e-06
ESRP1	1.31e-07	0.297532	5.14e-06
RPL23AP82	1.31e-07	-0.353823	5.14e-06
SLC25A4	1.31e-07	-0.364026	5.14e-06
FAM48A	1.32e-07	0.377237	5.17e-06
TTC19	1.34e-07	-0.325551	5.24e-06
GALNT1	1.35e-07	-0.39743	5.27e-06
CNTROB	1.36e-07	-0.320615	5.29e-06
DHRS4	1.36e-07	-0.411086	5.29e-06
GJB5	1.37e-07	-1.72043	5.32e-06
TPM1	1.39e-07	-0.47862	5.38e-06
TATDN1	1.4e-07	0.45454	5.41e-06
LOC100130581	1.41e-07	0.594323	5.43e-06
XPO5	1.41e-07	0.316001	5.43e-06
MGC2752	1.44e-07	-0.22312	5.54e-06
ERGIC3	1.51e-07	0.360091	5.77e-06
PHB2	1.51e-07	-0.332141	5.77e-06
PLEKHF2	1.51e-07	0.367451	5.77e-06
HR	1.59e-07	-0.641607	6.07e-06
ZCCHC2	1.6e-07	-0.38829	6.09e-06
SERPINB1	1.63e-07	-0.514205	6.2e-06
NHLRC1	1.66e-07	0.698094	6.3e-06
ZFYVE21	1.67e-07	-0.276404	6.33e-06
KIAA1009	1.69e-07	0.339019	6.39e-06
APOL3	1.71e-07	-0.869532	6.44e-06
DERL1	1.71e-07	0.342708	6.44e-06
ATP13A3	1.73e-07	0.27335	6.49e-06
DKFZP586I1420	1.73e-07	0.40667	6.49e-06
SGMS2	1.75e-07	-0.512432	6.56e-06
C8orf38	1.78e-07	0.438173	6.66e-06
PAN3	1.79e-07	0.486001	6.68e-06
IFRD1	1.83e-07	0.415284	6.82e-06
NFS1	1.85e-07	0.376427	6.88e-06
SUN1	1.86e-07	0.292476	6.91e-06
UBA7	1.87e-07	-0.41023	6.93e-06
SIL1	1.88e-07	-0.307733	6.95e-06
SLC25A15	1.9e-07	0.346282	7.02e-06
TMEM61	1.93e-07	-1.54756	7.11e-06
ETFA	1.94e-07	-0.326729	7.14e-06
RNF145	1.95e-07	-0.431054	7.16e-06
VWA3B	1.96e-07	-1.24206	7.19e-06
LRRC37B	1.98e-07	0.355751	7.25e-06
MYBL2	2.02e-07	0.621601	7.38e-06
SMCR7	2.03e-07	-0.310319	7.4e-06
TMSB10	2.05e-07	-0.374057	7.46e-06
PUF60	2.06e-07	0.358991	7.49e-06
PLK2	2.08e-07	-0.959	7.54e-06
SNX13	2.09e-07	0.341831	7.57e-06
ZBTB8A	2.11e-07	-0.322475	7.63e-06
GPR143	2.12e-07	1.03857	7.65e-06
ATR	2.17e-07	0.288688	7.82e-06
MAP7D2	2.2e-07	1.76905	7.91e-06
ALDH6A1	2.21e-07	-0.47971	7.93e-06
COPS3	2.22e-07	-0.349605	7.95e-06
C18orf10	2.23e-07	-0.335229	7.98e-06
SFXN1	2.25e-07	-0.328806	8.03e-06
SGK3	2.26e-07	0.430506	8.06e-06
LOC100130776	2.29e-07	-0.568628	8.15e-06
C7orf25	2.31e-07	0.329219	8.21e-06
C8orf51	2.32e-07	0.873653	8.23e-06
LOC349114	2.33e-07	0.581171	8.25e-06
GIT1	2.35e-07	0.377762	8.3e-06
C17orf85	2.43e-07	-0.289551	8.57e-06
SCRIB	2.46e-07	0.451906	8.66e-06
BRD7	2.49e-07	0.238431	8.75e-06
ZNF782	2.5e-07	0.379311	8.77e-06
PUS10	2.52e-07	0.33323	8.81e-06
RTP4	2.52e-07	-0.619665	8.81e-06
STK38	2.55e-07	0.315335	8.9e-06
METTL12	2.59e-07	-0.469205	9.03e-06
RNF170	2.64e-07	0.477676	9.19e-06
AKAP1	2.67e-07	0.278448	9.28e-06
CCDC109B	2.68e-07	-0.542715	9.29e-06
YIPF5	2.69e-07	-0.257979	9.31e-06
TRPC4AP	2.72e-07	0.305709	9.4e-06
ASB13	2.73e-07	0.293362	9.4e-06
ORAOV1	2.73e-07	0.307524	9.4e-06
CBX3	2.75e-07	0.341535	9.44e-06
SSTR1	2.75e-07	-0.875099	9.44e-06
RGS10	2.76e-07	-0.466363	9.46e-06
GNLY	2.77e-07	-1.60741	9.48e-06
APOL6	2.95e-07	-0.454152	1.01e-05
LMF2	2.99e-07	-0.350722	1.02e-05
TMEM67	2.99e-07	0.547113	1.02e-05
CDC42EP5	3.04e-07	-0.666617	1.03e-05
IL15	3.1e-07	-0.630088	1.05e-05
DHRS4L2	3.12e-07	-0.428998	1.06e-05
PLAG1	3.15e-07	1.06271	1.07e-05
ADAM28	3.18e-07	-0.98928	1.07e-05
SEC13	3.24e-07	-0.225464	1.09e-05
RPL41	3.3e-07	-0.344064	1.11e-05
GMDS	3.32e-07	-0.472716	1.12e-05
QPRT	3.48e-07	0.74439	1.17e-05
MESDC2	3.49e-07	-0.24789	1.17e-05
PARD6B	3.52e-07	0.41813	1.18e-05
LINS1	3.53e-07	-0.31567	1.18e-05
CYB5D2	3.59e-07	-0.428261	1.2e-05
PIGT	3.7e-07	0.340294	1.23e-05
PSMA7	3.7e-07	0.390958	1.23e-05
NUDT2	3.76e-07	-0.454596	1.25e-05
HIF1A	3.84e-07	-0.428612	1.27e-05
FANCF	3.88e-07	0.277639	1.28e-05
GZMA	3.89e-07	-1.10913	1.28e-05
MAP3K6	3.91e-07	-0.557148	1.29e-05
PDLIM2	3.91e-07	-0.464001	1.29e-05
SCAP	3.94e-07	0.278186	1.29e-05
CAMTA2	3.98e-07	-0.319872	1.31e-05
CHST6	4e-07	-1.19564	1.31e-05
NOD1	4.06e-07	0.34149	1.33e-05
BTN3A3	4.08e-07	-0.541199	1.33e-05
MTERFD1	4.15e-07	0.387379	1.35e-05
LILRP2	4.21e-07	-1.34922	1.37e-05
NDRG3	4.26e-07	0.362145	1.38e-05
SOCS2	4.33e-07	-0.574251	1.4e-05
KIR2DL4	4.35e-07	-1.60034	1.41e-05
C11orf24	4.55e-07	-0.266372	1.47e-05
FMR1	4.56e-07	0.425816	1.47e-05
FLII	4.67e-07	-0.322653	1.51e-05
CPSF1	4.72e-07	0.414164	1.52e-05
CREBZF	4.76e-07	0.290028	1.53e-05
PRR15	4.78e-07	0.562278	1.53e-05
USP42	4.78e-07	0.264703	1.53e-05
ANKRD46	4.81e-07	0.497715	1.54e-05
TMEM229B	4.81e-07	-0.599557	1.54e-05
TOB2	4.88e-07	-0.242864	1.56e-05
LOC100128292	4.94e-07	0.511208	1.57e-05
NSMAF	4.96e-07	0.32221	1.58e-05
CATSPERB	5e-07	-1.19429	1.59e-05
CTSL2	5.03e-07	0.817187	1.59e-05
MREG	5.13e-07	-0.361755	1.62e-05
ATP2A3	5.2e-07	-0.786706	1.64e-05
CALR	5.21e-07	-0.227235	1.64e-05
IFI27L1	5.34e-07	-0.507066	1.68e-05
NR4A2	5.39e-07	-0.895837	1.69e-05
C18orf56	5.4e-07	-0.783706	1.7e-05
CCDC68	5.49e-07	-0.804731	1.72e-05
NPM2	5.52e-07	-0.855149	1.73e-05
NCBP2	5.62e-07	0.327285	1.76e-05
EIF2S2	5.63e-07	0.324866	1.76e-05
FCGBP	5.67e-07	-2.04577	1.76e-05
SFRS6	5.67e-07	0.261635	1.76e-05
AZIN1	5.81e-07	0.363849	1.8e-05
PRRC1	5.89e-07	-0.237007	1.83e-05
EIF6	6.1e-07	0.388169	1.89e-05
EIF4E3	6.17e-07	-0.498843	1.91e-05
TNK1	6.18e-07	-0.312291	1.91e-05
USP36	6.18e-07	0.286983	1.91e-05
CXCR4	6.21e-07	-0.929848	1.91e-05
KLF4	6.25e-07	-0.759769	1.92e-05
HPSE	6.31e-07	-0.707451	1.94e-05
CUL4A	6.33e-07	0.339651	1.94e-05
SLC3A2	6.38e-07	0.336331	1.95e-05
SMAD2	6.45e-07	-0.316568	1.97e-05
ASRGL1	6.48e-07	-0.922604	1.98e-05
C17orf68	6.5e-07	-0.337083	1.98e-05
SKA1	6.58e-07	-0.437803	2e-05
ZNF704	6.58e-07	0.552735	2e-05
C17orf61	6.61e-07	-0.476701	2e-05
TTC9B	6.62e-07	-1.09199	2e-05
EPDR1	6.63e-07	0.54707	2e-05
ABHD10	6.67e-07	-0.259509	2.01e-05
PARP3	6.67e-07	-0.376003	2.01e-05
MFAP1	6.72e-07	-0.238852	2.02e-05
C7orf31	6.75e-07	0.541658	2.03e-05
CD74	6.87e-07	-0.867943	2.06e-05
LCE1B	6.86e-07	-4.66388	2.06e-05
TPI1	6.98e-07	-0.322417	2.09e-05
DNAJA3	7.01e-07	0.252286	2.09e-05
PRPSAP2	7.18e-07	-0.304411	2.14e-05
LRP10	7.35e-07	-0.396684	2.19e-05
MANF	7.44e-07	-0.317741	2.21e-05
DRAM1	7.51e-07	-0.461954	2.23e-05
KCNK7	7.54e-07	-0.841842	2.23e-05
MFSD6L	7.53e-07	-0.941224	2.23e-05
SNORA39	7.55e-07	0.666703	2.23e-05
C15orf58	7.64e-07	-0.380072	2.25e-05
LRPAP1	7.63e-07	-0.281191	2.25e-05
PDIA3P	7.65e-07	-0.293276	2.25e-05
RAB7A	7.64e-07	0.198582	2.25e-05
SPDEF	7.66e-07	-1.58443	2.25e-05
EHD4	7.8e-07	-0.331507	2.29e-05
MIS12	7.83e-07	-0.277259	2.29e-05
KIF3B	7.86e-07	0.358271	2.3e-05
ARL1	7.91e-07	-0.221634	2.31e-05
GNGT2	8.06e-07	-0.671516	2.35e-05
RELL2	8.08e-07	0.85194	2.35e-05
PLAGL2	8.15e-07	0.580596	2.37e-05
NSMCE2	8.2e-07	0.447434	2.38e-05
KIAA0556	8.22e-07	0.259339	2.38e-05
SSR2	8.44e-07	-0.253397	2.44e-05
ARSJ	8.48e-07	-0.797899	2.45e-05
AKR1A1	8.54e-07	-0.279842	2.47e-05
PLEKHA8	8.61e-07	0.379635	2.48e-05
TMEM55A	8.69e-07	0.519889	2.5e-05
GAS2L1	8.81e-07	-0.481033	2.53e-05
ZBTB2	8.94e-07	0.230817	2.57e-05
SLC19A3	9.03e-07	1.12277	2.59e-05
TBC1D4	9.02e-07	0.469534	2.59e-05
TNNT1	9.06e-07	-2.5629	2.59e-05
MRAP2	9.08e-07	-0.866851	2.59e-05
R3HDML	9.28e-07	0.931257	2.65e-05
APOBEC3G	9.3e-07	-0.881061	2.65e-05
MACC1	9.4e-07	0.452486	2.67e-05
COX19	9.49e-07	0.295659	2.69e-05
ZDHHC9	9.53e-07	0.381523	2.7e-05
MAPRE1	9.57e-07	0.336721	2.71e-05
MYST2	9.7e-07	0.210516	2.74e-05
RAC2	9.69e-07	-0.567192	2.74e-05
PHF16	9.74e-07	0.443787	2.75e-05
HOXA1	9.76e-07	0.784962	2.75e-05
THRAP3	9.79e-07	-0.175757	2.75e-05
CD69	9.85e-07	-0.882273	2.77e-05
CDKN1A	9.89e-07	-0.56188	2.77e-05
ANXA2P1	1.02e-06	-0.418649	2.86e-05
ZNF271	1.03e-06	-0.242496	2.88e-05
COPS5	1.05e-06	0.336581	2.93e-05
ZSWIM7	1.06e-06	-0.357236	2.96e-05
YTHDF3	1.09e-06	0.288877	3.04e-05
FAM166B	1.11e-06	-0.838086	3.08e-05
RNF146	1.11e-06	0.238483	3.08e-05
SR140	1.11e-06	0.243361	3.08e-05
LRP11	1.13e-06	0.340861	3.13e-05
ANXA2P2	1.15e-06	-0.409863	3.17e-05
COQ4	1.15e-06	-0.30428	3.17e-05
JKAMP	1.15e-06	-0.242032	3.17e-05
ALCAM	1.16e-06	-0.45609	3.19e-05
SRD5A3	1.16e-06	-0.510748	3.19e-05
TXNDC17	1.16e-06	-0.365659	3.19e-05
C8orf30A	1.18e-06	0.436691	3.23e-05
UBE2L6	1.18e-06	-0.598508	3.23e-05
HS3ST1	1.2e-06	-0.617072	3.28e-05
RAB11A	1.2e-06	-0.220531	3.28e-05
CKMT1A	1.21e-06	-0.579041	3.3e-05
ACER3	1.23e-06	-0.286528	3.35e-05
MFSD2A	1.24e-06	-0.565028	3.38e-05
BTBD6	1.25e-06	-0.289974	3.4e-05
E2F3	1.26e-06	0.290181	3.42e-05
WDR25	1.26e-06	-0.364493	3.42e-05
DYRK4	1.31e-06	-0.581773	3.54e-05
MUC5B	1.31e-06	-1.84162	3.54e-05
SH2D1B	1.31e-06	-1.18459	3.54e-05
SNX21	1.32e-06	0.399576	3.56e-05
WRNIP1	1.32e-06	0.228535	3.56e-05
CLCN2	1.34e-06	0.423492	3.61e-05
TRAF3IP2	1.36e-06	-0.299971	3.65e-05
SNHG3.RCC1	1.37e-06	-0.570077	3.68e-05
CPNE1	1.38e-06	0.525862	3.7e-05
CSNK2A2	1.39e-06	0.295634	3.72e-05
PSMB6	1.41e-06	-0.302862	3.76e-05
TSPAN6	1.41e-06	0.515279	3.76e-05
E2F1	1.43e-06	0.4453	3.81e-05
DPH3B	1.44e-06	0.403075	3.83e-05
ELF1	1.45e-06	0.35533	3.86e-05
C12orf43	1.46e-06	-0.207737	3.87e-05
MRPS2	1.46e-06	-0.316269	3.87e-05
RNF219	1.47e-06	0.344925	3.89e-05
SMAD4	1.47e-06	-0.321808	3.89e-05
LOC100272146	1.48e-06	0.345	3.91e-05
TXNDC15	1.5e-06	-0.279993	3.96e-05
PDIA3	1.54e-06	-0.287999	4.05e-05
UBE2V2	1.54e-06	0.353902	4.05e-05
ZNRF2	1.54e-06	0.357792	4.05e-05
LIG4	1.55e-06	0.397033	4.07e-05
C7orf13	1.58e-06	0.687953	4.14e-05
ABLIM2	1.6e-06	0.666875	4.19e-05
KLK1	1.61e-06	-1.15575	4.21e-05
ZNF189	1.61e-06	-0.271222	4.21e-05
NCK2	1.64e-06	0.300189	4.27e-05
NUPL2	1.64e-06	0.31085	4.27e-05
ZDHHC23	1.68e-06	0.385534	4.37e-05
JRK	1.73e-06	0.430432	4.49e-05
YWHAZ	1.73e-06	0.282276	4.49e-05
PMS2	1.74e-06	0.211137	4.5e-05
ZNF428	1.74e-06	-0.313918	4.5e-05
ERN2	1.75e-06	-0.608964	4.53e-05
FOXQ1	1.78e-06	0.669785	4.6e-05
BCKDHA	1.83e-06	-0.251497	4.72e-05
C17orf48	1.84e-06	-0.361857	4.73e-05
TUBB2A	1.84e-06	-0.574479	4.73e-05
KLHL24	1.85e-06	0.344705	4.75e-05
THG1L	1.86e-06	-0.292754	4.77e-05
CTSA	1.87e-06	0.462938	4.79e-05
PIM3	1.87e-06	-0.353571	4.79e-05
MAPRE2	1.89e-06	-0.391402	4.83e-05
TNFSF9	1.89e-06	-1.49447	4.83e-05
UBE2G1	1.9e-06	-0.231629	4.85e-05
GSS	1.91e-06	0.373255	4.85e-05
HERPUD2	1.91e-06	0.264701	4.85e-05
ZMYND8	1.91e-06	0.39843	4.85e-05
TM7SF3	1.92e-06	-0.363957	4.87e-05
CD3D	1.93e-06	-0.796607	4.89e-05
MTDH	1.93e-06	0.312218	4.89e-05
SAMD9L	1.94e-06	-0.825012	4.91e-05
C17orf59	1.96e-06	-0.306485	4.94e-05
HCG11	1.96e-06	0.580062	4.94e-05
WDR53	1.97e-06	0.248812	4.96e-05
ZBED5	1.97e-06	0.301134	4.96e-05
IFI16	1.98e-06	-0.673267	4.98e-05
UQCC	1.99e-06	0.337857	4.99e-05
EIF4EBP2	2.01e-06	0.244257	5.04e-05
MAFG	2.02e-06	0.310021	5.06e-05
EDEM1	2.07e-06	-0.26267	5.18e-05
BTN3A1	2.09e-06	-0.454485	5.19e-05
EPOR	2.08e-06	-0.665192	5.19e-05
IRF2BP2	2.08e-06	0.239367	5.19e-05
OVOL1	2.09e-06	0.337389	5.19e-05
VPS52	2.09e-06	0.201836	5.19e-05
ZNF785	2.09e-06	0.388259	5.19e-05
TFDP2	2.1e-06	0.304863	5.21e-05
RTTN	2.12e-06	-0.39613	5.25e-05
EXD2	2.13e-06	-0.23124	5.27e-05
ZDHHC13	2.15e-06	0.259325	5.31e-05
ST6GALNAC1	2.19e-06	-0.973977	5.4e-05
JAK2	2.2e-06	-0.541875	5.42e-05
TMEM192	2.2e-06	0.326383	5.42e-05
FUT11	2.21e-06	-0.390087	5.43e-05
BLVRA	2.22e-06	-0.602563	5.45e-05
P4HA1	2.28e-06	-0.418076	5.59e-05
LOC100128822	2.31e-06	0.504126	5.66e-05
CRADD	2.32e-06	-0.264977	5.66e-05
KIAA0146	2.32e-06	0.300852	5.66e-05
TOP1	2.32e-06	0.25055	5.66e-05
C1RL	2.34e-06	-0.336909	5.69e-05
C9orf125	2.34e-06	-0.49239	5.69e-05
POLR2L	2.34e-06	-0.329053	5.69e-05
TARP	2.36e-06	-1.03514	5.73e-05
NIPA1	2.38e-06	-0.290852	5.78e-05
ZHX1	2.39e-06	0.312271	5.79e-05
SYNJ2BP	2.42e-06	-0.23257	5.86e-05
DPYSL2	2.45e-06	-0.751532	5.92e-05
GMEB1	2.45e-06	-0.251816	5.92e-05
ELP2	2.46e-06	-0.300984	5.93e-05
CD247	2.49e-06	-0.861426	6e-05
HSF2BP	2.5e-06	0.614819	6.01e-05
NARS	2.5e-06	-0.235565	6.01e-05
RHOA	2.56e-06	-0.178744	6.15e-05
ANKFY1	2.57e-06	-0.281093	6.16e-05
FAM66A	2.57e-06	-1.12427	6.16e-05
DLL1	2.58e-06	-0.706754	6.16e-05
ERP29	2.58e-06	-0.24282	6.16e-05
GSG2	2.58e-06	-0.40638	6.16e-05
BTN3A2	2.59e-06	-0.399524	6.18e-05
RAI1	2.65e-06	-0.324261	6.31e-05
SMAD5OS	2.66e-06	-0.680585	6.33e-05
RAB2A	2.68e-06	0.265658	6.37e-05
FAM116B	2.69e-06	-0.463809	6.38e-05
LOC80054	2.69e-06	0.411031	6.38e-05
RHOT1	2.71e-06	0.250998	6.42e-05
SEPHS2	2.72e-06	0.429894	6.43e-05
HECA	2.75e-06	0.277234	6.5e-05
HLA.E	2.83e-06	-0.375143	6.67e-05
SLC35A4	2.83e-06	-0.200915	6.67e-05
CCDC42	2.9e-06	-1.82133	6.83e-05
MRPL44	2.92e-06	-0.214888	6.87e-05
LACTB	2.99e-06	-0.276025	7.02e-05
FAM189A2	3e-06	-1.25109	7.04e-05
NKG7	3.02e-06	-1.05056	7.08e-05
MT1L	3.04e-06	-1.13952	7.12e-05
MTMR10	3.08e-06	-0.264585	7.2e-05
QSOX1	3.09e-06	-0.812511	7.22e-05
STX8	3.13e-06	-0.325268	7.3e-05
L3MBTL	3.17e-06	0.848355	7.39e-05
CSTF1	3.19e-06	0.272259	7.4e-05
LGMN	3.19e-06	-0.404258	7.4e-05
RNF6	3.19e-06	0.386045	7.4e-05
TMED7	3.18e-06	-0.282769	7.4e-05
PHF14	3.2e-06	0.261077	7.42e-05
PDRG1	3.24e-06	0.411987	7.5e-05
HARBI1	3.25e-06	0.302685	7.51e-05
CRYM	3.26e-06	-0.774681	7.52e-05
POU5F1B	3.26e-06	0.905781	7.52e-05
ENOX2	3.28e-06	0.409276	7.56e-05
CCL4	3.29e-06	-0.845036	7.56e-05
SHARPIN	3.29e-06	0.39225	7.56e-05
DVL3	3.3e-06	0.193567	7.57e-05
RIMS3	3.3e-06	-0.885654	7.57e-05
CADPS2	3.33e-06	-0.413551	7.63e-05
FKBP11	3.35e-06	-0.449431	7.67e-05
CDK5RAP1	3.36e-06	0.331713	7.67e-05
HAR1B	3.36e-06	-1.82127	7.67e-05
GDPD5	3.46e-06	0.772924	7.89e-05
ABHD3	3.47e-06	-0.465647	7.91e-05
SNX22	3.48e-06	-0.339356	7.92e-05
CTSW	3.5e-06	-1.1364	7.96e-05
ACTG1	3.51e-06	-0.246651	7.97e-05
AKAP11	3.52e-06	0.353892	7.99e-05
CASP1	3.53e-06	-0.727114	7.99e-05
WDR54	3.53e-06	-0.460804	7.99e-05
ERO1L	3.55e-06	-0.42264	8.03e-05
E2F5	3.57e-06	0.477942	8.06e-05
NPDC1	3.58e-06	-0.503662	8.08e-05
IRF1	3.61e-06	-0.555771	8.14e-05
ZBTB7C	3.65e-06	-0.933012	8.22e-05
HSD3B7	3.66e-06	-0.40522	8.23e-05
C9orf152	3.67e-06	-0.364688	8.23e-05
TNRC18	3.67e-06	0.376516	8.23e-05
TTLL7	3.73e-06	-1.10175	8.36e-05
LOC645431	3.74e-06	-0.69088	8.36e-05
PUS7	3.74e-06	0.323312	8.36e-05
MT2A	3.77e-06	-0.747377	8.42e-05
CBFA2T2	3.78e-06	0.333728	8.44e-05
RPL30	3.79e-06	0.389435	8.44e-05
SMAP2	3.79e-06	-0.337191	8.44e-05
TINF2	3.8e-06	-0.244521	8.45e-05
DNAJB6	3.88e-06	0.230091	8.62e-05
GNG4	3.89e-06	0.918232	8.62e-05
VPS35	3.89e-06	0.230524	8.62e-05
MBOAT4	3.91e-06	-0.790207	8.66e-05
PTAFR	3.92e-06	-0.892448	8.67e-05
KLHL25	3.95e-06	-0.34159	8.73e-05
KDSR	3.96e-06	-0.260773	8.74e-05
CD96	3.99e-06	-0.875987	8.77e-05
GMPPB	3.99e-06	-0.300876	8.77e-05
TMEM65	3.98e-06	0.444276	8.77e-05
ZNF488	3.99e-06	-1.02371	8.77e-05
CBFA2T3	4.01e-06	-1.8389	8.8e-05
CCNG1	4.01e-06	-0.327211	8.8e-05
RNASE1	4.03e-06	-0.631293	8.83e-05
SEC1	4.05e-06	-0.458858	8.86e-05
FGFBP1	4.09e-06	-0.993052	8.94e-05
CXCR6	4.2e-06	-0.79261	9.17e-05
RND1	4.22e-06	-0.642677	9.21e-05
CPNE3	4.23e-06	0.3504	9.22e-05
LRRC40	4.31e-06	-0.266049	9.38e-05
GTF2H1	4.36e-06	0.180204	9.46e-05
NOP10	4.36e-06	-0.304293	9.46e-05
TLR3	4.36e-06	-0.586212	9.46e-05
TOX	4.38e-06	-1.08113	9.5e-05
C17orf49	4.4e-06	-0.285466	9.52e-05
IL17REL	4.41e-06	-2.10353	9.52e-05
KAZ	4.41e-06	0.366805	9.52e-05
PYCRL	4.41e-06	0.507054	9.52e-05
UNKL	4.46e-06	0.342532	9.62e-05
ZCCHC14	4.53e-06	0.296202	9.76e-05
PDE4B	4.56e-06	-0.758441	9.8e-05
PRMT1	4.56e-06	-0.281169	9.8e-05
COL9A2	4.58e-06	-1.05973	9.84e-05
SDC4	4.62e-06	0.410459	9.91e-05
IL18RAP	4.66e-06	-0.826955	9.99e-05
AGAP2	4.69e-06	-0.928519	0.000100407
CXCL16	4.71e-06	-0.396758	0.00010073
CCL5	4.8e-06	-0.989628	0.000102548
DIAPH2	4.84e-06	0.335752	0.000103295
PTGER2	4.85e-06	-1.12259	0.000103401
GYS1	4.89e-06	-0.212921	0.00010393
MIR17HG	4.88e-06	0.645104	0.00010393
MYL6	4.89e-06	-0.255806	0.00010393
ZMYM5	4.91e-06	0.331914	0.000104247
PSME2	4.92e-06	-0.422838	0.000104352
FLT3LG	4.98e-06	-0.46849	0.000105515
LOC729082	5e-06	-0.287175	0.00010583
PDIA5	5.01e-06	-0.264884	0.000105932
LSG1	5.02e-06	0.187672	0.000106035
LOC285768	5.08e-06	1.2955	0.000107192
NCOR1	5.12e-06	-0.307042	0.000107925
GPR126	5.19e-06	-0.831217	0.000109288
SPNS1	5.21e-06	0.259157	0.000109597
ARSA	5.23e-06	-0.393937	0.000109905
C1orf59	5.29e-06	0.436093	0.0001106
DDX10	5.29e-06	0.229214	0.0001106
MRPS31	5.28e-06	0.32797	0.0001106
MYOM2	5.29e-06	-0.73597	0.0001106
SNX16	5.28e-06	0.381514	0.0001106
DNMT3B	5.34e-06	0.627028	0.000111418
DSN1	5.34e-06	0.351054	0.000111418
LMAN2	5.35e-06	-0.222006	0.000111514
PLEKHG3	5.36e-06	-0.298032	0.000111609
ATP1B3	5.42e-06	0.271766	0.00011263
MB	5.42e-06	-1.31657	0.00011263
RWDD2B	5.45e-06	-0.269349	0.000113138
SHPK	5.47e-06	-0.31954	0.000113439
RHOV	5.52e-06	-1.01197	0.00011436
LPIN3	5.55e-06	0.486065	0.000114866
RPL26	5.56e-06	-0.400689	0.000114957
BRCC3	5.6e-06	0.326475	0.000115551
SEC24A	5.6e-06	-0.270597	0.000115551
IFT52	5.67e-06	0.406823	0.000116878
SPTB	5.7e-06	-0.485448	0.000117379
PSPH	5.81e-06	0.449209	0.000119524
SLC28A3	5.84e-06	-1.10369	0.000120021
CXADR	5.86e-06	0.530101	0.000120312
ARL3	5.87e-06	-0.247606	0.000120397
SNRPD1	5.91e-06	-0.291475	0.000121096
NECAB3	5.99e-06	0.377909	0.000122491
ZMYND15	5.99e-06	-0.613612	0.000122491
ARFGAP3	6.01e-06	-0.341271	0.000122655
FLJ10661	6.01e-06	-0.632658	0.000122655
OXCT1	6.05e-06	-0.564503	0.000123349
TUBGCP2	6.06e-06	-0.200891	0.00012343
GBP2	6.07e-06	-0.545868	0.000123512
GTF2F2	6.08e-06	0.377766	0.000123593
CYB5B	6.12e-06	0.407901	0.000124283
C17orf28	6.22e-06	-0.591039	0.000126189
X155060	6.25e-06	0.500184	0.000126672
SLC6A14	6.29e-06	-1.54865	0.000127357
C12orf26	6.3e-06	-0.311803	0.000127434
ARFRP1	6.37e-06	0.350323	0.000128723
SERPINA1	6.39e-06	-1.45046	0.000129
PPP2R4	6.42e-06	-0.190131	0.000129478
C5orf15	6.48e-06	-0.282033	0.00013005
MOSPD1	6.47e-06	0.416994	0.00013005
RERE	6.46e-06	0.315661	0.00013005
STARD10	6.48e-06	-0.326044	0.00013005
UCKL1AS	6.48e-06	0.824302	0.00013005
CXorf56	6.49e-06	0.326894	0.000130123
RAB8B	6.5e-06	-0.36907	0.000130197
FAM174B	6.54e-06	-0.806437	0.00013087
RAB11FIP2	6.61e-06	0.393998	0.000132142
PFKFB4	6.74e-06	-0.568964	0.00013461
ANXA2	6.75e-06	-0.38557	0.000134679
ANKRD49	6.8e-06	0.319993	0.000135544
DNAJC17	6.82e-06	-0.259743	0.00013568
SLC38A9	6.82e-06	0.302399	0.00013568
C10orf54	6.87e-06	-0.475631	0.000136542
TMTC2	6.92e-06	-0.310293	0.000137403
ANKHD1.EIF4EBP3	6.95e-06	-0.325858	0.000137797
NEK3	6.96e-06	0.536839	0.000137797
TRIB2	6.96e-06	-0.823117	0.000137797
MGAT4B	7.02e-06	0.284389	0.000138718
SMG1	7.02e-06	0.241584	0.000138718
HCG18	7.06e-06	0.270368	0.000139106
LPCAT1	7.06e-06	-0.531504	0.000139106
TWISTNB	7.05e-06	0.268572	0.000139106
HLA.DRA	7.12e-06	-0.877913	0.000140154
DNAJC2	7.18e-06	0.262718	0.000141065
PLD3	7.18e-06	-0.334161	0.000141065
SAMD10	7.2e-06	0.392678	0.000141322
BTG1	7.23e-06	-0.336743	0.000141776
GPR89A	7.32e-06	0.256015	0.000143404
HCST	7.35e-06	-0.789556	0.000143854
ZNF511	7.39e-06	-0.368083	0.000144499
SGPP2	7.41e-06	-0.435928	0.000144752
LXN	7.44e-06	-0.459772	0.0001452
CHAC2	7.52e-06	-0.503911	0.000146622
CDC42EP2	7.55e-06	-0.460192	0.000147067
SLC19A2	7.57e-06	0.348101	0.000147317
SNTB1	7.58e-06	0.545646	0.000147372
USP18	7.62e-06	-0.623496	0.00014801
RBL1	7.63e-06	0.478917	0.000148064
FZD2	7.65e-06	-0.593568	0.000148312
C13orf18	7.68e-06	0.720151	0.000148753
PAFAH2	7.78e-06	-0.301121	0.000150548
LOC100131193	7.8e-06	0.567996	0.000150793
VPS41	7.82e-06	0.258109	0.000151037
ZNF618	7.87e-06	-0.62233	0.00015186
MRPS27	7.92e-06	-0.245016	0.000152681
C2orf79	7.95e-06	-0.32348	0.000153116
C5orf32	7.96e-06	-0.440926	0.000153165
ATP5B	8e-06	-0.276016	0.000153646
PLA2R1	8e-06	0.538711	0.000153646
MYLK4	8.02e-06	0.706285	0.000153887
NDUFA6	8.09e-06	-0.280353	0.000155085
F3	8.1e-06	-0.820132	0.000155132
RHOH	8.13e-06	-0.783691	0.000155561
MMAA	8.17e-06	-0.264741	0.000156036
ZNF263	8.17e-06	0.203144	0.000156036
SLC20A2	8.2e-06	0.437363	0.000156463
ATAD2	8.23e-06	0.464825	0.00015689
LDLRAD3	8.32e-06	0.507202	0.000158355
SLC7A1	8.33e-06	0.406808	0.000158355
TYMP	8.33e-06	-0.739524	0.000158355
PPP1R16A	8.35e-06	0.364718	0.000158588
UPF3A	8.41e-06	0.375716	0.00015958
PCYOX1L	8.44e-06	-0.404755	0.000160002
CEACAM4	8.46e-06	-1.00116	0.000160233
ATP5D	8.49e-06	-0.33019	0.000160505
PURB	8.49e-06	0.299629	0.000160505
PSMB10	8.52e-06	-0.400181	0.000160924
CHD6	8.56e-06	0.357514	0.000161531
FLJ14107	8.63e-06	-0.823007	0.000162702
WBP4	8.69e-06	0.3109	0.000163683
DKC1	8.72e-06	0.298328	0.000163947
FAM27C	8.72e-06	-0.781595	0.000163947
TOP1P1	8.75e-06	0.230244	0.000164361
AEN	8.78e-06	-0.294318	0.000164773
FAM168B	8.82e-06	0.222977	0.000165373
FOXD4L6	8.9e-06	-0.770063	0.000166721
ATP5E	8.95e-06	0.321194	0.000167505
STAG2	9.1e-06	0.315825	0.000170157
NECAP1	9.24e-06	-0.214269	0.000172617
S100A14	9.31e-06	-0.707074	0.000173767
ZFYVE19	9.39e-06	-0.286441	0.000175101
PUM2	9.41e-06	0.171347	0.000175315
STIM2	9.42e-06	-0.402426	0.000175342
SCRN1	9.45e-06	0.663265	0.000175741
DDAH2	9.47e-06	0.403654	0.000175953
LOC100271836	9.48e-06	0.373614	0.00017598
PDZD7	9.53e-06	0.868185	0.000176748
FAM27A	9.54e-06	-0.766662	0.000176774
GLG1	9.56e-06	-0.212784	0.000176985
SHROOM4	9.57e-06	0.568068	0.000177011
NRAP	9.66e-06	-2.23937	0.000178514
NANS	9.69e-06	-0.303577	0.000178908
C11orf95	9.7e-06	0.452566	0.000178931
DCUN1D2	9.73e-06	0.416697	0.000179324
LBR	9.78e-06	0.285346	0.000180084
ME2	9.84e-06	-0.342911	0.000181026
SLC25A11	9.93e-06	-0.261581	0.000182518
ERLIN1	1e-05	-0.213821	0.000183313
HYAL1	1e-05	-1.3874	0.000183313
TMTC3	1e-05	-0.234417	0.000183313
XPO4	1.01e-05	0.371824	0.00018498
KCNAB2	1.02e-05	0.465186	0.000185982
KRT23	1.02e-05	1.26623	0.000185982
RSPH1	1.02e-05	-0.650037	0.000185982
TMEM189	1.02e-05	0.262968	0.000185982
ZNF286A	1.02e-05	-0.284193	0.000185982
COBLL1	1.04e-05	0.366833	0.000189293
KRIT1	1.04e-05	0.262612	0.000189293
COPE	1.05e-05	-0.214953	0.000190775
EIF2AK3	1.05e-05	-0.210191	0.000190775
ACO1	1.06e-05	-0.258159	0.000191912
C3orf33	1.06e-05	-0.305478	0.000191912
LYZ	1.06e-05	-1.48705	0.000191912
RASGRP1	1.06e-05	-0.826593	0.000191912
BAG1	1.07e-05	-0.301144	0.000193552
TRMT61A	1.08e-05	0.355919	0.000195189
CPT2	1.09e-05	-0.266966	0.000196305
FBXL5	1.09e-05	-0.271757	0.000196305
PALB2	1.09e-05	0.203625	0.000196305
SPIN3	1.09e-05	0.535804	0.000196305
RABAC1	1.1e-05	-0.323078	0.000197933
PHPT1	1.12e-05	-0.319312	0.000201355
BOP1	1.13e-05	0.535622	0.00020262
FGD4	1.13e-05	-0.295569	0.00020262
PLCG1	1.13e-05	0.387944	0.00020262
NCRNA00188	1.14e-05	-0.56037	0.000204057
PCCB	1.14e-05	-0.257402	0.000204057
TFAP2A	1.16e-05	-1.08358	0.000207456
C20orf134	1.18e-05	0.469703	0.0002103
MYADML2	1.18e-05	0.979378	0.0002103
PVT1	1.18e-05	0.522765	0.0002103
SLC17A5	1.18e-05	-0.357619	0.0002103
ASCL2	1.19e-05	0.583855	0.000211532
C6orf64	1.19e-05	0.211858	0.000211532
DIS3	1.19e-05	0.268473	0.000211532
JARID2	1.2e-05	0.293069	0.000212756
NPEPL1	1.2e-05	0.426019	0.000212756
SPAG9	1.2e-05	0.256138	0.000212756
LOC100134368	1.21e-05	0.669144	0.000213975
PLA2G3	1.21e-05	-2.21263	0.000213975
UBL3	1.21e-05	0.384339	0.000213975
FAM158A	1.22e-05	-0.386993	0.000215558
FOXK1	1.23e-05	0.310339	0.000217138
AGBL4	1.25e-05	-1.19313	0.000220479
RAC3	1.26e-05	-0.793234	0.000222052
IMPACT	1.29e-05	-0.319525	0.000226949
PNP	1.29e-05	-0.289447	0.000226949
HLA.DMB	1.3e-05	-0.810856	0.000228513
TTC5	1.31e-05	-0.316253	0.000230074
B9D1	1.32e-05	-0.466706	0.000231632
CAPN9	1.38e-05	-1.31425	0.000241541
COMMD1	1.38e-05	-0.257686	0.000241541
KLRD1	1.38e-05	-0.972877	0.000241541
CITED2	1.4e-05	-0.364954	0.000244417
DHX34	1.4e-05	0.269114	0.000244417
DKFZp686O24166	1.4e-05	0.70904	0.000244417
SMG6	1.41e-05	-0.258791	0.000245536
STK36	1.41e-05	0.332313	0.000245536
ZHX3	1.41e-05	0.333653	0.000245536
TLE6	1.42e-05	-1.06555	0.000246859
TREX1	1.42e-05	-0.329661	0.000246859
C20orf24	1.44e-05	0.372685	0.000249491
CALM3	1.44e-05	-0.208798	0.000249491
MPP6	1.44e-05	0.618345	0.000249491
MTHFSD	1.44e-05	0.229757	0.000249491
C18orf25	1.47e-05	-0.283722	0.000254259
S100P	1.47e-05	-0.656822	0.000254259
ANKRD26	1.48e-05	0.329468	0.000255558
UGT8	1.48e-05	-0.379796	0.000255558
PELP1	1.49e-05	-0.290162	0.000257069
GBP3	1.5e-05	-0.506424	0.000258577
S1PR4	1.51e-05	-0.787875	0.000260082
IBTK	1.52e-05	-0.223736	0.000261366
RANBP10	1.52e-05	0.244236	0.000261366
KIAA1468	1.53e-05	-0.260437	0.000262426
PNPLA3	1.53e-05	-1.13715	0.000262426
ZFP2	1.53e-05	-0.464439	0.000262426
TRIM15	1.54e-05	-0.472527	0.000263921
ARMC1	1.55e-05	0.269853	0.000265413
ECHS1	1.56e-05	-0.281933	0.000266903
ATF5	1.58e-05	-0.348408	0.000269427
DSCC1	1.58e-05	0.477028	0.000269427
PPFIBP1	1.58e-05	-0.358724	0.000269427
STS	1.58e-05	-0.683847	0.000269427
BZW2	1.59e-05	0.300441	0.000270458
IRF2	1.59e-05	-0.1975	0.000270458
SLC24A6	1.59e-05	-0.243625	0.000270458
OBFC1	1.6e-05	-0.265691	0.000271934
FARP1	1.61e-05	0.439957	0.000272955
KLK11	1.61e-05	-1.4053	0.000272955
ZNF16	1.61e-05	0.30103	0.000272955
SLC6A4	1.62e-05	1.26981	0.000274424
CTDP1	1.63e-05	-0.300563	0.000275663
STARD5	1.63e-05	-0.382257	0.000275663
NFYA	1.64e-05	0.223492	0.000277126
PCMTD1	1.65e-05	0.357847	0.000278587
DNTTIP1	1.66e-05	0.397814	0.000280045
ELL3	1.67e-05	-0.355198	0.000281501
USP27X	1.68e-05	0.495361	0.000282954
GTF2E1	1.71e-05	0.191359	0.000287535
WDR5B	1.71e-05	0.274586	0.000287535
ACTR5	1.72e-05	0.319221	0.000287802
FUT2	1.72e-05	-0.417897	0.000287802
GBP1	1.72e-05	-0.705932	0.000287802
GPR171	1.72e-05	-0.883528	0.000287802
GRM8	1.72e-05	0.925272	0.000287802
PRPF3	1.72e-05	0.229374	0.000287802
SULT1C3	1.73e-05	-2.07044	0.00028924
ACPP	1.74e-05	-0.716488	0.000289497
BNIP1	1.74e-05	-0.270963	0.000289497
GPR157	1.74e-05	0.605517	0.000289497
INO80C	1.74e-05	-0.291999	0.000289497
MUC1	1.74e-05	-0.921825	0.000289497
RBBP6	1.74e-05	0.180899	0.000289497
YIF1B	1.75e-05	-0.228052	0.000290925
FAM122C	1.76e-05	0.388103	0.000292114
GGCT	1.76e-05	0.365841	0.000292114
SYS1	1.77e-05	0.303078	0.000293537
EIF2C2	1.79e-05	0.322662	0.000296614
KAT2A	1.8e-05	0.288767	0.00029779
PSMB9	1.8e-05	-0.559784	0.00029779
PDK2	1.82e-05	0.330215	0.000300373
PIK3C3	1.82e-05	-0.263723	0.000300373
RNF217	1.82e-05	0.541789	0.000300373
GTF2A2	1.83e-05	-0.414225	0.000301297
KCNK5	1.83e-05	0.411661	0.000301297
PLCL2	1.83e-05	-0.686549	0.000301297
SPIRE2	1.84e-05	0.386776	0.000302458
XCL2	1.84e-05	-0.987254	0.000302458
GPR81	1.87e-05	1.618	0.000307144
RBM33	1.88e-05	0.220755	0.000308539
FAM49B	1.89e-05	0.406453	0.000309933
KIAA1704	1.91e-05	0.410201	0.000312963
CD244	1.92e-05	-1.40828	0.00031385
INPP1	1.92e-05	-0.35023	0.00031385
SERINC4	1.92e-05	-0.819681	0.00031385
C20orf135	1.93e-05	0.454724	0.000314733
RFWD2	1.93e-05	0.195098	0.000314733
SLC37A1	1.93e-05	-0.369868	0.000314733
GSTZ1	1.94e-05	-0.435877	0.000315611
SLC22A3	1.94e-05	0.480621	0.000315611
TMEM63A	1.94e-05	0.311513	0.000315611
AURKA	1.95e-05	0.372204	0.000316736
WWC3	1.95e-05	0.354505	0.000316736
CDK8	1.96e-05	0.328266	0.000317106
GCH1	1.96e-05	-0.262328	0.000317106
NF1	1.96e-05	0.238341	0.000317106
PDE7A	1.96e-05	0.352765	0.000317106
TCEB1	1.96e-05	0.316902	0.000317106
GIMAP2	1.97e-05	-0.434544	0.000318473
CD63	1.98e-05	-0.235253	0.000319838
GNAS	1.99e-05	0.339897	0.000320948
SLA2	1.99e-05	-0.786658	0.000320948
DERL2	2e-05	-0.262292	0.000322308
RNF216	2.01e-05	0.22689	0.000323665
ARHGEF7	2.02e-05	0.266691	0.000324766
CASK	2.02e-05	0.370707	0.000324766
N4BP2L2	2.03e-05	0.409584	0.000325863
NBR1	2.03e-05	0.226119	0.000325863
APOL2	2.04e-05	-0.556563	0.000327213
DSCR6	2.06e-05	1.00556	0.000330163
NDUFV2	2.07e-05	-0.347997	0.000331507
ZSCAN12P1	2.09e-05	-0.469987	0.000334449
BAG3	2.1e-05	-0.307667	0.000335526
SLC7A2	2.1e-05	-1.27231	0.000335526
MYC	2.11e-05	0.448526	0.000336862
CD2	2.12e-05	-0.744259	0.000338195
GPAA1	2.13e-05	0.350462	0.000339527
C11orf9	2.14e-05	-0.765721	0.000340328
HLA.DMA	2.14e-05	-0.861802	0.000340328
WWP1	2.14e-05	0.340849	0.000340328
RAP1GAP	2.15e-05	-0.997156	0.000341389
X7.Sep	2.15e-05	0.237513	0.000341389
AK7	2.16e-05	-0.638065	0.000342712
ZNF706	2.17e-05	0.280754	0.000344033
AKNAD1	2.19e-05	0.853564	0.000346668
CCDC113	2.19e-05	0.505721	0.000346668
CEP164	2.2e-05	0.249514	0.000347715
SP140	2.2e-05	-0.971761	0.000347715
C4BPB	2.21e-05	-0.871989	0.000349027
FAM26F	2.24e-05	-0.897917	0.000353222
RPH3AL	2.24e-05	-0.37062	0.000353222
SSBP2	2.25e-05	-0.608095	0.000354254
STEAP1	2.25e-05	-0.476766	0.000354254
ATXN2L	2.26e-05	0.189928	0.000355556
HOXA3	2.27e-05	0.855638	0.000356583
RP9	2.27e-05	0.28824	0.000356583
C16orf88	2.29e-05	0.21135	0.000358354
CA9	2.29e-05	-1.47865	0.000358354
GRIN1	2.29e-05	-1.17404	0.000358354
KCNK6	2.29e-05	-0.409195	0.000358354
VMAC	2.29e-05	0.320102	0.000358354
DHX58	2.3e-05	-0.397124	0.000359371
XPO6	2.3e-05	0.170943	0.000359371
KHDRBS3	2.31e-05	0.49557	0.000360385
WDR93	2.31e-05	0.598236	0.000360385
HNRNPH3	2.32e-05	0.191201	0.00036167
MORC4	2.34e-05	-0.449986	0.000364511
FMO4	2.36e-05	0.430544	0.000366792
NUFIP2	2.36e-05	0.223156	0.000366792
PCDHB13	2.36e-05	-0.907397	0.000366792
ULBP2	2.38e-05	-1.494	0.00036962
FAM53A	2.39e-05	0.54416	0.000370612
MRPL16	2.39e-05	-0.284074	0.000370612
PLXNB1	2.4e-05	0.34873	0.000371882
FITM2	2.41e-05	0.554377	0.000372588
SLC6A6	2.41e-05	0.554771	0.000372588
WDR7	2.41e-05	-0.31943	0.000372588
PDIA4	2.44e-05	-0.245367	0.000376942
CYP2R1	2.45e-05	0.256743	0.000377918
KIR3DL2	2.45e-05	-1.79704	0.000377918
C11orf20	2.47e-05	-1.37984	0.000380432
FRAT1	2.47e-05	0.269591	0.000380432
TMEM150A	2.48e-05	0.244337	0.000381686
FTSJD2	2.49e-05	0.188596	0.000382651
TMTC4	2.49e-05	0.358243	0.000382651
PDPK1	2.51e-05	0.271802	0.000385148
SCG5	2.51e-05	-1.1387	0.000385148
FBXW10	2.52e-05	-1.32932	0.000386394
RPL3	2.54e-05	-0.253487	0.00038917
TAP1	2.55e-05	-0.513385	0.000390411
ACADS	2.56e-05	-0.471722	0.000390776
IL1R2	2.56e-05	-1.28434	0.000390776
NDFIP2	2.56e-05	0.439249	0.000390776
TNFRSF18	2.56e-05	-0.801916	0.000390776
ABCC5	2.57e-05	0.34598	0.000391429
CAMK2N1	2.57e-05	0.355764	0.000391429
SEC14L2	2.57e-05	-0.426682	0.000391429
TMEM107	2.58e-05	-0.350391	0.000392661
CD101	2.59e-05	-0.484133	0.000393599
TFAP4	2.59e-05	0.238998	0.000393599
PIH1D1	2.61e-05	-0.234618	0.000396345
ADI1	2.63e-05	-0.218679	0.000399087
CCDC28B	2.65e-05	-0.403262	0.000401825
HEXA	2.66e-05	-0.287383	0.000403044
HLA.H	2.67e-05	-0.436327	0.000403963
KLHL31	2.67e-05	0.646742	0.000403963
UCHL3	2.68e-05	0.358753	0.000405177
PGM3	2.72e-05	-0.234068	0.000410922
FER1L6	2.74e-05	-1.78266	0.000413639
NCRNA00235	2.75e-05	0.718264	0.000414844
APOL4	2.76e-05	-0.675251	0.000415741
TIFA	2.76e-05	-0.294079	0.000415741
GPR25	2.77e-05	-0.966458	0.000416636
YKT6	2.77e-05	0.222376	0.000416636
NFAT5	2.79e-05	0.366252	0.000419337
TMEM45A	2.8e-05	-0.824264	0.000420533
RBM26	2.81e-05	0.256547	0.000421726
NINL	2.82e-05	1.02118	0.000422918
YAP1	2.83e-05	0.35089	0.000424108
RECQL4	2.84e-05	0.536265	0.000424986
TRIM24	2.84e-05	0.285533	0.000424986
ASAP1	2.85e-05	0.509179	0.000425861
KPNA3	2.85e-05	0.25669	0.000425861
SPTLC3	2.86e-05	-0.785328	0.000427045
RNF152	2.87e-05	-0.692792	0.000428227
RAB26	2.89e-05	-1.73448	0.000430585
SIAE	2.89e-05	-0.382287	0.000430585
C19orf51	2.9e-05	-1.08243	0.000431449
C8orf59	2.9e-05	0.400792	0.000431449
ZNF646	2.91e-05	0.246958	0.000432623
CYB5R2	2.92e-05	-0.56586	0.000433795
BACE2	2.93e-05	-0.411649	0.000434652
TSPAN1	2.93e-05	-0.793489	0.000434652
LOC100129034	2.95e-05	-0.285075	0.000437303
ADPGK	2.96e-05	-0.191543	0.000438153
POLR2A	2.96e-05	-0.305218	0.000438153
MAP2K1	2.97e-05	-0.202453	0.000439316
FKBP2	2.98e-05	-0.269591	0.000439845
PALM3	2.98e-05	1.23639	0.000439845
PRTN3	2.98e-05	-2.04943	0.000439845
KLF2	2.99e-05	-0.59351	0.000440687
LRFN3	2.99e-05	-0.287433	0.000440687
HTATIP2	3.01e-05	0.258656	0.000442999
MYLIP	3.01e-05	0.289748	0.000442999
MINK1	3.02e-05	-0.24925	0.000444152
CDX2	3.05e-05	0.368604	0.000448243
HM13	3.06e-05	0.292565	0.00044907
SLC15A1	3.06e-05	1.47364	0.00044907
PLAUR	3.07e-05	-0.439912	0.000450216
CD3G	3.08e-05	-0.79471	0.000451038
EPHA4	3.08e-05	-0.911809	0.000451038
PNMA2	3.09e-05	-1.19604	0.00045218
FAM46C	3.1e-05	-0.714288	0.00045332
FMOD	3.11e-05	-0.698404	0.000454458
TTC17	3.13e-05	0.26769	0.000457056
EIF3E	3.14e-05	0.344351	0.00045819
C14orf72	3.15e-05	-0.795883	0.000459323
FBXL18	3.16e-05	0.354537	0.000460454
GNA14	3.18e-05	-0.61645	0.00046304
CHRM1	3.19e-05	-1.12315	0.000464166
AMBRA1	3.2e-05	0.196397	0.000465292
RPAIN	3.21e-05	-0.253451	0.000466415
SLC9A2	3.23e-05	-0.683074	0.00046899
NAT10	3.25e-05	0.250182	0.00047156
LOC100128640	3.26e-05	0.506698	0.000472677
ACTR3C	3.27e-05	0.544601	0.000473125
NRBP2	3.27e-05	0.57228	0.000473125
SETDB2	3.27e-05	0.326599	0.000473125
MBD2	3.28e-05	-0.196113	0.000474237
TLL2	3.29e-05	-1.22771	0.000475348
MAP3K5	3.3e-05	-0.333251	0.000476458
ZMYND12	3.31e-05	-0.689032	0.000477566
CLDN1	3.34e-05	0.619523	0.000480543
NSUN5	3.34e-05	0.241316	0.000480543
SNX30	3.34e-05	0.278973	0.000480543
WDR41	3.34e-05	-0.222116	0.000480543
ANXA9	3.36e-05	0.618093	0.000483082
RNF160	3.38e-05	0.264967	0.000485618
SLC41A2	3.4e-05	-0.420925	0.00048815
CBR3	3.43e-05	-0.599519	0.000491426
CLDN7	3.43e-05	-0.302382	0.000491426
MAF1	3.43e-05	0.296372	0.000491426
CDRT1	3.44e-05	-1.16393	0.000492515
C20orf26	3.45e-05	-0.920873	0.000493602
GPR3	3.46e-05	-0.562632	0.000494344
MGC23270	3.46e-05	0.62197	0.000494344
AKAP8L	3.49e-05	0.228626	0.000497592
ALS2CR8	3.49e-05	0.31975	0.000497592
NLRX1	3.49e-05	-0.267976	0.000497592
PSMB8	3.5e-05	-0.303702	0.000498671
MAPKAP1	3.51e-05	0.152659	0.000499749
LRRCC1	3.52e-05	0.348943	0.000500132
NCR3	3.52e-05	-0.916981	0.000500132
SARNP	3.52e-05	-0.236701	0.000500132
RNF139	3.53e-05	0.278491	0.000500514
SSR3	3.53e-05	-0.199322	0.000500514
VMO1	3.53e-05	-0.837414	0.000500514
MBD1	3.56e-05	-0.202766	0.000504419
C14orf166	3.58e-05	-0.220534	0.000506903
ATP8B1	3.6e-05	-0.348373	0.000509033
ZMAT3	3.6e-05	-0.476829	0.000509033
KCTD7	3.63e-05	0.385958	0.000512922
MCL1	3.64e-05	-0.288667	0.000513981
LENG9	3.65e-05	-0.297524	0.000514332
PDK1	3.65e-05	-0.375577	0.000514332
PLA2G2A	3.65e-05	-1.60143	0.000514332
AMN1	3.66e-05	-0.330787	0.000515387
USP31	3.68e-05	0.228488	0.000517848
C13orf1	3.69e-05	0.317447	0.0005189
ABHD5	3.7e-05	-0.22326	0.000519594
KCNMB3	3.7e-05	0.523483	0.000519594
IL12RB1	3.72e-05	-0.729926	0.000521689
TUBA1B	3.72e-05	-0.24971	0.000521689
SETD1A	3.73e-05	0.208337	0.000522735
RCOR1	3.74e-05	-0.257959	0.000523779
POM121	3.75e-05	0.243503	0.000524821
MGC87042	3.77e-05	-0.429331	0.000526902
SFRS15	3.77e-05	0.182132	0.000526902
C8orf4	3.78e-05	-0.662361	0.00052794
CHKA	3.79e-05	0.352295	0.000528934
JSRP1	3.8e-05	-1.84673	0.000528934
RBPMS	3.8e-05	-0.41672	0.000528934
TANC2	3.8e-05	-0.69431	0.000528934
XPNPEP1	3.8e-05	-0.223967	0.000528934
E2F4	3.83e-05	0.179531	0.000532749
CDYL	3.84e-05	0.177881	0.000533417
FOXK2	3.84e-05	0.201941	0.000533417
S100A6	3.86e-05	-0.450133	0.000535833
CACNA1D	3.87e-05	0.489623	0.000536858
ZNF24	3.89e-05	-0.245767	0.000539268
UBE2C	3.9e-05	0.375527	0.000540289
ANKS1A	3.94e-05	0.213192	0.000544728
FOXO3	3.94e-05	0.297748	0.000544728
RPIA	3.94e-05	0.283006	0.000544728
C17orf44	3.95e-05	-0.439587	0.000545743
C17orf101	3.97e-05	-0.24295	0.000547769
XBP1	3.97e-05	-0.408601	0.000547769
MUC2	3.98e-05	-1.97548	0.00054878
SLC2A4RG	4e-05	0.393041	0.000551168
CD5	4.01e-05	-0.792722	0.000551805
LIG3	4.01e-05	0.238129	0.000551805
CHP	4.02e-05	-0.281725	0.000552811
DAD1	4.08e-05	-0.22653	0.000560686
LHFPL2	4.09e-05	-0.300589	0.000561684
FXN	4.1e-05	-0.251257	0.000562681
LUC7L3	4.11e-05	0.249912	0.000563677
SPAG1	4.12e-05	0.599445	0.000564671
NUDCD3	4.13e-05	0.241876	0.000565664
ZMYM2	4.15e-05	0.329178	0.000568024
C3orf54	4.16e-05	-0.424696	0.000569014
C7orf27	4.2e-05	0.249457	0.000573721
GM2A	4.2e-05	-0.315532	0.000573721
ENO2	4.21e-05	-0.582168	0.000574322
TATDN2	4.21e-05	0.171906	0.000574322
FBXL6	4.22e-05	0.471931	0.000574922
PTCRA	4.22e-05	-1.00818	0.000574922
INPPL1	4.23e-05	0.176148	0.00057514
PSKH1	4.23e-05	0.22096	0.00057514
WDSUB1	4.23e-05	0.246639	0.00057514
RHBDF1	4.24e-05	0.324493	0.000576118
C1orf103	4.25e-05	0.317389	0.000577095
HLA.DPA1	4.29e-05	-0.887861	0.000582141
RNF43	4.3e-05	0.396654	0.000583113
SCGB2A1	4.31e-05	-1.46337	0.000584083
HUS1	4.33e-05	0.240135	0.000586407
CRAMP1L	4.36e-05	0.239624	0.00059008
GPC2	4.43e-05	0.596127	0.000599159
TSPAN14	4.44e-05	-0.197858	0.000600116
VILL	4.48e-05	-0.574435	0.000605124
MANBA	4.49e-05	-0.253009	0.000606076
RELL1	4.5e-05	-0.425168	0.000607027
C16orf87	4.51e-05	0.251864	0.000607976
LRRC2	4.53e-05	0.661418	0.000610272
GZMM	4.56e-05	-1.0112	0.000613508
PEX1	4.56e-05	0.265623	0.000613508
ANKRD43	4.58e-05	0.64407	0.000615393
GNPNAT1	4.58e-05	-0.293622	0.000615393
SHF	4.6e-05	-0.909874	0.000617676
KDELR1	4.61e-05	-0.222328	0.000618614
FKBP9	4.63e-05	0.281168	0.000620486
MT1X	4.63e-05	-0.589193	0.000620486
ZNF438	4.67e-05	-0.23829	0.000625439
EREG	4.68e-05	0.893909	0.000626369
DGKZ	4.69e-05	0.259892	0.000627299
SLC7A8	4.7e-05	0.629492	0.000628227
GRHPR	4.71e-05	-0.21751	0.000629154
THEMIS	4.72e-05	-0.801245	0.00063008
TFF1	4.73e-05	-2.20038	0.000631005
SORD	4.74e-05	-0.300777	0.000631928
USP40	4.76e-05	0.234728	0.000634183
FAM64A	4.78e-05	-0.393738	0.000636022
IYD	4.78e-05	0.513657	0.000636022
TULP4	4.83e-05	0.264384	0.000642259
ETHE1	4.85e-05	-0.335657	0.000644501
OXA1L	4.86e-05	-0.218693	0.000645412
PDLIM5	4.87e-05	-0.219435	0.000645904
RGL2	4.87e-05	0.324283	0.000645904
ARFGAP1	4.91e-05	0.297166	0.000650369
RASSF6	4.91e-05	-0.43847	0.000650369
INTS1	4.94e-05	0.261592	0.000653921
ALDH16A1	5.06e-05	-0.281188	0.000668943
FASLG	5.06e-05	-0.994704	0.000668943
CTSE	5.08e-05	-2.52939	0.000670723
PLK3	5.08e-05	-0.361185	0.000670723
KIAA0564	5.11e-05	0.347142	0.000674251
RHEB	5.13e-05	0.236655	0.000676455
PAFAH1B1	5.14e-05	-0.201885	0.000677339
AGPAT4	5.17e-05	-0.664693	0.000680418
C6orf122	5.17e-05	-0.47063	0.000680418
COG3	5.18e-05	0.291961	0.000681298
ZNF498	5.19e-05	0.217635	0.000682176
NTF3	5.2e-05	-0.884867	0.000682616
TGS1	5.2e-05	0.294447	0.000682616
OBFC2A	5.21e-05	0.350451	0.000683492
ETV4	5.26e-05	0.408537	0.000689611
CEP63	5.29e-05	0.179285	0.000692659
RILPL2	5.29e-05	-0.337232	0.000692659
FRMPD2	5.35e-05	-3.25761	0.000700069
ZC3H18	5.36e-05	0.18021	0.000700931
ERLEC1	5.37e-05	-0.189936	0.000701792
VIT	5.38e-05	-1.35002	0.000702651
TOPBP1	5.41e-05	0.21529	0.00070612
BLOC1S3	5.42e-05	0.188748	0.000706976
TRIM21	5.44e-05	-0.285169	0.000709134
ABCF1	5.5e-05	0.175831	0.000716501
KIAA0391	5.52e-05	-0.222423	0.000718195
UBE2W	5.52e-05	0.270278	0.000718195
TTC38	5.56e-05	-0.338835	0.000722941
SKAP2	5.6e-05	0.322718	0.000727221
TPP2	5.6e-05	0.240161	0.000727221
CD3E	5.61e-05	-0.742374	0.000728059
C7orf28B	5.62e-05	0.365364	0.000728436
ITM2A	5.62e-05	-0.94942	0.000728436
C6orf138	5.65e-05	-1.77858	0.000731862
NAGK	5.67e-05	-0.241429	0.00073399
LY6G6D	5.74e-05	1.00532	0.000742583
COX15	5.75e-05	-0.167548	0.000742941
ZNF680	5.75e-05	0.293816	0.000742941
UTP14A	5.79e-05	0.311544	0.000747638
CCRN4L	5.86e-05	-0.350454	0.000754778
DOK2	5.86e-05	-0.691712	0.000754778
S1PR2	5.86e-05	-0.356639	0.000754778
TRMT2B	5.86e-05	0.299259	0.000754778
ANO2	5.88e-05	-0.677823	0.000756879
CHN2	5.9e-05	0.850111	0.000758978
TOX3	5.91e-05	0.472405	0.000759788
HLA.DPB1	5.92e-05	-0.848561	0.000760122
LNX2	5.92e-05	0.433098	0.000760122
TAZ	5.94e-05	0.273373	0.000762213
CCDC127	5.97e-05	-0.194444	0.000765107
TUBGCP3	5.97e-05	0.280511	0.000765107
S100A13	6.01e-05	-0.460051	0.000769752
PDLIM1	6.03e-05	-0.187798	0.000771352
UBN1	6.03e-05	0.188409	0.000771352
SLC39A4	6.05e-05	0.746522	0.000773428
SLFN11	6.06e-05	-0.655461	0.000774224
MTFMT	6.12e-05	-0.214853	0.000780918
SH3BGRL3	6.12e-05	-0.352861	0.000780918
SAMM50	6.13e-05	-0.213741	0.000781708
USP35	6.14e-05	0.341286	0.000782497
ABI3	6.16e-05	-0.47122	0.000784559
TNNC2	6.22e-05	1.02688	0.00079171
BCL2L14	6.24e-05	-0.355727	0.000792781
HMG20B	6.24e-05	-0.259534	0.000792781
VPS18	6.24e-05	-0.27028	0.000792781
SGMS1	6.27e-05	-0.33153	0.0007961
SLC5A6	6.32e-05	0.434286	0.000801953
RAB33A	6.34e-05	-0.572533	0.000803993
PRPF40B	6.4e-05	0.352672	0.000811101
UCP2	6.41e-05	-0.511038	0.000811867
FCHSD1	6.42e-05	0.343026	0.000812132
TXN2	6.42e-05	-0.223441	0.000812132
TMEM93	6.46e-05	-0.289104	0.000816689
C8orf45	6.51e-05	0.676888	0.000821998
SLC12A2	6.51e-05	-0.369379	0.000821998
ACBD5	6.53e-05	-0.270663	0.000824016
ING2	6.54e-05	-0.242242	0.000824771
BBS4	6.55e-05	-0.272285	0.000825019
LOC153328	6.55e-05	-1.42645	0.000825019
GLIPR2	6.56e-05	-0.467868	0.000825772
CXorf23	6.58e-05	0.300861	0.000827782
DHX36	6.6e-05	0.177399	0.000829789
LRG1	6.63e-05	-0.514652	0.000832541
SLC26A1	6.63e-05	0.39744	0.000832541
WDR35	6.65e-05	0.360082	0.000834542
C14orf184	6.66e-05	-0.983204	0.000835287
FNTB	6.7e-05	-0.221134	0.000839791
DYM	6.73e-05	-0.241503	0.000843036
PGS1	6.77e-05	0.226221	0.00084753
PDDC1	6.78e-05	0.246123	0.000848264
SAT2	6.79e-05	-0.339128	0.000848481
TCN2	6.79e-05	-0.445972	0.000848481
EGR3	6.82e-05	-1.06364	0.000849645
FER1L4	6.82e-05	0.99604	0.000849645
LEMD3	6.82e-05	0.195893	0.000849645
PTGFRN	6.81e-05	-0.230981	0.000849645
RRM2	6.82e-05	-0.33332	0.000849645
ATP9B	6.86e-05	-0.295389	0.00085411
PNRC2	6.93e-05	0.212958	0.000862302
TFCP2L1	6.96e-05	0.492363	0.00086551
CLCN5	6.97e-05	0.390705	0.000866229
ACAP1	7.04e-05	-0.842338	0.0008744
UROD	7.09e-05	-0.204739	0.000880077
C10orf95	7.1e-05	-0.460173	0.000880786
HLA.DRB6	7.12e-05	-0.830072	0.000882201
RPRD1A	7.12e-05	-0.270957	0.000882201
LEPREL2	7.13e-05	-0.57241	0.000882907
TMEM68	7.2e-05	0.357875	0.000891038
WDR77	7.21e-05	0.316318	0.000891738
NMI	7.24e-05	-0.273608	0.000894909
ENY2	7.29e-05	0.306943	0.000900547
MED25	7.32e-05	0.194094	0.00090371
GIGYF1	7.41e-05	0.325525	0.000914271
ATXN10	7.43e-05	-0.188424	0.000916188
IL2RB	7.44e-05	-0.746778	0.000916871
C6orf1	7.5e-05	0.301349	0.00092371
USP6NL	7.53e-05	0.281788	0.000926849
TOM1L2	7.57e-05	-0.26217	0.000931214
FOS	7.63e-05	-0.696469	0.000938033
MUTED	7.64e-05	0.216416	0.0009387
GNAI2	7.66e-05	-0.309853	0.000940595
MEI1	7.67e-05	-0.689891	0.00094126
IL18R1	7.68e-05	-0.6137	0.000941924
EDF1	7.72e-05	-0.20008	0.000946265
LPCAT4	7.73e-05	-0.343897	0.000946925
KIAA1324	7.8e-05	-0.825089	0.00095493
TRIM39	7.83e-05	0.175423	0.000957461
TUFT1	7.83e-05	0.267971	0.000957461
PTK6	7.84e-05	0.389344	0.000958113
NFKB2	7.85e-05	-0.292456	0.000958765
IL2RA	7.87e-05	-0.753947	0.000960636
VAV2	7.92e-05	0.31784	0.000966165
EVI2A	7.94e-05	-0.68914	0.000968029
DAPK1	8.04e-05	-0.892215	0.000979639
MCAT	8.05e-05	-0.255214	0.000979695
NRF1	8.05e-05	0.129758	0.000979695
MTFR1	8.08e-05	0.293851	0.000982764
TLCD1	8.09e-05	0.547294	0.000982815
YWHAE	8.09e-05	-0.245348	0.000982815
SIRPG	8.15e-05	-0.825325	0.000989519
OVCA2	8.16e-05	-0.308187	0.000990148
TSG101	8.23e-05	0.178418	0.000998052
LOC100134229	8.24e-05	0.381902	0.000998674
SLC15A3	8.28e-05	-0.542902	0.00100293
C7orf41	8.29e-05	0.385832	0.00100355
NPIP	8.35e-05	0.340139	0.00101022
TCEA1	8.38e-05	0.316599	0.00101325
C8orf55	8.4e-05	0.349302	0.00101507
FUBP3	8.41e-05	0.13895	0.00101508
ZNF608	8.41e-05	0.358112	0.00101508
ZNF815	8.43e-05	0.398171	0.0010169
PTPRCAP	8.47e-05	-0.804715	0.00102053
SRR	8.47e-05	-0.298792	0.00102053
MCEE	8.5e-05	-0.248298	0.00102294
MGC16275	8.5e-05	-0.359495	0.00102294
PIGN	8.52e-05	-0.238986	0.00102475
AQP3	8.54e-05	-1.73207	0.00102595
MYL12A	8.54e-05	-0.273288	0.00102595
AKAP5	8.55e-05	-0.630685	0.00102595
UBB	8.55e-05	-0.228636	0.00102595
BAX	8.57e-05	-0.256149	0.00102775
BREA2	8.6e-05	0.495243	0.00103075
RYK	8.62e-05	0.166224	0.00103254
TMEM30A	8.63e-05	-0.193304	0.00103313
RBBP8	8.64e-05	-0.300529	0.00103373
NCR1	8.66e-05	-1.66117	0.00103491
REEP3	8.66e-05	-0.255134	0.00103491
ZNF862	8.72e-05	0.398599	0.00104148
C6orf123	8.75e-05	0.80643	0.00104445
IL27RA	8.77e-05	-0.415079	0.00104563
SFT2D3	8.77e-05	0.225621	0.00104563
JRKL	8.83e-05	0.310914	0.00105217
DDIT4	8.86e-05	-0.480395	0.00105513
DGAT2	8.87e-05	0.391085	0.00105571
RPP40	8.94e-05	0.30216	0.00106343
TPSG1	9.03e-05	-1.63355	0.00107289
ZNF672	9.03e-05	-0.198904	0.00107289
POP1	9.05e-05	0.365993	0.00107464
FAM83F	9.09e-05	-0.334841	0.00107877
GBP4	9.15e-05	-1.03209	0.00108526
EFHC1	9.23e-05	0.342853	0.00109412
DNAH2	9.27e-05	-1.09115	0.00109822
PPP1R2	9.32e-05	0.236804	0.00110351
CABLES2	9.35e-05	0.39332	0.00110515
SCXB	9.34e-05	0.800367	0.00110515
TEX9	9.35e-05	-0.458161	0.00110515
ALAS1	9.51e-05	-0.244185	0.00112266
GZMH	9.52e-05	-1.07314	0.00112266
KITLG	9.51e-05	-0.435613	0.00112266
ZNF141	9.52e-05	0.383589	0.00112266
SCML2	9.54e-05	0.615071	0.00112437
TRAPPC1	9.57e-05	-0.221597	0.00112726
KIAA0892	9.58e-05	0.184325	0.00112779
ZNF830	9.59e-05	0.222795	0.00112832
ARSB	9.66e-05	-0.398849	0.00113526
S100A16	9.66e-05	-0.502636	0.00113526
PPFIA1	9.68e-05	0.157941	0.00113696
SOCS1	9.72e-05	-0.51983	0.001141
MT1A	9.73e-05	-1.11704	0.00114152
SCD5	9.74e-05	-0.600304	0.00114204
HSDL1	9.75e-05	0.23331	0.00114256
NFKB1	9.76e-05	-0.1939	0.00114308
STX3	9.77e-05	0.301293	0.0011436
RBAK	9.79e-05	0.219294	0.00114529
C20orf117	9.82e-05	0.43592	0.00114749
NUCB1	9.82e-05	-0.224926	0.00114749
MLXIPL	9.89e-05	0.68157	0.00115501
MGC72080	9.93e-05	0.479993	0.00115837
RILP	9.93e-05	-0.387838	0.00115837
HEATR3	9.95e-05	0.213973	0.00116004
L3MBTL2	9.96e-05	-0.170262	0.00116055
TMUB2	9.97e-05	0.191927	0.00116106
FAM167B	9.98e-05	-0.359544	0.00116156
SRC	0.000100068	0.241658	0.00116402
AK3L1	0.000100147	0.544091	0.00116428
CEBPB	0.00010051	0.280861	0.0011652
MTCH1	0.000100318	0.142805	0.0011652
SATB2	0.000100504	0.449403	0.0011652
ZNF673	0.000100404	0.30506	0.0011652
ZNF81	0.000100366	0.296058	0.0011652
SRL	0.000100739	-0.856029	0.0011672
NLK	0.000100935	0.222779	0.00116881
CDK18	0.000101509	0.335794	0.00117433
MYO1C	0.000101526	-0.284937	0.00117433
ARNTL2	0.000102451	-0.457042	0.00118419
CEP250	0.000102494	0.326094	0.00118419
CD200	0.000102734	-0.658062	0.0011859
MKNK2	0.000102758	-0.213708	0.0011859
C5orf39	0.000103748	-0.591703	0.00119666
LYPLA1	0.000104123	0.400248	0.00120031
SRCIN1	0.000104231	0.695109	0.00120088
SLC35A1	0.000105094	-0.330856	0.00121014
MGC12916	0.000105694	-0.774479	0.00121637
NPAS1	0.000106722	-0.774348	0.00122751
LOC158572	0.000106942	0.491444	0.00122935
KIF1C	0.000107889	-0.256155	0.00123955
SLC12A9	0.000108606	0.291855	0.00124709
KIR3DL1	0.000108813	-2.82908	0.00124876
CASP7	0.000108899	-0.317049	0.00124905
AGR3	0.000109207	-0.874088	0.00125189
ALDH1L1	0.000109999	-1.26656	0.00126026
IHH	0.000110594	0.496376	0.00126637
CLECL1	0.000110767	-0.913304	0.00126765
APLF	0.000110995	0.429933	0.00126884
IFNG	0.000110976	-1.22275	0.00126884
C21orf57	0.000111086	-0.334121	0.00126917
MAML2	0.000111271	0.373938	0.00127058
ZNF107	0.000111477	0.278866	0.00127223
IL9R	0.00011187	-0.874469	0.00127529
KIAA0182	0.000111841	0.305377	0.00127529
SNAI3	0.000112309	-0.624743	0.00127959
ARPP19	0.00011256	-0.196682	0.00128043
GRID2IP	0.00011251	0.477129	0.00128043
TIMP1	0.00011257	-0.418704	0.00128043
WDR55	0.000113427	-0.192103	0.00128946
RABGGTA	0.000114027	-0.199688	0.00129557
CTLA4	0.000114854	-0.695024	0.00130424
GATAD1	0.000115527	0.262786	0.00131116
MRPL35	0.000115601	-0.166762	0.00131127
LOC100133985	0.000115857	0.591742	0.00131345
GNA15	0.000116307	-0.59478	0.00131782
MIA2	0.000116453	-0.949434	0.00131875
RNF144B	0.000117586	-0.678555	0.00133085
C18orf21	0.000117773	-0.230534	0.00133223
KDM6B	0.000118037	-0.252468	0.00133448
ZNF280B	0.000118663	0.490331	0.00134082
FBXO6	0.000119125	-0.463657	0.0013453
CCDC55	0.00011945	0.210105	0.00134823
RPA1	0.00012017	-0.206778	0.00135487
UST	0.000120119	-1.01556	0.00135487
SLC2A12	0.000120914	0.836077	0.00136251
BCL2A1	0.000121276	-0.68531	0.00136583
CD8A	0.00012173	-0.901075	0.0013702
S100B	0.000123685	-0.714463	0.00139144
HDLBP	0.00012401	-0.164909	0.00139433
NPFFR1	0.000124164	0.763602	0.0013953
SEC16A	0.000124712	-0.214826	0.00140069
SDF2L1	0.000125347	-0.280745	0.00140705
TTC14	0.000125859	0.32064	0.00141203
IGFBP2	0.000127361	-0.701485	0.0014281
WLS	0.000127836	0.280682	0.00143264
SEC63	0.000127924	0.164374	0.00143285
HOXA4	0.000128136	0.696035	0.00143366
PTPN7	0.000128097	-0.981154	0.00143366
RAB19	0.000129148	-0.362666	0.00144419
ALDH5A1	0.000129293	0.304316	0.00144503
C16orf46	0.000130373	-0.275749	0.00145608
DCI	0.000130424	-0.270637	0.00145608
IGFL2	0.000131438	-1.72591	0.00146581
TUBB2C	0.000131407	-0.25354	0.00146581
CAND1	0.000131578	-0.162122	0.00146657
EPB41L3	0.00013204	-0.830739	0.00147092
MRPS35	0.000132324	-0.263159	0.00147329
C10orf25	0.000132668	-0.405037	0.00147472
NCF1	0.000132546	-0.764448	0.00147472
ZFAND1	0.000132612	0.360193	0.00147472
PHACTR2	0.000132871	0.24258	0.00147618
CBX1	0.000133181	0.202315	0.00147882
TRIM32	0.000133736	-0.168436	0.00148418
C16orf52	0.000134144	0.201238	0.0014879
TNIP1	0.0001343	-0.202351	0.00148883
LOC90784	0.000135498	-0.34391	0.0015013
GPR56	0.000136065	0.27526	0.00150677
MAPK6	0.000136294	-0.257803	0.00150849
GLS	0.000136428	0.288095	0.00150916
MKLN1	0.000136693	0.162896	0.00151128
NFATC1	0.000136938	-0.695138	0.00151317
CLCN6	0.000137262	0.24361	0.00151594
COIL	0.000138889	0.214242	0.00153226
TPX2	0.000138837	0.335609	0.00153226
HOXA10	0.000139444	0.398183	0.00153755
RARRES3	0.000139738	-1.08557	0.00153997
DOM3Z	0.000140224	0.284006	0.00154449
GABRE	0.000140695	0.692011	0.00154885
C7orf23	0.000141309	0.293834	0.00155478
FTSJ2	0.000141844	0.175847	0.00155733
PM20D2	0.000141757	0.373626	0.00155733
RASSF5	0.000141731	-0.556264	0.00155733
RNASE6	0.000141786	-0.407829	0.00155733
CD44	0.000142327	-0.261739	0.00156179
GMFG	0.00014241	-0.51122	0.00156187
USP12	0.000142669	0.409264	0.00156387
C3orf70	0.000143065	-0.539881	0.00156738
MAFF	0.000143427	-0.317238	0.00157051
BARX2	0.00014361	-0.859356	0.00157167
ITPKA	0.000144037	-0.529432	0.00157551
MFNG	0.000144178	-0.532725	0.00157621
ZNF674	0.000145075	0.265703	0.00158517
DGKE	0.000145214	0.258091	0.00158585
PLA2G2C	0.00014536	-3.75649	0.0015866
ELP2P	0.000145535	-0.374777	0.00158766
PSTPIP1	0.00014576	-0.708674	0.00158927
THRB	0.000146369	0.739257	0.00159506
SRGN	0.000147346	-0.606515	0.00160486
APOBEC3H	0.000147591	-0.806054	0.00160668
FZD6	0.000148766	0.294425	0.00161775
GRAP2	0.000148691	-0.640846	0.00161775
MRPL15	0.000148896	0.290136	0.00161831
CCDC134	0.000149532	-0.319993	0.00162334
NRAS	0.000149596	0.217905	0.00162334
TEAD3	0.000149596	0.193761	0.00162334
IL22RA1	0.000150021	0.368227	0.00162709
GOLM1	0.000150548	-0.372828	0.00163182
VPS13B	0.000150616	0.300744	0.00163182
ACSS1	0.000150982	0.478567	0.00163492
SYTL3	0.000151888	-0.417267	0.00164386
CMTM8	0.000152593	0.248017	0.00165062
KIAA1267	0.000152851	0.17145	0.00165255
CHCHD10	0.000153674	-0.364033	0.00166057
GSK3B	0.000153899	0.141773	0.00166212
C1QC	0.000154006	-0.691968	0.00166241
SEMA5A	0.000154942	0.532935	0.00167163
RAET1L	0.000155029	-0.885565	0.00167169
RAMP1	0.000155779	-1.01424	0.0016789
FAM82B	0.000156025	0.234143	0.00168067
CIITA	0.000156476	-1.06468	0.00168376
WAS	0.000156407	-0.627643	0.00168376
ABCA12	0.000156562	-2.09318	0.0016838
SLC16A7	0.000156782	-1.35008	0.00168528
ZNF322A	0.000156974	0.189481	0.00168646
BCL11B	0.000157433	0.292433	0.00168786
CDRT4	0.000157359	-0.396368	0.00168786
TMED4	0.000157429	0.201797	0.00168786
TP53I3	0.000157392	-0.298605	0.00168786
UAP1	0.000157856	-0.240689	0.00169151
C11orf90	0.000158422	-1.07192	0.00169669
OGT	0.000158738	0.381869	0.00169919
MIA3	0.00015984	-0.350981	0.0017101
ARSH	0.000161747	-0.988462	0.0017296
PAAF1	0.000162053	0.259614	0.00173197
SBF2	0.000162187	0.194151	0.0017325
RAB11FIP4	0.000162274	0.289672	0.00173253
PIBF1	0.000162491	0.331414	0.00173394
JUP	0.000162893	0.242128	0.00173733
PLTP	0.000163024	0.636933	0.00173782
TRIM72	0.00016315	-2.15733	0.00173826
ISY1	0.000163507	0.153161	0.00174116
BANK1	0.000163646	-0.885571	0.00174174
ATP10D	0.000164137	-0.361952	0.00174606
CCNDBP1	0.000165137	-0.243751	0.00175579
LOC652276	0.000165439	0.333585	0.00175809
CNKSR1	0.000166266	0.297133	0.00176596
LOC441208	0.000166609	0.366832	0.00176869
WARS	0.000166975	-0.784782	0.00177166
HOOK3	0.000167728	0.38424	0.00177873
ELOVL6	0.000167882	-0.335864	0.00177944
TRIAP1	0.000168566	-0.23002	0.00178577
MED4	0.000169812	0.32743	0.00179712
METAP2	0.00016979	-0.170697	0.00179712
ZMYND17	0.000171036	-0.319988	0.00180914
TCF7	0.000171489	0.36604	0.001813
KCNK1	0.000172062	-0.476717	0.00181812
SERPINB5	0.000172186	-0.846588	0.00181849
UTP6	0.000172643	0.174831	0.00182145
ZNF439	0.000172609	0.58712	0.00182145
AIM1	0.000172826	-0.308065	0.00182216
PQLC1	0.000172888	-0.282297	0.00182216
RPS6KA6	0.000173224	0.731897	0.00182476
FSCN1	0.000174391	-0.831433	0.00183611
CACNG4	0.000174825	1.7676	0.00183729
CITED1	0.000174774	-0.996649	0.00183729
PHF8	0.000174861	0.265552	0.00183729
SLC35A2	0.0001748	0.224319	0.00183729
ATP6AP1	0.000175265	0.185213	0.0018406
HLA.A	0.000175728	-0.370295	0.00184451
LAMP2	0.000176101	0.278211	0.00184749
LAP3	0.00017625	-0.295232	0.00184811
RAB35	0.000176931	-0.135112	0.00185407
TNS3	0.000176999	0.303134	0.00185407
PPP4R1	0.000177293	-0.306356	0.0018562
C1QB	0.000178183	-0.746818	0.00186456
DNAJC6	0.000178728	0.570187	0.00186932
FAM128B	0.000179935	-0.248434	0.00188098
ANO9	0.000180102	0.463365	0.00188177
SBDS	0.00018064	0.226761	0.00188618
SQSTM1	0.000180708	0.262974	0.00188618
SP3	0.000180876	0.169796	0.00188697
KLRB1	0.000181144	-0.733589	0.00188803
RHOF	0.000181161	-0.653203	0.00188803
ATOH1	0.000181618	-1.55389	0.00189183
PSMD8	0.000181818	-0.173352	0.00189295
CDIPT	0.000183404	0.185599	0.0019085
HGS	0.000183519	0.186828	0.00190873
LILRB3	0.00018386	-0.685356	0.00191037
TATDN3	0.000183863	-0.254934	0.00191037
NKD2	0.000184363	0.696394	0.0019146
RPN2	0.000184582	0.251215	0.0019159
SHROOM2	0.000184787	0.53204	0.00191706
B3GALT5	0.000184972	-1.16338	0.00191801
NHLRC3	0.000185129	0.412065	0.00191867
BFSP2	0.000185458	-1.05443	0.00192111
CIRH1A	0.000185823	0.184434	0.0019234
SALL4	0.000185905	0.840672	0.0019234
SCAMP5	0.00018596	0.805352	0.0019234
FBXL3	0.000186577	0.26191	0.00192805
SEC22B	0.000186598	-0.162956	0.00192805
TMED2	0.000186829	-0.182344	0.00192947
KLHL22	0.000187483	-0.248794	0.00193525
HNRNPA0	0.000187729	-0.146739	0.00193682
PIGX	0.000189376	0.212528	0.00195283
DNAJC22	0.000189844	-0.302717	0.00195667
TSPAN13	0.000190667	-0.405119	0.00196417
SEMA6B	0.000191822	-0.522708	0.00197507
UBE2Q2	0.000192023	-0.260308	0.00197615
TRIM38	0.000192607	-0.214007	0.00198117
BCAP31	0.000193554	0.24078	0.00198991
ARHGAP22	0.000194613	-0.732557	0.0019988
[truncated: 18,025 more rows]

## Sheet: LUAD
Differential expression of genes in GATA4 lost versus GATA4 not lost TCGA samples
Gene	pval	log2FC	FDR
CHMP7	5.36e-42	-0.186676	1.1e-37
BIN3	7.06e-39	-0.214384	4.83e-35
MCPH1	5.2e-39	-0.209938	4.83e-35
TRIM35	3.89e-37	-0.172943	2e-33
MTMR9	1.75e-36	-0.195415	7.19e-33
TNKS	1.34e-34	-0.213242	4.59e-31
NEIL2	1.94e-34	-0.246051	5.69e-31
KIAA1967	2.26e-33	-0.183845	5.8e-30
INTS10	3.62e-32	-0.211145	8.26e-29
R3HCC1	5.53e-32	-0.179684	1.14e-28
CCDC25	6.13e-32	-0.174592	1.14e-28
INTS9	1.87e-31	-0.174488	3.2e-28
FDFT1	9.53e-31	-0.273397	1.51e-27
TMEM66	2.47e-30	-0.186465	3.62e-27
XPO7	5.66e-30	-0.171482	7.75e-27
EPB49	3.4e-29	-0.293823	4.36e-26
RPL23AP53	2.04e-28	-0.213113	2.46e-25
ERICH1	1.88e-26	-0.193405	2.14e-23
ENTPD4	2.98e-26	-0.199133	3.22e-23
C8orf58	7.3e-26	-0.178487	7.49e-23
LEPROTL1	1.07e-25	-0.16083	1.05e-22
CLN8	1.6e-25	-0.215264	1.49e-22
ASAH1	1.97e-24	-0.236207	1.76e-21
REEP4	2.83e-24	-0.175615	2.42e-21
DCTN6	1.59e-23	-0.181552	1.31e-20
BNIP3L	2.2e-23	-0.179877	1.67e-20
FAM160B2	2.16e-23	-0.198885	1.67e-20
PTK2B	7.54e-22	-0.208326	5.53e-19
TNFRSF10B	8.04e-22	-0.219299	5.69e-19
PPP2R2A	1e-21	-0.196874	6.84e-19
KCTD9	1.77e-21	-0.187795	1.17e-18
ARHGEF10	2.45e-21	-0.228156	1.57e-18
CNOT7	3.33e-21	-0.170225	2.07e-18
FBXO16	3.68e-21	-0.277451	2.22e-18
MSRA	1.3e-19	-0.216776	7.63e-17
LONRF1	4.07e-19	-0.197977	2.32e-16
NUDT18	7.81e-19	-0.192401	4.33e-16
SGK223	8.1e-19	-0.214935	4.38e-16
VPS37A	1.52e-18	-0.228977	8e-16
WRN	1.57e-18	-0.178015	8.06e-16
ZDHHC2	2.87e-18	-0.241824	1.44e-15
FAM167A	4.76e-18	-0.457519	2.33e-15
FBXO25	5.43e-18	-0.193242	2.59e-15
PPP3CC	6.65e-18	-0.145872	3.1e-15
UBXN8	8.08e-18	-0.203175	3.69e-15
MTUS1	1.26e-17	-0.249518	5.62e-15
C8orf41	6.83e-17	-0.140034	2.98e-14
PPP2CB	7.76e-17	-0.152022	3.32e-14
TNFRSF10A	2.44e-16	-0.21267	1.02e-13
PSD3	5.85e-16	-0.204403	2.4e-13
SORBS3	1.56e-15	-0.164094	6.28e-13
POLR3D	4.25e-15	-0.140869	1.68e-12
SH2D4A	4.68e-15	-0.215343	1.81e-12
PPP1R3B	6.89e-15	-0.248666	2.62e-12
KIF13B	1.32e-14	-0.239612	4.93e-12
ATP6V1B2	2.56e-14	-0.136215	9.39e-12
HMBOX1	8.72e-14	-0.161882	3.14e-11
FAM86B1	1.42e-13	-0.342729	5.03e-11
ZNF596	1.49e-13	-0.222047	5.18e-11
FLJ10661	1.64e-13	-0.246567	5.61e-11
SLC25A37	3.28e-13	-0.217306	1.1e-10
ZNF395	6.76e-13	-0.138972	2.24e-10
GNRH1	7.75e-13	-0.25198	2.53e-10
GTF2E2	8.57e-13	-0.138718	2.75e-10
RHOBTB2	8.83e-13	-0.292784	2.79e-10
EPHX2	1.4e-12	-0.246508	4.36e-10
FZD3	2.31e-12	-0.226239	7.08e-10
FUT10	3.83e-12	-0.15749	1.16e-09
PNMA2	4.7e-12	-0.295794	1.4e-09
C8orf42	5.16e-12	-0.195171	1.51e-09
AGPAT5	5.76e-12	-0.181171	1.67e-09
DOCK5	9.57e-12	-0.251499	2.69e-09
TNFRSF10C	9.49e-12	-0.237836	2.69e-09
ERI1	9.89e-12	-0.166026	2.74e-09
PDLIM2	1.02e-11	-0.155766	2.79e-09
RAI2	1.04e-11	-0.199741	2.81e-09
ADAM28	2.07e-11	-0.315785	5.52e-09
MFHAS1	3.04e-11	-0.173416	8e-09
DPYSL2	6.4e-11	-0.178091	1.66e-08
CLDN23	9.59e-11	-0.222957	2.46e-08
MAK16	1.19e-10	-0.130584	3.02e-08
PCM1	2.09e-10	-0.187738	5.23e-08
FOXF1	2.18e-10	-0.218318	5.39e-08
RAMP3	2.41e-10	-0.210474	5.89e-08
EFHA2	2.49e-10	-0.191733	6.01e-08
FAM167B	3.29e-10	-0.153464	7.85e-08
FAM86B2	3.52e-10	-0.447553	8.31e-08
SH2D3C	3.84e-10	-0.160016	8.96e-08
C8orf79	3.98e-10	-0.289859	9.18e-08
IL33	4.36e-10	-0.344451	9.95e-08
CLEC14A	4.83e-10	-0.173719	1.09e-07
COL6A6	5.64e-10	-0.338166	1.25e-07
SELP	5.61e-10	-0.228533	1.25e-07
DNASE1L3	1.07e-09	-0.400171	2.31e-07
ELP3	1.07e-09	-0.146611	2.31e-07
NAT1	1.14e-09	-0.184934	2.44e-07
EXTL3	1.32e-09	-0.135423	2.79e-07
USHBP1	1.87e-09	-0.241402	3.92e-07
DARC	2.16e-09	-0.302195	4.48e-07
LDB2	5.36e-09	-0.166848	1.1e-06
KANK3	6.19e-09	-0.216613	1.26e-06
ABCA8	7.24e-09	-0.346256	1.45e-06
COX4I2	7.29e-09	-0.249639	1.45e-06
RBPMS	7.33e-09	-0.180822	1.45e-06
ADAMTS8	1e-08	-0.362178	1.96e-06
ABCA9	1.19e-08	-0.225992	2.3e-06
CCL14	1.2e-08	-0.281849	2.3e-06
INMT	1.27e-08	-0.312707	2.41e-06
CLEC1A	1.4e-08	-0.185598	2.64e-06
CYYR1	1.53e-08	-0.147763	2.86e-06
ARHGEF15	1.57e-08	-0.18054	2.9e-06
AGBL1	1.61e-08	-0.486557	2.95e-06
CSGALNACT1	1.7e-08	-0.201851	3.09e-06
CCL16	1.87e-08	-0.388461	3.37e-06
ABI3BP	1.95e-08	-0.222718	3.48e-06
RNF122	2.21e-08	-0.129607	3.91e-06
FAM162B	2.49e-08	-0.221765	4.37e-06
FMO2	2.85e-08	-0.225333	4.96e-06
ADH1B	3e-08	-0.344831	5.18e-06
AMAC1L2	3.33e-08	-0.286722	5.7e-06
HSPA12B	3.54e-08	-0.186481	6.01e-06
LOC349196	4.14e-08	-0.251448	6.97e-06
CASP12	4.83e-08	-0.341552	8.06e-06
EMCN	5.35e-08	-0.214129	8.86e-06
S1PR1	5.84e-08	-0.163734	9.59e-06
CHRM1	8.05e-08	-0.6164	1.31e-05
CDH5	8.13e-08	-0.157798	1.31e-05
FLJ14107	8.22e-08	-0.251551	1.32e-05
GRK5	8.61e-08	-0.178189	1.37e-05
FIGF	9.37e-08	-0.39314	1.47e-05
MTMR9L	9.39e-08	-0.17561	1.47e-05
SOX18	1.17e-07	-0.152741	1.82e-05
ABCA10	1.25e-07	-0.261121	1.93e-05
DUSP4	1.35e-07	-0.345506	2.07e-05
ASPA	1.44e-07	-0.276045	2.19e-05
C8orf48	1.48e-07	-0.202741	2.23e-05
NMUR1	1.86e-07	-0.214455	2.79e-05
HIGD1B	1.96e-07	-0.229974	2.92e-05
DLC1	2.16e-07	-0.203495	3.19e-05
MFAP4	2.35e-07	-0.223616	3.45e-05
LOC339524	2.38e-07	-0.180398	3.47e-05
PECAM1	2.79e-07	-0.113129	4.03e-05
FAM13C	2.81e-07	-0.176026	4.03e-05
TCF21	2.97e-07	-0.303985	4.23e-05
RSPO1	3.27e-07	-0.283928	4.63e-05
TUSC3	3.33e-07	-0.223383	4.68e-05
TMEM17	3.82e-07	-0.139336	5.34e-05
TNFRSF10D	4.6e-07	-0.169848	6.38e-05
TNFSF14	4.79e-07	-0.253642	6.6e-05
ADCY4	5.18e-07	-0.161523	7.04e-05
GCOM1	5.18e-07	-0.247168	7.04e-05
CLEC3B	5.41e-07	-0.38806	7.31e-05
AGTR2	5.8e-07	-0.491721	7.78e-05
CETP	5.98e-07	-0.203099	7.97e-05
AGER	6.19e-07	-0.5062	8.2e-05
FCN3	6.68e-07	-0.340451	8.79e-05
GPR146	8.96e-07	-0.133799	0.000115697
MBD1	8.85e-07	-0.0672692	0.000115697
SPOCK2	8.91e-07	-0.237647	0.000115697
GIMAP8	9.35e-07	-0.155839	0.000119978
MMRN1	9.51e-07	-0.22012	0.000121273
PTGDS	9.62e-07	-0.220151	0.000121297
SNRK	9.63e-07	-0.0738179	0.000121297
KBTBD11	1.02e-06	-0.192533	0.000127693
RBP5	1.07e-06	-0.1808	0.00013314
SLIT3	1.08e-06	-0.218462	0.000133575
GJA4	1.11e-06	-0.145409	0.000136464
CNTN3	1.14e-06	-0.269292	0.000139318
PINX1	1.15e-06	-0.171312	0.000139708
MBOAT4	1.17e-06	-0.230066	0.000141302
ROBO4	1.18e-06	-0.159385	0.000141676
UPK3B	1.29e-06	-0.463619	0.000153983
C15orf34	1.35e-06	-0.162085	0.000160213
CCDC48	1.39e-06	-0.186683	0.000164012
NPDC1	1.62e-06	-0.175598	0.000190058
PKHD1L1	1.68e-06	-0.261072	0.000195978
AVPR2	1.72e-06	-0.310077	0.00019951
ODF3B	1.77e-06	-0.163502	0.000204157
GDF10	1.78e-06	-0.352162	0.000204163
XKR6	1.9e-06	-0.249829	0.000216716
GRIA1	1.99e-06	-0.411825	0.000225728
GRRP1	2.04e-06	-0.170876	0.000227626
MYOM2	2.04e-06	-0.201308	0.000227626
RPL13AP17	2.04e-06	-0.516755	0.000227626
TDH	2.18e-06	-0.458362	0.000241933
S1PR4	2.38e-06	-0.141638	0.000262708
TBX2	2.45e-06	-0.175162	0.000268989
LAMC3	2.47e-06	-0.204539	0.000269742
LRRN3	2.51e-06	-0.278689	0.00027266
DET1	2.63e-06	-0.0879655	0.000281232
GSTM5	2.63e-06	-0.21489	0.000281232
LCNL1	2.63e-06	-0.33365	0.000281232
CREB3L1	2.68e-06	-0.251871	0.000285094
DUOX1	2.74e-06	-0.267439	0.000289974
CC2D2B	2.77e-06	-0.150749	0.000291645
SCN4B	2.81e-06	-0.20895	0.000294348
C17orf97	2.89e-06	-0.176766	0.000301191
TNFRSF1B	3.04e-06	-0.120488	0.000315223
AIRE	3.07e-06	-0.353845	0.000316735
LILRA4	3.2e-06	-0.236549	0.000328496
VWA5A	3.22e-06	-0.124764	0.000328905
C20orf160	3.4e-06	-0.2149	0.000343869
LMO4	3.4e-06	-0.133076	0.000343869
TNFSF13	3.46e-06	-0.110196	0.000348222
THSD1	3.55e-06	-0.150388	0.000355537
PTPRB	3.78e-06	-0.163299	0.000376734
SLC7A2	3.84e-06	-0.355766	0.000380865
CYP2C9	3.87e-06	-0.655302	0.000381995
ANGPTL7	3.97e-06	-0.450233	0.000389991
FOXK2	4.1e-06	0.0737041	0.000400843
ABTB2	4.21e-06	0.16768	0.000409647
VIP	4.33e-06	-0.292235	0.000419336
TGM2	4.61e-06	-0.143839	0.000444356
ZBTB32	4.74e-06	-0.166532	0.000454752
C13orf36	4.84e-06	-0.511882	0.000462186
GPR55	4.87e-06	-0.153172	0.000462898
ARHGAP25	5.08e-06	-0.120537	0.000480634
CXorf36	5.26e-06	-0.128783	0.000495381
MMRN2	5.34e-06	-0.118721	0.000500619
MICAL1	5.42e-06	-0.113778	0.000505809
C13orf15	5.5e-06	-0.132307	0.000510952
PDGFRL	6.23e-06	-0.165749	0.000576163
CD22	6.28e-06	-0.221139	0.000576518
RPS27L	6.29e-06	-0.110526	0.000576518
RASSF1	6.38e-06	-0.0704747	0.000582168
VPS13C	6.75e-06	-0.0868183	0.000613205
SOX17	6.93e-06	-0.180873	0.000626783
KCNK3	7.06e-06	-0.419357	0.000635741
NPFF	7.15e-06	-0.17612	0.000638246
SHANK3	7.14e-06	-0.109504	0.000638246
FHL5	7.48e-06	-0.215117	0.000664813
CDS2	7.7e-06	-0.0773602	0.000675593
EGFL6	7.7e-06	-0.146167	0.000675593
TBX4	7.65e-06	-0.182328	0.000675593
CD34	7.93e-06	-0.111254	0.000692812
CATSPERB	8.38e-06	-0.372465	0.000727681
MUC5B	8.4e-06	-0.419334	0.000727681
BTG2	9.1e-06	-0.172774	0.000781724
SFTPD	9.08e-06	-0.319207	0.000781724
TMEM176B	9.34e-06	-0.158812	0.000798998
A2M	9.58e-06	-0.1504	0.000816129
PITPNA	9.94e-06	-0.0503631	0.000843298
GYPC	1e-05	-0.119569	0.000844897
DPEP2	1.05e-05	-0.17127	0.000883506
CASS4	1.07e-05	-0.154135	0.000893015
METTL7A	1.07e-05	-0.138252	0.000893015
ITIH5	1.16e-05	-0.280161	0.000964209
CCT8	1.18e-05	0.0838747	0.000976878
SRP68	1.2e-05	0.0602805	0.000989446
POLR2D	1.22e-05	0.0851786	0.00100191
PCDH17	1.23e-05	-0.135017	0.0010061
MGST2	1.33e-05	-0.0843998	0.00108358
PCDH15	1.34e-05	-0.396986	0.00108741
CYGB	1.39e-05	-0.115043	0.00112355
CLDN5	1.4e-05	-0.209901	0.00112719
EDNRB	1.46e-05	-0.204058	0.00117091
RTKN2	1.48e-05	-0.266697	0.00118233
RXFP1	1.55e-05	-0.292647	0.00123345
FLJ37543	1.59e-05	-0.247538	0.0012604
BTNL9	1.63e-05	-0.331093	0.00128714
HMSD	1.65e-05	-0.311232	0.00129794
LIME1	1.67e-05	-0.159068	0.00130865
KLHL33	1.71e-05	-0.251378	0.00132985
MLKL	1.71e-05	-0.0989055	0.00132985
C1orf220	1.76e-05	-0.147095	0.00135844
GTSF1L	1.76e-05	-0.234512	0.00135844
FAM66A	1.79e-05	-0.244559	0.00136113
PEAR1	1.79e-05	-0.174688	0.00136113
TBC1D20	1.78e-05	-0.0532189	0.00136113
ZZEF1	1.78e-05	-0.0738522	0.00136113
GRAP	1.85e-05	-0.121772	0.00140156
KLF2	1.9e-05	-0.2051	0.00143415
GUCY1A2	1.92e-05	-0.160006	0.00144394
GSR	1.95e-05	-0.181781	0.00146115
NECAB1	1.97e-05	-0.213522	0.00147077
LOXHD1	2.01e-05	-0.214472	0.00149519
GPIHBP1	2.04e-05	-0.377134	0.00151203
C19orf21	2.05e-05	-0.16924	0.00151398
GVIN1	2.07e-05	-0.162342	0.00152327
GIMAP1	2.08e-05	-0.130147	0.00152516
GPR44	2.1e-05	-0.229887	0.00153434
SEMA3B	2.11e-05	-0.229383	0.00153619
CDH23	2.13e-05	-0.187707	0.00153624
FAM174B	2.14e-05	-0.1412	0.00153624
LTF	2.14e-05	-0.411008	0.00153624
SLC6A13	2.14e-05	-0.413336	0.00153624
TSPAN18	2.15e-05	-0.138394	0.00153804
AADAC	2.17e-05	-0.562113	0.00154695
KLRB1	2.21e-05	-0.16353	0.00157002
KIAA0040	2.24e-05	-0.0787656	0.00158584
MAST3	2.29e-05	-0.0814216	0.00161567
B9D2	2.33e-05	-0.0938485	0.00163267
C20orf194	2.33e-05	-0.0940037	0.00163267
AES	2.35e-05	-0.0677434	0.00164108
X4.Sep	2.38e-05	-0.109083	0.0016508
TRAK1	2.38e-05	-0.0854719	0.0016508
C1orf163	2.4e-05	0.0967409	0.00165907
ZNF366	2.41e-05	-0.154854	0.00166039
CCR6	2.55e-05	-0.148516	0.00175097
OSBPL7	2.63e-05	-0.126365	0.00179988
EIF3H	2.66e-05	0.0978935	0.00181437
CARD8	2.67e-05	-0.0750877	0.00181516
FGF17	2.68e-05	-0.279257	0.00181594
EXOC3L	2.71e-05	-0.117545	0.00183023
C9orf130	2.75e-05	-0.126446	0.00185116
USP25	2.79e-05	0.0820085	0.00187194
MTMR10	2.9e-05	-0.0780995	0.00193941
ATP2A3	3.04e-05	-0.227654	0.00202644
CA4	3.07e-05	-0.413579	0.00203981
CLDND2	3.15e-05	-0.203735	0.00208622
FHL1	3.18e-05	-0.207496	0.00209931
TBX5	3.32e-05	-0.135193	0.00218471
MED30	3.34e-05	0.112223	0.00219085
GIMAP7	3.41e-05	-0.137968	0.00222256
VWF	3.4e-05	-0.144639	0.00222256
ID1	3.47e-05	-0.202872	0.00225451
GJC2	3.54e-05	-0.194647	0.00228553
TNFRSF14	3.54e-05	-0.112764	0.00228553
LPPR4	3.61e-05	-0.193042	0.00232341
FCRL4	3.8e-05	-0.27869	0.00243686
ZDHHC3	3.81e-05	-0.0833912	0.00243686
TBC1D17	3.83e-05	-0.0636129	0.00244204
CXXC1	3.9e-05	-0.0827385	0.00247898
SOX7	4.04e-05	-0.174331	0.00256004
ACAP1	4.14e-05	-0.148567	0.00261533
SFTPC	4.16e-05	-0.477784	0.00261991
ACVRL1	4.24e-05	-0.111061	0.00266027
NCRNA00092	4.25e-05	-0.20825	0.00266027
TRABD	4.32e-05	-0.0742656	0.00269586
AOC3	4.39e-05	-0.146906	0.00269854
CCDC102B	4.37e-05	-0.105909	0.00269854
CYBA	4.38e-05	-0.109337	0.00269854
ITGAX	4.39e-05	-0.146439	0.00269854
SYT15	4.35e-05	-0.259364	0.00269854
LOC91450	4.44e-05	-0.161543	0.00272112
FLT3	4.54e-05	-0.165533	0.00277413
P2RX1	4.57e-05	-0.165959	0.00278417
ADAMTSL3	4.62e-05	-0.198509	0.0027915
C17orf91	4.63e-05	-0.107223	0.0027915
FKBP11	4.62e-05	-0.123646	0.0027915
NCR3	4.64e-05	-0.196284	0.0027915
NHLRC1	4.65e-05	0.125383	0.0027915
AQP10	4.69e-05	-0.367912	0.00279914
SH3BGRL	4.68e-05	-0.0768812	0.00279914
LCE1E	4.74e-05	-0.900812	0.00282078
MZF1	4.78e-05	-0.107262	0.00283636
RGS9	4.81e-05	-0.179904	0.00284594
STAP1	4.9e-05	-0.186884	0.00289086
COL29A1	4.92e-05	-0.232573	0.00289434
EPS8L3	5.03e-05	-0.717739	0.0029506
LPL	5.06e-05	-0.282032	0.00295974
CD19	5.11e-05	-0.231536	0.00297205
PLCG2	5.11e-05	-0.103524	0.00297205
NOL11	5.27e-05	0.0719916	0.00305645
DCC	5.43e-05	-0.25817	0.00314037
SNX1	5.48e-05	-0.0571797	0.00316039
CECR1	5.66e-05	-0.117389	0.0032517
CTSG	5.67e-05	-0.273103	0.0032517
C5orf56	5.7e-05	-0.104755	0.0032598
FGD5	5.76e-05	-0.110046	0.00328496
GLO1	5.8e-05	0.0883163	0.00329861
FLJ40852	5.85e-05	-0.131058	0.00331786
IL1RAP	5.93e-05	0.151195	0.00335396
TMEM176A	6.12e-05	-0.181338	0.00345191
TBC1D10C	6.24e-05	-0.148832	0.00350996
C8orf4	6.32e-05	-0.189013	0.00354524
C20orf202	6.37e-05	-0.167335	0.00355387
WDFY4	6.37e-05	-0.178058	0.00355387
AASS	6.49e-05	-0.184358	0.00361101
CYP4F12	6.64e-05	-0.361312	0.00367019
MUSTN1	6.65e-05	-0.147468	0.00367019
STX1A	6.63e-05	-0.172166	0.00367019
CD37	6.78e-05	-0.131992	0.00373191
PHYHIP	6.84e-05	-0.200157	0.00375487
NRIP2	6.87e-05	-0.0905407	0.00376128
CBFA2T3	6.98e-05	-0.207771	0.00380668
NKX3.1	6.99e-05	-0.178449	0.00380668
BMPER	7.17e-05	-0.392683	0.00388106
CLDN10	7.2e-05	-0.301094	0.00388106
LMOD3	7.24e-05	-0.122651	0.00388106
NOVA2	7.24e-05	-0.120789	0.00388106
SEMA3G	7.24e-05	-0.150188	0.00388106
TSPAN1	7.24e-05	-0.232006	0.00388106
C21orf45	7.32e-05	0.112174	0.00391372
ERMAP	7.39e-05	-0.0787962	0.00393068
MAP4K1	7.38e-05	-0.13414	0.00393068
IMPAD1	7.53e-05	0.0949697	0.0039845
LY6G5C	7.52e-05	-0.099855	0.0039845
PDE3B	7.55e-05	-0.1604	0.00398481
LOC284276	7.61e-05	-0.251926	0.00400618
BTG1	7.8e-05	-0.0935535	0.0040957
X1.Sep	7.95e-05	-0.140753	0.00416381
SMTNL2	8.08e-05	-0.211372	0.00422113
FCER2	8.12e-05	-0.407479	0.00423126
C7	8.16e-05	-0.258103	0.00424134
CCDC68	8.27e-05	-0.144605	0.00428159
IL16	8.29e-05	-0.119778	0.00428159
NMBR	8.3e-05	-0.294522	0.00428159
CTSB	8.34e-05	-0.106554	0.00429144
EPAS1	8.39e-05	-0.102458	0.00430638
MYCT1	8.42e-05	-0.12032	0.004311
RASAL3	8.45e-05	-0.130792	0.0043156
HS3ST2	8.49e-05	-0.29663	0.00432527
ANKRD35	8.53e-05	-0.162336	0.00433489
C6orf192	8.57e-05	-0.0944101	0.00434446
PTCRA	8.71e-05	-0.194766	0.00440456
RHOJ	8.84e-05	-0.108685	0.00445931
VAMP1	8.89e-05	-0.114716	0.00447354
ABCA6	8.94e-05	-0.16441	0.00448678
CHIT1	8.96e-05	-0.336301	0.00448678
SNX22	9.11e-05	-0.101516	0.00455079
PRPSAP1	9.18e-05	0.0644173	0.00457463
SERINC4	9.27e-05	-0.160345	0.00460829
PRX	9.31e-05	-0.160539	0.00461699
DNAH1	9.51e-05	-0.170672	0.0046935
HCN4	9.5e-05	-0.383968	0.0046935
TECPR1	9.57e-05	-0.0831539	0.00470543
UNC45B	9.58e-05	-0.193814	0.00470543
NBEAL2	9.64e-05	-0.113715	0.0047236
MINK1	9.74e-05	-0.0601599	0.00476124
PDE4C	9.82e-05	-0.215233	0.00478894
PTPRM	0.000104388	-0.119344	0.00507865
HN1L	0.000105305	0.0801748	0.0050991
IFNGR2	0.000105231	0.0935116	0.0050991
CD79B	0.00010614	-0.195024	0.0051154
DKK2	0.000105908	-0.16097	0.0051154
MYBPC3	0.000108204	-0.206106	0.00520266
C9orf9	0.000109611	-0.141299	0.00523354
HSD17B4	0.000109493	-0.071822	0.00523354
WRNIP1	0.000109522	0.0598362	0.00523354
CBX7	0.000110525	-0.10024	0.00526494
KIAA1274	0.000111775	-0.10983	0.00531216
C15orf27	0.000113749	-0.123184	0.00539349
CACNA1C	0.000114046	-0.134457	0.00539511
FXYD1	0.000114866	-0.198764	0.00540299
NEIL1	0.000115002	-0.129736	0.00540299
PSMD12	0.00011451	0.0678995	0.00540299
ARC	0.000115842	-0.269239	0.00543003
FA2H	0.000118202	-0.217438	0.00552803
ZMYND15	0.000120125	-0.125515	0.0056052
PRCD	0.000121608	-0.124525	0.00566153
PKNOX2	0.000122972	-0.195493	0.00571208
C2orf29	0.000124251	0.0732783	0.00575846
C6orf217	0.000125142	-0.222853	0.00578373
CLEC4M	0.00012705	-0.49584	0.00578373
CYP2C19	0.000126929	-0.543454	0.00578373
DUOXA1	0.000126469	-0.201645	0.00578373
GKN2	0.000126934	-0.712366	0.00578373
STK3	0.00012626	0.0733302	0.00578373
TBC1D2B	0.000126171	-0.0692846	0.00578373
ZBTB4	0.000125695	-0.0658062	0.00578373
LOC728264	0.00013147	-0.156472	0.00596677
RAMP2	0.000131652	-0.13705	0.00596677
SNRNP70	0.000134488	-0.06502	0.00608188
TREML1	0.000136239	-0.170693	0.00614752
WDR7	0.000137272	-0.0632801	0.00618055
MFSD10	0.000140456	-0.0830529	0.00629629
RGAG4	0.000140258	-0.14463	0.00629629
FAM124B	0.000142904	-0.12249	0.00639207
CAPN10	0.000145536	-0.0811509	0.00647709
EVL	0.000145751	-0.0845808	0.00647709
GPSM2	0.000145381	0.118386	0.00647709
F10	0.000147312	-0.263446	0.00653232
ACE	0.000151439	-0.117636	0.00668548
ATP1B2	0.000151414	-0.169623	0.00668548
SPACA4	0.000151743	-0.169252	0.00668548
HYAL2	0.000153429	-0.0572032	0.00674529
CTSE	0.000155116	-0.320132	0.00680489
SUMO3	0.000156656	0.0912469	0.00685779
AGAP11	0.000160245	-0.198642	0.00699327
CRHBP	0.000160432	-0.199392	0.00699327
C9orf156	0.000168541	-0.0534962	0.00733118
ARHGAP26	0.000170007	-0.137764	0.00737931
CLEC17A	0.000170744	-0.233579	0.00739475
SLCO1C1	0.000171083	-0.177711	0.00739475
CHRNA2	0.000171924	-0.595745	0.00739994
NAT6	0.000171641	-0.0774024	0.00739994
CD52	0.00017305	-0.151877	0.00743282
TAX1BP1	0.000177067	0.0810425	0.00758948
MPL	0.000178853	-0.103307	0.00763416
SNORA84	0.000178508	#NUM!	0.00763416
CD40LG	0.000179515	-0.156413	0.00764652
SYTL1	0.000181529	-0.118876	0.0077163
ZNF580	0.000184412	-0.0780756	0.00782265
LOC283663	0.000186378	-0.199025	0.00788975
LGI4	0.000190953	-0.116288	0.00806678
GLUL	0.000194342	-0.0790698	0.00819309
LOC100130872	0.000196833	-0.159243	0.0082811
VNN1	0.000198621	-0.416576	0.00833924
BCL11B	0.00020007	-0.1361	0.00838293
IFNAR2	0.000201334	0.0918733	0.00841871
CALML4	0.000202849	-0.097339	0.00846482
C20orf132	0.000207974	-0.119427	0.00864991
TBXAS1	0.000208127	-0.112401	0.00864991
AMAC1L3	0.000212109	-0.218797	0.0087976
AGR2	0.000215204	-0.20388	0.00887219
CALCRL	0.000214527	-0.128006	0.00887219
PPP2R3A	0.000215013	0.121313	0.00887219
ENO1	0.000216427	0.0755417	0.00890474
DYX1C1	0.000217469	-0.101784	0.00892971
ARFIP2	0.00022204	-0.0594399	0.00906303
C20orf29	0.000221547	-0.055467	0.00906303
RS1	0.000221912	-0.378021	0.00906303
C14orf73	0.000225016	-0.228331	0.00916628
HVCN1	0.000225883	-0.0963386	0.00918337
ZNF133	0.000229484	-0.0726471	0.00931134
ADRA1A	0.000232994	-0.491366	0.00941654
NOTCH4	0.000232892	-0.105963	0.00941654
FIGNL1	0.00023742	0.118488	0.00957656
FLJ10038	0.000240562	-0.0778715	0.00968427
CHKB.CPT1B	0.000243843	-0.126576	0.00978936
MS4A1	0.000244126	-0.242702	0.00978936
LOC100270804	0.000245368	-0.129202	0.00981998
C14orf184	0.000248227	-0.286866	0.00991508
PKD2L1	0.000250172	-0.300367	0.00997336
C1QTNF7	0.000252532	-0.186372	0.0100345
CLU	0.000253173	-0.249383	0.0100345
FLT3LG	0.000253118	-0.0970837	0.0100345
KHSRP	0.000256268	0.0603851	0.0101182
RCC1	0.00025578	0.108131	0.0101182
FOXS1	0.000257683	-0.129894	0.0101324
GFOD2	0.000257139	-0.0673813	0.0101324
IFT172	0.00025811	-0.0948594	0.0101324
SMAD6	0.000259131	-0.11958	0.0101531
JAM2	0.00026514	-0.120612	0.0103687
C9orf125	0.000266661	-0.260812	0.0103886
DNAJC1	0.000266365	-0.0667771	0.0103886
DUSP26	0.000267207	-0.221937	0.0103902
CXCR5	0.000271032	-0.202346	0.0104999
LOC283314	0.000271051	-0.120796	0.0104999
CD6	0.000271681	-0.128038	0.0105045
LOC284233	0.000272955	-0.271258	0.0105339
NCKAP5	0.000273891	-0.274286	0.0105502
LIMS2	0.000276565	-0.122642	0.0106333
DNASE2B	0.000277975	-0.275083	0.0106496
XPO5	0.000278028	0.0925521	0.0106496
SDCBP2	0.000280974	-0.246332	0.0107424
PLAC9	0.000282809	-0.153791	0.0107925
SESN1	0.000285135	-0.0967048	0.0108611
MYF6	0.000290525	-0.329829	0.0110459
MCF2L	0.000292022	-0.202504	0.0110823
PPAT	0.000296915	0.105161	0.0112472
ZNF878	0.000303914	0.206884	0.0114911
BAG1	0.000305209	-0.103591	0.0115188
DCAF13	0.000306311	0.0969809	0.0115232
PTPRCAP	0.000306446	-0.149339	0.0115232
PSMD11	0.000307554	0.0818529	0.0115437
FLI1	0.000308814	-0.10145	0.0115698
LPA	0.000310491	-0.601788	0.0115786
STIP1	0.000310739	0.0708072	0.0115786
TRIM63	0.000310116	-0.33878	0.0115786
TSPAN7	0.000311453	-0.25479	0.0115841
C3orf64	0.000315182	-0.0668489	0.0116385
KLK11	0.000313581	-0.298102	0.0116385
POLD2	0.000314088	0.0765564	0.0116385
PURB	0.000314837	0.0847223	0.0116385
FAM83E	0.000316192	-0.125229	0.0116548
ZBTB9	0.00031696	0.0660067	0.0116622
AKNA	0.000320318	-0.0808592	0.0117464
CD300LG	0.000320392	-0.522131	0.0117464
RPRM	0.000324247	-0.303509	0.0118665
PPP1R12C	0.000328929	-0.064962	0.0120164
BFSP2	0.000329729	-0.237997	0.0120243
GART	0.000331868	0.0810747	0.0120558
GFRA1	0.000332088	-0.303803	0.0120558
PAX5	0.000332354	-0.240078	0.0120558
RNASE4	0.00033451	-0.152352	0.0121126
ATP6V0D2	0.000336173	-0.219414	0.0121437
LOC158376	0.000336553	-0.0987534	0.0121437
KLHL6	0.000337795	-0.129848	0.0121671
C21orf70	0.000341955	0.0877332	0.0122785
TEK	0.000342082	-0.150712	0.0122785
EIF1AD	0.000343187	0.0485409	0.0122966
HSP90AB1	0.00034464	0.0736989	0.0123057
LYVE1	0.000344079	-0.166307	0.0123057
CHAF1B	0.000345376	0.117599	0.0123106
DHFRL1	0.000346534	-0.0676838	0.0123297
SGCA	0.000347113	-0.166047	0.0123297
FGF2	0.000348709	-0.195988	0.012365
IRF8	0.000349499	-0.119681	0.0123717
C18orf20	0.000351945	-0.641489	0.0124368
CUX2	0.000354536	-0.304757	0.0125068
FCRL3	0.000362188	-0.215687	0.0126896
GHR	0.000361469	-0.230222	0.0126896
PTPRN2	0.000361758	-0.255239	0.0126896
RICH2	0.000361208	-0.117103	0.0126896
ATP8B5P	0.000365965	-0.0891107	0.0128
DOCK6	0.000375042	-0.0624495	0.013073
TBC1D2	0.000375006	-0.127839	0.013073
ZAP70	0.000377212	-0.159305	0.0131263
MAL2	0.000379115	0.106722	0.0131626
ZYG11A	0.000379536	0.215708	0.0131626
ZNF879	0.000381059	0.131579	0.0131931
FGR	0.000387841	-0.122985	0.0134053
BANK1	0.000390213	-0.122677	0.0134445
GPS1	0.000390284	0.0594799	0.0134445
ANKAR	0.000393639	-0.0809465	0.0134922
PTGDR	0.000392685	-0.144435	0.0134922
WDR66	0.000393255	0.166709	0.0134922
C16orf88	0.000396228	0.0655646	0.0135561
MUTED	0.000396826	0.0682405	0.0135561
BAX	0.000400054	-0.0585188	0.0135721
FAM116B	0.000399029	-0.0978666	0.0135721
KCNH4	0.000399309	-0.252546	0.0135721
MGC27382	0.000398744	-0.336758	0.0135721
PDP1	0.000400599	0.101125	0.0135721
CSF2RB	0.000401993	-0.113442	0.0135745
LENG8	0.000401458	-0.111844	0.0135745
MOSC2	0.000404508	-0.11845	0.013637
RHOBTB3	0.000409217	0.124648	0.0137732
C21orf56	0.000411382	0.1136	0.0138234
PWP2	0.000412954	0.0665739	0.0138535
LY9	0.000413695	-0.136679	0.0138557
GMPS	0.000415665	0.0870333	0.0138991
IKZF1	0.000417606	-0.11209	0.0139413
KIAA1324	0.000419137	-0.22618	0.0139544
PTPN6	0.000419358	-0.060263	0.0139544
BTLA	0.000425406	-0.145332	0.0141327
ARHGAP30	0.000427107	-0.0994828	0.0141663
RHOB	0.000428032	-0.12944	0.0141741
NDRG1	0.000436684	0.144052	0.0144373
IFNE	0.000442243	-0.381741	0.0145976
C20orf118	0.000444358	-0.145024	0.0146369
OVOL1	0.000444859	0.165675	0.0146369
TRAF3IP3	0.000445892	-0.117781	0.0146474
PPP2R5D	0.000449475	0.0742622	0.0147415
UTP23	0.000451245	0.0837814	0.0147759
RP1L1	0.00045686	-0.332813	0.0149122
SPG7	0.000456258	-0.0644773	0.0149122
C20orf96	0.000459116	-0.0926793	0.0149621
C1orf21	0.000461643	-0.11592	0.0150206
ATP1B1	0.000472037	-0.139291	0.0153345
LSAMP	0.000480055	-0.1309	0.0155586
PBX1	0.000480453	-0.110796	0.0155586
MAPK14	0.000486306	0.0515385	0.0157234
SELO	0.000491401	-0.0803133	0.0158631
PMP22	0.000494038	-0.0918998	0.0159232
ELMO1	0.000496286	-0.159499	0.0159554
RASGRP2	0.00049659	-0.162388	0.0159554
ABCD2	0.000498415	-0.143205	0.015989
PIP5K1B	0.000499557	-0.192822	0.0160006
FAM129C	0.00050287	-0.260904	0.0160817
C3orf62	0.000503924	-0.079403	0.0160903
C6orf25	0.000505772	-0.230781	0.0161242
LRRC32	0.000509585	-0.100108	0.0162206
ERN2	0.00051153	-0.31687	0.0162573
CAPN9	0.000520107	-0.323365	0.0165044
TSPO	0.000521523	-0.0803108	0.0165237
C11orf21	0.0005257	-0.147635	0.0166048
HIBADH	0.000525224	0.0865416	0.0166048
LOC400931	0.000527663	-0.151398	0.0166412
FAM107A	0.000530153	-0.222755	0.0166941
CD247	0.000533421	-0.123319	0.0167713
LOC100133612	0.000535678	-0.144135	0.0168165
SSTR1	0.00053714	-0.369069	0.0168367
DACH1	0.000539431	-0.201568	0.0168656
SATB1	0.000539706	-0.114551	0.0168656
ITM2A	0.00054437	-0.116203	0.0169855
OTUD7A	0.000546646	-0.193823	0.0170306
C17orf82	0.000549422	-0.15132	0.0170653
THBD	0.000549099	-0.14525	0.0170653
FLT4	0.000550676	-0.110637	0.0170784
ARMC1	0.000554191	0.0901732	0.0171615
CST3	0.000557302	-0.114628	0.0172319
KLHL7	0.000558224	0.0768587	0.0172344
EID2B	0.000561608	-0.0955457	0.0173129
DCLRE1B	0.000572969	0.0614332	0.0176025
NUCB1	0.000573574	-0.0529347	0.0176025
PDE4D	0.000572737	-0.160639	0.0176025
RBM6	0.000574452	-0.064334	0.0176031
CCL23	0.000577759	-0.200601	0.017678
BRPF3	0.000579731	0.0839797	0.0176825
EDA2R	0.000580489	-0.176456	0.0176825
XPC	0.000579586	-0.0554435	0.0176825
RHOH	0.000583792	-0.124877	0.0177568
ARHGEF6	0.000590138	-0.0928141	0.0179071
SUMO2	0.000590478	0.0593783	0.0179071
CCL28	0.000591654	0.301595	0.0179113
DGKA	0.000593235	-0.0940198	0.0179113
FAM63A	0.000592999	-0.0800321	0.0179113
SUMO4	0.0006035	-0.140734	0.0181945
EPHB6	0.000611202	-0.360641	0.0183997
C3orf71	0.000613029	-0.0759519	0.0184007
CCL18	0.000612985	-0.253827	0.0184007
RBCK1	0.000622618	-0.0605804	0.0186613
LOC643837	0.000630047	0.0728	0.0188564
KIF19	0.000634763	-0.360073	0.0189699
VAMP2	0.000638991	-0.0648673	0.0190685
SLFN14	0.000642023	-0.176703	0.0191312
MTFR1	0.000644626	0.120903	0.0191328
RAD21	0.000643966	0.0928274	0.0191328
SKA2	0.000644874	0.0851271	0.0191328
ARSA	0.000649704	-0.0843017	0.0192277
MS4A2	0.00064999	-0.166121	0.0192277
PARS2	0.000650883	0.0625773	0.0192277
MRPS6	0.000657755	0.125136	0.0194028
ACYP2	0.00066057	-0.0777683	0.0194579
RAB37	0.000665842	-0.180044	0.0195851
CRB1	0.000667262	-0.424913	0.0195988
FLJ42289	0.000673211	-0.123356	0.0197453
CTDSP1	0.000676453	-0.0443455	0.0198121
KIF1C	0.000678709	-0.0639	0.0198498
NTRK3	0.00068188	-0.198627	0.0199142
HSF1	0.000692791	0.0695714	0.0201819
MRPS24	0.000693014	0.102091	0.0201819
TPSB2	0.000696201	-0.157636	0.020246
GRM4	0.000698799	-0.478876	0.0202928
MYO16	0.000710423	-0.368497	0.0205807
NAPB	0.000711719	-0.0762794	0.0205807
TOM1L2	0.000711324	-0.0687644	0.0205807
FCRL1	0.000719115	-0.227328	0.0207653
FAIM3	0.000727085	-0.140893	0.0209366
FMNL1	0.00072622	-0.0920668	0.0209366
CD101	0.000731267	-0.119518	0.0209981
HSPB2	0.000730513	-0.110149	0.0209981
GPR82	0.000750307	-0.131662	0.0215147
PDE5A	0.000761057	-0.1017	0.0217926
DOK3	0.000764577	-0.0869288	0.0218021
SMNDC1	0.000763092	0.047183	0.0218021
SRPK1	0.000764082	0.068489	0.0218021
CBX1	0.000774851	0.0709591	0.0220339
LOC651250	0.000774091	0.118408	0.0220339
ABCF1	0.000776863	0.0618853	0.0220605
LIN7B	0.000782096	-0.101356	0.0221785
CD5	0.000783415	-0.127607	0.0221837
MEIS1	0.000784441	-0.155686	0.0221837
C20orf200	0.000786369	-0.203536	0.0222076
ACAA1	0.00079877	-0.0612772	0.0225269
FTSJ2	0.000800631	0.0594963	0.0225484
ACP5	0.000807432	-0.109791	0.0227087
NUFIP1	0.000810917	0.0641982	0.0227756
ARHGAP9	0.000816617	-0.111305	0.0228661
NPR2	0.000817483	-0.0804426	0.0228661
RASGRP3	0.000815692	-0.0763947	0.0228661
FAM118A	0.000820593	-0.0912117	0.0229219
APOL1	0.000823031	-0.152299	0.0229254
SLC43A2	0.000824068	-0.0659198	0.0229254
ZSWIM7	0.000823153	-0.0698769	0.0229254
SOX21	0.000828291	-0.3093	0.0230117
POLI	0.000831541	-0.068652	0.0230708
PSMD2	0.000835444	0.071488	0.0231478
SPIN2B	0.000839372	-0.0703951	0.0232253
GPR35	0.000842972	-0.21074	0.023231
QPRT	0.000842049	0.179539	0.023231
SLC18A2	0.000841854	-0.226731	0.023231
GFRA2	0.000846854	-0.168522	0.0233066
ARRDC5	0.000848444	-0.126781	0.0233191
CNR2	0.000858313	-0.221874	0.0234518
LRRC34	0.000856424	-0.114784	0.0234518
MIA3	0.00085725	-0.0601569	0.0234518
PNKP	0.000855409	-0.0559398	0.0234518
RNF160	0.000858982	0.0582777	0.0234518
SFRS15	0.000869513	0.048025	0.0237078
TCL1A	0.000872691	-0.340846	0.0237629
GMFG	0.00087445	-0.105527	0.0237792
FAIM2	0.000879056	-0.369819	0.0238099
LOC339535	0.000877941	-0.272312	0.0238099
MAML3	0.000879018	-0.0829161	0.0238099
C17orf71	0.000890941	0.0506817	0.0241
PPP2R5E	0.000892588	0.0606008	0.0241128
ECSCR	0.000895302	-0.110753	0.0241543
SPN	0.000901675	-0.113059	0.0242943
TDRKH	0.000903199	0.0923274	0.0243035
SPAG7	0.000905026	-0.0588954	0.0243208
RORA	0.000923739	-0.0939265	0.0247912
TMEM190	0.000929106	-0.435712	0.0249027
LRRIQ4	0.000936012	-0.248657	0.0250334
SFRP5	0.000936419	-0.454432	0.0250334
ELAC1	0.000940675	-0.0557413	0.0250485
ELAVL1	0.000941572	0.0317798	0.0250485
SAP130	0.000941226	0.0498052	0.0250485
SARS	0.00094274	0.0488475	0.0250485
ZNF280D	0.000943087	-0.048441	0.0250485
PSMD3	0.000947024	0.0572359	0.0251206
AGR3	0.000952566	-0.192719	0.025235
FAM66E	0.000958175	-0.233293	0.0252857
KLK12	0.000955996	-0.602847	0.0252857
SPARCL1	0.000957085	-0.105614	0.0252857
P2RY14	0.000962299	-0.126577	0.0253457
WFDC1	0.000962916	-0.158144	0.0253457
CRB2	0.000965273	-0.21244	0.0253752
MIAT	0.000973847	-0.284067	0.0255026
SASH3	0.000971595	-0.102377	0.0255026
ZNF516	0.000972902	-0.0879914	0.0255026
ACADVL	0.000976997	-0.0753064	0.0255368
PPP1R12B	0.00097764	-0.106344	0.0255368
KIAA0125	0.000985531	-0.188691	0.0256776
ZNF623	0.00098486	0.0721225	0.0256776
LXN	0.000994353	-0.0948289	0.0258418
RABAC1	0.000993602	-0.0723295	0.0258418
MIF4GD	0.000998825	0.0632076	0.0259253
TYMS	0.0010006	0.159077	0.0259385
LGALS2	0.00101117	-0.244064	0.0261154
PCSK7	0.00101124	-0.0582178	0.0261154
PLCB2	0.00100898	-0.109059	0.0261154
BMP1	0.00102021	-0.102796	0.0262279
HYAL4	0.0010183	-0.339982	0.0262279
P2RX5	0.00101704	-0.144624	0.0262279
SLC25A32	0.00102071	0.0630628	0.0262279
ATL3	0.00102466	0.0746188	0.0262966
SPIB	0.00102627	-0.248809	0.0263051
PRKDC	0.00103622	0.0956378	0.026527
LTB	0.00104181	-0.139359	0.0266369
NRAP	0.00104792	-0.292097	0.0267597
KCNE3	0.00104951	-0.139414	0.0267672
SLC6A7	0.00105394	-0.167173	0.0268467
POU2AF1	0.00105744	-0.15167	0.0269024
APH1B	0.00106513	-0.0805271	0.0269644
C8orf51	0.00106455	0.129084	0.0269644
EGFR	0.00106463	0.250458	0.0269644
RCSD1	0.00106142	-0.12645	0.0269644
NLRC3	0.00106837	-0.113227	0.0270132
NFYA	0.00106987	0.100072	0.0270177
FTSJ3	0.0010736	0.060607	0.0270788
PLIN2	0.00108462	0.157107	0.0273232
FOXD3	0.001088	0.31517	0.0273746
CMTM5	0.00109397	-0.31054	0.0274911
BCHE	0.00109802	-0.183809	0.0275255
CYB5D2	0.00109675	-0.0728312	0.0275255
POLR3C	0.00110262	0.0588579	0.0276071
MOGAT2	0.00111063	-0.336835	0.0277737
FADD	0.00113674	0.0559405	0.0283922
NEO1	0.00114228	-0.0967543	0.028496
RRAS	0.00114726	-0.0825655	0.0285856
CYBASC3	0.00117172	-0.0440668	0.0290474
MTBP	0.00117209	0.113833	0.0290474
NPM2	0.00117288	-0.170778	0.0290474
NRADDP	0.00117067	-0.165368	0.0290474
TNFRSF13B	0.00116981	-0.207771	0.0290474
AVPI1	0.00117816	-0.13083	0.0291432
TTLL3	0.00121149	-0.107605	0.0299316
C14orf139	0.00121388	-0.107057	0.0299544
ERVFRDE1	0.00121829	-0.163477	0.0299554
LILRB5	0.001218	-0.161075	0.0299554
MARVELD2	0.00121603	0.0664211	0.0299554
C1RL	0.00122181	-0.0617079	0.0299755
MRPS10	0.00122372	0.0735635	0.0299755
TTC12	0.00122274	-0.0863639	0.0299755
WDR81	0.00122495	-0.0608274	0.0299755
FXC1	0.00122908	-0.0486739	0.0300409
HSPH1	0.00123611	0.0915999	0.0301767
AGA	0.00123889	-0.102773	0.0302086
KPNA2	0.0012492	0.104586	0.0304239
C7orf63	0.00125309	-0.12492	0.0304465
JAKMIP1	0.00125309	-0.19642	0.0304465
GPR162	0.00126142	-0.165553	0.0306125
MACROD2	0.00126543	-0.347536	0.0306737
MSLNL	0.00127051	-0.335626	0.0307604
VSIG2	0.00127571	-0.237892	0.0308499
PSTPIP1	0.00127955	-0.110591	0.0309065
DTWD1	0.00128254	-0.0523179	0.0309423
ARHGAP6	0.00129156	-0.134453	0.0309777
CARD9	0.00128611	-0.118229	0.0309777
MAN2C1	0.00129033	-0.072353	0.0309777
NEAT1	0.00128936	-0.127683	0.0309777
STX11	0.00128741	-0.105174	0.0309777
DMPK	0.00129371	-0.0861703	0.0309933
KLRG1	0.0012972	-0.110803	0.0310406
CMA1	0.00130104	-0.324685	0.0310601
PKIG	0.00129954	-0.107557	0.0310601
ZBTB7C	0.00131203	-0.172844	0.031286
CAT	0.00132076	-0.076099	0.0313555
CCDC96	0.00132105	-0.137862	0.0313555
HDHD2	0.00132069	-0.0539252	0.0313555
TACO1	0.0013184	0.055591	0.0313555
C6orf153	0.00132624	0.0678046	0.0313694
CDHR3	0.00132775	-0.329437	0.0313694
NCF1B	0.00132545	-0.139684	0.0313694
RCBTB2	0.00132537	-0.0691469	0.0313694
P4HA1	0.00132933	0.106905	0.0313707
LRGUK	0.00134278	-0.241439	0.0315662
MCM4	0.00134071	0.117952	0.0315662
SNAP25	0.00134376	-0.446801	0.0315662
SYP	0.00133968	-0.329786	0.0315662
EIF2AK1	0.0013522	0.0487086	0.0316556
NUDCD1	0.00135199	0.0867182	0.0316556
PTPLA	0.00134988	-0.148144	0.0316556
SENP2	0.00135843	0.0654154	0.0317652
RABL2B	0.00136895	-0.0686321	0.031953
TMEM8B	0.00136957	-0.0725451	0.031953
RNPEPL1	0.00138196	-0.0578272	0.0322054
LOC100132215	0.00139268	-0.132733	0.0324185
GPR64	0.00139603	-0.241732	0.0324597
VPS39	0.00140577	-0.045005	0.0326491
DHH	0.00140806	-0.133469	0.0326654
TGS1	0.00141126	0.0771893	0.0327028
ABCC13	0.00141352	-0.274982	0.0327182
CTNS	0.00142422	-0.0549459	0.0329288
DZIP1L	0.00143006	-0.149843	0.0330265
GGCT	0.00143188	0.108954	0.0330274
NFASC	0.00143332	-0.173333	0.0330274
FGD2	0.00143718	-0.103446	0.0330481
GLTSCR2	0.00143904	-0.0656634	0.0330481
ISCU	0.00143752	-0.0474819	0.0330481
WIPI2	0.0014519	0.0465057	0.0333061
CD97	0.00145774	-0.0835005	0.0333499
CEACAM3	0.00145868	-0.17111	0.0333499
PRKD2	0.00145545	-0.0464031	0.0333499
SGK269	0.00146218	-0.0657107	0.0333926
HOMER1	0.00146663	0.108091	0.03342
PRDM1	0.00146563	-0.090735	0.03342
ABCA3	0.00147302	-0.15095	0.0334912
TMEM198	0.00147194	-0.144063	0.0334912
KIAA1755	0.00147931	-0.0982107	0.033597
MLPH	0.00148428	-0.121309	0.0336514
U2AF1	0.00148498	0.0549523	0.0336514
SULT1B1	0.0015016	-0.44278	0.0339905
CDCA7L	0.00150782	0.0982592	0.0340753
KIAA0748	0.00150867	-0.112699	0.0340753
PTBP1	0.00151151	0.0350172	0.0340939
TAX1BP3	0.00151281	-0.0538155	0.0340939
CALCOCO1	0.00151713	-0.068437	0.0341537
WNT4	0.0015239	-0.210212	0.0342686
BTD	0.00152667	-0.059683	0.0342788
FIP1L1	0.0015277	0.0736512	0.0342788
REM1	0.00153377	-0.113258	0.0343641
TFF1	0.00153484	-0.688919	0.0343641
PDS5A	0.0015396	0.0583767	0.0344329
FCRLA	0.00154332	-0.182336	0.0344412
ZIK1	0.00154176	0.148066	0.0344412
ATP2B4	0.00154675	-0.0902953	0.0344802
AQP4	0.00155267	-0.183268	0.0345747
FLJ34503	0.0015554	-0.298392	0.034598
ZC3H12D	0.00155887	-0.109694	0.0346375
ZNF518B	0.00157089	0.102568	0.034867
C15orf29	0.00157763	-0.107763	0.0349788
C10orf116	0.00158163	-0.167455	0.0350297
SNORA70	0.00158619	-0.564559	0.0350927
LAPTM4B	0.00159105	0.114485	0.0351623
CYTIP	0.00160034	-0.0999287	0.0353295
GMPPB	0.00160919	-0.0491375	0.0354835
RCC2	0.00161076	0.0748599	0.0354835
OPN1LW	0.00161741	-1.09281	0.0355535
RBMXL2	0.00161663	-0.230172	0.0355535
C5orf22	0.00162368	0.0725503	0.0356532
UBE2K	0.00162868	0.0675682	0.0357248
IRF2	0.00163499	-0.0411327	0.0357868
SCN7A	0.00163348	-0.168827	0.0357868
NET1	0.00164122	0.120501	0.0358848
MYO1F	0.00165365	-0.0931598	0.0361181
SULT1A3	0.0016627	-0.0936472	0.0362772
CCDC47	0.00166864	0.0520982	0.0363682
MTHFD1	0.00167053	0.0705717	0.0363707
PPP4R4	0.00167633	-0.269692	0.0364584
SPEF1	0.00168426	-0.265284	0.0365921
SLC6A6	0.00168797	-0.0663922	0.0366339
ACACB	0.00169495	-0.105641	0.0367286
UBA7	0.00169591	-0.0762824	0.0367286
EXT1	0.00170988	0.0695789	0.0368319
IL18RAP	0.00171144	-0.154304	0.0368319
KLHL3	0.00170903	-0.091619	0.0368319
PLCL2	0.00170769	-0.102064	0.0368319
PTGIR	0.00170441	-0.0922148	0.0368319
ZNF662	0.00170493	-0.131162	0.0368319
SFTPB	0.0017159	-0.180596	0.036889
CREG1	0.00171929	-0.0742547	0.0369233
CCDC88B	0.001724	-0.10269	0.0369857
GPR182	0.0017637	-0.127832	0.037798
C1orf203	0.00176602	-0.0721025	0.0378082
CFTR	0.00176897	-0.256094	0.0378135
SP140	0.00176995	-0.130683	0.0378135
SGIP1	0.00177636	-0.121325	0.0379111
CCR7	0.00178508	-0.132892	0.0380202
TMTC2	0.00178518	-0.0821399	0.0380202
SYNM	0.00179782	-0.0823803	0.0382497
IGFBPL1	0.0018037	0.205504	0.0383351
SFPQ	0.00181365	0.0457347	0.0384721
SYT13	0.00181389	-0.400475	0.0384721
KANK2	0.00181765	-0.0580382	0.038512
CD79A	0.00182291	-0.161821	0.0385837
LOC338758	0.00182898	-0.101559	0.0386722
F8	0.00183402	-0.0786377	0.0387389
RNASET2	0.00184401	-0.113657	0.0389099
NPC1L1	0.00185302	-0.497065	0.03906
C8orf45	0.00185841	0.135277	0.0391333
THOC4	0.00186315	0.0832612	0.0391681
WDR53	0.00186388	0.069093	0.0391681
MRPL15	0.00188773	0.0849865	0.0396287
GALNT7	0.00189171	-0.0818207	0.0396718
PPIEL	0.00189736	-0.139792	0.0397496
ERCC8	0.0019038	0.0567697	0.0398439
H2AFV	0.00190985	0.0557982	0.0399298
CRTAC1	0.00192595	-0.343952	0.0401819
SDAD1	0.00192579	0.0470924	0.0401819
SERPINA9	0.00192778	-0.315361	0.0401819
ZCCHC2	0.00193565	-0.0756644	0.0403051
CACNA2D3	0.00194036	-0.187842	0.0403622
GP9	0.00194429	-0.297901	0.040403
DPP4	0.00194756	0.166168	0.04043
ITGA8	0.00195477	-0.15151	0.0404979
TENC1	0.00195443	-0.0938198	0.0404979
MAS1L	0.00196406	-0.342177	0.0406083
SPTB	0.00196304	0.263175	0.0406083
KCNQ1	0.00197736	-0.136704	0.0408422
BTK	0.00198507	-0.097803	0.0409603
HBA2	0.00198719	-0.245154	0.0409628
GIMAP5	0.00199608	-0.11647	0.0410636
ST6GALNAC6	0.00199447	-0.0639325	0.0410636
MBP	0.0020017	-0.0693556	0.041107
PRKCQ	0.00200219	-0.124864	0.041107
SLC36A3	0.00200581	-0.333252	0.0411401
KCNK1	0.00202211	-0.0932471	0.0413918
PARP11	0.00202088	-0.0773226	0.0413918
CCDC117	0.00202726	0.0674172	0.0414145
LACTB2	0.00202555	0.107934	0.0414145
CDK15	0.00203759	-0.173246	0.0415838
MBD2	0.00204365	-0.043343	0.0415838
QDPR	0.0020436	-0.0729843	0.0415838
SCARA3	0.00204113	-0.141031	0.0415838
DENND4A	0.00204647	-0.0593956	0.0416
B3GAT2	0.00205427	-0.10682	0.0417133
LDLR	0.0020561	-0.0966546	0.0417133
TTC38	0.00206589	-0.0726841	0.0418705
CCDC86	0.00206928	0.0675244	0.0418978
C7orf70	0.00208247	0.0602968	0.0421233
HNRNPH3	0.00208657	0.0410634	0.0421648
LOC728743	0.00209994	-0.0768363	0.0423932
CADM3	0.00210743	-0.191481	0.0424609
CD69	0.00210708	-0.144086	0.0424609
KCNH3	0.00211524	-0.265897	0.0425344
KIAA1429	0.00211447	0.0569289	0.0425344
SLC5A3	0.0021173	0.161103	0.0425344
MAMDC2	0.00213882	-0.159151	0.0428411
NUDCD3	0.00213732	0.0621787	0.0428411
UTP6	0.00213684	0.0467989	0.0428411
YY1	0.0021411	0.0434005	0.042845
CRELD2	0.00214921	-0.075953	0.0428819
LRRC70	0.0021484	-0.091911	0.0428819
SPEF2	0.00214911	-0.14432	0.0428819
C1orf101	0.00215897	-0.133731	0.0430347
C20orf30	0.00216398	-0.0492732	0.0430928
KIAA0427	0.00217105	-0.0757633	0.0431081
MLYCD	0.00216794	-0.0581414	0.0431081
SUN1	0.00217054	0.063485	0.0431081
ZNF524	0.00217763	-0.0677745	0.0431971
RNF123	0.00217983	-0.0411319	0.0431989
STK36	0.0021878	-0.0669394	0.0433151
CLECL1	0.00220366	-0.124083	0.0435492
IP6K2	0.00220387	-0.0462765	0.0435492
WDR6	0.00220899	-0.0527449	0.0436085
FN3KRP	0.00222238	0.0577077	0.0438307
DEK	0.00222847	0.0615241	0.0438784
GRASP	0.00222908	-0.121354	0.0438784
UBXN11	0.00223952	-0.0866645	0.0440418
ISG20	0.0022539	-0.109763	0.0442398
WDR46	0.00225341	0.0458098	0.0442398
C18orf19	0.00226801	0.0734249	0.0444137
FAM19A1	0.00226508	-0.223176	0.0444137
MYL3	0.00226925	-0.176656	0.0444137
C15orf17	0.00227846	-0.0528997	0.044472
ZDHHC4	0.00227734	0.0527205	0.044472
ZW10	0.00227873	0.0521764	0.044472
BCAS1	0.00228515	-0.278544	0.0445144
RPL23AP7	0.00228524	0.0682677	0.0445144
TBC1D8B	0.00229246	-0.0651031	0.0446128
SUGT1	0.00230062	0.0649091	0.0447292
LOC144571	0.00230299	-0.0863105	0.044733
DEFB1	0.00232988	-0.371774	0.0451271
EIF3E	0.00232816	0.0874343	0.0451271
SMURF2	0.00232746	0.0969789	0.0451271
ABP1	0.00234594	-0.225086	0.0451859
CDK13	0.00233566	0.0461953	0.0451859
CXCR2	0.00234612	-0.151889	0.0451859
PLXNB1	0.0023404	-0.0891121	0.0451859
SAT1	0.00234214	-0.0786732	0.0451859
TANC1	0.00234071	-0.0551081	0.0451859
NRXN3	0.00235338	-0.170758	0.0452833
ITGAL	0.0023639	-0.103898	0.0454007
STAB2	0.00236299	-0.216373	0.0454007
MASP1	0.00236862	-0.196504	0.0454486
SNAI3	0.0023725	-0.0963012	0.0454807
GPR114	0.00237929	-0.126346	0.0455368
SSSCA1	0.00237987	0.0629073	0.0455368
C14orf39	0.00238668	-0.269022	0.0456246
SLAMF6	0.00243046	-0.119894	0.0464185
SDPR	0.0024367	-0.143104	0.0464942
MAPK11	0.00243944	-0.111064	0.0465033
PREX2	0.00244321	-0.192525	0.046532
APP	0.00245256	0.0725896	0.046628
IHH	0.00245309	-0.546113	0.046628
PYCR1	0.00245506	0.0963095	0.046628
C8orf75	0.00247592	-0.310582	0.0469789
MESP2	0.00247811	0.277078	0.0469789
PTK2	0.00248172	0.0608577	0.0470038
MXRA7	0.00249226	0.0928762	0.0471492
SP140L	0.00249399	-0.0644072	0.0471492
PIK3R6	0.0024975	-0.112822	0.0471721
CNRIP1	0.0025032	-0.0871263	0.0472363
JUNB	0.00250916	-0.0871932	0.0473008
SNRNP40	0.00251122	0.0573456	0.0473008
HSH2D	0.00251768	-0.0733865	0.047379
SOCS3	0.0025212	-0.102753	0.0474018
LYL1	0.00253424	-0.0801315	0.0475702
OTC	0.00253942	-0.301261	0.0475702
RASSF2	0.00253639	-0.0824692	0.0475702
WAS	0.00253822	-0.0874489	0.0475702
PLA2G10	0.00254928	-0.266008	0.0477113
POU2F2	0.00255272	-0.11055	0.0477321
EVI2B	0.00256135	-0.0928961	0.0478499
WDR45L	0.00256558	0.0693659	0.0478854
TUBA1C	0.00257583	0.0733559	0.048033
KIAA0913	0.00260942	-0.0481167	0.0485916
PRDM6	0.00261157	-0.103134	0.0485916
SNED1	0.00261289	-0.0902886	0.0485916
CPPED1	0.0026292	-0.0812423	0.0488053
ESCO2	0.00262742	-0.11605	0.0488053
PLA2G7	0.00263369	-0.135007	0.0488053
RB1CC1	0.00263389	0.0615136	0.0488053
SNORA21	0.0026411	-0.368862	0.0488531
ZNF446	0.00264122	-0.0547972	0.0488531
NCBP2	0.00264774	0.0479437	0.0488855
OLFML1	0.00264629	-0.094622	0.0488855
C9orf50	0.00265783	-0.149709	0.0489838
KLK10	0.00265604	-0.32166	0.0489838
BPHL	0.00267441	0.0824496	0.0491684
PIK3R5	0.00267503	-0.0956528	0.0491684
WDR3	0.00267411	0.0625106	0.0491684
PCNXL2	0.00268878	-0.0750184	0.049377
MDM4	0.00270313	-0.0685306	0.0495961
SPDEF	0.00270795	-0.141504	0.0496199
VPS53	0.00270927	-0.0447248	0.0496199
GABPB2	0.00271815	-0.0658462	0.0497028
RPL7L1	0.00271863	0.0591619	0.0497028
GIMAP2	0.00272765	-0.0921912	0.049787
KIAA2022	0.00272809	-0.184316	0.049787
INTS12	0.00273553	0.0431544	0.0498785
SPPL2B	0.00274205	-0.0686449	0.0499531
ENPP2	0.00274498	-0.098685	0.0499565
TAF11	0.00274711	0.0646018	0.0499565
CCNF	0.0027542	0.0878236	0.0500411
ERBB4	0.00277672	-0.243998	0.0504057
RAD23B	0.00278721	0.0490393	0.0505514
ATP9A	0.00279216	0.0792259	0.0505519
MAP3K12	0.0027919	-0.0723303	0.0505519
SPATA18	0.0027984	-0.218605	0.0506203
ANGPT1	0.00281383	-0.146371	0.0506761
C5orf52	0.00281346	-0.625865	0.0506761
C7orf28A	0.00280995	0.0596777	0.0506761
MUC21	0.0028073	0.316682	0.0506761
SSFA2	0.00280778	-0.077065	0.0506761
CCDC73	0.00282536	-0.0576468	0.0507688
KLHL5	0.00283017	0.112614	0.0507688
RASIP1	0.00283031	-0.113068	0.0507688
RGL4	0.00283134	-0.108818	0.0507688
SLC37A1	0.0028299	0.0712671	0.0507688
CLK1	0.00283823	-0.0663935	0.050848
GIMAP6	0.00284435	-0.100862	0.0509132
PLD3	0.00285071	-0.0935323	0.0509824
TLCD1	0.00285966	0.124945	0.0510982
ABI3	0.00286758	-0.0799194	0.051195
ALOX12P2	0.00287247	-0.176046	0.0512377
CRTC3	0.00287531	-0.0434428	0.0512439
TCIRG1	0.00287887	-0.0691698	0.0512629
EPR1	0.0028951	0.137516	0.0514626
ZEB2	0.00289311	-0.084755	0.0514626
MAP3K5	0.00289823	-0.069187	0.0514737
LMAN2L	0.00290554	0.0535116	0.0515291
PGPEP1	0.00290637	-0.0629492	0.0515291
INSC	0.00292682	-0.466896	0.051847
UBASH3A	0.00293038	-0.128318	0.0518653
STARD8	0.00293579	-0.0924879	0.0519163
GATA6	0.00294548	-0.142284	0.0520427
OR10J5	0.00296965	-0.950606	0.0524246
PDZD3	0.00297562	-0.601263	0.05244
RPS6KB1	0.00297458	0.0587816	0.05244
CC2D2A	0.002979	-0.091048	0.0524545
GAB3	0.00298413	-0.0928138	0.0524997
AMZ2	0.00299475	0.0459458	0.0526414
DONSON	0.00302244	0.0826137	0.0530827
HOXA10	0.00303809	0.232476	0.0532857
TMC3	0.00303919	-0.16352	0.0532857
CORO1A	0.00304635	-0.0862232	0.0533656
C17orf54	0.00306106	-0.201807	0.0535755
CDCA2	0.00306456	-0.121084	0.0535755
XYLB	0.00306615	0.11178	0.0535755
PABPC1	0.00308209	0.0824354	0.0538082
BCL3	0.00309767	-0.0764626	0.0539883
C10orf32	0.00309715	-0.053941	0.0539883
ADAP1	0.00310974	-0.10058	0.0541528
CENPT	0.00312546	-0.0686487	0.0543802
DHCR24	0.0031281	-0.0733075	0.0543802
MGC23270	0.00316243	0.110124	0.0549304
GIPR	0.00319164	-0.144082	0.055391
GJD3	0.00320202	-0.101864	0.0555242
CDH8	0.00321053	-0.457484	0.0556248
USP32	0.00322627	0.0566028	0.0558504
TBC1D22B	0.00323446	0.0417063	0.055945
IL10RB	0.00324602	0.0622314	0.0560976
TFPI	0.00325087	-0.134373	0.0561342
STX2	0.00327661	-0.0540909	0.0565311
INO80D	0.00329497	-0.0457717	0.0567525
TCEA1	0.00329462	0.0637261	0.0567525
VPREB3	0.00329931	-0.174883	0.0567796
FAM160A2	0.00330923	-0.0474649	0.056855
TCTA	0.00330857	-0.0709121	0.056855
MYL5	0.00331535	-0.0935922	0.0569099
UNC13A	0.00331797	-0.549115	0.0569099
TMEM216	0.00332469	0.0507618	0.0569777
SLC17A9	0.00332898	-0.166958	0.0570036
HMCN1	0.00335236	-0.155571	0.057356
ACADL	0.00338602	-0.221025	0.0578838
CD3E	0.00340087	-0.107474	0.058041
ST6GALNAC4	0.00339921	-0.100358	0.058041
TSPYL1	0.0034082	-0.0469398	0.0581178
PCDH12	0.00341485	-0.0838392	0.0581346
TRIM22	0.00341384	-0.0867581	0.0581346
FAM122A	0.00342162	-0.0346684	0.0582015
RRBP1	0.00342716	-0.0638398	0.0582476
FAM3D	0.00344149	-0.465476	0.0584427
SALL2	0.0034561	0.116554	0.0586188
SGK1	0.00345757	-0.0977091	0.0586188
TNS1	0.00346496	-0.0832751	0.0586956
C6orf168	0.00347885	0.133631	0.0588823
CLEC9A	0.00349559	-0.158081	0.0591169
ALDOC	0.00349939	0.117029	0.0591325
FAM19A2	0.00350766	-0.210199	0.0592235
ICA1L	0.00351243	-0.0963311	0.0592552
GCET2	0.00352138	-0.0836146	0.0593249
PRR11	0.00352233	0.132949	0.0593249
MCM6	0.00352644	0.082559	0.0593454
TTC4	0.00353054	0.0388452	0.0593657
EMB	0.00354747	0.130289	0.0596016
GAR1	0.00356107	0.0600295	0.0597095
HERC1	0.00356262	-0.0516575	0.0597095
MYO1A	0.00356209	-0.605734	0.0597095
ITK	0.0035729	-0.117827	0.059833
MTHFD1L	0.00357601	0.0637402	0.0598362
SAPS2	0.00360587	-0.0485571	0.0602867
NCRNA00115	0.00361196	-0.0844849	0.0603395
C9orf152	0.00362229	-0.139522	0.0604628
C1orf109	0.00362664	0.0509423	0.0604863
CCL15	0.003633	-0.311926	0.0604941
CDHR2	0.00363179	-0.722193	0.0604941
LOC441666	0.00364139	0.172753	0.0605846
GNL2	0.00365497	0.0453634	0.0607613
CKAP2L	0.00366496	0.127864	0.0608285
FAM108C1	0.0036679	-0.114668	0.0608285
TMEM150B	0.00366571	-0.133194	0.0608285
MUSK	0.00367615	-0.219431	0.0608287
TRAT1	0.0036768	-0.136444	0.0608287
XPOT	0.00367596	0.0947634	0.0608287
TMEM204	0.00368805	-0.0791367	0.0609657
BHLHE22	0.00370232	-0.0998417	0.0609935
LCK	0.00369969	-0.107147	0.0609935
MYOCD	0.00370459	-0.193447	0.0609935
PAICS	0.00370136	0.0774282	0.0609935
ZADH2	0.00369368	-0.063497	0.0609935
EFCAB4A	0.00370826	-0.115162	0.0610051
PTK7	0.0037355	0.0978729	0.061404
CCDC6	0.00373895	0.0635227	0.0614095
CXCR1	0.00374182	-0.201079	0.0614095
GLCE	0.00375732	-0.072049	0.0616147
SLC23A2	0.00376897	-0.068177	0.0617564
HBM	0.00377409	-0.420958	0.061782
MED11	0.00377655	-0.0575717	0.061782
RAB34	0.0037982	0.0582918	0.0620819
ROBO2	0.00380268	-0.187733	0.0620819
UBE2O	0.00380395	0.0490887	0.0620819
FKBP2	0.00381839	-0.0801088	0.0622679
USP17L2	0.00383033	-0.278255	0.0624132
UBE2V2	0.00383941	0.0695739	0.0625115
IRS2	0.00384665	-0.134708	0.0625378
SCRN1	0.00384712	0.0807447	0.0625378
NPLOC4	0.00385079	0.0455128	0.0625479
FBXO8	0.00386641	-0.0392792	0.0627519
LY6D	0.00387284	-0.407175	0.0628067
DEPDC1	0.00389068	0.148989	0.0629469
RNASE13	0.00388967	-0.245232	0.0629469
SOSTDC1	0.00388567	-0.2747	0.0629469
SLC5A9	0.00389481	-0.306993	0.062964
RILP	0.00390791	-0.0752165	0.0631261
ZYG11B	0.00391324	0.0390335	0.0631625
CCDC157	0.00391647	-0.120675	0.063165
C16orf86	0.0039207	-0.0849699	0.0631836
ZNF831	0.00392797	-0.123985	0.0632511
MUC4	0.00394128	-0.165681	0.063279
YARS	0.00393286	0.0438902	0.063279
YKT6	0.00393978	0.0550277	0.063279
ZBTB10	0.00394203	0.113303	0.063279
GARS	0.0039566	0.0690728	0.0634632
ARAP3	0.00396922	-0.0696723	0.063616
PAQR3	0.00397974	0.106182	0.0637349
HLTF	0.00398299	0.0796519	0.0637372
LIMD1	0.0040066	-0.0798123	0.0639654
RRP1B	0.00400494	0.0567886	0.0639654
TUBGCP6	0.00400531	-0.0748381	0.0639654
GLTSCR1	0.00401864	-0.0604388	0.0641078
CHN1	0.00403843	-0.0953882	0.0643735
BBS4	0.00405684	-0.0561147	0.0645985
EFTUD2	0.00406828	0.0397786	0.0645985
FEZ1	0.00406727	-0.104363	0.0645985
LRRC39	0.00406657	-0.153121	0.0645985
SLC25A33	0.0040645	0.0755306	0.0645985
DNTTIP1	0.0040814	0.16826	0.0647568
POLDIP2	0.0040847	0.0503468	0.064759
PRR12	0.00409025	-0.0487759	0.064797
NOLC1	0.00409674	0.0550098	0.0648498
PUF60	0.00410596	0.0616055	0.0649457
MYO7B	0.00412104	-0.390293	0.0651154
RNF43	0.0041262	0.115536	0.0651154
TREX1	0.00412345	-0.0618691	0.0651154
FANCE	0.00413971	0.0872164	0.0652783
UPP1	0.00414853	0.137752	0.0653673
CPA3	0.00415191	-0.145348	0.0653703
FANK1	0.00416541	-0.107695	0.0654824
GPR18	0.00416534	-0.133717	0.0654824
B9D1	0.00417748	-0.0835274	0.0656219
RAB38	0.00418391	0.103158	0.0656727
MADD	0.00419098	-0.0413978	0.0657333
USP39	0.00420478	0.0408667	0.0658995
LAMB2	0.00421168	-0.0587359	0.0659
RPL30	0.00421444	0.0754797	0.0659
ZNF354A	0.00421434	0.0619262	0.0659
ZNF329	0.00422039	0.0740519	0.0659429
STX3	0.00422738	0.0585374	0.0660018
COMP	0.00423335	0.217962	0.0660447
C1orf103	0.00425197	0.0653988	0.0661925
CD1D	0.00424687	-0.0948165	0.0661925
PPP2R1A	0.00425249	-0.0356335	0.0661925
HBA1	0.00427256	-0.257442	0.0664545
PRKCB	0.00428648	-0.1102	0.0666206
C22orf34	0.00429811	-0.173844	0.0666499
PHPT1	0.00429448	-0.0721554	0.0666499
SCGN	0.00429558	-1.04466	0.0666499
MATK	0.00431617	-0.124626	0.066829
SERPINB6	0.00431508	-0.0535657	0.066829
LBX2	0.00434891	0.148966	0.0672851
XAGE1D	0.00436092	0.183282	0.0674202
ATP6V1C1	0.00438495	0.0502013	0.0677407
CDC25C	0.00439719	0.123257	0.0678433
PLA2G4E	0.0043982	-0.30992	0.0678433
IFNA21	0.00441983	-0.352568	0.0680935
LRRC2	0.00442105	-0.177785	0.0680935
ALDH1B1	0.00443463	0.0843697	0.0682003
NUP153	0.00443329	0.060359	0.0682003
FBXO45	0.00444387	0.0715768	0.0682912
FLJ36777	0.00445096	-0.141573	0.0683257
GPT	0.00445277	-0.25363	0.0683257
GPR172A	0.00445932	0.0734308	0.0683751
MEX3D	0.00447614	0.0797182	0.0685818
FCRL5	0.00448081	-0.145109	0.0686021
STK40	0.00448925	0.0523806	0.068652
ZNF391	0.00449075	0.0906077	0.068652
DHX40	0.00449876	0.0505111	0.0687232
BRCA2	0.00450638	0.101831	0.0687885
TAF2	0.00451336	0.0604683	0.0688439
NKAIN3	0.0045329	-0.375621	0.0690905
RNASEH2A	0.00453894	0.0849121	0.0691313
ARHGEF1	0.00454669	-0.0617002	0.0691467
GIMAP4	0.0045443	-0.0905755	0.0691467
STAMBP	0.00455428	0.0436866	0.0692109
RPL39L	0.00456297	0.125545	0.0692917
TFDP3	0.00456699	-0.379604	0.0693014
RND2	0.00458337	0.196062	0.0694986
LRRC27	0.00459562	-0.0620608	0.0695816
ME3	0.0045931	-0.0768398	0.0695816
C1orf135	0.0046049	0.154028	0.0696708
SLC39A10	0.00462539	0.0809756	0.0699293
ALG8	0.00463154	0.0575103	0.0699707
ADH1A	0.00463885	-0.237134	0.0700267
PNOC	0.00464207	-0.141277	0.0700267
SERPINB8	0.00465258	-0.0705071	0.0701337
EGR3	0.00466205	-0.14816	0.0701592
TMEM5	0.0046586	0.0917657	0.0701592
UNC5A	0.00466452	-0.276195	0.0701592
AMICA1	0.00467506	-0.104394	0.0702472
KIAA1468	0.00468115	-0.0486563	0.0702472
RNF121	0.00468406	0.0411635	0.0702472
SLC48A1	0.00468113	-0.0600973	0.0702472
CDC42EP5	0.004696	-0.184476	0.0703382
ERP29	0.00470392	-0.062359	0.0703382
H1F0	0.00469995	0.0731055	0.0703382
PHF11	0.00470422	-0.0512741	0.0703382
PRMT5	0.00471068	0.0688236	0.0703382
ZNF160	0.00470944	-0.0492309	0.0703382
CLEC10A	0.00472105	-0.149037	0.0704418
USP42	0.00473126	0.0520084	0.0704917
YRDC	0.00473127	0.0533912	0.0704917
CST6	0.00479473	0.241923	0.0712305
GTF2H2C	0.00479401	0.069561	0.0712305
KCNAB2	0.0047905	-0.0796322	0.0712305
SCAND2	0.00478455	-0.0445531	0.0712305
ZNF16	0.00480538	0.0571462	0.0713371
FXYD3	0.00482057	-0.172625	0.0715109
CAPS2	0.00484453	-0.133106	0.0716946
CKAP2	0.00484692	0.122414	0.0716946
CRTC1	0.00484027	-0.070542	0.0716946
SLIT2	0.00484253	-0.111881	0.0716946
STIL	0.00485188	0.102047	0.0717163
CARD6	0.0048599	-0.0781129	0.0717316
STARD5	0.00485966	-0.0665081	0.0717316
BOP1	0.00488364	0.133543	0.0718238
CCDC69	0.00487267	-0.10726	0.0718238
FAF1	0.00488116	0.0386207	0.0718238
GPR17	0.00487793	-0.280151	0.0718238
KCNK6	0.00488136	-0.0877497	0.0718238
SAMD3	0.00489611	-0.122948	0.0719556
STAT6	0.00490993	-0.050932	0.0721071
NR4A2	0.00493844	-0.186682	0.0724236
TCF25	0.00493853	-0.0461398	0.0724236
LOC729991	0.00494511	-0.045705	0.0724683
C17orf87	0.00495433	-0.107425	0.0725247
KLHL14	0.00495603	-0.357341	0.0725247
C20orf46	0.00497263	-0.143064	0.0727158
GAPT	0.00497636	-0.102264	0.0727187
CYBRD1	0.00498649	-0.101831	0.0727832
NIP7	0.00498787	0.0559499	0.0727832
ARV1	0.00501152	-0.0638141	0.0729727
DDRGK1	0.00501098	-0.0618518	0.0729727
NLGN3	0.0050059	-0.0993167	0.0729727
TPRG1	0.00501937	-0.232114	0.0730352
CCDC106	0.00502653	-0.0601685	0.0730875
USP14	0.00504824	0.0576535	0.0733513
LIG3	0.00509498	0.0658556	0.0739258
PIM3	0.00509408	-0.078588	0.0739258
ZBTB45	0.00510844	-0.0445716	0.0740165
ZNF462	0.00510739	0.0845133	0.0740165
C9orf110	0.00513386	0.116965	0.0740672
GNAT2	0.00512872	0.18926	0.0740672
NR2F1	0.00512818	-0.100048	0.0740672
PRLR	0.00513719	0.259818	0.0740672
TMEM47	0.00513137	-0.0949432	0.0740672
TMEM48	0.00511655	0.0836836	0.0740672
ZNF433	0.00513217	0.0816451	0.0740672
LOC728392	0.00514582	-0.116235	0.0740876
NUP155	0.00514351	0.121085	0.0740876
GINS4	0.00517453	0.155121	0.0744191
PTCH2	0.0051761	-0.11343	0.0744191
CENPE	0.00519712	0.129816	0.0746436
STK39	0.00519899	0.0791194	0.0746436
SLC35C1	0.00520426	-0.090762	0.0746671
TPSD1	0.0052148	-0.188761	0.0747662
PPIA	0.00522534	0.0559171	0.074865
CCDC50	0.00525146	-0.0584206	0.0751866
LAMP2	0.00526041	0.0673531	0.0752624
IL31RA	0.00526418	0.222622	0.0752638
CD180	0.00526841	-0.0926477	0.0752653
SCUBE1	0.00527162	-0.360833	0.0752653
USP13	0.00529152	0.0803343	0.075497
FAM84B	0.00529906	0.104755	0.0755521
C17orf60	0.00531082	-0.100699	0.0755663
FAM78A	0.00530651	-0.0811382	0.0755663
NUPL2	0.0053111	0.0579269	0.0755663
TARP	0.00531608	-0.308972	0.0755848
MPDU1	0.00533898	-0.0527175	0.0758578
C1QTNF8	0.00534698	-0.396147	0.0759189
CAPN5	0.00537776	-0.155105	0.0761453
GNRHR	0.00537712	-0.101591	0.0761453
PEBP4	0.00537084	-0.305992	0.0761453
SOCS2	0.00537125	-0.150002	0.0761453
GNAI3	0.00538622	0.0434294	0.0761601
TMC2	0.00538544	-0.662977	0.0761601
MYH14	0.00539174	-0.0899135	0.0761857
CNDP2	0.00540254	-0.0463367	0.0762859
PARD3	0.00540944	0.0710774	0.0763307
C1orf54	0.00542622	-0.0963973	0.0765123
EIF4A3	0.00542976	0.0609643	0.0765123
ANKRD29	0.00543756	-0.156082	0.0765172
TAPBPL	0.00543557	-0.0798434	0.0765172
C10orf54	0.00544299	-0.0615359	0.0765411
DOCK2	0.00544757	-0.0904036	0.076553
SLC24A1	0.00545389	-0.050291	0.0765895
CCDC12	0.00545971	-0.051662	0.0766091
ITFG2	0.00546275	-0.0544193	0.0766091
TTC35	0.00547215	0.0556589	0.0766885
PRIM2	0.0054845	0.174705	0.0768091
MST1R	0.0055083	-0.0907841	0.07709
KLK13	0.00553197	-0.418388	0.0772107
KRT36	0.00552927	-0.24138	0.0772107
SPG11	0.00552749	-0.0411812	0.0772107
TLR9	0.00552313	-0.113626	0.0772107
TM7SF4	0.00555161	-0.159218	0.0774321
PIK3CB	0.00555549	0.0576311	0.0774337
C2orf85	0.00557499	-0.177571	0.0776527
MAT2A	0.00557984	-0.0407458	0.0776677
APOBEC3B	0.00560244	0.201713	0.0779293
C11orf9	0.00560922	-0.218354	0.0779321
TREML4	0.00561023	-0.222795	0.0779321
C19orf36	0.0056179	-0.142905	0.0779859
FAM90A7	0.00562865	-0.292756	0.0780296
UTP18	0.0056269	0.0447431	0.0780296
CDK16	0.00563323	0.0689594	0.0780404
CAMTA1	0.00565344	0.0491537	0.0781095
PLA2G4C	0.00564926	-0.10646	0.0781095
PRR24	0.00564757	-0.0605406	0.0781095
TRIB1	0.00565083	0.0846838	0.0781095
CD48	0.00566749	-0.137497	0.0782122
HRASLS	0.00567611	0.195849	0.0782122
RNF139	0.00567264	0.0592977	0.0782122
ZNF454	0.00567014	0.17395	0.0782122
C10orf50	0.00569281	-0.170887	0.0783686
C2orf63	0.00569891	-0.0893494	0.0783686
DAAM1	0.00569683	0.0834644	0.0783686
NDUFAF1	0.00570518	-0.0467479	0.0784024
C12orf42	0.00570924	-0.246524	0.0784057
PZP	0.00571976	-0.352263	0.0784975
ABCC8	0.00573094	-0.400647	0.0785004
ATP5A1	0.00572672	-0.0480279	0.0785004
SETDB2	0.00573144	-0.0475438	0.0785004
RAD51	0.00574363	0.115955	0.0786149
FER1L4	0.00574803	-0.174583	0.0786228
NPL	0.0057701	-0.0960491	0.0788394
SLC35F2	0.00577155	0.0770379	0.0788394
AIMP2	0.00577822	0.0635909	0.0788781
UTP14A	0.00578241	0.0513311	0.0788828
SLC4A10	0.0058142	-0.315965	0.0791587
UXS1	0.00581099	0.0552625	0.0791587
ZNF394	0.00580708	-0.0363539	0.0791587
NANOS1	0.00583795	0.0633882	0.0793768
OSR2	0.00583544	0.146669	0.0793768
TSLP	0.00584735	-0.157573	0.0794519
HNRNPC	0.00585487	0.037016	0.0795012
ZNF470	0.00585872	0.0642876	0.0795012
ENY2	0.00586262	0.0647267	0.0795017
AZIN1	0.00590366	0.0618685	0.0798327
C17orf58	0.00591425	0.0753243	0.0798327
C7orf30	0.00590431	0.048608	0.0798327
C7orf58	0.00591206	-0.111205	0.0798327
IL12RB1	0.00591061	-0.106182	0.0798327
PIK3C2B	0.00589583	-0.0858331	0.0798327
RAB4B	0.00589509	-0.0564317	0.0798327
C17orf44	0.00594778	-0.0834922	0.0801502
METTL2A	0.00594773	0.0654256	0.0801502
RNF152	0.00594949	-0.094139	0.0801502
HOXD3	0.00595468	0.245811	0.0801676
PPIL1	0.00596247	0.0700616	0.0802198
CXCL16	0.00597293	-0.0612088	0.0803079
PSMC5	0.0059791	0.0422611	0.0803383
MGC2752	0.00598404	-0.0414563	0.080352
EMID1	0.00599689	-0.106424	0.0804195
FOXO4	0.00599562	-0.0562695	0.0804195
SLAMF1	0.00600087	-0.108427	0.0804202
C5orf32	0.00600923	-0.120175	0.0804363
POLE3	0.0060099	0.055354	0.0804363
IL3RA	0.00602293	-0.0738657	0.0804533
KCTD2	0.00602072	0.0385123	0.0804533
KIAA0141	0.00601785	-0.0475724	0.0804533
CYP20A1	0.00603083	-0.0378823	0.0805065
ATF6B	0.00605181	0.0443121	0.0806816
CXCL13	0.00604875	-0.186659	0.0806816
ZNF138	0.00607243	0.060587	0.080904
CHST8	0.00608208	-0.488622	0.08098
LPCAT4	0.0060867	-0.118437	0.080989
KHDRBS1	0.00609207	0.0327727	0.081008
PCSK2	0.00610132	-0.774112	0.081026
SYNJ1	0.00609911	0.0580512	0.081026
TNR	0.00612085	-0.547353	0.0812328
ZNF696	0.00614812	0.0816678	0.081542
DIAPH3	0.00616286	0.155804	0.0816848
USH1C	0.0061784	-0.375383	0.0818378
ANKRD11	0.00618472	-0.0392968	0.0818688
C1orf168	0.00619704	-0.200728	0.0819567
TTTY10	0.00619935	-0.343586	0.0819567
CELA2B	0.00620856	-0.45693	0.0819962
LOC90834	0.00621167	-0.0947013	0.0819962
MCM2	0.00621432	0.10209	0.0819962
CMIP	0.00623717	-0.0702174	0.0821443
DOK6	0.00623489	-0.177067	0.0821443
SMOX	0.00623754	-0.115023	0.0821443
SKA3	0.00624249	0.114257	0.0821567
S100A3	0.0062655	-0.132217	0.0824068
C11orf84	0.0062699	0.070661	0.0824119
C6orf204	0.00629175	-0.0796907	0.0826049
LYAR	0.00629263	0.0696394	0.0826049
AMMECR1L	0.00630264	0.0329488	0.0826833
BTG3	0.00631921	0.0779976	0.0828478
C10orf46	0.00634772	0.0406433	0.0831154
ZNF7	0.00634452	0.0551043	0.0831154
RPH3AL	0.00635527	-0.0933717	0.0831613
C10orf128	0.006375	-0.106186	0.0833664
RTN4RL2	0.00638041	0.18816	0.0833724
UBE2W	0.00638358	0.0800255	0.0833724
E2F8	0.00638904	0.102042	0.0833906
ANGPT4	0.00639966	-0.211634	0.0834231
GINS3	0.00639752	0.0835062	0.0834231
NFKBIL2	0.0064112	0.100493	0.0834979
PEX6	0.00641353	0.0905021	0.0834979
XBP1	0.00642177	-0.0711032	0.0835522
LOC100188949	0.00644982	-0.100325	0.0837896
NAPSB	0.00645338	-0.0960588	0.0837896
TNFSF12	0.00644776	-0.0578238	0.0837896
ZNF575	0.00645634	-0.0561272	0.0837896
ATP1A2	0.00646397	-0.169924	0.0838062
C14orf101	0.00646579	-0.0567635	0.0838062
DUSP14	0.00647495	0.0730428	0.0838559
PLA2G2D	0.00647778	-0.174002	0.0838559
KIF2C	0.00648762	0.125236	0.0839303
KIAA1109	0.00649253	-0.054654	0.0839409
PALM2	0.00651338	0.13444	0.0841574
AMIGO3	0.00653336	-0.0755948	0.0842565
CLSTN3	0.00652923	-0.0546837	0.0842565
GGA1	0.00653057	-0.0489324	0.0842565
SPACA5	0.00653921	-0.227604	0.084279
ALDH16A1	0.00654655	-0.0664824	0.0843207
TUBB	0.00655394	0.0747352	0.084363
RDBP	0.00656398	0.0506458	0.0844393
RAPGEF1	0.00660313	-0.0453787	0.0848897
ECE2	0.00660843	0.0923558	0.0848939
NPNT	0.00661173	-0.134354	0.0848939
ARFGEF1	0.00662625	0.0750924	0.0849942
HSF2BP	0.00662782	0.141986	0.0849942
GRHL1	0.00663271	0.111568	0.0850039
FUZ	0.00664099	-0.0575075	0.0850569
KLF11	0.00664791	0.0549724	0.0850924
CHURC1	0.00668184	-0.0434757	0.0851022
FBXL8	0.00667599	-0.0996721	0.0851022
FCRL6	0.00666746	-0.222877	0.0851022
RP1.177G6.2	0.00666062	-0.30757	0.0851022
SLC6A14	0.00667689	-0.162226	0.0851022
SMG6	0.006658	-0.0396531	0.0851022
TEDDM1	0.00666672	-0.168298	0.0851022
TLK2	0.00668079	0.0357273	0.0851022
KDM1B	0.00669888	0.0547173	0.0852664
CEACAM21	0.00670551	-0.117726	0.0852979
HMGN1	0.00672585	0.0473689	0.085477
RELA	0.00672792	0.0310439	0.085477
SPAG8	0.00673677	-0.208217	0.0855365
ARHGAP20	0.00676705	0.176443	0.0855969
BLK	0.00674654	-0.198548	0.0855969
EBNA1BP2	0.00676324	0.0569066	0.0855969
FAM131A	0.00677479	0.0477426	0.0855969
ILF2	0.00675908	0.0578507	0.0855969
MAN2B2	0.00677836	-0.0475647	0.0855969
MEIS2	0.00675571	-0.0733564	0.0855969
PVRIG	0.00675189	-0.089691	0.0855969
TLR10	0.00677904	-0.201054	0.0855969
NEDD4L	0.00678344	-0.0881189	0.0855998
EIF3I	0.00679577	0.0446324	0.0857027
SELS	0.00681063	-0.0508016	0.0858207
WDR4	0.00681349	0.0716073	0.0858207
CGNL1	0.00682954	-0.092771	0.0859557
RFWD3	0.00683258	0.0533193	0.0859557
DUSP28	0.00684211	-0.0488674	0.0859945
SET	0.00684404	0.0492687	0.0859945
CAPN11	0.00685885	-0.187388	0.0860752
CREB5	0.00685826	0.20929	0.0860752
RDH12	0.00686827	-0.378019	0.0861408
C14orf33	0.00691636	0.0929781	0.0866381
FAM175B	0.00691243	0.0342082	0.0866381
UGT3A1	0.0069211	-0.77529	0.0866446
DEFB4A	0.00694491	-0.707967	0.0866784
LOC100216545	0.00694076	-0.0823721	0.0866784
PSCA	0.0069412	-0.581726	0.0866784
RFX7	0.00693473	-0.0442836	0.0866784
SPDYE6	0.00693282	-0.0809773	0.0866784
MGAM	0.00695471	-0.23953	0.0866953
TPSAB1	0.00695309	-0.116495	0.0866953
FOXF2	0.00696487	-0.121446	0.0867693
ANAPC13	0.00698853	0.0413274	0.0870112
SNRPC	0.00699635	0.0518296	0.0870558
PEX19	0.00701537	0.0604669	0.0872396
KIAA0895L	0.00703286	-0.0836291	0.0874041
FAM177B	0.00704379	-0.309454	0.087487
TSPAN14	0.00704893	-0.0341746	0.087498
PLCL1	0.00705426	-0.0864595	0.0875112
LOC642826	0.00711213	-0.0756749	0.0880238
P2RY13	0.00711055	-0.107977	0.0880238
SLC43A3	0.00711274	0.0811562	0.0880238
TMIGD2	0.00710947	-0.130503	0.0880238
RGS7	0.00712673	-0.337987	0.0881439
ANKRD40	0.00714128	0.0340149	0.0882707
FAM113A	0.00716435	-0.0682601	0.0885026
LINS1	0.00718293	-0.0435799	0.0885723
MMACHC	0.00717443	0.0608059	0.0885723
XKR5	0.0071787	-0.287746	0.0885723
ANAPC16	0.00719078	-0.0466001	0.0886158
IL5RA	0.00719609	-0.235376	0.0886174
KIAA1377	0.00719954	-0.0976279	0.0886174
DUOX2	0.00720848	-0.654301	0.0886742
HOXD1	0.00721574	0.205702	0.0887104
FRZB	0.00722785	-0.10459	0.0888061
AIDA	0.00724562	-0.0436061	0.0888542
CXorf30	0.00725341	-0.304496	0.0888542
LARGE	0.00724968	-0.100346	0.0888542
LOC338799	0.0072465	-0.0955878	0.0888542
TMEM229B	0.00725071	-0.0895138	0.0888542
MSMB	0.00726611	-0.685867	0.0889567
ACOT4	0.00729049	0.0774429	0.0892021
DEF8	0.00733028	-0.0411481	0.0895407
PNPLA7	0.0073228	-0.178625	0.0895407
SLC6A16	0.00733125	-0.118229	0.0895407
CMYA5	0.00735381	0.127993	0.0897628
PAFAH1B1	0.0073667	-0.035372	0.0898134
SLC44A4	0.00736653	-0.0992586	0.0898134
PYHIN1	0.00737893	-0.122845	0.0899091
DDX10	0.00739496	0.054978	0.0899443
PHKB	0.00739479	-0.0527837	0.0899443
PPP1R8	0.00739269	0.0362899	0.0899443
ARRB2	0.0074011	-0.0503568	0.0899657
EFCAB2	0.00742815	-0.0908692	0.090241
IL23R	0.007443	-0.14811	0.090368
CCNY	0.00745713	0.0430286	0.0904325
TYW1B	0.00745555	0.111424	0.0904325
MECR	0.00747267	0.0419278	0.0905676
TRPC3	0.0074846	-0.339906	0.0906586
CDCA5	0.00753688	0.111818	0.0909441
GJA5	0.00751787	-0.0863249	0.0909441
ITGAD	0.0075148	-0.19396	0.0909441
LOC145845	0.00753645	-0.503863	0.0909441
RAP2B	0.00753918	0.0542508	0.0909441
SPRYD3	0.00753405	-0.0389949	0.0909441
TRIM40	0.00752439	-0.697091	0.0909441
CDH6	0.00754397	-0.353243	0.0909485
BNIP3	0.0075555	0.0806169	0.0909806
CYP4V2	0.00755378	-0.0673172	0.0909806
NAT8B	0.00758142	-0.135567	0.0912393
FHIT	0.00758889	-0.0851516	0.0912514
PARP15	0.00759132	-0.127496	0.0912514
AATF	0.00765021	0.0452434	0.0918179
HEYL	0.00765527	-0.0713787	0.0918179
NOC3L	0.00765634	0.0486694	0.0918179
PTTG1IP	0.00765262	0.0558868	0.0918179
ADRA2C	0.00767279	-0.28587	0.0919589
C1R	0.00767705	-0.0723911	0.0919589
LOC647121	0.00768862	0.10925	0.0920437
C10orf93	0.00769378	-0.202666	0.0920518
PF4	0.00770068	-0.394353	0.0920807
KIF22	0.00771081	0.0529584	0.0921482
ELOVL5	0.0077197	0.0675473	0.0922008
KPNA1	0.00773187	0.0485585	0.0922924
C6orf201	0.0077692	-0.109468	0.0925881
FAM71B	0.00778119	-1.04253	0.0925881
MGAT3	0.00778259	-0.17205	0.0925881
NRIP1	0.00778369	0.0765587	0.0925881
PHF19	0.0077835	0.0592176	0.0925881
TFF3	0.00778253	-0.286979	0.0925881
KIAA1984	0.00779821	-0.213647	0.092707
CACNA2D2	0.00780318	-0.194991	0.0927125
FTSJ1	0.00781035	0.0617403	0.0927439
UHRF1BP1	0.00782609	0.062162	0.0928772
SOD1	0.0078501	0.0747611	0.0931083
CSK	0.00786467	-0.0389937	0.0932273
ANGPTL5	0.00789638	-0.21054	0.0935491
C17orf59	0.00791001	-0.0434008	0.0935531
C4orf39	0.00791039	-0.110812	0.0935531
TMEM220	0.00790373	-0.10449	0.0935531
CYP4B1	0.00795285	-0.203561	0.0940012
MRPS17	0.00797101	0.140804	0.0941615
SLC22A3	0.00797785	-0.135071	0.0941882
C1orf186	0.00798524	-0.133383	0.0942212
PTGER4	0.00800573	-0.0951113	0.0944087
FYTTD1	0.00802638	0.0435584	0.0945979
CDC20	0.00803997	0.115124	0.0946494
OXR1	0.00803747	0.0590175	0.0946494
TMEM181	0.00804475	-0.0650776	0.0946515
VILL	0.00807466	-0.316198	0.094949
C4orf32	0.00808494	-0.0640159	0.0950154
CIC	0.00810961	-0.0394137	0.0952507
IL10RA	0.00811706	-0.0871647	0.0952838
PANX1	0.0081269	0.0612524	0.095309
WFIKKN2	0.00812849	-0.222748	0.095309
KCND3	0.0081398	-0.166635	0.0953872
CELF6	0.00815492	-0.126461	0.0955098
IQSEC1	0.00817672	-0.0470504	0.0957105
RIPK2	0.0081972	0.0767753	0.0958955
C18orf25	0.00823065	-0.0422229	0.0961772
CBX3	0.00822771	0.0509848	0.0961772
GABARAP	0.00824609	-0.0429503	0.0963029
NAGK	0.00825908	-0.0431673	0.0963997
AKR7L	0.00827837	-0.208445	0.0964458
EIF2AK2	0.00827569	0.0744809	0.0964458
GABPA	0.00828181	0.03784	0.0964458
LOC730668	0.00826875	-0.120124	0.0964458
IL18BP	0.0082925	-0.0749834	0.0965155
DFFA	0.00830759	0.0431294	0.0965817
IPO5	0.00830608	0.0697412	0.0965817
DIO1	0.00832696	0.504934	0.096752
GPRC5A	0.00835243	-0.100207	0.096993
UBAC2	0.0083845	0.0484728	0.0973104
COL25A1	0.00841632	-0.321926	0.0976245
GPR25	0.0084365	-0.136593	0.0976379
LOC678655	0.00843542	-0.0550361	0.0976379
SMYD4	0.00842974	-0.0370972	0.0976379
ZNF501	0.00842456	0.0644288	0.0976379
C3orf47	0.00847422	-0.100826	0.0976995
FAM126A	0.00846503	0.133203	0.0976995
ITPKB	0.00847158	-0.0713574	0.0976995
NEUROD1	0.00847512	-1.36821	0.0976995
PRR3	0.00846425	0.0566263	0.0976995
SLBP	0.00847026	0.0540612	0.0976995
WDR93	0.00844954	-0.199876	0.0976995
INSM1	0.00849688	-0.753627	0.0978954
CRIPAK	0.0085046	-0.104097	0.0979293
FERMT3	0.00851279	-0.0836553	0.0979686
IFNA14	0.00852947	-0.904971	0.0980507
PPDPF	0.0085261	-0.0774672	0.0980507
GUCY2F	0.00854968	-0.37531	0.098228
ABHD2	0.00857742	-0.103524	0.0983815
ATXN1	0.00857543	0.0448535	0.0983815
TSN	0.00857587	0.0642767	0.0983815
ZNF75D	0.00860685	-0.0564268	0.098664
ITPA	0.00861558	-0.0517119	0.0987089
CRHR2	0.0086551	-0.510644	0.0989987
DEFA1B	0.00864595	-0.456481	0.0989987
PSMA2	0.00865534	0.0564117	0.0989987
AQP5	0.00872272	-0.228117	0.0991069
ASB2	0.00867267	-0.178143	0.0991069
AVL9	0.00870612	0.0606338	0.0991069
BACH1	0.00872052	0.0645024	0.0991069
C17orf66	0.00870753	-0.188511	0.0991069
CD300LF	0.00870523	-0.115784	0.0991069
DSTN	0.00869402	-0.0568115	0.0991069
FAM71E2	0.0087189	-0.673959	0.0991069
GM2A	0.00870645	-0.0660025	0.0991069
INHBC	0.00868288	0.271616	0.0991069
PHF14	0.00872165	0.0560962	0.0991069
SPIRE2	0.00871984	-0.090065	0.0991069
PBK	0.00874052	-0.130102	0.0992542
AHCYL2	0.00875295	-0.122875	0.0993058
FAM53B	0.00875474	-0.0510364	0.0993058
DHX16	0.0087986	0.0478105	0.0995819
ENTPD5	0.00879576	0.064572	0.0995819
X3.Mar	0.00879384	-0.0876424	0.0995819
RPA3	0.00879778	0.0681421	0.0995819
ZCCHC9	0.00880333	0.0462278	0.0995819
HPS3	0.00881983	0.0519928	0.0996827
SPRYD5	0.00882195	0.259698	0.0996827
HHIPL1	0.0088372	0.130277	0.0998001
ISG20L2	0.00886212	0.0487601	0.0998618
SSRP1	0.00885737	0.0440287	0.0998618
SUV39H2	0.00886008	0.0672441	0.0998618
TBRG4	0.00885423	0.0566563	0.0998618
REC8	0.00886904	-0.262914	0.0998849
JAK2	0.00891058	-0.0668028	0.100298
KLHL32	0.00894468	-0.139773	0.100606
LOC100130933	0.00894966	-0.155735	0.100606
MYO15B	0.00895497	-0.118853	0.100606
RNASEK	0.00895759	-0.0482123	0.100606
KCNJ8	0.00896894	-0.153329	0.100679
NUP85	0.00898222	0.0503709	0.100773
KEL	0.00901615	-0.21101	0.101043
TRAF3IP2	0.00901444	-0.0462753	0.101043
ETV4	0.00902385	0.10166	0.101065
LMLN	0.00903576	0.0537498	0.101065
PTDSS1	0.00903327	0.0527045	0.101065
SLC39A8	0.00903778	-0.0878944	0.101065
C8orf74	0.00904433	-0.435372	0.101081
GPKOW	0.00905936	0.055493	0.101081
SH3BP2	0.00905613	-0.0503145	0.101081
UBE2D4	0.00904966	0.0485636	0.101081
ZNF131	0.00906388	0.0645947	0.101081
RNF135	0.00907931	0.0471629	0.101198
GTPBP2	0.00909344	0.0521798	0.101235
TOX4	0.00909443	0.0327224	0.101235
ZNHIT6	0.00909738	0.0677537	0.101235
PSPH	0.00911014	0.135729	0.101322
APOL3	0.00912373	-0.0847057	0.101363
TFDP2	0.00912194	0.0630004	0.101363
ACSF3	0.00913579	-0.0450321	0.101442
C1orf228	0.00915388	-0.130206	0.101588
ZNF444	0.00916098	-0.0534855	0.101612
NPAS3	0.00917558	-0.377316	0.101719
C5orf49	0.00921162	-0.203778	0.102064
CKS1B	0.00922691	0.104789	0.102133
PSMA6	0.00922782	0.0895933	0.102133
EFHC1	0.00925787	-0.0915121	0.102355
PPFIA1	0.00925561	0.052701	0.102355
VSIG8	0.00926508	-0.199665	0.10238
C3	0.00927915	-0.12965	0.102401
DAP3	0.00928202	0.0480112	0.102401
TRIM6	0.0092789	0.13173	0.102401
IL2RG	0.00930123	-0.0990941	0.102558
TPD52L3	0.00930748	-0.703621	0.102572
KMO	0.00933138	-0.107113	0.10274
LMOD1	0.00933774	-0.097373	0.10274
WNT2B	0.00933329	-0.104891	0.10274
MKI67IP	0.00934309	0.0479826	0.102744
TTLL9	0.00935065	-0.23403	0.102772
CDCA8	0.0093618	0.101746	0.102834
PPM1M	0.00936628	-0.0554146	0.102834
SPDYE7P	0.00937772	-0.0778447	0.102904
KIAA1632	0.00939308	-0.0500971	0.103018
DENND1A	0.00940872	-0.0570089	0.103088
TMEM70	0.00940956	0.0947168	0.103088
LOC442308	0.00945039	0.340364	0.10348
ABR	0.00945548	-0.0479125	0.103481
MAD2L1BP	0.00946308	0.0489386	0.103509
TAGAP	0.00947796	-0.0843275	0.103617
ZCCHC24	0.00949072	-0.0596384	0.103701
LILRA1	0.0095004	-0.109493	0.103751
ATP8B3	0.00950732	0.236125	0.103772
PIGS	0.00951863	0.0438938	0.10384
NCRNA00110	0.00953133	-0.174238	0.103923
KCNT1	0.00954387	-0.61919	0.103991
LAT	0.00955276	-0.105821	0.103991
RNASEN	0.00955018	0.0581408	0.103991
FAM105A	0.00958509	-0.187659	0.104288
SLC30A1	0.00959326	0.0601491	0.104322
CENPL	0.00960478	0.0678777	0.104385
EMR3	0.00960925	-0.166336	0.104385
APH1A	0.00964133	0.038816	0.104513
C10orf2	0.00964589	0.0777403	0.104513
CELF2	0.00964651	-0.0733114	0.104513
PKNOX1	0.00964202	0.0317205	0.104513
TERF1	0.00962717	0.0569329	0.104513
HBZ	0.00965588	-0.296581	0.10456
EMR4P	0.00967713	-0.130014	0.104569
KLK14	0.00967666	-0.583348	0.104569
MGC23284	0.00966716	-0.0595853	0.104569
TWISTNB	0.00966864	0.0601676	0.104569
CHCHD4	0.00969646	0.0458774	0.104661
DDX18	0.00969078	0.0385328	0.104661
FAM65A	0.00970089	-0.0627126	0.104661
IL7R	0.00971393	-0.112416	0.104724
ZBTB2	0.00971695	0.0378213	0.104724
SPATC1	0.00972643	-0.101161	0.104771
CDHR5	0.00973841	-0.476576	0.104845
TMEM72	0.00976833	-0.330758	0.105112
CCRL1	0.00978766	-0.18525	0.105146
LDLRAD2	0.00978598	-0.0810207	0.105146
LOC100129066	0.00979198	-0.149466	0.105146
ONECUT3	0.00978037	-0.59069	0.105146
B3GNT4	0.00985437	0.158717	0.105485
CAMK1D	0.0098523	0.106709	0.105485
IL3	0.00984603	-0.997819	0.105485
KRTAP13.1	0.00984513	#NUM!	0.105485
NR1H3	0.00984382	-0.0728655	0.105485
SLC45A3	0.00983244	-0.0963823	0.105485
EZH1	0.00987928	-0.0417405	0.105655
MRPS7	0.00988058	0.0465566	0.105655
C2orf50	0.00990408	-0.151336	0.105851
CHCHD2	0.00992093	0.117967	0.105961
TRAPPC1	0.00992757	-0.0455712	0.105961
UMPS	0.00992978	0.0573374	0.105961
PDK4	0.00995074	-0.153201	0.106129
LTA	0.00999821	-0.100795	0.10658
ZMYND10	0.0100704	-0.243099	0.107294
SYT12	0.010094	0.20645	0.10749
TXNDC15	0.0101064	-0.0434274	0.10751
ZNF285	0.0101062	0.10536	0.10751
TEX14	0.010129	-0.18454	0.107695
CASQ2	0.0101486	-0.177342	0.107791
CCDC37	0.0101473	-0.3262	0.107791
GPR125	0.0101757	0.070415	0.108023
ALDH9A1	0.0102062	-0.0427583	0.10818
GMEB1	0.0102018	0.0369701	0.10818
PRG2	0.0102007	0.199899	0.10818
FIBP	0.0102165	0.0396955	0.108233
ABTB1	0.0102286	-0.0566321	0.108305
BSN	0.0102708	-0.176733	0.108536
CTDSP2	0.0102615	0.084405	0.108536
GMDS	0.0102715	-0.090529	0.108536
KCTD20	0.0102708	0.0483547	0.108536
DCAF12	0.01028	0.0600631	0.108569
HOXB13	0.0103	0.283539	0.108725
TK1	0.010311	0.0909155	0.108784
HIP1	0.0103222	0.082965	0.108847
CD81	0.0103339	-0.0496461	0.108915
TNNC2	0.0104006	0.466737	0.109561
MFSD6	0.0104129	-0.0508032	0.109635
ATXN7L1	0.0104414	-0.0595002	0.10977
IFNAR1	0.0104418	0.0387538	0.10977
LZIC	0.0104388	0.0444967	0.10977
CHI3L1	0.010454	-0.270318	0.109842
TSPAN32	0.0104899	-0.128611	0.110163
ABHD14A	0.0105356	-0.0749922	0.110586
CCDC42B	0.0105557	-0.28799	0.110741
DES	0.0105718	-0.18836	0.110845
PNO1	0.0105764	0.0595904	0.110845
C1GALT1C1	0.0106092	-0.0440662	0.111062
PTPRC	0.0106134	-0.0914129	0.111062
WLS	0.0106071	0.101294	0.111062
KCTD5	0.0106253	0.0773209	0.11113
CD300LB	0.0106398	-0.104988	0.111225
LYZL1	0.0106593	-1.11425	0.111372
CD2	0.0106755	-0.0977225	0.111434
ZNF90	0.0106761	0.113534	0.111434
C1orf130	0.0106939	0.14591	0.111523
CCL22	0.0107009	-0.171783	0.111523
GALM	0.0107	0.0685534	0.111523
DEM1	0.0107227	0.0500058	0.111693
LTC4S	0.0107367	-0.101309	0.111783
MKI67	0.0107476	0.105604	0.111819
MRPS23	0.0107511	0.0610864	0.111819
C6orf138	0.0107614	-0.20515	0.111869
C20orf70	0.0107789	-0.40372	0.111995
TRIM16L	0.0107938	-0.175416	0.112093
PIPSL	0.0108012	0.055495	0.112113
AAA1	0.0108315	-0.322179	0.112295
C14orf183	0.0108284	-0.260329	0.112295
GTF2E1	0.0108357	0.0531102	0.112295
MAMDC4	0.010844	-0.139133	0.112295
NQO1	0.010846	-0.144861	0.112295
C21orf34	0.0108773	-0.119785	0.112561
CD302	0.0108885	-0.0724877	0.112564
STK17A	0.0108863	0.0803766	0.112564
SPHK2	0.0109094	-0.0511915	0.112723
EXOSC4	0.0109323	0.0789021	0.112863
UBN1	0.0109339	0.0379265	0.112863
SENP1	0.0109475	0.0463582	0.112947
IL1R2	0.011023	-0.31459	0.113601
LOC100132707	0.0110275	-0.0524854	0.113601
TLR6	0.0110264	-0.0828457	0.113601
PIGB	0.0110369	-0.046171	0.11364
C9orf139	0.0110644	-0.124544	0.113695
HSPB3	0.0110596	-0.194424	0.113695
SNRPD3	0.0110642	0.0491655	0.113695
TNNI2	0.0110537	-0.174969	0.113695
[truncated: 18,173 more rows]

## Sheet: HNSC
Differential expression of genes in GATA4 lost versus GATA4 not lost TCGA samples
pval	Gene	log2FC	FDR
4.3e-50	MCPH1	-0.686467	8.82e-46
2.14e-49	ERI1	-0.759451	2.19e-45
4.3e-48	KIAA1967	-0.663663	2.94e-44
4.93e-41	CNOT7	-0.606355	2.53e-37
1.34e-37	FAM160B2	-0.609948	5.49e-34
1.76e-37	MTMR9	-0.5559	6.01e-34
8.44e-37	XPO7	-0.590095	2.48e-33
1.49e-36	CHMP7	-0.577292	3.81e-33
3.87e-36	PCM1	-0.700658	8.82e-33
8.56e-36	VPS37A	-0.55649	1.76e-32
2.64e-32	TNKS	-0.654329	4.94e-29
1.46e-30	RPL23AP53	-0.712639	2.5e-27
1.71e-29	PPP3CC	-0.595727	2.69e-26
1.84e-26	ASAH1	-0.618162	2.69e-23
3.56e-26	POLR3D	-0.495811	4.87e-23
2.74e-25	PINX1	-0.674596	3.51e-22
7.84e-25	ATP6V1B2	-0.547665	9.46e-22
8.72e-24	SH2D4A	-0.925116	9.95e-21
1.04e-23	NAT1	-0.700783	1.12e-20
1.12e-23	FDFT1	-0.742027	1.15e-20
2.17e-23	AGPAT5	-0.687877	2.12e-20
2.6e-23	CCDC25	-0.544266	2.37e-20
2.66e-23	PPP2R2A	-0.578619	2.37e-20
8.71e-22	BIN3	-0.578557	7.45e-19
1.91e-21	CLN8	-0.580542	1.57e-18
2.23e-21	INTS9	-0.543076	1.76e-18
3.13e-21	LEPROTL1	-0.454091	2.38e-18
6.81e-21	ELP3	-0.462891	4.99e-18
7.46e-21	ERICH1	-0.532797	5.28e-18
9.95e-20	ENTPD4	-0.601987	6.81e-17
1.69e-19	TNFRSF10B	-0.617711	1.12e-16
8.92e-19	REEP4	-0.516407	5.73e-16
4.81e-18	KCTD9	-0.519358	2.99e-15
7.11e-18	LONRF1	-0.828066	4.29e-15
1.24e-17	PDLIM2	-0.670535	7.26e-15
2.43e-17	NEIL2	-0.494239	1.39e-14
3e-17	ZNF596	-0.737537	1.66e-14
5.64e-17	BNIP3L	-0.545265	3.05e-14
7.69e-17	GTF2E2	-0.516108	4.05e-14
3.05e-16	FBXO25	-0.598819	1.57e-13
9.48e-16	DCTN6	-0.481769	4.75e-13
9.8e-16	PPP2CB	-0.448309	4.79e-13
1.02e-15	MTUS1	-0.603154	4.86e-13
1.95e-15	MFHAS1	-0.738756	9.09e-13
2.87e-15	TNFRSF10A	-0.591253	1.31e-12
8.78e-15	SGK223	-0.548492	3.92e-12
1.21e-14	INTS10	-0.570583	5.27e-12
1.76e-14	MTMR7	-0.822142	7.41e-12
1.77e-14	SORBS3	-0.56908	7.41e-12
2.25e-14	TMEM66	-0.361259	9.25e-12
5.45e-14	R3HCC1	-0.548493	2.19e-11
3.34e-13	SOX7	-0.609405	1.32e-10
1.09e-12	PSD3	-0.726534	4.22e-10
1.55e-12	C8orf58	-0.489389	5.89e-10
1.66e-12	SATB1	-0.687507	6.21e-10
1.88e-12	UBXN8	-0.514042	6.91e-10
6.45e-12	KIF13B	-0.716412	2.32e-09
6.59e-12	GMPPB	-0.331865	2.33e-09
1.93e-11	XKR6	-0.729441	6.71e-09
2.05e-11	TRIM35	-0.440806	7.02e-09
2.29e-11	KLRG1	-0.993266	7.7e-09
3.55e-11	KLRB1	-1.15291	1.17e-08
4.71e-11	MSRA	-0.66011	1.53e-08
5.23e-11	RBPMS	-0.551539	1.68e-08
6.06e-11	SAMD3	-1.01059	1.91e-08
7.88e-11	RAF1	-0.253135	2.45e-08
9.19e-11	C3orf19	-0.249119	2.82e-08
1.06e-10	UBASH3A	-0.955063	3.19e-08
1.2e-10	PARP15	-1.02773	3.57e-08
1.24e-10	RGL4	-0.852667	3.63e-08
1.29e-10	CD5	-0.903437	3.74e-08
1.49e-10	ZNF831	-1.11954	4.26e-08
1.55e-10	CD6	-0.838146	4.36e-08
1.89e-10	CCR7	-1.12674	5.24e-08
2.42e-10	CD40LG	-1.44106	6.62e-08
2.58e-10	FNBP1	-0.390998	6.97e-08
2.8e-10	ABCD2	-1.16383	7.33e-08
2.76e-10	CDCA2	-0.5497	7.33e-08
2.82e-10	FAM3D	-1.65419	7.33e-08
2.86e-10	GZMK	-1.23258	7.33e-08
4.4e-10	FLT3	-0.943122	1.1e-07
4.4e-10	SLAMF6	-1.02657	1.1e-07
4.96e-10	CLDN23	-0.632989	1.23e-07
5.83e-10	NUDT18	-0.564828	1.42e-07
6.58e-10	P2RY8	-0.936998	1.59e-07
7.24e-10	TATDN2	-0.246353	1.73e-07
8.06e-10	NGLY1	-0.286484	1.9e-07
8.32e-10	RAB37	-0.915425	1.94e-07
9.11e-10	APOBEC3H	-0.867522	2.1e-07
9.41e-10	MAP4K1	-0.904951	2.15e-07
1.04e-09	DENND1C	-0.513014	2.34e-07
1.16e-09	INPP5D	-0.792204	2.59e-07
1.3e-09	SH2D1A	-1.00422	2.86e-07
1.31e-09	CD3E	-0.806571	2.87e-07
1.34e-09	SIT1	-0.965013	2.89e-07
1.37e-09	EPB49	-0.759857	2.92e-07
1.54e-09	PPP1R16B	-0.835857	3.26e-07
1.71e-09	WDR48	-0.307238	3.59e-07
1.88e-09	KCTD6	-0.418057	3.9e-07
1.97e-09	CSTA	-0.885321	4.05e-07
2.25e-09	TEC	-0.616174	4.57e-07
2.66e-09	FLJ10661	-0.73055	5.35e-07
3.15e-09	RLTPR	-0.910822	6.29e-07
3.43e-09	QARS	-0.265695	6.78e-07
3.54e-09	ITGB7	-0.621387	6.86e-07
3.52e-09	MEI1	-1.76457	6.86e-07
3.66e-09	TUSC3	-0.637725	7.02e-07
3.96e-09	C9orf169	-1.19424	7.53e-07
4.3e-09	XPC	-0.349814	8.1e-07
4.62e-09	C3orf70	-1.09711	8.62e-07
4.68e-09	GORASP1	-0.205516	8.66e-07
5.16e-09	PTK2	0.326503	9.46e-07
5.22e-09	ZNF589	-0.502829	9.49e-07
5.27e-09	BTLA	-1.03448	9.49e-07
5.32e-09	C8orf42	-0.650673	9.5e-07
5.45e-09	MIR155HG	-0.915927	9.64e-07
5.53e-09	GIMAP7	-0.717621	9.67e-07
5.56e-09	LAT	-0.689287	9.67e-07
5.63e-09	ITM2A	-0.735931	9.71e-07
5.73e-09	C2orf88	-0.690991	9.8e-07
6.74e-09	CD27	-1.01597	1.12e-06
6.82e-09	CEACAM21	-0.888745	1.12e-06
6.69e-09	NCF1	-0.848642	1.12e-06
6.64e-09	PRSS27	-1.163	1.12e-06
6.82e-09	PVRIG	-0.767197	1.12e-06
7.04e-09	LOC100233209	-0.869243	1.15e-06
7.28e-09	SPRR3	-1.74717	1.18e-06
7.42e-09	HMBOX1	-0.507774	1.19e-06
7.51e-09	CXCR3	-0.952942	1.2e-06
8e-09	2019-09-01	-0.962565	1.26e-06
9.05e-09	AKNA	-0.516213	1.42e-06
9.37e-09	IKZF1	-0.810726	1.46e-06
9.51e-09	PDHB	-0.240266	1.47e-06
1.15e-08	KLK12	-1.56436	1.76e-06
1.16e-08	KIAA0748	-0.809376	1.77e-06
1.18e-08	TTC21A	-0.519934	1.79e-06
1.28e-08	GPR114	-0.846965	1.91e-06
1.36e-08	CEACAM5	-1.61772	2.02e-06
1.41e-08	ITGAL	-0.823453	2.09e-06
1.44e-08	TRAF3IP3	-0.695572	2.11e-06
1.45e-08	ZAP70	-0.884551	2.11e-06
1.48e-08	LAX1	-1.10055	2.15e-06
1.57e-08	ZNF471	-1.02226	2.25e-06
1.61e-08	NLRC3	-0.688558	2.3e-06
1.75e-08	NBEAL2	-0.430198	2.48e-06
1.81e-08	ACAP1	-0.721897	2.55e-06
1.83e-08	SLC25A37	-0.466346	2.55e-06
1.86e-08	LRRFIP2	-0.26077	2.56e-06
1.86e-08	RASSF2	-0.735423	2.56e-06
2.03e-08	C9orf139	-0.856558	2.78e-06
2.18e-08	MTMR14	-0.275471	2.97e-06
2.22e-08	IGJ	-1.4041	3e-06
2.29e-08	BCL2	-1.05222	3.06e-06
2.29e-08	HR	-0.493731	3.06e-06
2.32e-08	CD2	-0.753683	3.08e-06
2.44e-08	A2ML1	-0.980438	3.21e-06
2.54e-08	GYPC	-0.669732	3.29e-06
2.52e-08	KLRK1	-0.987677	3.29e-06
2.55e-08	RHCG	-1.19287	3.29e-06
2.73e-08	GNA14	-0.728314	3.49e-06
2.74e-08	XCR1	-1.34373	3.49e-06
2.77e-08	IL16	-0.62488	3.5e-06
2.89e-08	PTPN7	-0.728781	3.64e-06
3.08e-08	MYO3A	-1.76498	3.85e-06
3.11e-08	SH3BP5	-0.639001	3.87e-06
3.17e-08	CCR2	-0.978582	3.92e-06
3.21e-08	FAM86B2	-1.04418	3.95e-06
3.32e-08	SPN	-0.728453	4.06e-06
3.4e-08	EVI2B	-0.701632	4.13e-06
3.54e-08	PLXNB1	-0.350754	4.25e-06
3.54e-08	RASAL3	-0.677721	4.25e-06
3.69e-08	SELL	-1.044	4.4e-06
3.72e-08	DENND2D	-0.373631	4.42e-06
4.31e-08	SASH3	-0.699896	5.09e-06
4.46e-08	ARHGAP30	-0.526703	5.23e-06
4.71e-08	LCK	-0.688857	5.5e-06
4.76e-08	FAM86B1	-0.815384	5.52e-06
4.83e-08	SPOCK2	-1.18922	5.57e-06
5.14e-08	KCNA3	-1.1411	5.83e-06
5.13e-08	NCRNA00185	-1.4434	5.83e-06
5.1e-08	P2RY10	-0.891246	5.83e-06
5.22e-08	TTC24	-1.10013	5.89e-06
5.28e-08	ARHGAP9	-0.644443	5.92e-06
5.45e-08	EXTL3	-0.295948	6.08e-06
5.58e-08	TNFSF8	-0.798053	6.19e-06
5.67e-08	WRN	-0.418232	6.26e-06
5.91e-08	DPYSL2	-0.449779	6.49e-06
6.23e-08	GVIN1	-0.915462	6.8e-06
6.38e-08	FAM78A	-0.550174	6.93e-06
6.57e-08	C5orf20	-0.898795	7.06e-06
6.56e-08	OR52N4	-1.23485	7.06e-06
6.67e-08	C11orf21	-0.912247	7.08e-06
6.68e-08	STK3	0.283407	7.08e-06
6.69e-08	TTTY14	-1.51151	7.08e-06
7.17e-08	C8orf80	-1.2296	7.55e-06
7.29e-08	GZMM	-1.04205	7.63e-06
7.47e-08	XKR5	-1.39214	7.79e-06
7.62e-08	EOMES	-0.937685	7.86e-06
7.6e-08	PDCD1	-0.813924	7.86e-06
7.94e-08	APBB1IP	-0.641254	8.14e-06
7.97e-08	CCR5	-0.747337	8.14e-06
8.29e-08	HVCN1	-0.701476	8.42e-06
8.57e-08	CEACAM1	-0.848967	8.66e-06
8.89e-08	ADAM28	-0.924567	8.91e-06
8.86e-08	TIGIT	-0.672587	8.91e-06
9.14e-08	ARHGAP15	-0.66888	9.11e-06
9.58e-08	ITK	-0.783467	9.5e-06
9.64e-08	WAS	-0.60206	9.52e-06
1e-07	ATP13A4	-1.32439	9.86e-06
1.04e-07	RASSF1	-0.358555	1.02e-05
1.06e-07	CYP2C18	-0.909654	1.02e-05
1.05e-07	PRKCB	-0.756872	1.02e-05
1.07e-07	CYTIP	-0.637981	1.03e-05
1.08e-07	SMAP2	-0.338938	1.03e-05
1.1e-07	SIRPG	-0.798655	1.05e-05
1.13e-07	MCART6	-0.851958	1.07e-05
1.16e-07	EXT1	0.357273	1.1e-05
1.19e-07	KRT24	-2.70919	1.12e-05
1.2e-07	SLC16A6	-0.805527	1.12e-05
1.25e-07	FUT3	-0.797759	1.16e-05
1.3e-07	CD3D	-0.794132	1.19e-05
1.31e-07	FCRL3	-1.30985	1.19e-05
1.3e-07	GPR174	-1.05856	1.19e-05
1.3e-07	ZNF101	-0.255546	1.19e-05
1.3e-07	ZNF620	-0.820517	1.19e-05
1.32e-07	C15orf62	-0.803656	1.2e-05
1.32e-07	ACTR8	-0.193843	1.2e-05
1.39e-07	CD48	-0.822048	1.25e-05
1.41e-07	PBK	-0.586008	1.25e-05
1.4e-07	TBC1D10C	-0.939314	1.25e-05
1.41e-07	WDFY4	-0.839096	1.25e-05
1.45e-07	DOCK10	-0.592225	1.28e-05
1.54e-07	CACNA1D	-1.14002	1.36e-05
1.54e-07	JAKMIP1	-0.875569	1.36e-05
1.56e-07	DERL1	0.201779	1.36e-05
1.57e-07	EGR3	-0.774318	1.36e-05
1.57e-07	SLAIN1	-1.00705	1.36e-05
1.58e-07	FAIM2	-0.950645	1.36e-05
1.63e-07	CHDH	-1.36446	1.4e-05
1.67e-07	POLH	-0.337277	1.43e-05
1.71e-07	TNFRSF13C	-0.939587	1.46e-05
1.72e-07	ZC3H12D	-0.687754	1.46e-05
1.8e-07	FLJ14107	-0.824351	1.52e-05
1.92e-07	GPR18	-1.20894	1.62e-05
1.95e-07	CD96	-0.733639	1.63e-05
1.98e-07	GBP6	-0.728674	1.65e-05
1.99e-07	MTDH	0.219508	1.65e-05
2.04e-07	AGAP2	-0.457623	1.68e-05
2.04e-07	LPHN2	-0.572695	1.68e-05
2.04e-07	SH3BGRL2	-0.907778	1.68e-05
2.11e-07	CD37	-0.880073	1.73e-05
2.12e-07	CFP	-0.724478	1.73e-05
2.13e-07	MGAT4A	-0.497908	1.73e-05
2.14e-07	TP53INP2	-0.609285	1.73e-05
2.17e-07	SNX20	-0.671309	1.75e-05
2.19e-07	NCF1B	-0.750364	1.76e-05
2.37e-07	PYHIN1	-0.797913	1.89e-05
2.39e-07	THEMIS	-1.01033	1.9e-05
2.48e-07	GLYCTK	-0.394501	1.96e-05
2.57e-07	ZNF395	-0.41644	2.03e-05
2.63e-07	WNK3	-1.25975	2.07e-05
2.69e-07	MEIS1	-0.589311	2.11e-05
2.73e-07	SCML4	-1.07798	2.12e-05
2.72e-07	ZNF443	-0.469239	2.12e-05
2.77e-07	MAGI1	-0.38268	2.14e-05
2.82e-07	CRTAM	-0.938802	2.17e-05
2.85e-07	NR2F1	-0.726822	2.19e-05
3.05e-07	FASLG	-0.969363	2.34e-05
3.09e-07	FZD6	0.406718	2.36e-05
3.23e-07	FAM66A	-1.14227	2.46e-05
3.24e-07	GAPT	-0.97072	2.46e-05
3.45e-07	IKZF3	-1.06631	2.6e-05
3.69e-07	CST7	-0.625037	2.77e-05
3.73e-07	CNOT10	-0.211076	2.79e-05
3.89e-07	ZNF619	-0.363497	2.91e-05
3.97e-07	CSTB	-0.640793	2.95e-05
3.96e-07	TARP	-0.841222	2.95e-05
4.24e-07	ITPRIPL1	-0.644674	3.13e-05
4.29e-07	SPRR1A	-0.959801	3.16e-05
4.34e-07	KIAA0125	-1.28637	3.18e-05
4.44e-07	ATP6V1C1	0.239876	3.24e-05
4.45e-07	USP19	-0.205086	3.24e-05
4.48e-07	MFNG	-0.622479	3.25e-05
4.86e-07	NLRP14	-0.992419	3.51e-05
4.92e-07	LTA	-0.887383	3.55e-05
4.97e-07	IRF4	-0.918932	3.56e-05
5.03e-07	TNFRSF17	-1.26428	3.6e-05
5.26e-07	IPCEF1	-0.741862	3.75e-05
5.29e-07	FAM3B	-1.56123	3.76e-05
5.41e-07	PTPRCAP	-1.03233	3.83e-05
5.49e-07	ACOXL	-1.06912	3.86e-05
5.5e-07	CXCR4	-0.77344	3.86e-05
5.75e-07	CORO1A	-0.657041	4.02e-05
5.74e-07	TLR9	-0.942582	4.02e-05
5.94e-07	CPNE5	-0.76347	4.13e-05
6.07e-07	CELF2	-0.584407	4.21e-05
6.08e-07	PIK3CG	-0.755496	4.21e-05
6.16e-07	BTN1A1	-1.6787	4.24e-05
6.25e-07	GIMAP5	-0.5759	4.29e-05
6.34e-07	CD3G	-0.777022	4.32e-05
6.35e-07	CXCR6	-0.706661	4.32e-05
6.32e-07	PPP1R3B	-0.537917	4.32e-05
6.42e-07	CD247	-0.715329	4.35e-05
6.57e-07	FAM49B	0.242846	4.42e-05
6.57e-07	FUT6	-1.19466	4.42e-05
6.64e-07	PLCL2	-0.701386	4.46e-05
6.78e-07	IRF8	-0.700623	4.53e-05
6.82e-07	TAGAP	-0.695145	4.54e-05
7.02e-07	GZMH	-1.13042	4.66e-05
7.09e-07	CD52	-0.835638	4.69e-05
7.15e-07	ST6GAL1	-0.713587	4.7e-05
7.13e-07	TBX21	-0.786874	4.7e-05
7.49e-07	C3orf23	-0.248567	4.9e-05
7.5e-07	TEX101	-1.31812	4.9e-05
7.61e-07	JAK3	-0.623616	4.96e-05
7.78e-07	FAM65B	-0.820382	5.05e-05
7.89e-07	TMPRSS11B	-2.03534	5.11e-05
8.01e-07	DOK3	-0.489225	5.17e-05
8.09e-07	KRT78	-1.55488	5.21e-05
8.41e-07	TOP2B	-0.266723	5.39e-05
8.46e-07	APPL1	-0.279975	5.41e-05
8.55e-07	ESCO2	-0.540369	5.44e-05
8.57e-07	GAB3	-0.522783	5.44e-05
8.58e-07	TGM3	-2.41226	5.44e-05
8.83e-07	SELPLG	-0.48444	5.58e-05
8.88e-07	LRRC33	-0.511102	5.59e-05
9.2e-07	GNRH1	-0.686285	5.78e-05
9.36e-07	HSF1	0.256722	5.86e-05
9.7e-07	TTC16	-1.01229	6.05e-05
9.79e-07	DOCK2	-0.632715	6.09e-05
9.98e-07	ICAM3	-0.567673	6.19e-05
1.01e-06	NCF1C	-0.721932	6.22e-05
1.02e-06	CEACAM7	-1.8098	6.29e-05
1.03e-06	CPEB1	-1.39893	6.31e-05
1.04e-06	ZMAT1	-1.21554	6.36e-05
1.04e-06	TNFRSF13B	-1.82242	6.37e-05
1.06e-06	SKAP1	-0.894897	6.44e-05
1.06e-06	SPRR2A	-0.997607	6.44e-05
1.07e-06	NAPSB	-0.809785	6.49e-05
1.09e-06	GIMAP1	-0.556797	6.58e-05
1.09e-06	SPINK5	-1.10409	6.58e-05
1.11e-06	QRICH1	-0.167872	6.66e-05
1.13e-06	ZNF214	-0.857584	6.74e-05
1.15e-06	FCRL5	-1.23682	6.83e-05
1.15e-06	GPR132	-0.461902	6.83e-05
1.15e-06	HOPX	-0.847745	6.84e-05
1.16e-06	DOCK8	-0.56551	6.87e-05
1.16e-06	GPR31	-1.17763	6.87e-05
1.18e-06	DUOXA2	-1.01729	6.96e-05
1.19e-06	FAM107B	-0.415226	6.97e-05
1.19e-06	GRHL3	-0.522591	6.97e-05
1.23e-06	ZNF671	-0.498073	7.15e-05
1.23e-06	CGNL1	-0.972999	7.16e-05
1.25e-06	C11orf85	-2.66993	7.25e-05
1.27e-06	CNR2	-1.78907	7.35e-05
1.27e-06	SYT7	0.776074	7.35e-05
1.29e-06	SVIP	-0.825527	7.43e-05
1.3e-06	IL10RA	-0.555802	7.45e-05
1.36e-06	ZFYVE20	-0.217259	7.78e-05
1.39e-06	NICN1	-0.30031	7.88e-05
1.39e-06	RBM15B	-0.186146	7.88e-05
1.41e-06	UCP2	-0.523935	8.02e-05
1.43e-06	C8orf79	-0.958413	8.09e-05
1.44e-06	BTK	-0.593568	8.11e-05
1.5e-06	TTC9	-0.620199	8.45e-05
1.52e-06	KIAA0196	0.231546	8.5e-05
1.53e-06	MACC1	-0.760238	8.54e-05
1.53e-06	GPR171	-0.802132	8.55e-05
1.54e-06	PARVG	-0.6248	8.58e-05
1.7e-06	FAM107A	-1.00831	9.41e-05
1.7e-06	FCRL6	-1.00646	9.41e-05
1.72e-06	CLECL1	-0.775869	9.49e-05
1.73e-06	NCF4	-0.527322	9.51e-05
1.78e-06	FUCA1	-0.41463	9.76e-05
1.8e-06	FLJ11235	-0.502289	9.84e-05
1.82e-06	EXOG	-0.273306	9.96e-05
1.84e-06	CD8A	-0.848674	0.000100034
1.84e-06	KCNH4	-1.01033	0.000100034
1.85e-06	IKZF4	-0.27366	0.000100089
1.9e-06	CNR1	-1.34209	0.000102266
1.89e-06	SLFN14	-0.88334	0.000102266
1.9e-06	MBOAT4	-0.563368	0.000102295
1.91e-06	CLNK	-0.786233	0.000102341
1.91e-06	ZNF154	-0.521987	0.000102341
1.94e-06	CLIC6	-1.09958	0.000103372
2.02e-06	KTN1	0.318852	0.000107281
2.02e-06	PPL	-0.585506	0.000107281
2.09e-06	ADCY6	-0.440973	0.000110509
2.09e-06	RHOBTB2	-0.413602	0.000110509
2.11e-06	NCR3	-1.12168	0.000111055
2.12e-06	CD79A	-1.44126	0.000111181
2.12e-06	CSF2RB	-0.853991	0.000111181
2.14e-06	GIMAP4	-0.506116	0.000111655
2.14e-06	LOC643008	-0.832321	0.000111655
2.15e-06	OXNAD1	-0.259906	0.000111966
2.18e-06	C3orf39	-0.361145	0.000112822
2.29e-06	LOC100188949	-0.788168	0.000118611
2.3e-06	ADORA2A	-0.506568	0.0001188
2.33e-06	PLCB2	-0.486122	0.000119721
2.36e-06	EPHX2	-0.759898	0.000121152
2.37e-06	SEMA3G	-0.581546	0.00012125
2.38e-06	MAK16	-0.402994	0.000121356
2.41e-06	CLDN10	-2.30697	0.000122703
2.48e-06	CCR4	-0.835322	0.000126005
2.49e-06	ZNF799	-0.330677	0.000126125
2.5e-06	ZC3H3	0.241739	0.000126282
2.51e-06	CCR6	-0.612312	0.000126626
2.64e-06	MYO5B	-0.493453	0.000133073
2.66e-06	LY9	-0.873468	0.000133334
2.67e-06	USP4	-0.212754	0.000133949
2.7e-06	RBP5	-1.19813	0.000134846
2.72e-06	TIFAB	-0.769617	0.000135492
2.73e-06	PTPRC	-0.666011	0.000135823
2.75e-06	ZNF582	-0.634459	0.000136253
2.75e-06	LCN2	-0.862026	0.000136268
2.85e-06	C17orf66	-1.04432	0.00014047
2.85e-06	CD8B	-1.01682	0.00014047
2.88e-06	LCP1	-0.54084	0.000141329
2.89e-06	BCORL2	-1.46716	0.000141509
2.93e-06	CECR1	-0.608041	0.000143334
2.97e-06	CXCL13	-0.835739	0.000144858
3.01e-06	RAI2	-0.64138	0.00014628
3.02e-06	LRRK2	-0.6705	0.000146518
3.03e-06	SPNS3	-0.658807	0.000146889
3.13e-06	OXER1	-0.939434	0.00015135
3.18e-06	SETMAR	-0.364363	0.000153237
3.2e-06	ATP8A1	-0.641718	0.00015379
3.3e-06	KCNJ10	-1.78214	0.000158071
3.3e-06	SETD5	-0.245761	0.000158071
3.33e-06	MYO1F	-0.476228	0.000159197
3.35e-06	PPM1D	-0.262906	0.000159634
3.37e-06	CELSR3	-0.710976	0.000160294
3.4e-06	UBE2J1	-0.206926	0.000161023
3.44e-06	SLC44A2	-0.259899	0.00016265
3.52e-06	CD226	-0.707109	0.0001658
3.52e-06	WDR82	-0.190099	0.0001658
3.56e-06	GTSF1L	-0.749394	0.000167472
3.58e-06	C13orf18	-0.629029	0.000167591
3.65e-06	NKX3.1	-0.735612	0.000170781
3.7e-06	BEND5	-1.31464	0.000172678
3.71e-06	ICA1	-0.882709	0.000172845
3.78e-06	MTSS1	0.407116	0.000175368
3.82e-06	TMSB4Y	-1.0729	0.000177234
3.86e-06	CD180	-0.685669	0.00017827
3.89e-06	LIPE	-0.565143	0.000179433
3.95e-06	PIM2	-0.704731	0.000181699
3.96e-06	NCKIPSD	-0.206889	0.000182102
3.99e-06	CEACAM6	-1.00298	0.000182306
3.98e-06	USP54	-0.395614	0.000182306
4.03e-06	GRIN2C	-1.1394	0.000184027
4.07e-06	RRN3P2	-0.463683	0.000185106
4.11e-06	KIAA1468	-0.318697	0.000186811
4.13e-06	NCCRP1	-0.775144	0.00018713
4.22e-06	MAN1C1	-0.508667	0.00019033
4.21e-06	PAN2	-0.307113	0.00019033
4.24e-06	RAB39B	-0.840542	0.000190867
4.3e-06	ID2	-0.517218	0.000193404
4.33e-06	NKG7	-0.904084	0.00019389
4.37e-06	ST8SIA4	-0.488756	0.000195357
4.52e-06	FAM46C	-0.909397	0.00020109
4.51e-06	GNE	-0.576754	0.00020109
4.54e-06	KIAA1143	-0.197137	0.000201738
4.58e-06	ZNF396	-0.591166	0.000203238
4.62e-06	AGBL3	-0.482906	0.000204559
4.73e-06	ANXA9	-1.16008	0.000209055
4.89e-06	ZNF541	-1.60235	0.000215411
5.05e-06	C8orf41	-0.355674	0.00022182
5.16e-06	DHX30	-0.181548	0.000226227
5.23e-06	CD53	-0.556996	0.000229079
5.32e-06	C20orf132	-0.573614	0.000232445
5.36e-06	CCDC64B	-0.588432	0.000232445
5.35e-06	FAM18A	-0.492979	0.000232445
5.35e-06	PTGDS	-1.11336	0.000232445
5.37e-06	SLC12A3	-0.782289	0.000232548
5.47e-06	POF1B	-0.807712	0.000236639
5.53e-06	PAQR8	-0.550371	0.000238561
5.68e-06	C19orf38	-0.506795	0.000244001
5.67e-06	RBM5	-0.209228	0.000244001
5.77e-06	VSIG10L	-0.833066	0.000247136
5.8e-06	GIMAP6	-0.501774	0.000248202
5.99e-06	PRRT3	-0.479502	0.000255559
6.03e-06	AKAP5	-0.538644	0.000256832
6.23e-06	LGALS9	-0.608577	0.000264851
6.26e-06	C5orf40	-0.937255	0.000265032
6.25e-06	SELK	-0.260253	0.000265032
6.28e-06	GRAP2	-0.644183	0.000265181
6.45e-06	SLC16A9	-0.703952	0.000271861
6.62e-06	SPATA13	-0.582232	0.000278414
6.7e-06	CADPS2	-0.51712	0.000281106
6.73e-06	MAMDC4	-0.969845	0.000282125
6.79e-06	CRBN	-0.25197	0.000284049
6.94e-06	CAV2	0.435516	0.000289711
7.12e-06	PPM1M	-0.323993	0.00029661
7.23e-06	RAB11FIP5	0.25043	0.000300604
7.36e-06	TBC1D5	-0.249495	0.000305199
7.42e-06	ARHGEF6	-0.470173	0.000307336
7.49e-06	SLA2	-0.637089	0.000309245
7.55e-06	TTC7B	0.31861	0.00031108
7.58e-06	GP5	-0.776253	0.000311886
7.68e-06	C17orf87	-0.764651	0.000315275
7.71e-06	SLC39A14	-0.382258	0.000315841
7.78e-06	EPS8L1	-0.612067	0.000317775
7.79e-06	NR1H4	-1.7283	0.000317775
7.89e-06	FAM91A1	0.209774	0.000321547
7.93e-06	KLC2	0.303069	0.000322403
7.98e-06	CXorf65	-1.03332	0.000323793
8.08e-06	GPR65	-0.508141	0.000326738
8.07e-06	SLAMF1	-0.692119	0.000326738
8.17e-06	PIK3R5	-0.461277	0.000329347
8.21e-06	RNF139	0.209088	0.000330626
8.28e-06	CCL19	-1.66541	0.000332148
8.27e-06	IL17RB	-1.52506	0.000332148
8.33e-06	MLH1	-0.198139	0.00033318
8.36e-06	ANKRD44	-0.568717	0.00033392
8.39e-06	LMO2	-0.468093	0.000334466
8.45e-06	ZSWIM4	-0.306861	0.000336345
8.62e-06	IGF1R	0.370983	0.000342222
8.66e-06	BLK	-1.7124	0.000343319
8.71e-06	ANKRD28	-0.24498	0.000344392
8.85e-06	HMSD	-1.37838	0.000349115
8.86e-06	SLC25A32	0.212176	0.000349115
8.97e-06	BATF	-0.572294	0.000352628
9.07e-06	AMIGO3	-0.41291	0.00035586
9.13e-06	CXCR5	-1.76207	0.00035685
9.12e-06	ZNF230	-0.28982	0.00035685
9.15e-06	SLA	-0.524049	0.000357326
9.58e-06	EPB41L4A	-0.486592	0.000373123
9.91e-06	UBP1	-0.20114	0.000385299
1e-05	C16orf5	-0.331416	0.000388235
1.01e-05	CLEC10A	-0.729035	0.000389569
1.03e-05	XPR1	0.31662	0.000396708
1.05e-05	BIN2	-0.562011	0.000403692
1.05e-05	SNAI3	-0.490283	0.000403692
1.06e-05	FCRL4	-2.19566	0.00040742
1.07e-05	IRX2	0.726468	0.000409772
1.08e-05	NKTR	-0.305279	0.000413163
1.09e-05	GPSM3	-0.426019	0.000416226
1.11e-05	GPR55	-0.627869	0.000422224
1.12e-05	DCP1A	-0.203298	0.000427108
1.12e-05	RAB33A	-0.472044	0.000427108
1.13e-05	SYT11	-0.437128	0.000428168
1.13e-05	TF	-1.45012	0.000428168
1.15e-05	GSR	-0.582575	0.000434579
1.16e-05	KAT2B	-0.421154	0.000439043
1.18e-05	FGD2	-0.4613	0.000444269
1.19e-05	IKZF2	-0.543231	0.000444269
1.19e-05	NOVA1	-0.971504	0.000444269
1.18e-05	RBM6	-0.252053	0.000444269
1.19e-05	ZNF667	-1.16544	0.000444269
1.22e-05	VSIG2	-1.52678	0.00045537
1.23e-05	KIAA1429	0.197121	0.000456969
1.23e-05	ITGA8	-0.742597	0.000457825
1.23e-05	ZNF445	-0.231252	0.000457825
1.26e-05	LIMD2	-0.564229	0.00046663
1.27e-05	DERL3	-0.866174	0.000468976
1.27e-05	PREX1	-0.409846	0.000468976
1.31e-05	XBP1	-0.38436	0.000484358
1.33e-05	SLAMF7	-0.584477	0.000489726
1.39e-05	GDPD3	-0.836267	0.000510615
1.4e-05	P2RY13	-0.628798	0.000511463
1.4e-05	ARIH2	-0.164047	0.000511821
1.4e-05	CTSB	-0.372847	0.000511821
1.41e-05	GNG7	-0.693896	0.00051414
1.41e-05	GPR172A	0.264157	0.00051414
1.41e-05	RASGRP3	-0.347494	0.00051414
1.44e-05	ACAA1	-0.284384	0.000523538
1.48e-05	OPN3	0.428604	0.000536055
1.48e-05	CCDC97	-0.185387	0.00053619
1.49e-05	RASGRP2	-0.865838	0.00053619
1.5e-05	CNFN	-0.998347	0.000538754
1.51e-05	TMEM170B	-0.502985	0.000541299
1.54e-05	PKHD1L1	-1.8031	0.00055285
1.57e-05	PRELP	-0.911381	0.000563357
1.61e-05	IL17RC	-0.255436	0.000574441
1.61e-05	NCKAP1L	-0.535467	0.00057485
1.63e-05	NFAM1	-0.528796	0.000581143
1.64e-05	DMRTA2	-1.16071	0.000581731
1.64e-05	DPP3	0.251449	0.000581731
1.65e-05	FHOD1	0.295297	0.000582859
1.65e-05	GGPS1	0.171364	0.000582859
1.65e-05	FAM66E	-0.969057	0.000583385
1.66e-05	CADM4	-0.474359	0.000586242
1.69e-05	ZNF577	-0.433864	0.000595485
1.71e-05	WDR6	-0.244902	0.00060029
1.72e-05	LMO4	-0.539258	0.000603896
1.72e-05	ZDHHC2	-0.702459	0.000603896
1.75e-05	ZNF662	-0.877236	0.000610359
1.75e-05	C9orf53	-0.949184	0.000612322
1.76e-05	LOC100190938	-1.15947	0.00061375
1.77e-05	PPFIBP2	-0.394869	0.00061375
1.76e-05	SRPK2	0.315757	0.00061375
1.81e-05	NFASC	0.430644	0.000626484
1.82e-05	ZNF621	-0.244171	0.000629604
1.83e-05	2019-09-06	-0.337664	0.000632178
1.89e-05	ETV6	-0.287496	0.000653779
1.92e-05	MYO1B	0.398045	0.000660278
1.93e-05	BRPF1	-0.212201	0.00066317
1.93e-05	GPRASP1	-0.457346	0.00066317
1.96e-05	ZNF707	0.247865	0.000671799
1.96e-05	FERMT3	-0.490809	0.000671901
1.97e-05	SPATA18	-0.544524	0.000672677
2e-05	PAOX	-0.295178	0.000681245
2e-05	ART4	-1.46563	0.000681556
2.01e-05	SPRR2E	-0.97979	0.000681811
2.02e-05	SPIB	-3.40558	0.000685589
2.03e-05	STX19	-0.60115	0.000686157
2.05e-05	LOC440944	-0.392247	0.000694111
2.09e-05	MAL	-1.88559	0.000705635
2.09e-05	NFKBIZ	-0.52412	0.000706276
2.11e-05	CUL9	-0.358482	0.00070815
2.11e-05	LOC100240735	-0.8707	0.00070815
2.11e-05	ZNF711	-0.650897	0.00070815
2.13e-05	FAM177B	-1.77727	0.000713943
2.17e-05	C2orf85	-1.28481	0.000725309
2.2e-05	FAM180A	-0.709282	0.000733293
2.22e-05	ING3	-0.279931	0.000740752
2.24e-05	WIPF1	-0.401221	0.000746185
2.26e-05	CCL11	-0.796694	0.000750723
2.29e-05	SMAD4	-0.242385	0.000758404
2.3e-05	TMEM156	-0.907428	0.000762955
2.32e-05	CD38	-0.620764	0.00076488
2.32e-05	RCE1	0.293048	0.00076488
2.34e-05	NPM2	-0.899691	0.000770465
2.35e-05	TCAM1P	-1.35688	0.00077366
2.38e-05	PTK2B	-0.372394	0.000781007
2.38e-05	STAP1	-1.30588	0.000781007
2.4e-05	WNT1	-1.30518	0.000787297
2.49e-05	C21orf71	-0.774417	0.000813205
2.5e-05	C3orf31	-0.219664	0.000813205
2.49e-05	GPD1L	-0.473522	0.000813205
2.51e-05	HACL1	-0.281532	0.000813205
2.5e-05	ST6GALNAC1	-0.85527	0.000813205
2.5e-05	VPRBP	-0.19342	0.000813205
2.53e-05	C12orf26	-0.229293	0.000818626
2.54e-05	RAD9B	-0.389031	0.000822589
2.57e-05	SULT2B1	-0.640795	0.000830976
2.62e-05	FCRL2	-1.57063	0.000844787
2.65e-05	ANGPTL6	-0.527993	0.000852666
2.66e-05	GMIP	-0.212885	0.000852666
2.66e-05	RSPO1	-1.04772	0.000852666
2.66e-05	TNFRSF1B	-0.395197	0.000853479
2.68e-05	FAM54B	-0.179031	0.000858152
2.69e-05	C3orf63	-0.209382	0.000859967
2.76e-05	FAIM3	-0.579566	0.000879502
2.77e-05	NDFIP1	0.193587	0.000883138
2.8e-05	NECAB1	-0.973098	0.00088845
2.83e-05	HMHA1	-0.362861	0.000896268
2.83e-05	SLC24A5	-1.48653	0.000896268
2.89e-05	CXXC1	-0.269202	0.000912719
2.89e-05	TGFBI	0.759886	0.000912719
2.89e-05	TSPAN12	-0.67371	0.000912719
2.93e-05	LSP1	-0.478429	0.0009225
2.94e-05	FZD3	-0.441717	0.000925863
2.98e-05	CXorf21	-0.522623	0.000933066
2.97e-05	GALNTL4	0.323808	0.000933066
3.01e-05	ZNF420	-0.533488	0.000940581
3.07e-05	C3orf10	-0.220647	0.000956868
3.07e-05	ZNF583	-0.544505	0.000956868
3.08e-05	HMGN5	-0.646425	0.000960601
3.09e-05	ARRDC5	-0.690712	0.000962476
3.14e-05	CD28	-0.614973	0.000973455
3.14e-05	SELP	-0.783006	0.000973455
3.2e-05	DPT	-0.827397	0.000991097
3.24e-05	CYP2C19	-1.03021	0.0010016
3.26e-05	CDC27	0.167633	0.00100506
3.26e-05	RAB11FIP1	-0.601999	0.00100506
3.29e-05	PCDHGC3	0.305445	0.00101204
3.3e-05	HTR7	0.580268	0.00101373
3.39e-05	PSMB2	0.199014	0.00104021
3.45e-05	SMPD3	-0.79074	0.0010563
3.49e-05	FHIT	-0.629223	0.00106668
3.51e-05	ZNF345	-0.507312	0.0010719
3.54e-05	SEC63	0.195397	0.00107996
3.55e-05	HCST	-0.573321	0.00108078
3.57e-05	INTS8	0.183987	0.00108471
3.6e-05	CXCL17	-0.921166	0.00109192
3.61e-05	ID2B	-0.538694	0.00109414
3.64e-05	IL4I1	-0.549876	0.00110374
3.65e-05	GFRA1	-0.895563	0.0011044
3.72e-05	SELE	-1.02765	0.00112186
3.78e-05	IL26	-0.896389	0.00113915
3.79e-05	LRRIQ1	-1.61574	0.00114067
3.8e-05	PBRM1	-0.233372	0.00114306
3.82e-05	RHBG	-0.849448	0.0011454
3.82e-05	RPL15	-0.242929	0.0011454
3.83e-05	ENDOU	-1.26974	0.00114619
3.91e-05	ARPC1B	0.44969	0.00116743
3.92e-05	FLJ13197	-0.714354	0.00117096
3.96e-05	PART1	-0.86463	0.0011786
4.01e-05	C12orf34	-0.645412	0.00119173
4.02e-05	CD7	-0.559616	0.00119514
4.07e-05	TADA3	-0.226606	0.00120837
4.16e-05	TMEM87A	0.186683	0.00123392
4.2e-05	TMEM65	0.271055	0.00124141
4.22e-05	POMT2	0.243159	0.00124616
4.24e-05	DCAF13	0.213926	0.00124883
4.24e-05	LOC127841	-0.906398	0.00124883
4.28e-05	HERPUD1	-0.284416	0.00125668
4.28e-05	THSD1	0.506358	0.00125668
4.28e-05	ZNF253	-0.479378	0.00125668
4.37e-05	NPY1R	-1.00608	0.00128029
4.4e-05	TNFRSF10C	-0.724091	0.00128559
4.43e-05	RBM47	-0.327391	0.00129373
4.44e-05	TMEM40	-0.467339	0.00129465
4.54e-05	TMEM220	-0.488236	0.00132119
4.56e-05	LOC284100	-0.659838	0.00132224
4.56e-05	PABPC4L	-0.738439	0.00132224
4.56e-05	PBX1	-0.591995	0.00132224
4.58e-05	RIC3	-0.975627	0.00132627
4.59e-05	TARSL2	0.283092	0.00132627
4.65e-05	DUOX2	-1.10615	0.00134136
4.65e-05	SFMBT1	-0.282171	0.00134226
4.67e-05	LOC81691	-0.382516	0.00134341
4.75e-05	F2RL1	0.343152	0.00136444
4.77e-05	C10orf128	-0.519227	0.00137011
4.81e-05	TSPAN32	-0.966473	0.00137952
4.82e-05	KLK13	-0.933883	0.00138069
4.86e-05	PRKAB2	0.30906	0.00138755
4.85e-05	SYCP2	-1.32923	0.00138755
4.88e-05	ZFR2	-1.74695	0.00139273
4.92e-05	CYorf15B	-0.905124	0.00140151
4.99e-05	ADAM33	-0.539708	0.00141847
5.03e-05	TXNL1	-0.187721	0.00142759
5.06e-05	KCNA2	-2.36349	0.00143621
5.2e-05	P2RX1	-0.694013	0.00147324
5.21e-05	GLTP	-0.4544	0.00147397
5.22e-05	LDHC	-1.11447	0.0014747
5.24e-05	C1orf228	-1.0854	0.00147806
5.27e-05	LGALS2	-0.816515	0.00148405
5.29e-05	MRGPRX2	-1.04835	0.00148405
5.28e-05	SIDT1	-0.629546	0.00148405
5.29e-05	TNIP3	-0.813967	0.00148405
5.32e-05	SASH1	-0.438752	0.00149148
5.44e-05	LIPH	-0.756949	0.00152
5.44e-05	SLC25A23	-0.431972	0.00152
5.46e-05	KRT13	-1.34398	0.00152251
5.51e-05	FUT10	-0.408724	0.00153403
5.56e-05	ZFP28	-0.635318	0.00154788
5.63e-05	SPNS2	-0.567671	0.00156506
5.69e-05	SLC16A1	0.35157	0.00157644
5.69e-05	SPRR2C	-0.976932	0.00157644
5.71e-05	LILRA4	-0.948306	0.00157945
5.72e-05	HSPA12A	0.577613	0.00158192
5.74e-05	RFX7	-0.248759	0.00158472
5.76e-05	ROBO1	-0.473104	0.00158821
5.79e-05	IL2	-1.22375	0.00159289
5.8e-05	SCEL	-0.705727	0.00159366
5.81e-05	CD109	0.345987	0.00159423
5.84e-05	FLJ40330	-1.0315	0.00159974
5.86e-05	FAM25A	-1.11303	0.00160315
5.87e-05	ARHGAP27	-0.265275	0.00160439
5.88e-05	PIGN	-0.264997	0.00160439
5.88e-05	SBSN	-0.746867	0.0016044
5.92e-05	ATP1A4	-1.00228	0.00161071
5.96e-05	VILL	-0.517818	0.0016203
5.98e-05	C4orf19	-1.06191	0.00162273
6.09e-05	CDKN2A	-0.831521	0.00165099
6.1e-05	GALNT2	0.291055	0.00165099
6.1e-05	SYTL4	-0.413729	0.00165099
6.12e-05	ANKS1B	-0.868602	0.00165397
6.14e-05	NEK4	-0.20848	0.00165522
6.18e-05	FAM122A	-0.18403	0.0016647
6.21e-05	CAPN5	-0.506388	0.00167004
6.21e-05	RGS13	-1.51493	0.00167004
6.28e-05	FCGR2B	-0.493724	0.0016847
6.3e-05	HLA.DPB2	-0.758272	0.00168703
6.3e-05	LAPTM5	-0.435819	0.00168703
6.32e-05	CTSW	-0.654371	0.00168997
6.33e-05	CLEC9A	-0.753746	0.00169064
6.37e-05	HTR2B	-0.936659	0.00169792
6.42e-05	PLA2G3	-0.877784	0.00170835
6.46e-05	MS4A1	-2.42254	0.00171807
6.47e-05	TXK	-0.599137	0.0017197
6.5e-05	CXCL12	-0.703113	0.00172082
6.49e-05	XYLB	-0.368007	0.00172082
6.52e-05	SMC1B	-1.39407	0.00172419
6.58e-05	C18orf25	-0.237042	0.00173785
6.6e-05	JMJD5	-0.225883	0.0017419
6.71e-05	MSL3	-0.163501	0.00176955
6.73e-05	ZFAND1	0.215299	0.00177242
6.78e-05	MMP25	-0.45823	0.00178226
6.87e-05	LY6G6C	-0.982831	0.00180382
6.89e-05	SEMA3C	0.607038	0.00180558
6.95e-05	GNGT1	0.72786	0.00181988
6.99e-05	SYK	-0.322565	0.00182714
7.02e-05	LOC96610	-1.15451	0.00183457
7.11e-05	ACSM3	-0.610129	0.00185452
7.14e-05	IL23R	-1.06035	0.00186063
7.17e-05	P4HA2	0.388171	0.00186389
7.17e-05	PASK	-0.319189	0.00186389
7.18e-05	LHFPL4	-2.21948	0.00186405
7.23e-05	TM7SF3	-0.317743	0.0018736
7.25e-05	DBH	-0.898922	0.00187766
7.27e-05	HLA.DOA	-0.74813	0.00187999
7.28e-05	NDUFAF3	-0.217216	0.00188074
7.32e-05	MTMR8	-0.664139	0.00188806
7.33e-05	KDM2B	-0.175748	0.00188822
7.41e-05	EVPL	-0.374465	0.00190339
7.4e-05	PTPN22	-0.545914	0.00190339
7.44e-05	HSPA4L	-0.347592	0.00190746
7.44e-05	NSMCE2	0.242882	0.00190746
7.45e-05	EPHX3	-0.879278	0.00190747
7.53e-05	MFSD7	-0.48051	0.00192435
7.58e-05	BCL2L13	0.183923	0.00193607
7.62e-05	MFAP4	-0.919899	0.00194126
7.62e-05	USP44	-0.897982	0.00194126
7.69e-05	C21orf34	-0.776172	0.00195273
7.68e-05	IKBKE	-0.32173	0.00195273
7.75e-05	RNF122	-0.324345	0.00196709
7.77e-05	TDRD10	-1.85149	0.00196926
7.82e-05	RPS4Y2	-1.29116	0.00197964
7.87e-05	THUMPD3	-0.182217	0.00198884
7.9e-05	CLDN17	-1.31378	0.00199394
7.91e-05	PRDX2	-0.355689	0.00199394
7.92e-05	ZNF823	-0.241873	0.00199394
7.98e-05	BASP1	0.551987	0.00200491
7.98e-05	TBL2	0.20661	0.00200491
8.1e-05	RINL	-0.453517	0.00203276
8.21e-05	GLCCI1	-0.397657	0.00205863
8.23e-05	DNAH1	-0.407315	0.00205982
8.27e-05	SPAG17	-0.795855	0.00206914
8.28e-05	TRMT12	0.247272	0.00206926
8.37e-05	NPPA	-0.759566	0.00208905
8.44e-05	EPB41L3	-0.479442	0.0021014
8.44e-05	PNOC	-1.06506	0.0021014
8.54e-05	CRYM	-1.57264	0.00212235
8.6e-05	SEC1	-0.416822	0.00213462
8.62e-05	CARD8	-0.230114	0.00213799
8.64e-05	C3orf42	-0.366292	0.00213868
8.77e-05	LAMB3	0.495932	0.00216756
8.77e-05	LLGL2	-0.314167	0.00216756
8.8e-05	NRIP2	-0.400178	0.00217122
8.83e-05	C7orf46	-0.683252	0.0021755
8.89e-05	RGS9	-0.785705	0.00218938
8.97e-05	ALOX12B	-0.961181	0.00220563
9.04e-05	CACNB2	-0.564023	0.00222049
9.06e-05	ZNF554	-0.30215	0.0022233
9.17e-05	ZSCAN16	-0.429338	0.00224627
9.2e-05	IL12B	-0.758868	0.00225221
9.29e-05	IL1F6	-1.35475	0.0022688
9.29e-05	ZMPSTE24	0.186251	0.0022688
9.31e-05	CNKSR2	-1.28396	0.00226922
9.56e-05	KLB	-0.669082	0.00232867
9.58e-05	PPAP2B	-0.431186	0.00232961
9.6e-05	MICAL3	0.23934	0.00233176
9.61e-05	TRAK1	-0.180705	0.00233176
9.62e-05	C2CD4B	-0.69795	0.0023323
9.71e-05	PTPRK	0.305582	0.00235057
9.74e-05	CYSLTR1	-0.554255	0.00235466
9.95e-05	KCNT2	-0.843553	0.00240264
0.000100138	GK	-0.43458	0.0024159
0.000100425	IL2RB	-0.48152	0.00241998
0.000100951	CCDC71	-0.185042	0.00242981
0.00010257	SLC25A20	-0.257199	0.00246588
0.000103982	TMPRSS11BNL	-1.49711	0.00249691
0.000104955	SPRR2D	-0.746301	0.00251734
0.000105377	ATP12A	-1.25675	0.00252383
0.000105472	TNK1	0.338554	0.00252383
0.000106158	DEFB4A	-1.60036	0.00253729
0.000106739	YWHAZ	0.261547	0.0025482
0.00010726	HSPA5	0.225217	0.00255766
0.000107487	BANK1	-1.02389	0.00256011
0.000107655	COL29A1	-1.19968	0.00256115
0.000108096	ATF6B	0.209803	0.00256865
0.000109356	FUT2	-0.404487	0.00259559
0.000109498	PRKCD	-0.175415	0.00259595
0.000110184	C15orf48	-0.599317	0.00260621
0.00011016	ZNF763	-0.386073	0.00260621
0.000110726	CLASP2	-0.201388	0.00260901
0.000110436	POU2F2	-0.573175	0.00260901
0.000110769	SPINK7	-1.72198	0.00260901
0.000110811	TRPS1	-0.335039	0.00260901
0.000111399	ATAD1	0.159879	0.00261985
0.00011213	STEAP3	0.396318	0.00263403
0.000112309	CACNA2D4	-0.435276	0.00263521
0.000112659	MYO15B	-0.560793	0.00264042
0.000113235	HTR3B	-1.44767	0.00264487
0.000112998	LYZ	-1.11026	0.00264487
0.000113214	SCARA3	-0.537919	0.00264487
0.000114125	TPSG1	-0.623018	0.00266261
0.000115264	TYK2	-0.238826	0.00268615
0.000115871	MAP3K8	-0.366559	0.00269722
0.000116336	ECHDC2	-0.414941	0.00270424
0.000116436	NR2C2	-0.241415	0.00270424
0.000116601	CLIC3	-0.757945	0.002705
0.000117527	MPZL1	0.203442	0.00272343
0.00011768	LOC284233	-1.57387	0.00272388
0.000118212	C3orf15	-1.65905	0.00273115
0.00011826	PSMC2	0.226196	0.00273115
0.0001189	ZNF235	-0.291752	0.00274284
0.000119106	LOC115110	-0.539074	0.00274451
0.00011946	EPB41	-0.218537	0.00274959
0.000120507	DCLK2	-0.492196	0.00277057
0.000121026	SERPINE1	0.65941	0.0027794
0.000121935	ARHGAP26	-0.577556	0.00279495
0.000121975	METTL6	-0.173379	0.00279495
0.00012295	CDHR5	-0.80606	0.00281415
0.000123197	ACBD7	-1.0805	0.00281665
0.000124066	COL6A6	-1.02411	0.00283193
0.000124141	SP140	-0.678843	0.00283193
0.000126583	SETDB2	-0.186905	0.00288443
0.000127286	ARHGEF10	-0.343984	0.00289338
0.000127342	CADM1	-0.620635	0.00289338
0.000127398	ZADH2	-0.286562	0.00289338
0.000128617	PIK3R3	-0.434778	0.00291519
0.000128643	TLR7	-0.614414	0.00291519
0.000129926	IL17A	-1.10321	0.00293779
0.000129838	ITGA3	0.425796	0.00293779
0.000130245	DPEP2	-0.47289	0.00294176
0.000130394	TM7SF2	-0.557955	0.0029419
0.000130701	DUXA	-2.19624	0.00294458
0.0001308	LOC282997	-0.343146	0.00294458
0.000131498	TSGA10	-0.385329	0.00295706
0.000132962	VHL	-0.23373	0.00298671
0.00013414	IL31RA	0.58536	0.0030033
0.000133867	IMPDH2	-0.258942	0.0030033
0.00013412	PRAM1	-0.478276	0.0030033
0.000136236	PIP4K2A	-0.203141	0.0030469
0.000136535	NRADDP	-0.635032	0.00304697
0.000136426	SIGLEC6	-0.724918	0.00304697
0.00013683	BCAR1	0.229358	0.00305021
0.000138312	COL4A5	0.401465	0.00307991
0.000139158	LCORL	-0.227379	0.0030954
0.000139451	OXSM	-0.189643	0.00309596
0.000139485	SPRR1B	-0.635354	0.00309596
0.000143725	AFF3	-1.25132	0.00318436
0.000143778	SCARB2	0.215691	0.00318436
0.000144124	YTHDC2	-0.212728	0.00318859
0.00014448	TGM1	-0.647867	0.00319303
0.000145333	OCLN	-0.511799	0.00320842
0.00014559	ANKRD58	-0.469749	0.00321065
0.000146421	CYFIP2	-0.53483	0.00322228
0.000146431	RAB5A	-0.196021	0.00322228
0.000147424	TREX2	-1.21421	0.00324064
0.000147955	CDHR1	0.668329	0.00324884
0.0001513	CTRL	-0.398346	0.00331873
0.000153366	GMFG	-0.435441	0.00336046
0.000153662	ERBB3	-0.293227	0.00336337
0.000154957	FAM171A1	-0.638231	0.00338449
0.000154888	PRDM15	-0.244691	0.00338449
0.000157152	PIWIL4	-0.635544	0.00342879
0.000159669	ANKRD6	-0.511913	0.00348001
0.000160613	MT1IP	-2.14067	0.00349687
0.000161283	GFI1B	-1.4041	0.00350773
0.000161638	CAMK2N1	0.576261	0.00351174
0.000164679	RHOA	-0.139027	0.00357401
0.000165391	MTERFD1	0.223726	0.0035819
0.000165351	MYD88	-0.241852	0.0035819
0.000165912	GPR89A	0.177845	0.00358732
0.00016599	ZNF649	-0.379878	0.00358732
0.000167631	IKBKB	-0.302553	0.00361066
0.000167686	KCNS1	-1.09175	0.00361066
0.000167286	PPP1R14C	0.347615	0.00361066
0.000167774	TTTY10	-1.48496	0.00361066
0.000168302	IP6K1	-0.133619	0.00361824
0.000169205	VIPR2	-1.12784	0.00363383
0.000171102	AQP12A	-2.53351	0.00366691
0.000171056	FAM167A	-0.711279	0.00366691
0.000172642	FGR	-0.437217	0.00369604
0.000173254	LRP11	0.239494	0.00370529
0.000173994	C4orf50	-0.930383	0.00370582
0.000173532	CES2	-0.354257	0.00370582
0.000173916	SLC22A3	0.63621	0.00370582
0.000174001	TMC8	-0.454763	0.00370582
0.000174671	PLEKHA7	-0.400999	0.00371261
0.000174681	SMAGP	-0.273974	0.00371261
0.0001755	PDIA6	0.2017	0.00372615
0.000177503	AOAH	-0.528744	0.00376479
0.000177851	NPFFR1	-0.877564	0.00376828
0.000178133	ACER1	-1.43256	0.0037702
0.000178309	LAMA3	0.763309	0.0037702
0.000179656	MGC29506	-0.979634	0.00379478
0.000180179	PDE4C	-0.895185	0.00380191
0.00018075	LIME1	-0.594271	0.00381004
0.000181384	PLAU	0.436948	0.00381948
0.000183727	FGD5	-0.364969	0.00386486
0.000185246	MAPK13	-0.296038	0.00389282
0.000186706	LPGAT1	0.216665	0.00391949
0.000191717	NOXO1	-1.00573	0.00402057
0.000194174	HBD	-0.962061	0.00406794
0.000195242	EPM2AIP1	-0.232311	0.00407995
0.000195268	FAM124B	-0.391894	0.00407995
0.000195343	GPR137C	-0.607401	0.00407995
0.000196042	INF2	0.222038	0.00409039
0.000196713	ARHGAP4	-0.638752	0.00410021
0.000197824	ALOX5	-0.431532	0.0041192
0.00019896	ADNP2	-0.20853	0.00413446
0.000198934	TMX3	-0.201568	0.00413446
0.000200791	ANKRD22	-0.425987	0.00416829
0.000201317	MPEG1	-0.509806	0.00417499
0.000205474	RFX5	-0.244927	0.0042569
0.000206111	LOC148709	-0.74627	0.0042658
0.000208065	ZNF552	-0.270702	0.0043019
0.000208788	NLRX1	-0.337749	0.0043125
0.00020921	ZNF69	-0.524936	0.00431687
0.000211423	PARN	0.137308	0.00435817
0.000212451	BCL3	-0.248598	0.00437496
0.000213422	TIGD5	0.249341	0.00439055
0.000214525	SHE	-0.526246	0.00440883
0.000217371	CCDC66	-0.229564	0.00445839
0.000217174	THAP10	-0.278808	0.00445839
0.000217751	SLC3A2	0.269478	0.00446172
0.000218335	CHCHD4	-0.200839	0.00446922
0.000218866	NOSTRIN	-0.322881	0.00447563
0.000221665	FAM48B2	-0.929264	0.00452835
0.00022256	TCFL5	0.204601	0.00454213
0.00022291	SERPINB9	-0.375065	0.00454476
0.000223232	ARSG	-0.379371	0.0045468
0.000223892	CR2	-2.35354	0.00455572
0.000224149	C6orf192	-0.305029	0.00455643
0.000225428	C16orf86	-0.48802	0.00455987
0.000225201	CCT3	0.160902	0.00455987
0.000225378	COL4A6	0.544893	0.00455987
0.000224693	ITIH1	-1.06066	0.00455987
0.000225284	PLA2G2D	-1.63646	0.00455987
0.00022682	COL17A1	0.539231	0.0045835
0.00022745	FBXO43	-0.592326	0.00459171
0.000231138	INSL3	-0.619501	0.00466016
0.000231294	PTDSS1	0.23287	0.00466016
0.000231901	YWHAG	0.187098	0.00466779
0.000232185	MYB	-1.0478	0.00466894
0.000236133	MMRN1	-0.718817	0.00474369
0.000236977	LRRC26	-1.57535	0.00475598
0.00023774	MIXL1	-0.823767	0.00476663
0.000238072	UNC13C	-1.84778	0.00476865
0.000238982	CTPS	0.205509	0.0047822
0.00023986	SEC11C	-0.297697	0.00479509
0.000240507	RHOH	-0.55338	0.00479868
0.000240323	SETD2	-0.169182	0.00479868
0.000241926	TMPRSS2	-0.999316	0.00481763
0.000241768	VAMP1	-0.42311	0.00481763
0.00024275	SCYL1	0.181537	0.00482935
0.00024378	TNFRSF11A	-0.430174	0.00484515
0.00024402	WDR7	-0.226069	0.00484524
0.000245245	HDHD2	-0.233566	0.00486485
0.000249652	LCP2	-0.42567	0.0049475
0.000250415	ADRA2A	-0.729363	0.00495784
0.000252314	MAP3K4	0.235442	0.00499061
0.000254256	FUT7	-0.619868	0.00502418
0.000255826	FGF17	-1.20204	0.00504647
0.000255876	HLA.DOB	-0.518141	0.00504647
0.000256254	HOXC13	0.405569	0.00504908
0.000256685	OGG1	-0.222609	0.00505274
0.000257217	CD200	-0.714257	0.00505495
0.00025729	KIAA1279	0.177684	0.00505495
0.000258197	KLHL14	-1.09309	0.00506791
0.000259174	ATP2A3	-0.481132	0.00508224
0.000260976	FOXG1	-1.36514	0.00511269
0.000261327	P2RY14	-0.507938	0.00511468
0.000261626	FAM184A	-0.944459	0.00511513
0.000262346	LAMC2	0.595559	0.00511513
0.000262162	NTNG2	-0.434973	0.00511513
0.000262309	REPIN1	-0.352246	0.00511513
0.000263098	MAK	-0.728818	0.00512492
0.000266185	C12orf29	-0.200692	0.00518013
0.000267751	GNGT2	-0.404112	0.00520568
0.000269694	JKAMP	0.205169	0.00522859
0.000269253	MN1	0.461237	0.00522859
0.000269652	PCNXL3	0.20799	0.00522859
0.000269959	RPL32	-0.314359	0.0052288
0.000270721	TNFRSF14	-0.364084	0.00523862
0.000271057	ATP5A1	-0.234601	0.00524019
0.000273467	CISH	-0.27212	0.00527684
0.000273423	ZCCHC18	-0.751241	0.00527684
0.000276068	IL21R	-0.598319	0.00532202
0.000276398	C19orf57	-0.595952	0.00532337
0.000279116	ODF4	-1.02873	0.00537069
0.00027999	RANBP9	-0.195168	0.00538246
0.000280925	XRCC1	-0.190678	0.00539539
0.000283071	EFHA2	-0.630995	0.00542645
0.000282882	PTGFRN	0.310059	0.00542645
0.000283795	PDE12	-0.1713	0.00543526
0.000285149	OR5J2	#NAME?	0.0054561
0.000286654	NARS	-0.170416	0.00547979
0.000288216	FAM129B	-0.219592	0.00550452
0.000289624	C6orf72	0.164174	0.00551781
0.000289384	CCDC157	-0.31634	0.00551781
0.000289718	SECISBP2L	-0.218313	0.00551781
0.000290053	PLEKHG1	-0.362178	0.00551907
0.000291206	C18orf26	-2.35904	0.00553587
0.000293415	CRNN	-1.77821	0.00557272
0.000294011	ADAM29	-1.08993	0.00557887
0.000297187	EIF5A2	0.3124	0.00563394
0.000298149	NPRL2	-0.238478	0.00564696
0.000298829	CDKN2C	-0.619039	0.0056494
0.000298597	FLJ40852	-0.511334	0.0056494
0.000299707	ITGA6	0.444287	0.00566079
0.000300101	GPR15	-1.03454	0.00566303
0.000300851	FCRL1	-1.91067	0.00567197
0.000303179	GJD3	-0.46341	0.00571061
0.000303745	EFR3A	0.207525	0.00571603
0.000305527	ANKRD55	-0.664496	0.00572857
0.000305249	FAM129C	-1.8916	0.00572857
0.000305161	PLCD1	-0.416608	0.00572857
0.000304864	S1PR1	-0.333308	0.00572857
0.000306376	CC2D2B	-0.461968	0.00573401
0.000306178	TPBG	0.28704	0.00573401
0.0003077	PUF60	0.232422	0.00575335
0.00030797	VNN2	-0.808816	0.00575335
0.000308559	ZSCAN22	-0.172104	0.0057591
0.000309901	CCDC160	-1.10265	0.00577586
0.000310019	P4HTM	-0.415379	0.00577586
0.000310823	CNIH4	0.183272	0.0057856
0.000312173	CLCA4	-1.2107	0.00580545
0.000312885	DMBT1	-1.85862	0.0058112
0.000313048	GRIN3A	-0.390853	0.0058112
0.000313464	WNT7A	0.529287	0.00581366
0.000315726	MTHFD1L	0.248542	0.00585033
0.000320424	RPL29	-0.303171	0.00593204
0.000322077	STAG3	-1.41715	0.00595726
0.000323149	GOLGA4	-0.204015	0.00596634
0.000322899	TAPT1	-0.180424	0.00596634
0.000325721	ANXA1	-0.430268	0.00600843
0.000326384	TBCE	0.210063	0.00601525
0.000327302	GPR35	-0.51586	0.00602583
0.000327545	KLRC4	-0.852747	0.00602583
0.000328264	RAX	-2.71122	0.00603081
0.000328403	SLC38A2	0.296939	0.00603081
0.000329585	PLEKHG2	-0.224108	0.0060471
0.000330152	C3	-0.509345	0.0060521
0.000333012	NDRG1	0.406544	0.00609909
0.000334818	POU6F1	-0.324963	0.00612308
0.000334919	PRMT6	-0.2649	0.00612308
0.000335284	LOC100127888	-1.01294	0.00612357
0.000335542	LOC606724	-0.787526	0.00612357
0.000336525	GNA12	0.230381	0.0061312
0.000336557	ZDHHC15	-0.855947	0.0061312
0.000340847	IP6K2	-0.185086	0.00620383
0.000341472	ACAD8	-0.208604	0.00620636
0.00034159	ATP10B	-0.740092	0.00620636
0.00034269	AZIN1	0.197256	0.00622084
0.000343432	CCL2	-0.626764	0.00622881
0.000344239	BTN2A2	-0.315065	0.00623793
0.000344792	PDE6G	-0.667851	0.00624244
0.000345664	YPEL1	-0.592245	0.00625271
0.000346216	C10orf46	0.167154	0.00625719
0.000350361	LIG1	-0.259106	0.00632652
0.000350821	WDR52	-0.450475	0.00632926
0.000352005	BSPRY	-0.505001	0.00634506
0.000352463	CAB39L	-0.270418	0.00634774
0.000354511	ABI3	-0.37472	0.00637903
0.000357121	OTP	-2.17399	0.00642036
0.000359064	ZNF7	0.175882	0.00644965
0.00036137	CD84	-0.593214	0.00648538
0.000362411	KCNMB2	-0.608032	0.00649839
0.000365296	EIF2AK3	-0.231404	0.00654441
0.000365979	HLA.DQA1	-0.586835	0.00655094
0.000368071	ABHD5	-0.232993	0.00658263
0.000369198	CD22	-1.82876	0.00659705
0.000369973	UPK3A	-0.9874	0.00660514
0.000371415	IL9R	-0.550962	0.0066079
0.000371251	PXN	0.279303	0.0066079
0.000370882	SGEF	-0.739852	0.0066079
0.000370847	ZNF366	-0.50233	0.0066079
0.000372338	GIMAP8	-0.350745	0.00661858
0.000373967	CSMD1	-1.69733	0.00664179
0.000374681	LGALS3BP	0.272094	0.00664298
0.000374411	ZBTB7C	-0.636991	0.00664298
0.000375543	LOC100130522	-0.425678	0.00665252
0.000376309	TIFA	-0.277346	0.00666035
0.000377821	FAM187B	-0.969631	0.00667507
0.000378033	GRINA	0.23028	0.00667507
0.000378116	OSR1	-0.620974	0.00667507
0.000378474	PODXL2	-0.689463	0.00667538
0.000378784	TP53INP1	-0.260832	0.00667538
0.000381152	TNFRSF12A	0.3412	0.00671135
0.00038224	EVI2A	-0.44095	0.00672474
0.000383036	FAM105A	-0.297698	0.00673297
0.000383376	UTP23	0.167518	0.00673318
0.000385558	C21orf81	-0.901268	0.00676572
0.000389517	SCUBE1	-0.5783	0.00682936
0.000390914	GNB5	0.199779	0.00684799
0.000391538	ENTPD1	-0.206063	0.00685309
0.000392171	GPR25	-0.93227	0.00685831
0.000396278	ANKRD56	-0.545746	0.00692133
0.000396449	LYPD5	-0.722164	0.00692133
0.00039941	SMAD2	-0.220792	0.00696711
0.000400608	CLU	-0.769171	0.00698206
0.000401121	PHF17	-0.290641	0.00698509
0.000402381	C7	-1.91804	0.00700108
0.000403546	MAPKAPK3	-0.204851	0.00701541
0.000408893	SEMA4D	-0.288987	0.00709867
0.000409027	ZNF546	-0.345974	0.00709867
0.000410563	ZNF45	-0.207287	0.00711931
0.000415062	LILRA1	-0.549895	0.0071852
0.000414728	LTB	-0.719648	0.0071852
0.000415763	RBMXL2	-1.02303	0.00719127
0.000416441	NPY2R	-1.5959	0.00719692
0.000417286	E2F5	-0.483876	0.00720546
0.000417816	B3GALNT2	0.172031	0.00720855
0.000419341	RTN4	0.171282	0.00722878
0.00042271	SGOL1	-0.279667	0.00728012
0.000423028	TEX15	-1.5798	0.00728012
0.00042433	HLA.DMB	-0.475225	0.00729641
0.000425486	GKAP1	-0.532978	0.00731017
0.000430402	IL1RN	-0.535993	0.00738846
0.000431871	C6orf134	-0.254879	0.00740747
0.000432417	SLC46A2	-0.580919	0.00740867
0.000432663	ZNF683	-0.746113	0.00740867
0.000434081	ANXA4	0.188956	0.00742677
0.000438066	FSCN1	0.28495	0.00748871
0.000438549	SLC9A3R1	-0.304373	0.00749072
0.000441318	PI3	-0.758007	0.00753176
0.000441833	PLEKHA9	0.172081	0.00753429
0.000442754	TMEM35	-1.67388	0.00754289
0.000443073	TOP1MT	0.33712	0.00754289
0.000443713	CD4	-0.407135	0.00754753
0.000445254	GPR158	0.588487	0.00756747
0.000446837	KLK6	-0.833986	0.00758809
0.000448698	GK3P	-0.429381	0.00761341
0.000450666	CTSS	-0.440802	0.00764048
0.000455267	PATL2	-0.459099	0.00770643
0.000455306	RBBP9	-0.23994	0.00770643
0.000455753	UST	0.471956	0.00770764
0.000457508	CD19	-1.89819	0.00772854
0.000457742	TMEM150C	-0.851897	0.00772854
0.00045832	IRAK4	-0.168021	0.00773194
0.000459568	LSM3	-0.257919	0.00774261
0.000459707	MET	0.313808	0.00774261
0.000462775	DNAH7	-1.01707	0.00778789
0.000465265	CD79B	-1.32056	0.00781516
0.000464804	RPP14	-0.13325	0.00781516
0.000465537	TUSC2	-0.195378	0.00781516
0.000466624	NUP210	-0.523084	0.007827
0.000467519	MTFR1	0.202806	0.00782977
0.000467552	TMEM45B	-0.586956	0.00782977
0.000468225	MAF1	0.192395	0.00783415
0.000468819	NEDD4	0.293578	0.00783415
0.000468957	SMURF1	0.292433	0.00783415
0.000469533	LYPD3	-0.383416	0.00783739
0.000480483	KIAA1609	0.271237	0.00801365
0.000482277	TMEM149	-0.356095	0.00803703
0.000482832	ATP2B2	-1.60476	0.00803976
0.000483401	IGLL1	-1.6576	0.00804272
0.00048423	TNFRSF9	-0.458171	0.00804999
0.000487511	ATP11C	-0.235379	0.00809796
0.000490589	SNED1	-0.518534	0.0081425
0.000491124	SQLE	0.305846	0.0081448
0.000492966	DAP3	0.146428	0.0081603
0.000492895	MECOM	-0.562276	0.0081603
0.000493251	TMTC2	-0.372751	0.0081603
0.00049494	AIF1L	-0.437171	0.00818166
0.000497076	CGGBP1	-0.17099	0.00821035
0.000498722	CTTNBP2	-0.954505	0.0082175
0.00049911	STAT5A	-0.273957	0.0082175
0.000498893	TRIP10	-0.218224	0.0082175
0.000498787	UCMA	-3.49623	0.0082175
0.000502779	RBMXL1	-0.169885	0.00826639
0.000502885	SAMD10	-0.355605	0.00826639
0.000504473	COPS8	0.183477	0.00828587
0.000506425	CDRT1	-0.544423	0.00830925
0.000506707	LOC401463	-0.659388	0.00830925
0.000507111	PNMA2	-0.799916	0.00830925
0.000508205	DCLRE1C	-0.202829	0.00832054
0.000508693	LTBP1	0.436596	0.0083219
0.000509567	FADS3	0.519909	0.00832955
0.000510608	SHMT1	-0.243394	0.00833994
0.000512306	SYTL3	-0.425101	0.00836101
0.00051272	SOX21	-0.687378	0.00836112
0.000513437	KLHDC7A	-1.22045	0.00836618
0.000515917	C8orf74	-2.00736	0.00839992
0.000520001	LPAR3	0.355453	0.00845969
0.000521901	CAPN14	-1.18044	0.00847187
0.000522275	CCDC158	-1.05909	0.00847187
0.0005224	MRPL39	-0.187527	0.00847187
0.000521225	STK33	-0.885018	0.00847187
0.000523357	ISOC1	-0.229446	0.00847402
0.000523014	PDPN	0.437494	0.00847402
0.000525121	AASS	-0.424415	0.00849588
0.000529096	ABHD14B	-0.237566	0.00855124
0.000529376	AICDA	-2.29505	0.00855124
0.000530255	C1orf177	-0.773313	0.00855869
0.000531643	BAIAP2L1	0.256661	0.00857436
0.000533071	ITGAD	-1.83794	0.00859064
0.00053415	ENAH	0.278061	0.00860128
0.00053475	CRIP3	-1.23597	0.0086042
0.000536534	LOC283663	-0.996998	0.00862614
0.000541779	KCNJ6	-0.770222	0.00868887
0.000541098	LRMP	-1.22338	0.00868887
0.000542129	SPERT	0.720099	0.00868887
0.000541291	ZYG11A	-0.822614	0.00868887
0.00054277	LRRC34	-0.424069	0.00869237
0.000544938	C12orf69	-0.468146	0.00871065
0.00054508	C14orf33	0.34326	0.00871065
0.00054555	SNTG2	-0.98283	0.00871065
0.000545609	TPRG1	-0.516483	0.00871065
0.000550068	ARHGEF33	-0.991877	0.00877501
0.000550747	LOC728743	-0.334045	0.00877903
0.000551507	CAMSAP1L1	0.224855	0.00878432
0.000558554	LAPTM4B	0.263798	0.00888967
0.000563617	PCSK5	-0.517597	0.00896331
0.000565048	SYCE2	-1.14163	0.00897216
0.000564646	XYLT2	0.212268	0.00897216
0.000567402	FLI1	-0.309882	0.00900257
0.000568563	ACY1	-0.284126	0.00901403
0.000569108	PRPSAP1	-0.192303	0.0090157
0.000569689	FAM159A	-0.671121	0.00901795
0.000575835	DAO	-1.14522	0.00909316
0.000575156	DLG3	-0.286905	0.00909316
0.000577087	FAM83H	0.209395	0.00909316
0.000575513	HTR2A	-0.753563	0.00909316
0.000577072	PABPC1	0.219685	0.00909316
0.000577098	PPYR1	0.637522	0.00909316
0.000579677	AFAP1L2	0.277336	0.0091268
0.000583484	DNAH14	0.608363	0.00917298
0.000583504	SMPDL3B	-0.715732	0.00917298
0.000585791	UTS2D	-0.541807	0.0092019
0.000586449	DHFR	-0.337535	0.00920518
0.000586957	NPHS1	-2.51947	0.00920612
0.000587546	MKRN2	-0.158181	0.00920832
0.000588125	SIAH1	0.243476	0.00921037
0.000590929	C1orf175	-0.697753	0.00924723
0.000594188	CAPN7	-0.160967	0.00929115
0.000594704	MUL1	0.169615	0.00929213
0.000595476	PHACTR4	-0.155958	0.00929713
0.000596914	ATP5J	-0.201225	0.0093125
0.000600629	ACAA2	-0.34427	0.00936334
0.000601817	RGN	-0.686347	0.00937474
0.000607075	ZNF862	-0.346316	0.00944947
0.000607941	B4GALT3	0.179642	0.00945578
0.000609129	HAUS5	-0.220012	0.00946709
0.000610162	POC1B	-0.208024	0.00947598
0.000611111	EIF3H	0.162553	0.00948353
0.000612994	SFXN3	0.267507	0.00950558
0.000614918	SLURP1	-1.17831	0.00952822
0.000616617	IL18RAP	-0.526273	0.00954734
0.000617151	GNAI1	0.25861	0.00954841
0.000619628	FAM193A	-0.155365	0.0095795
0.000620187	ITGAE	-0.297171	0.00958093
0.000629916	FGF7	-0.618136	0.00972392
0.000634983	IL34	-0.602208	0.00979477
0.00063653	SORCS1	-1.37272	0.00981125
0.000637857	TRPV2	-0.340443	0.00982434
0.000639059	OSTM1	0.237687	0.00983547
0.000640085	CCRL2	-0.362319	0.00983651
0.000639729	SMC5	-0.213702	0.00983651
0.000642359	SNAI2	0.29604	0.00986408
0.000644439	IRX4	0.515658	0.00988863
0.000649585	HEMK1	-0.232651	0.00996014
0.000652293	APOBEC3G	-0.413014	0.00998051
0.000651983	C17orf88	-1.12464	0.00998051
0.000652372	NSUN2	0.20855	0.00998051
0.000656756	NVL	0.142161	0.0100401
0.000657633	PION	-0.311953	0.010046
0.000658404	NOS3	-0.432877	0.0100503
0.000668807	KIR2DL3	-0.998775	0.0102015
0.000669501	STATH	-2.99084	0.0102046
0.000670614	CEP120	-0.208994	0.0102139
0.000671898	GP1BA	-0.933497	0.0102259
0.000674454	CDH26	-0.732333	0.0102431
0.000674523	EVL	-0.240837	0.0102431
0.000674082	GGA2	-0.267733	0.0102431
0.000675553	BAP1	-0.130397	0.0102477
0.000675823	MMP1	0.933977	0.0102477
0.000678707	PHYHIP	-1.12584	0.0102838
0.000679877	FYN	-0.295869	0.010293
0.000680315	GHRL	-0.76174	0.010293
0.000681204	BZRAP1	-0.736577	0.0102988
0.000684656	TIAM1	-0.318048	0.0103434
0.0006859	TTLL3	-0.390378	0.0103546
0.000688051	TNXB	-0.729309	0.0103794
0.000688902	KLRA1	-0.451844	0.0103846
0.000690714	RNASEH1	0.166681	0.0104043
0.000691858	SIGIRR	-0.35898	0.0104139
0.000693432	RILPL2	-0.233701	0.0104299
0.000696177	DEFB1	-0.778509	0.0104559
0.000695988	TRPM6	-0.621807	0.0104559
0.000699099	LCN10	-0.92036	0.010492
0.000699606	RHOXF1	-1.66415	0.010492
0.00070071	TSGA14	0.229604	0.0105009
0.000706058	TFEC	-0.456338	0.0105667
0.000706129	VAV1	-0.374702	0.0105667
0.000707299	PSMD2	0.205727	0.0105765
0.000708468	KCNJ15	0.395914	0.0105863
0.000711749	ELFN2	1.16372	0.0106255
0.000712128	WDYHV1	0.229162	0.0106255
0.000712958	NR3C2	-0.920675	0.0106302
0.000714147	ZNF701	-0.400096	0.0106402
0.00071973	PTPRJ	-0.290889	0.0107156
0.000720573	ASTE1	-0.202242	0.0107203
0.000724553	C6orf195	-0.614795	0.0107718
0.000725924	MBD1	-0.220986	0.010782
0.000726386	MUC21	-1.7995	0.010782
0.000726817	RHOBTB3	-0.405885	0.010782
0.000729333	ARHGDIB	-0.293865	0.01081
0.000729756	C8orf33	0.176488	0.01081
0.000731583	MED10	0.276378	0.0108292
0.000733787	DNAJC5B	-0.786178	0.0108496
0.000734015	FAM162B	-0.423576	0.0108496
0.000736179	GPRIN3	-0.479374	0.0108635
0.000735932	HS1BP3	0.176219	0.0108635
0.000736545	IFNG	-0.708722	0.0108635
0.000738988	TMPO	-0.248454	0.0108917
0.000742909	CD300LG	-0.873427	0.010926
0.000742589	CEACAM3	-0.529934	0.010926
0.000742408	NSUN7	-0.580747	0.010926
0.00074698	CYP2U1	-0.331736	0.010978
0.00075014	LZTS1	-0.424729	0.0110165
0.000752385	LMX1B	0.6988	0.0110416
0.000756883	SLC25A45	-0.30521	0.0110997
0.000758003	SCAP	-0.13689	0.0111082
0.000759537	BCL2L14	-0.647065	0.0111227
0.000761996	AGRN	0.284321	0.0111428
0.00076163	C19orf36	-0.465275	0.0111428
0.000762629	DCAF16	-0.183375	0.0111441
0.00076369	C3orf14	-0.406424	0.0111517
0.0007648	RMND5B	-0.226543	0.01116
0.000765854	SNX1	-0.123025	0.0111674
0.000766512	SLC27A6	-1.66627	0.0111691
0.000767838	ATXN7	-0.194184	0.0111726
0.000767307	SNAP25	-1.31895	0.0111726
0.000769494	GPR56	0.240993	0.0111887
0.000771152	ZNF197	-0.145308	0.0112049
0.000776748	PTCRA	-0.656465	0.0112782
0.000778861	LIMD1	-0.180758	0.0112939
0.00077937	SUOX	-0.223209	0.0112939
0.000779476	TUBB1	-0.331296	0.0112939
0.000783345	GLS2	-0.717451	0.0113419
0.000785508	CAB39	0.255579	0.0113652
0.000786597	CD200R1	-0.731943	0.011373
0.000787312	ZNF750	-0.341346	0.0113753
0.000789357	C21orf15	-1.31647	0.0113822
0.000790026	DNAH8	-1.01583	0.0113822
0.000788557	GNPDA1	0.138192	0.0113822
0.000790545	KCNN3	-0.518714	0.0113822
0.000791118	LOC100129066	-1.4604	0.0113822
0.000790954	SYNPO	0.345022	0.0113822
0.000794005	LTA4H	-0.201515	0.0114158
0.000804994	FADD	0.538572	0.0115657
0.000805722	JAG2	0.26414	0.011568
0.000808091	PHLDB3	-0.292142	0.0115939
0.000811246	C3orf58	-0.4159	0.0116311
0.000815752	C15orf53	-0.615463	0.0116875
0.000817927	ADAM6	-0.94318	0.0117078
0.000818306	RIBC1	-0.46343	0.0117078
0.000824689	GXYLT1	-0.16865	0.0117892
0.000825147	OTOA	-0.515618	0.0117892
0.000826896	KIAA0090	0.173753	0.011806
0.00082772	KCNH8	-1.21414	0.0118095
0.000829234	GUCY1B3	-0.384303	0.0118215
0.000830264	KIR3DL1	-1.14665	0.0118215
0.000830287	YIF1A	0.25137	0.0118215
0.000831314	ABCB4	-0.473489	0.0118266
0.000831794	PLEKHF2	0.218222	0.0118266
0.000835031	SEC31B	-0.477902	0.0118644
0.000838017	ALOX5AP	-0.369168	0.0118906
0.000838037	BMS1	0.131187	0.0118906
0.000839352	ELF5	-0.929454	0.0118932
0.000839378	MMP19	-0.329837	0.0118932
0.000845692	TUBB6	0.261766	0.0119744
0.000849248	PCNXL2	0.235336	0.0120165
0.000851684	TJP3	-0.791028	0.0120426
0.000852325	PLEC	0.287261	0.0120434
0.000857412	DEAF1	-0.226032	0.0120986
0.00085726	RASIP1	-0.494396	0.0120986
0.000859087	LILRA2	-0.413625	0.0121056
0.000859014	NGRN	0.177319	0.0121056
0.000864586	ZDHHC3	-0.141279	0.0121748
0.000867072	FXYD7	-0.611743	0.0122014
0.000872251	B3GAT1	-0.697425	0.0122575
0.000871936	DOC2B	-0.568972	0.0122575
0.000875827	TMEM200C	-0.970142	0.0122993
0.000879662	RASA4P	-0.323098	0.0123382
0.0008798	SLC32A1	-1.32	0.0123382
0.000885352	SPRR2F	-1.00708	0.0124018
0.000885543	USP6NL	-0.257176	0.0124018
0.000886268	GJA4	-0.34298	0.0124035
0.000889197	VNN3	-0.727168	0.012436
0.000895173	FAM69A	0.229609	0.0125111
0.000895974	GLRB	-0.614894	0.0125138
0.000897984	GALNT5	-0.764287	0.0125333
0.000899307	BTD	-0.184454	0.0125347
0.000898777	MRPS25	-0.301432	0.0125347
0.000908383	FAM172A	-0.226572	0.0126527
0.000909389	SEC14L5	-0.898863	0.0126581
0.00091574	FHL2	0.30645	0.0127378
0.00091872	KLHL18	-0.191014	0.0127569
0.000918394	NCRNA00158	-0.867135	0.0127569
0.000918976	SYT12	0.663001	0.0127569
0.000920009	THSD7A	-0.568302	0.0127626
0.000921005	SPANXC	-2.30996	0.0127678
0.000921806	CD69	-0.594355	0.0127703
0.000929112	TSSK1B	0.373922	0.0128628
0.000936399	TAF7L	-1.81626	0.012955
0.000946693	TLE2	-0.579614	0.0130886
0.000954649	SPANXA2	-2.79664	0.0131897
0.000956766	ADAMTS10	-0.401584	0.0132101
0.000962755	CAV1	0.450898	0.0132838
0.00096369	CD151	0.281774	0.0132849
0.000964124	CSK	-0.165254	0.0132849
0.000967123	C14orf39	-1.47467	0.0132905
0.000966756	CD302	-0.276554	0.0132905
0.000966197	KCNJ2	-0.445138	0.0132905
0.000966128	KSR1	-0.301645	0.0132905
0.000968971	SPATS2L	0.198361	0.0132981
0.000968543	TEX9	-0.317592	0.0132981
0.0009734	C1orf14	-1.80448	0.0133144
0.000971995	C3orf34	-0.341394	0.0133144
0.000973371	CTTN	0.523385	0.0133144
0.000972245	KIT	-0.616693	0.0133144
0.000972759	LYL1	-0.421261	0.0133144
0.000977832	FICD	-0.250909	0.0133389
0.00097844	LOC100272216	-0.491915	0.0133389
0.000977415	ZNF100	-0.310369	0.0133389
0.00097825	ZNF227	-0.183829	0.0133389
0.000977541	ZNF709	-0.291798	0.0133389
0.000982802	NFATC1	-0.232027	0.0133895
0.00098361	FAM123A	-1.74938	0.0133916
0.000986667	TRIM61	-0.54146	0.0134243
0.000988506	LZTFL1	-0.189703	0.0134404
0.000994035	ITGAX	-0.415507	0.0135066
0.00099927	CYP4Z1	-1.11166	0.0135688
0.00100522	EPO	-1.14745	0.0136406
0.0010095	B3GNT6	-1.59365	0.0136805
0.00100936	RNF148	-0.549819	0.0136805
0.00101018	KIF9	-0.289383	0.0136808
0.00101156	LNX1	-0.373435	0.0136904
0.00101543	SPIN3	-0.411063	0.0137338
0.00101688	SH2D3C	-0.247799	0.0137443
0.00101978	HERC1	-0.185495	0.0137744
0.00102381	GPR150	-0.643659	0.0138174
0.00102431	LOC144571	-0.457129	0.0138174
0.00102692	TSPAN5	0.310856	0.0138436
0.00102914	NSMAF	0.165252	0.0138643
0.00103946	CDK19	-0.181243	0.0139925
0.00104001	TENC1	-0.256186	0.0139925
0.00104168	DCBLD1	0.37543	0.0140057
0.00104378	CDKN2BAS	-0.611432	0.0140077
0.00104384	EP400NL	-0.201665	0.0140077
0.00104417	INA	-1.33351	0.0140077
0.00104456	YIPF4	0.150361	0.0140077
0.00104752	SYCP2L	-1.10264	0.0140383
0.00104994	CCDC69	-0.337587	0.0140615
0.00105126	KDM4DL	-1.38414	0.0140654
0.0010516	VEGFC	0.523405	0.0140654
0.00105313	UBXN11	-0.35969	0.0140767
0.0010582	PGPEP1	-0.342263	0.0141353
0.00106095	GZMB	-0.577283	0.0141628
0.00106414	OR2F1	#NAME?	0.0141961
0.00106527	HOXA1	0.264167	0.0142019
0.00106722	MAPK7	-0.162199	0.0142188
0.00106963	KIF27	-0.314251	0.0142416
0.00107255	BHLHE22	-0.502373	0.0142712
0.00107643	AOX1	-0.562303	0.0143136
0.00107907	ARHGEF38	-1.28896	0.0143395
0.0010819	YRDC	0.15658	0.0143677
0.00108667	HUNK	-0.608707	0.0144217
0.00108768	KATNAL2	-0.657274	0.0144258
0.0010892	ADK	0.197479	0.0144319
0.00108955	COL16A1	0.369457	0.0144319
0.00109205	NKIRAS1	-0.148154	0.0144558
0.00109794	CUL3	-0.133243	0.0145244
0.00110248	FCRLA	-0.909009	0.014575
0.00110613	CXCR2P1	-0.68112	0.0145857
0.00110572	KIAA1683	-0.668881	0.0145857
0.0011058	ZBTB32	-0.802684	0.0145857
0.00110586	ZNF470	-0.480259	0.0145857
0.0011104	CA13	-0.407486	0.0146327
0.00111495	RORA	-0.343611	0.0146831
0.00112097	SHARPIN	0.222058	0.0147434
0.00112082	SP140L	0.239079	0.0147434
0.00112236	TMED7.TICAM2	0.319344	0.0147523
0.00112685	BTBD18	-0.494051	0.0147924
0.00112655	IQCD	-0.400076	0.0147924
0.00113031	IL17C	-1.02676	0.0148094
0.00112914	MAT2A	-0.156871	0.0148094
0.00112973	SIM2	-1.06407	0.0148094
0.00113239	GCH1	-0.268478	0.0148272
0.00113323	LOC339524	-0.443184	0.0148288
0.00113491	SMARCA2	-0.317908	0.0148413
0.00113727	RPL14	-0.247451	0.0148627
0.00114241	MYO5C	-0.589767	0.0149109
0.00114205	RNF157	-0.768252	0.0149109
0.00114682	KLF10	0.250404	0.0149589
0.00115061	EHF	-0.40356	0.0149988
0.00115808	MADD	-0.147598	0.0150818
0.00115844	RRAGD	-0.424688	0.0150818
0.00116459	RNF14	0.179641	0.0151522
0.00116798	BTBD9	-0.18544	0.0151868
0.00117146	GCFC1	-0.192511	0.0152223
0.00117516	DHRS9	-0.616126	0.0152463
0.00117553	LY6G5C	-0.360226	0.0152463
0.00117547	SERINC2	0.305911	0.0152463
0.00117865	DPY19L2P4	-1.40328	0.0152674
0.00117794	FAM179A	-0.636024	0.0152674
0.00117988	KIAA0087	-0.977999	0.0152738
0.00118099	HEMGN	-0.869817	0.0152784
0.00118227	TMED9	0.18651	0.0152854
0.00118914	DPY19L2P2	-0.597471	0.0153645
0.00119214	C10orf105	-1.1901	0.0153936
0.00119397	NDOR1	-0.203393	0.0154075
0.00119537	ALOXE3	-0.600859	0.0154159
0.00119714	MYEF2	-0.826016	0.015429
0.00120478	NBEA	-0.647622	0.0155178
0.00121082	SGSM2	-0.206116	0.0155858
0.00121498	ITIH5	-0.713147	0.0156296
0.00122154	ZBTB49	-0.153437	0.0157041
0.00122627	STX6	0.124181	0.0157551
0.00122775	RAB2A	0.152703	0.0157578
0.00122802	RNF149	0.170435	0.0157578
0.00122966	DRAM1	-0.275442	0.015769
0.00123056	AZI2	-0.147662	0.0157706
0.00123392	GLUL	-0.362409	0.0158039
0.00124158	SFRS17A	-0.201949	0.0158921
0.00124582	CDC14A	-0.320211	0.0159265
0.0012458	CRIPAK	-0.231221	0.0159265
0.00125012	LASS2	0.171813	0.0159715
0.0012561	OR7G1	#NAME?	0.016032
0.00125642	PRSS55	-1.35013	0.016032
0.00125961	FOXK2	0.133962	0.0160627
0.00126163	SMYD2	0.168002	0.0160786
0.00126533	CREB3L3	-0.705135	0.0161157
0.00127037	ATP1B2	-0.516412	0.0161699
0.00127207	JUB	0.29955	0.0161814
0.00127302	CLLU1	-0.634667	0.0161836
0.00127764	ARRB2	-0.173711	0.0162322
0.00128021	AMY2B	-0.654642	0.0162547
0.00128538	CA12	0.32436	0.0163104
0.00128783	DOK2	-0.37617	0.0163314
0.00129759	LILRB1	-0.425436	0.016445
0.00130131	RND1	-0.608272	0.0164819
0.00130306	UNC13B	-0.301771	0.01649
0.00130355	ZFP14	-0.332729	0.01649
0.00130444	KIR3DL2	-1.25589	0.016491
0.0013065	C17orf68	-0.168986	0.0165069
0.0013119	SIGLECP3	-0.500978	0.0165548
0.00131115	ZNF44	-0.203903	0.0165548
0.00131728	KIAA0355	-0.171457	0.0166124
0.0013217	C9orf172	-0.908805	0.0166579
0.00132651	CLIP4	0.25815	0.0167083
0.00133384	C19orf54	-0.207252	0.0167904
0.00133647	FGFR1	-0.500211	0.0168132
0.00133827	MNS1	-0.442227	0.0168255
0.00134359	LCE3A	-1.10423	0.0168717
0.00134301	ZNF700	-0.197526	0.0168717
0.00135162	AGER	-0.376018	0.016907
0.00135014	MEOX2	-0.532706	0.016907
0.00134992	PLAC8	-1.08268	0.016907
0.00135217	RGS5	-0.39914	0.016907
0.00135136	TATDN1	0.195705	0.016907
0.00134781	TMEM56	-0.562927	0.016907
0.00134913	ZNF417	-0.205854	0.016907
0.00136214	NFATC2	-0.544002	0.0170213
0.0013663	SCAI	-0.239402	0.017063
0.00137828	UBA7	-0.296027	0.0172021
0.00137951	UBE2Q1	0.123331	0.017207
0.00138371	ITGB2	-0.428883	0.0172489
0.00138952	MTMR9L	-0.412921	0.0173109
0.00139532	KDM5D	-0.569777	0.0173726
0.00140642	HOXC11	0.411172	0.0175001
0.00140778	HCG22	-1.76714	0.0175065
0.0014103	STAT3	-0.16245	0.0175272
0.00141525	ANXA13	1.02431	0.0175674
0.0014144	DCAF4	0.250433	0.0175674
0.00141671	SHANK2	0.713425	0.017575
0.00141798	ZNF654	-0.185177	0.0175801
0.00142225	MON1A	-0.150294	0.0176224
0.00142661	ZNF35	-0.145651	0.0176657
0.00143326	AHDC1	-0.206297	0.0177373
0.0014396	PLCXD1	-0.354511	0.0178051
0.00144334	ACVR2A	-0.244783	0.0178407
0.00144494	GRM2	-0.329332	0.0178497
0.00146343	LOC286367	-0.538486	0.0180563
0.00146325	TMEM155	-1.01525	0.0180563
0.00146511	CD44	0.288469	0.0180661
0.00147109	MGA	-0.208908	0.0181181
0.00147043	YIPF5	0.154331	0.0181181
0.00147307	OTUD6B	0.184028	0.0181316
0.00147744	SDCCAG8	0.228009	0.0181745
0.00147897	PACS1	0.21741	0.0181825
0.00148097	NR2C1	-0.149748	0.0181961
0.0014848	ATG9B	-0.697375	0.0182323
0.00148668	CLDN11	-0.743279	0.0182335
0.00148642	TYW1B	0.325387	0.0182335
0.00149189	C1orf43	0.135293	0.0182796
0.00149222	FAM120C	-0.302115	0.0182796
0.00149322	AIPL1	-1.11177	0.018281
0.00149757	PTPN18	-0.230543	0.0182992
0.00149772	SLC26A8	-0.525365	0.0182992
0.00149827	STON2	0.304296	0.0182992
0.00149725	TMEM145	-0.964485	0.0182992
0.00149947	PAFAH2	-0.143543	0.018303
0.00150333	RILPL1	0.168351	0.0183392
0.00150737	LOC389634	-0.667658	0.0183776
0.00150829	TGS1	0.172156	0.0183779
0.00151339	HERC4	0.157986	0.0184291
0.00151795	COMMD5	0.177484	0.0184517
0.00151785	PRF1	-0.482225	0.0184517
0.00151707	ZNF586	-0.191842	0.0184517
0.00152354	UTRN	-0.29938	0.0185087
0.00152574	CGN	-0.445629	0.0185245
0.00152913	SHC1	0.196915	0.0185547
0.00153067	ZCWPW2	-0.291001	0.0185624
0.00153864	ZNF193	-0.209379	0.0186481
0.00154011	KALRN	-0.337596	0.0186536
0.00154092	ZNF215	-0.472329	0.0186536
0.0015448	TNFSF10	0.404388	0.0186896
0.00154969	HGS	0.128587	0.0187377
0.00156198	DZIP3	-0.243686	0.0188753
0.00157095	C18orf54	-0.26601	0.0189724
0.00157209	SLC30A9	-0.128952	0.0189751
0.0015743	KIAA1217	-0.200713	0.0189905
0.00158074	NAT2	-1.55643	0.0190571
0.00158341	CYBB	-0.45283	0.019078
0.00158906	ASPG	-0.657433	0.0191349
0.00159008	MBD2	-0.14739	0.0191359
0.0015913	FBXO16	-0.483469	0.0191394
0.00159293	C16orf57	0.217876	0.0191479
0.00159518	PRR15L	-0.734364	0.0191525
0.00159454	TNS4	0.32493	0.0191525
0.00159627	MGRN1	-0.126084	0.0191543
0.00159751	MAG	-1.24981	0.019158
0.00159997	TMCC2	0.516537	0.0191763
0.00160427	C21orf63	-0.389808	0.0192053
0.00160409	WFDC12	-1.27221	0.0192053
0.00161241	AQP10	0.902966	0.0192916
0.00161373	TCEA1	0.162645	0.0192962
0.00161656	CYB5R1	0.295725	0.0192966
0.00161846	LOC401052	-0.429208	0.0192966
0.00161501	RPS6KA6	-1.30231	0.0192966
0.00161806	RPSAP9	-0.236012	0.0192966
0.00161779	ZNF141	-0.236699	0.0192966
0.001621	GOPC	0.188752	0.0193155
0.00162851	MDH1B	-0.51627	0.0193826
0.0016285	PMP2	-1.57136	0.0193826
0.00163153	DOCK5	-0.29248	0.0193926
0.00163158	SS18L2	-0.22626	0.0193926
0.00163219	SSTR3	-0.613119	0.0193926
0.0016348	C11orf45	0.403016	0.0194124
0.00164206	HESX1	-0.374612	0.0194814
0.00164251	SLC22A15	0.351645	0.0194814
0.00164462	ROBO2	-0.758446	0.0194952
0.00164787	ZNF79	-0.164046	0.0195225
0.00165044	CD300LB	-0.460745	0.0195417
0.00165557	CLCA2	0.323357	0.0195904
0.00165646	SYTL2	-0.42798	0.0195904
0.0016577	SLC11A2	-0.208117	0.0195937
0.00166044	SDAD1	0.150759	0.0196147
0.00166786	CHADL	-0.479884	0.0196498
0.00166538	DYM	-0.182715	0.0196498
0.00166644	FAM57A	0.188167	0.0196498
0.00166814	FGD3	-0.322165	0.0196498
0.00166819	RIBC2	-0.624731	0.0196498
0.00168224	OXSR1	-0.18231	0.0198039
0.00168503	GPRIN1	0.245964	0.019821
0.00168562	ZNF571	-0.310055	0.019821
0.00169545	PCGF1	0.147618	0.0199251
0.00169801	CCDC127	0.236952	0.0199438
0.00170117	VDAC1	0.1458	0.0199695
0.0017091	HTR3A	-2.34043	0.0200512
0.00171577	LRRC14	0.189825	0.0201179
0.00171778	RTCD1	0.13816	0.02013
0.00171922	CLPTM1L	0.237609	0.0201354
0.00172183	DCUN1D3	-0.260938	0.0201545
0.00172416	LOC338799	-0.402859	0.0201703
0.00172872	JMJD7.PLA2G4B	-0.304056	0.0202121
0.00173212	SLC12A9	0.208955	0.0202403
0.00173971	MST1	-0.463837	0.0203173
0.00174784	CDO1	-1.0479	0.0204008
0.0017523	PLP1	-1.34624	0.0204412
0.00175336	SCNN1B	-0.620463	0.0204419
0.00175623	RAB4A	0.156483	0.0204638
0.00176276	TNRC6C	-0.264786	0.0205282
0.00176407	PCDH20	-1.32506	0.0205318
0.0017677	C14orf177	-1.92714	0.0205509
0.00176872	C17orf104	-0.987388	0.0205509
0.00176835	GH1	-0.884332	0.0205509
0.00176994	GGTA1	-0.380359	0.0205536
0.00178032	OR51B4	-1.90592	0.0206624
0.00178287	MGAT2	0.177307	0.0206636
0.00178345	RNF208	-0.462562	0.0206636
0.00178275	SLC7A5	0.328858	0.0206636
0.00179018	CHPF2	0.184084	0.02073
0.00179382	RNF133	-0.621763	0.0207603
0.00179509	CCT5	0.188914	0.0207633
0.00179851	PLEKHM1	-0.194297	0.0207912
0.00180441	GCNT3	-0.759742	0.0208353
0.00180537	LOC148145	-2.18948	0.0208353
0.00180407	ZNF836	-0.181901	0.0208353
0.001808	NR1H3	-0.330446	0.020854
0.00181027	AQP5	-1.31606	0.0208684
0.0018171	EFNA1	0.284799	0.0208776
0.0018166	ELAVL3	-1.56927	0.0208776
0.00181697	NEIL1	-0.414443	0.0208776
0.00181319	PARD6G	-0.204673	0.0208776
0.00181818	SRRM5	-0.329179	0.0208776
0.00181749	TGFB1	0.221008	0.0208776
0.00181345	TTLL11	0.35399	0.0208776
0.00182128	NPY5R	-1.17526	0.0209014
0.00182439	LRRC37A	-0.213238	0.0209255
0.0018341	NLGN3	-0.540216	0.021025
0.00183634	PRPH2	-0.496535	0.021039
0.00183746	SOBP	-0.461343	0.0210401
0.0018425	CCDC72	-0.310583	0.021086
0.00184398	TCP11	-1.20151	0.0210912
0.00184552	CRCT1	-0.824387	0.0210971
0.00184768	PEG3	-1.37847	0.02111
0.00185327	PRINS	-0.469887	0.0211621
0.00186372	CXorf66	#NAME?	0.0212696
0.00186483	TSNARE1	0.260798	0.0212704
0.00186634	PFN3	-1.39991	0.0212759
0.00187119	KIAA1530	-0.187085	0.0213193
0.00187299	CCND1	0.5812	0.021328
0.00187797	ATP6V1H	0.181071	0.0213728
0.00189371	CLEC4C	-1.12628	0.02154
0.00189926	C7orf63	-0.274357	0.0215912
0.0019005	FBP1	-0.832138	0.0215933
0.00190494	MT3	-1.48086	0.0216318
0.00191199	LOC349196	-0.546615	0.0216999
0.00191393	LRRN4CL	-0.450806	0.0217098
0.00191986	ADAMTS9	-0.474911	0.0217198
0.00191839	CCL14	-0.623275	0.0217198
0.00192057	RAG1AP1	0.20328	0.0217198
0.00191852	SERPINF1	-0.417144	0.0217198
0.00192144	SLC1A4	0.286102	0.0217198
0.00192221	TOX3	-1.24001	0.0217198
0.00191891	TTC39A	-0.424272	0.0217198
0.00192881	PLOD3	0.304567	0.0217679
0.00192953	RELA	0.141555	0.0217679
0.00192965	SLC12A6	-0.30148	0.0217679
0.00193562	BFSP2	-0.786511	0.0218233
0.00193919	SLC13A4	-1.49126	0.0218515
0.0019411	LDOC1	-0.573056	0.021861
0.00194354	CDON	-0.500961	0.0218765
0.00194742	ANO9	-0.346292	0.0219082
0.00194922	GJA1	0.435011	0.0219164
0.00196262	ANO6	0.205623	0.0220551
0.00196386	GALNS	0.23087	0.0220562
0.00196487	MYC	0.234587	0.0220562
0.00196655	HOOK3	-0.232766	0.022063
0.00197388	IMPAD1	0.147569	0.0221331
0.00197626	FRZB	-0.597756	0.0221477
0.00198088	IGF2BP2	0.295403	0.0221874
0.00198688	RPL17	-0.250193	0.0222424
0.0019921	MAGEE2	-0.968263	0.0222765
0.00199176	NAALADL2	-0.665637	0.0222765
0.00200315	ATXN7L2	-0.179235	0.0223879
0.00200591	SH2B1	-0.169856	0.0224066
0.00200878	CYTH4	-0.325959	0.0224265
0.00201123	AADAT	-0.436131	0.0224302
0.0020113	GPR62	-0.640856	0.0224302
0.00201654	LOC145820	-0.381681	0.0224642
0.0020157	TEK	-0.328068	0.0224642
0.00202791	DEGS1	0.301513	0.0225786
0.00203379	SMOC2	-0.740469	0.0226318
0.00204125	ABI3BP	-0.68888	0.0227026
0.00205199	ZNF284	-0.270918	0.0228097
0.00205685	APBB2	0.264396	0.0228403
0.00205698	CBR4	-0.172246	0.0228403
0.00205891	RXFP4	-1.25566	0.0228495
0.00206156	MS4A2	-0.534736	0.0228665
0.00206583	PITPNC1	-0.249759	0.0229015
0.00207438	RTKN2	-0.38767	0.0229838
0.00207907	HS3ST4	-1.81203	0.0230234
0.00208195	KCNRG	-0.347804	0.0230429
0.00208893	EZH1	-0.173922	0.0231077
0.00209724	GPR44	-0.528357	0.0231809
0.00209781	NTN3	-0.89395	0.0231809
0.00210515	LYPD2	-1.0196	0.0232257
0.00210498	RNF123	-0.140004	0.0232257
0.00210526	SORCS2	0.471138	0.0232257
0.00210981	SLC25A38	-0.174991	0.0232634
0.0021129	RAB25	-0.253901	0.023285
0.00211464	CLDN2	-0.510852	0.0232916
0.00211664	HTATIP2	0.200799	0.0233012
0.00211789	HPGD	-0.832016	0.0233024
0.00212183	FAM149A	-0.504212	0.0233208
0.00212142	RPS2P32	-0.79334	0.0233208
0.002128	ZNF717	-0.459141	0.0233761
0.00213001	DARC	-0.605731	0.0233857
0.00214019	ANAPC10	0.168332	0.0234849
0.00214869	SDK2	0.423827	0.0235655
0.00215168	FAM102B	-0.255148	0.0235858
0.00215807	HS3ST2	-0.882122	0.0236432
0.00216175	MORC2	0.136089	0.0236709
0.00216844	CALCRL	-0.292961	0.0236914
0.00216753	DNAJC1	-0.17223	0.0236914
0.0021666	LOC100272146	-0.292244	0.0236914
0.0021672	ZNF407	-0.175599	0.0236914
0.00216939	ZNF880	-0.494543	0.0236914
0.00217713	C1orf162	-0.332885	0.0237416
0.00217834	CCND2	-0.427242	0.0237416
0.00217978	NRG3	-1.88339	0.0237416
0.00217622	PUS7	0.240487	0.0237416
0.00217954	STXBP6	-0.858054	0.0237416
0.00218215	BNC1	0.255166	0.0237549
0.0021873	LDHD	-0.404656	0.0237983
0.00218883	PREX2	-0.475412	0.0238023
0.00219772	CYP2D6	-0.517154	0.0238864
0.00220098	C6orf226	-0.268954	0.0238994
0.00220125	NRXN1	-1.41724	0.0238994
0.00220413	ELMO3	0.262578	0.023918
0.00220643	LPCAT1	0.283438	0.0239304
0.00220884	SYNJ1	-0.188382	0.0239439
0.00221063	FAM55D	-1.08105	0.0239506
0.00221606	WFDC2	-0.974945	0.0239968
0.00222153	C6orf145	0.22455	0.0240199
0.0022217	CENPBD1	0.179297	0.0240199
0.00222105	KRTAP4.8	-1.47781	0.0240199
0.00222784	GRRP1	-0.34136	0.0240609
0.0022277	S1PR4	-0.579109	0.0240609
0.00223586	ARMC1	0.16913	0.0241222
0.00223539	TAF2	0.172813	0.0241222
0.00223948	NISCH	-0.156675	0.0241485
0.00224503	ANKRD43	-1.05782	0.0241626
0.00224549	CD300LF	-0.398885	0.0241626
0.00224521	SLC46A1	0.326511	0.0241626
0.0022444	TCEAL2	-1.52412	0.0241626
0.00224991	IRF6	0.236393	0.0241974
0.00225121	KLHL10	-0.516157	0.0241988
0.00225972	PHC1	-0.328004	0.0242775
0.00226301	ULK3	-0.213495	0.0243001
0.00226435	CENPC1	-0.187485	0.0243018
0.00226575	KLK11	-0.432961	0.0243041
0.00226785	ZNF747	-0.153985	0.024314
0.00227433	FIG4	-0.141678	0.0243707
0.00227596	CLUL1	-1.42871	0.0243754
0.00227904	PCDH11X	-2.09429	0.0243909
0.00227978	2019-09-03	-0.649054	0.0243909
0.00228119	LIMA1	0.231032	0.0243933
0.00228265	MALL	-0.296484	0.0243962
0.00230171	KRBA1	0.277652	0.0245871
0.00230646	IAH1	0.18157	0.024625
0.00230925	MYO10	0.248701	0.024642
0.00232775	DR1	0.126727	0.0248266
0.00233096	ZNF415	-0.520092	0.0248478
0.00233584	C2orf77	-0.381778	0.0248755
0.00233719	PRSS12	-0.531524	0.0248755
0.00233614	ZNF185	-0.306789	0.0248755
0.00234811	ADCY1	0.624434	0.0249788
0.00236128	NAAA	-0.233267	0.0251059
0.00237226	MUC4	-1.10595	0.0251965
0.00237133	SLC7A2	-0.800804	0.0251965
0.00237588	MYCN	-0.787128	0.0252219
0.00238137	SPRR2B	-0.921602	0.0252671
0.00238632	RASGRP1	-0.482368	0.0253066
0.00238873	APOB48R	-0.315837	0.0253149
0.00238957	AQP1	-0.30462	0.0253149
0.00239449	COL27A1	0.42287	0.0253539
0.00240348	DEFB103B	-0.963624	0.0254299
0.00240414	ECEL1	-1.14364	0.0254299
0.00241217	KRTAP10.2	1.12988	0.0254886
0.0024112	ZNF347	-0.481729	0.0254886
0.00241657	RAMP2	-0.298293	0.0255219
0.00242327	PDGFA	0.300592	0.0255401
0.00242221	PITX1	-0.395554	0.0255401
0.00242183	PLLP	-0.461106	0.0255401
0.0024227	PRCC	0.117152	0.0255401
0.00242655	CHIT1	-1.1739	0.0255551
0.00242718	FCHSD1	-0.27496	0.0255551
0.00243163	CCL22	-0.406052	0.0255758
0.00243133	POLB	-0.306774	0.0255758
0.00243712	PTN	-0.706431	0.0256109
0.00243747	RASAL1	-0.385226	0.0256109
0.00244512	MITF	-0.382915	0.0256782
0.00244785	GPHA2	-1.6556	0.0256936
0.0024494	ETHE1	-0.220624	0.0256968
0.00246182	KLF12	-0.304737	0.0258139
0.00248469	ARF1	0.0969743	0.0260405
0.00249078	KRBA2	-0.271292	0.0260777
0.00248957	RAB3GAP1	0.125001	0.0260777
0.00249506	SIGLEC8	-0.698526	0.0261091
0.00250857	CYP8B1	-0.596505	0.0262114
0.00250696	SLC6A6	-0.271775	0.0262114
0.00250866	VCAM1	-1.21827	0.0262114
0.00251673	ACACB	-0.381472	0.0262422
0.00251496	CCDC12	-0.258241	0.0262422
0.00251471	FCGR2C	-0.405828	0.0262422
0.00251656	SPIC	-2.05864	0.0262422
0.00252068	ARHGAP20	-0.48873	0.0262701
0.00252338	CHST6	-0.657896	0.0262803
0.00252422	SAR1A	0.118128	0.0262803
0.00253157	EPC1	-0.179363	0.0263435
0.00253349	PHLDB1	0.315357	0.0263501
0.00255058	KLHL36	0.146372	0.0265144
0.00255205	FAM155A	-0.585253	0.0265162
0.00255522	ARHGEF15	-0.258807	0.0265279
0.00255575	LOC400931	-0.388019	0.0265279
0.00256566	SEC13	-0.14402	0.0266173
0.00256706	MARVELD1	0.243179	0.0266184
0.00256994	FGL2	-0.427169	0.0266347
0.00258423	DARS	0.136717	0.0267559
0.00258322	RIMS1	-0.877793	0.0267559
0.00258931	IGF1	-0.690612	0.0267949
0.00259174	FMNL3	-0.210875	0.0268066
0.00259736	CTLA4	-0.400297	0.0268512
0.00260524	HCG27	-0.429885	0.0269191
0.0026092	FLJ43390	-1.16419	0.0269329
0.00260916	MMS19	0.11095	0.0269329
0.00261472	FAM83E	-0.577124	0.0269527
0.00261506	TMEM200A	-0.580488	0.0269527
0.00261382	ZBED3	-0.490529	0.0269527
0.00261997	MSN	0.220595	0.0269898
0.00262938	CDH19	-1.09341	0.0270155
0.00262664	EIF1AY	-0.642679	0.0270155
0.00263036	KLK14	-1.17683	0.0270155
0.00262403	LRRC70	-0.247292	0.0270155
0.00262989	TGM7	-1.41106	0.0270155
[truncated: 18,262 more rows]

## Sheet: LIHC
Differential expression of genes in GATA4 lost versus GATA4 not lost TCGA samples
Gene	pval	log2FC	FDR
CNOT7	5.59e-43	-1.0002	1.15e-38
MCPH1	7.72e-41	-0.987898	7.92e-37
CHMP7	2e-38	-0.773278	1.37e-34
INTS10	2.88e-37	-0.921759	1.48e-33
MTMR9	2.33e-36	-0.953131	9.57e-33
PPP2CB	1.09e-33	-0.820819	3.73e-30
KIAA1967	4.66e-32	-0.773206	1.37e-28
CCDC25	1.01e-31	-0.981667	2.59e-28
TNKS	1.81e-28	-0.905446	4.13e-25
ATP6V1B2	2.53e-28	-0.847526	5.19e-25
ELP3	8.03e-28	-0.824291	1.5e-24
VPS37A	2.61e-27	-0.977175	4.47e-24
ENTPD4	5.83e-25	-0.97893	9.03e-22
TNFRSF10B	6.16e-25	-0.909336	9.03e-22
DCTN6	1.66e-24	-0.784645	2.27e-21
PCM1	3.51e-24	-0.989351	4.5e-21
ERI1	1.04e-23	-0.988876	1.26e-20
PPP2R2A	1.18e-23	-0.881264	1.35e-20
NEIL2	3.98e-22	-0.930033	4.12e-19
R3HCC1	4.01e-22	-0.690607	4.12e-19
RPL23AP53	7.44e-22	-0.864921	7.27e-19
INTS9	8.47e-22	-0.79018	7.9e-19
NAT1	1.05e-21	-0.93016	9.37e-19
KCTD9	3.2e-21	-0.904387	2.74e-18
ERICH1	5.23e-21	-0.762796	4.3e-18
LONRF1	1.81e-20	-1.06391	1.43e-17
GOLGA7	3.71e-20	-0.580016	2.82e-17
TMEM66	6.52e-20	-0.744949	4.78e-17
KIF13B	8.55e-20	-0.94643	6.05e-17
SLC39A14	5.34e-19	-1.21023	3.65e-16
PROSC	1.23e-18	-0.714872	8.15e-16
BIN3	4.68e-18	-0.732433	3e-15
ASH2L	4.97e-18	-0.644235	3.09e-15
DDHD2	2.21e-17	-0.751069	1.31e-14
HMBOX1	2.24e-17	-0.873804	1.31e-14
MTUS1	3.05e-17	-0.86684	1.74e-14
IKBKB	6.67e-16	-0.52744	3.7e-13
WRN	6.94e-16	-0.966511	3.75e-13
WHSC1L1	8.81e-16	-0.727406	4.64e-13
UBXN8	1e-15	-0.793505	5.13e-13
BNIP3L	1.16e-15	-0.855857	5.81e-13
PINX1	1.87e-15	-0.700582	9.14e-13
ZNF395	1.95e-15	-0.816654	9.31e-13
SH2D4A	4.6e-15	-0.966869	2.15e-12
CTSB	7.03e-15	-0.869233	3.21e-12
ERLIN2	7.62e-15	-0.703332	3.4e-12
DLC1	7.84e-15	-0.851022	3.42e-12
GTF2E2	1.43e-14	-0.674067	6.12e-12
GATA4	1.69e-14	-0.781686	7.08e-12
EPHX2	2.6e-14	-1.0299	1.07e-11
MFHAS1	7.14e-14	-1.05549	2.87e-11
GSR	8.24e-14	-0.915641	3.25e-11
DOCK5	1.29e-13	-1.30769	5e-11
CLDN23	1.58e-13	-1.00057	5.97e-11
TM2D2	1.6e-13	-0.562443	5.97e-11
LEPROTL1	1.77e-13	-0.631485	6.49e-11
CLU	3.09e-13	-0.804803	1.11e-10
SLC25A37	4.55e-13	-0.789421	1.61e-10
ZNF596	5.47e-13	-0.822294	1.9e-10
PTK2B	6.51e-13	-0.812126	2.23e-10
CLN8	8.79e-13	-0.761126	2.96e-10
PPP3CC	2.67e-12	-0.697686	8.84e-10
ZDHHC2	4.71e-12	-1.26209	1.53e-09
PDLIM2	7.89e-12	-0.601282	2.53e-09
EFHA2	8.76e-12	-1.00626	2.77e-09
FDFT1	9.63e-12	-0.817792	3e-09
FBXO25	9.83e-12	-0.771959	3.01e-09
PMVK	1.2e-11	0.578505	3.62e-09
SORBS3	2.29e-11	-0.714531	6.81e-09
MSRA	2.44e-11	-0.760227	7.11e-09
PSD3	2.46e-11	-1.12043	7.11e-09
C8orf42	2.51e-11	-0.904511	7.16e-09
BAG4	3.14e-11	-0.745258	8.83e-09
LSM1	5.35e-11	-0.509231	1.48e-08
THAP1	6.38e-11	-0.327464	1.75e-08
MYST3	6.51e-11	-0.51286	1.76e-08
FBXL6	7.31e-11	0.707558	1.95e-08
NKX3.1	7.79e-11	-1.04081	2.05e-08
TRIM35	1.3e-10	-1.00032	3.38e-08
FAM160B2	1.75e-10	-0.787144	4.49e-08
XPO7	2.1e-10	-0.973082	5.32e-08
C8orf80	3.84e-10	-1.27431	9.61e-08
FUT10	4.09e-10	-0.928963	1.01e-07
ESCO2	6.75e-10	-1.24309	1.65e-07
FZD3	6.88e-10	-0.899318	1.66e-07
BMP1	1.1e-09	-0.646282	2.63e-07
SHARPIN	2.06e-09	0.569041	4.86e-07
DPYSL2	2.36e-09	-0.775508	5.51e-07
NDUFB9	2.85e-09	0.658987	6.57e-07
TNFRSF10A	2.92e-09	-0.798593	6.66e-07
AKT1S1	3.11e-09	0.431948	6.92e-07
PPAPDC1B	3.15e-09	-0.649829	6.92e-07
VPS28	3.17e-09	0.706951	6.92e-07
ZNF34	3.13e-09	0.453012	6.92e-07
PUF60	3.25e-09	0.54736	7.02e-07
PPP1R16A	4.43e-09	0.741085	9.47e-07
AGPAT5	4.48e-09	-0.791204	9.48e-07
EPB49	5.53e-09	-0.784257	1.16e-06
KIAA0494	5.57e-09	-0.318978	1.16e-06
GRINA	5.79e-09	0.516537	1.19e-06
FNTA	6.36e-09	-0.398414	1.28e-06
VDAC3	6.35e-09	-0.457947	1.28e-06
POLR2K	6.65e-09	0.436861	1.33e-06
TCEB1	7.3e-09	0.528797	1.44e-06
FAM83H	7.44e-09	0.630305	1.45e-06
C8orf41	7.7e-09	-0.750133	1.49e-06
COMMD5	8.57e-09	0.511783	1.64e-06
RPL30	9.48e-09	0.67296	1.8e-06
ZFP41	1.05e-08	0.537992	1.98e-06
FAM86B1	1.07e-08	-0.979782	2e-06
PARP10	1.21e-08	0.523079	2.22e-06
RPS19BP1	1.2e-08	0.497691	2.22e-06
TMEM231	1.23e-08	-0.898564	2.23e-06
E4F1	1.31e-08	0.373502	2.36e-06
TNFRSF10D	1.63e-08	-0.813843	2.91e-06
GLI4	1.65e-08	0.701261	2.92e-06
GPAA1	1.78e-08	0.603313	3.12e-06
COPS5	1.83e-08	0.372784	3.18e-06
TOMM6	1.85e-08	0.412609	3.19e-06
MRPS28	1.94e-08	0.455705	3.32e-06
PGCP	2.16e-08	0.496155	3.67e-06
THAP7	2.22e-08	0.394301	3.74e-06
TMEM79	2.33e-08	0.334866	3.89e-06
MRPL14	3.1e-08	0.51515	5.13e-06
PPP1R3B	3.35e-08	-0.881469	5.5e-06
DCI	3.47e-08	0.478685	5.65e-06
MED21	3.67e-08	-0.3495	5.93e-06
C8orf55	3.7e-08	0.485808	5.93e-06
PBK	4e-08	-1.0403	6.37e-06
NSMCE2	4.06e-08	0.51856	6.41e-06
MTFR1	4.23e-08	0.427377	6.63e-06
CYHR1	4.61e-08	0.479423	7.17e-06
SDF2L1	5.96e-08	0.594025	9.2e-06
MFSD3	6.1e-08	0.83438	9.35e-06
STX10	6.57e-08	0.347321	9.99e-06
ROBLD3	6.75e-08	0.515115	1.02e-05
FLJ10661	8.92e-08	-1.1235	1.33e-05
MGC70857	8.97e-08	0.583642	1.33e-05
EXTL3	1.22e-07	-0.750279	1.8e-05
UFC1	1.32e-07	0.33904	1.94e-05
RBPMS	1.37e-07	-0.728821	1.99e-05
TOM1	1.54e-07	0.334987	2.23e-05
ADRA1A	1.64e-07	-1.58799	2.35e-05
USE1	1.78e-07	0.500756	2.54e-05
ZNF800	2.03e-07	-0.347257	2.87e-05
BRF2	2.1e-07	-0.476515	2.95e-05
LOC728024	2.13e-07	-0.502745	2.97e-05
OGFOD2	2.17e-07	0.313859	3.01e-05
MRPL2	2.19e-07	0.357826	3.02e-05
GSDMD	2.32e-07	0.501589	3.18e-05
UQCRB	2.44e-07	0.518495	3.32e-05
NAT2	2.73e-07	-1.37709	3.69e-05
ENY2	2.75e-07	0.506423	3.69e-05
AMIGO3	2.78e-07	0.477231	3.71e-05
TRIM55	2.8e-07	0.926138	3.71e-05
ADCK5	2.82e-07	0.527563	3.71e-05
C6orf129	2.85e-07	0.556618	3.73e-05
FLJ40852	2.89e-07	-0.594218	3.76e-05
C8orf79	2.91e-07	-1.41422	3.76e-05
PSMC3	2.94e-07	0.291803	3.77e-05
CAPN12	2.96e-07	0.854455	3.77e-05
FGFR1OP2	3.06e-07	-0.248134	3.88e-05
HDX	3.14e-07	-0.72329	3.96e-05
MPST	3.26e-07	0.494009	4.08e-05
SSSCA1	3.39e-07	0.408528	4.22e-05
C22orf32	3.47e-07	0.38236	4.29e-05
RP2	3.52e-07	-0.387983	4.33e-05
CREB3L4	3.57e-07	0.398777	4.36e-05
FGL1	3.7e-07	-1.06075	4.49e-05
TMEM170A	3.76e-07	-0.289186	4.54e-05
TMED9	3.81e-07	0.325895	4.57e-05
PEX2	3.94e-07	0.287906	4.7e-05
RECQL	4.21e-07	-0.417094	5e-05
C8orf30A	4.27e-07	0.538954	5.04e-05
CAND1	4.39e-07	-0.28531	5.15e-05
BMPR2	4.5e-07	-0.406731	5.25e-05
FRAT1	4.57e-07	0.465289	5.3e-05
PIWIL2	4.88e-07	-1.25352	5.6e-05
PSMD4	4.86e-07	0.425268	5.6e-05
CUTA	4.98e-07	0.422981	5.68e-05
RGS14	5.01e-07	0.503922	5.68e-05
PLEKHF1	5.17e-07	0.59142	5.83e-05
DCUN1D3	5.7e-07	-0.380413	6.39e-05
LRRC14	6.09e-07	0.409142	6.78e-05
SPRN	6.11e-07	0.55421	6.78e-05
SYTL5	6.21e-07	-1.27136	6.85e-05
CYC1	6.27e-07	0.504177	6.88e-05
LMAN2	6.8e-07	0.353675	7.42e-05
X10.Sep	6.83e-07	-0.345434	7.42e-05
TRAPPC9	6.96e-07	0.36487	7.52e-05
ENSA	7.4e-07	0.333197	7.95e-05
MRPL53	7.47e-07	0.356709	7.99e-05
PTDSS1	7.76e-07	0.390889	8.21e-05
SLC7A2	7.75e-07	-1.0962	8.21e-05
ETV2	7.88e-07	0.695149	8.3e-05
SRA1	7.95e-07	0.40026	8.33e-05
DNAJC17	8.29e-07	0.363679	8.62e-05
SEC22B	8.31e-07	-0.308447	8.62e-05
EEF1D	8.46e-07	0.688634	8.73e-05
LOC100286793	8.9e-07	0.475858	9.14e-05
SNRNP35	9.07e-07	0.407898	9.26e-05
NUBP2	9.25e-07	0.298624	9.39e-05
TACC1	9.28e-07	-0.697933	9.39e-05
TMEM179B	9.44e-07	0.254282	9.5e-05
PIK3C3	1.04e-06	-0.244398	0.000104157
FBXL15	1.06e-06	0.472697	0.000105645
M6PR	1.09e-06	-0.314774	0.00010811
SLAIN1	1.1e-06	-0.99318	0.000108577
KRTCAP2	1.14e-06	0.503927	0.000111987
HSF1	1.16e-06	0.448399	0.000112872
KIAA1826	1.16e-06	-0.526091	0.000112872
C8orf33	1.18e-06	0.430951	0.000114276
HGSNAT	1.2e-06	-0.367375	0.000115127
NCBP1	1.2e-06	-0.25569	0.000115127
SLC25A39	1.21e-06	0.308275	0.000115547
LOC728855	1.23e-06	0.407393	0.000116913
PIH1D1	1.26e-06	0.359548	0.000118665
SYNE1	1.26e-06	-0.530734	0.000118665
SGK223	1.32e-06	-1.06734	0.000123748
SFRS2IP	1.43e-06	-0.281767	0.000133452
EXOSC4	1.44e-06	0.873312	0.000133777
ZNF517	1.49e-06	0.499764	0.000137798
C10orf75	1.54e-06	0.76017	0.000140523
CDCA2	1.54e-06	-0.976071	0.000140523
SAC3D1	1.54e-06	0.495866	0.000140523
TMEM101	1.59e-06	0.368892	0.000143807
ZNF524	1.59e-06	0.472096	0.000143807
EBAG9	1.67e-06	0.368485	0.000149724
UBE2H	1.67e-06	-0.331427	0.000149724
COX6C	1.73e-06	0.592586	0.00015376
TOP1MT	1.73e-06	0.55198	0.00015376
ZNF787	1.77e-06	0.351105	0.000156637
TRAM1	1.82e-06	0.356003	0.000160371
MTERFD1	1.92e-06	0.374612	0.000168459
NUDT18	1.98e-06	-0.618363	0.000172985
AP3M2	2.07e-06	-0.555284	0.000178049
C12orf73	2.09e-06	0.337639	0.000178049
DHX40	2.07e-06	-0.3451	0.000178049
LOC442454	2.08e-06	0.586372	0.000178049
RABGGTA	2.09e-06	0.245523	0.000178049
ZNF706	2.05e-06	0.39655	0.000178049
ZFAND2B	2.24e-06	0.416165	0.000190039
NR2F6	2.35e-06	0.376156	0.000198551
SIGIRR	2.41e-06	0.695412	0.000202786
NCKIPSD	2.5e-06	0.284677	0.0002095
MRPL43	2.55e-06	0.244955	0.000212821
LEMD2	2.7e-06	0.262629	0.000223523
TBC1D23	2.7e-06	-0.265236	0.000223523
DRAP1	2.73e-06	0.309217	0.000225099
PFDN6	2.76e-06	0.419718	0.000225759
XRN2	2.75e-06	-0.26468	0.000225759
C16orf53	2.83e-06	0.293721	0.000230566
IFRD2	2.87e-06	0.276161	0.000232901
FBXO22OS	2.98e-06	0.358838	0.000239796
MRPL13	2.99e-06	0.426683	0.000239796
PLEKHA2	2.98e-06	-0.667456	0.000239796
FAM119B	3.02e-06	-0.352706	0.000241259
MSTO1	3.04e-06	0.391911	0.000241916
POLR2L	3.14e-06	0.472414	0.000248909
NFKBIL1	3.28e-06	0.374625	0.000259006
ZDHHC21	3.4e-06	-0.506739	0.000267454
USP33	3.45e-06	-0.289729	0.000270351
C15orf61	3.5e-06	0.337108	0.000273226
IFT27	3.56e-06	0.350995	0.000276857
TUBE1	3.59e-06	-0.59259	0.000278137
ARFGAP2	3.67e-06	0.205515	0.000282974
TIGD5	3.68e-06	0.480502	0.000282974
PYCRL	3.7e-06	0.525994	0.00028345
TRMT61B	3.77e-06	-0.235993	0.000287739
ANKRD5	3.79e-06	-0.432149	0.000288194
WDYHV1	3.88e-06	0.482498	0.000293949
FRAT2	4.14e-06	0.417082	0.000312494
KIAA1632	4.19e-06	-0.338305	0.000315109
RRS1	4.59e-06	0.476731	0.000343932
RPS20	4.77e-06	0.597372	0.00035612
FTO	4.9e-06	-0.309051	0.0003645
C15orf63	4.95e-06	0.390961	0.00036557
SLC26A6	4.95e-06	0.569167	0.00036557
SPATA6	5.12e-06	-0.898709	0.00037677
MRPL24	5.18e-06	0.434544	0.000379824
BOLA1	5.21e-06	0.345213	0.000380042
PGLS	5.22e-06	0.456573	0.000380042
CDC34	5.24e-06	0.344785	0.00038015
CSTF2T	5.36e-06	-0.245901	0.000387486
GALC	5.63e-06	-0.661948	0.000405577
HINT1	5.69e-06	0.313706	0.000407043
ZNF709	5.69e-06	-0.397562	0.000407043
C22orf40	5.96e-06	0.342297	0.000418328
C6orf125	5.96e-06	0.460772	0.000418328
FAM173A	5.95e-06	0.434908	0.000418328
REEP4	5.94e-06	-0.803864	0.000418328
STX5	5.97e-06	0.237567	0.000418328
TRMT112	5.87e-06	0.287951	0.000418328
NAIF1	6.09e-06	0.197631	0.000425285
JTB	6.29e-06	0.304634	0.000437763
ZNF286A	6.54e-06	-0.441929	0.000453624
TSNARE1	6.58e-06	0.417267	0.000454862
NUDT16L1	6.63e-06	0.299923	0.00045678
MEA1	6.79e-06	0.306214	0.000466239
TMF1	6.84e-06	-0.283991	0.000468107
C6orf108	6.93e-06	0.389664	0.000471125
PPIB	6.93e-06	0.359834	0.000471125
COMMD4	7.02e-06	0.365483	0.000475669
MON1A	7.19e-06	0.277324	0.000485585
GPRC5B	7.26e-06	-0.987467	0.000488705
KLHL9	7.29e-06	-0.285314	0.000489121
ABT1	7.4e-06	0.250261	0.000494884
TBK1	7.45e-06	-0.196048	0.00049661
BAT4	7.49e-06	0.342303	0.000497661
FKBPL	7.72e-06	0.375544	0.000509644
UBE2V2	7.72e-06	0.303975	0.000509644
SH3GLB1	7.98e-06	-0.266141	0.00052512
FARS2	8.22e-06	0.304305	0.000539185
FAM179B	8.34e-06	-0.342508	0.000545314
PRELID1	8.48e-06	0.339331	0.000551163
SCAMP3	8.49e-06	0.324621	0.000551163
TSPYL1	8.51e-06	-0.303409	0.000551163
ZNF444	8.54e-06	0.419564	0.000551367
RC3H2	8.82e-06	-0.424573	0.000565886
TMEM68	8.81e-06	0.314666	0.000565886
PCSK5	9.04e-06	-0.938559	0.000578194
RNF126	9.2e-06	0.284884	0.000586055
SNHG8	9.22e-06	0.519869	0.000586055
NAPRT1	9.76e-06	0.52806	0.000613419
NAT9	9.76e-06	0.355124	0.000613419
PSMB4	9.69e-06	0.318967	0.000613419
SGK196	9.77e-06	-0.85642	0.000613419
HEXIM2	1e-05	0.422254	0.000625945
PSMB5	1.01e-05	0.216695	0.000630283
MRPL36	1.03e-05	0.315268	0.000640816
UBXN1	1.04e-05	0.282091	0.000645083
MAZ	1.07e-05	0.267065	0.000659705
SIL1	1.07e-05	0.430838	0.000659705
GMPPA	1.08e-05	0.28716	0.000661895
STK3	1.08e-05	0.311957	0.000661895
GOLGB1	1.11e-05	-0.227458	0.000676244
PTPRU	1.11e-05	0.554387	0.000676244
RGPD4	1.14e-05	-0.304758	0.000690423
SEC23A	1.14e-05	-0.317815	0.000690423
FLAD1	1.16e-05	0.305977	0.000698415
IRF3	1.16e-05	0.336016	0.000698415
TMEM219	1.18e-05	0.412405	0.000706314
ZNRD1	1.18e-05	0.346374	0.000706314
DCBLD2	1.2e-05	-0.382829	0.000716198
CHCHD8	1.21e-05	0.262396	0.000720073
CHIC1	1.23e-05	-0.948969	0.000729859
DPY19L1	1.24e-05	-0.344381	0.000733673
ADAM9	1.25e-05	-0.815512	0.000737464
TATDN1	1.27e-05	0.385815	0.000747117
C11orf75	1.28e-05	0.323398	0.000748709
TLN1	1.28e-05	-0.294579	0.000748709
DENND4C	1.29e-05	-0.32818	0.000752414
LYRM4	1.3e-05	0.34911	0.000753963
NHP2	1.3e-05	0.357987	0.000753963
HIATL1	1.32e-05	-0.304001	0.000760619
ME2	1.33e-05	-0.368848	0.000760619
POT1	1.33e-05	-0.264189	0.000760619
SMU1	1.33e-05	-0.189068	0.000760619
YLPM1	1.33e-05	-0.26164	0.000760619
FAM82B	1.34e-05	0.309667	0.000764209
RAG1AP1	1.35e-05	0.409457	0.00076778
NDUFA2	1.36e-05	0.428574	0.00077133
C8orf59	1.38e-05	0.477695	0.000778373
ZFYVE19	1.38e-05	0.319366	0.000778373
ZNF696	1.4e-05	0.383871	0.00078749
PEX16	1.41e-05	0.293097	0.000790948
ASAH1	1.42e-05	-1.12729	0.000794387
C11orf52	1.43e-05	0.4157	0.000795646
MRPS18A	1.43e-05	0.335057	0.000795646
GBAP1	1.46e-05	0.519274	0.000805787
SNRPC	1.46e-05	0.323784	0.000805787
TOMM40L	1.46e-05	0.342229	0.000805787
ZFPL1	1.49e-05	0.259524	0.000820139
CCDC107	1.5e-05	0.492746	0.000823436
TMEM70	1.56e-05	0.390499	0.000851818
TNPO3	1.56e-05	-0.301148	0.000851818
PIK3R4	1.61e-05	-0.272047	0.000876788
LOC338799	1.62e-05	0.41723	0.000877578
SDC2	1.62e-05	0.34891	0.000877578
TLCD1	1.64e-05	0.565417	0.000883749
TSSC4	1.64e-05	0.338851	0.000883749
FAM98C	1.67e-05	0.257205	0.000897559
ZC3H3	1.69e-05	0.345197	0.000905937
FZR1	1.71e-05	0.251567	0.000911896
TWSG1	1.71e-05	-0.507736	0.000911896
C19orf60	1.72e-05	0.462116	0.000912489
H3F3A	1.72e-05	0.300553	0.000912489
C9orf41	1.74e-05	-0.465474	0.00092072
PRDX5	1.75e-05	0.333719	0.000923631
PHLDB3	1.76e-05	0.339962	0.000926527
GINS4	1.77e-05	-0.824078	0.000929408
NPRL2	1.81e-05	0.242545	0.000947988
PSMB3	1.82e-05	0.409465	0.000950799
GGTLC2	1.83e-05	0.894481	0.000953597
SNRPD3	1.88e-05	0.268348	0.000977172
ZNHIT2	1.93e-05	0.386077	0.00100063
AARSD1	1.95e-05	0.373489	0.00100845
GTF3C3	1.97e-05	-0.263465	0.00101623
DNAJB11	1.98e-05	0.254461	0.00101883
ATP2C1	2.03e-05	-0.238872	0.00104195
EIF4G2	2.04e-05	-0.245199	0.00104447
MOB2	2.06e-05	0.242781	0.00105209
PSMG4	2.09e-05	0.382026	0.00106476
CPSF1	2.12e-05	0.338011	0.00107737
MTG1	2.14e-05	0.363749	0.00108485
PRDM2	2.17e-05	-0.285264	0.00109735
CHADL	2.21e-05	0.962093	0.0011121
MTDH	2.21e-05	0.304052	0.0011121
TMEM127	2.22e-05	-0.196922	0.0011144
NOSIP	2.24e-05	0.413899	0.00112169
RPLP1	2.26e-05	0.456428	0.00112896
PGP	2.27e-05	0.533422	0.0011312
GNAT1	2.31e-05	0.825049	0.00114834
C8orf4	2.33e-05	-0.72535	0.0011527
SMARCAD1	2.33e-05	-0.340266	0.0011527
DDX3X	2.35e-05	-0.231506	0.0011598
FAM86A	2.36e-05	0.332734	0.00116195
RHBDD3	2.37e-05	0.324305	0.00116408
APOC2	2.39e-05	0.52492	0.0011711
C19orf10	2.48e-05	0.307729	0.00120943
SCRIB	2.48e-05	0.381504	0.00120943
INTS2	2.54e-05	-0.378961	0.00123575
AKAP2	2.58e-05	-0.581718	0.00124343
C19orf66	2.57e-05	0.339443	0.00124343
IPO8	2.57e-05	-0.196593	0.00124343
TYSND1	2.58e-05	0.356558	0.00124343
MACF1	2.6e-05	-0.297343	0.00125013
DDX18	2.63e-05	-0.215633	0.0012616
PSMD13	2.64e-05	0.262893	0.00126345
TGFBRAP1	2.66e-05	-0.459576	0.00126418
TMEM81	2.66e-05	0.317287	0.00126418
ZNF707	2.66e-05	0.311044	0.00126418
KDM4A	2.7e-05	-0.27131	0.00128022
CRTC2	2.74e-05	0.214834	0.0012962
GPATCH3	2.75e-05	0.267385	0.00129794
CCDC61	2.8e-05	0.342124	0.0013185
C1orf66	2.82e-05	0.250268	0.00132488
C3orf71	2.9e-05	0.318459	0.00135936
C17orf55	2.94e-05	0.761997	0.00137184
SCNM1	2.94e-05	0.440842	0.00137184
PSMD5	2.95e-05	-0.259506	0.00137339
NAA35	2.97e-05	-0.257245	0.00137957
C14orf93	3.01e-05	0.250282	0.001395
FILIP1L	3.02e-05	-0.669779	0.00139648
REV3L	3.09e-05	-0.350753	0.00142244
TRIM32	3.09e-05	-0.322006	0.00142244
X7.Sep	3.1e-05	-0.221729	0.00142385
B4GALT7	3.21e-05	0.302906	0.00147108
PFDN2	3.22e-05	0.311051	0.00147238
ELL3	3.23e-05	0.316086	0.00147367
MRPS18B	3.26e-05	0.292496	0.00148406
KIAA1468	3.27e-05	-0.231271	0.00148532
RND3	3.31e-05	-0.715638	0.00150017
RPS14	3.32e-05	0.398715	0.00150139
MRPS21	3.33e-05	0.368563	0.0015026
AEBP2	3.37e-05	-0.266866	0.00151731
DNAJB2	3.41e-05	0.28292	0.00152862
LRRC40	3.41e-05	-0.313833	0.00152862
ZNF160	3.42e-05	-0.488995	0.00152976
PRRG1	3.43e-05	-0.306208	0.0015309
CALD1	3.46e-05	-0.266373	0.00153097
GNL3L	3.45e-05	-0.266113	0.00153097
INO80E	3.44e-05	0.24483	0.00153097
NDUFA6	3.46e-05	0.292426	0.00153097
LSM4	3.5e-05	0.381391	0.00154534
ZMAT5	3.51e-05	0.309434	0.00154643
WDR78	3.53e-05	-0.663216	0.00155192
RABGAP1	3.57e-05	-0.259109	0.00156615
C8orf38	3.65e-05	0.435294	0.00158866
GAPVD1	3.64e-05	-0.205391	0.00158866
HAX1	3.66e-05	0.265684	0.00158866
OR1L8	3.65e-05	-1.86898	0.00158866
RAB2A	3.66e-05	0.266345	0.00158866
MAP7D3	3.74e-05	-0.491002	0.00161996
C9orf102	3.76e-05	-0.501142	0.00162519
DHFR	3.78e-05	-0.4023	0.0016304
SNIP1	3.81e-05	-0.251575	0.0016399
C10orf58	3.82e-05	0.33542	0.00164076
RPL27	3.84e-05	0.450807	0.00164248
ZADH2	3.84e-05	-0.308013	0.00164248
LOC388955	3.87e-05	0.331399	0.00165187
C8orf58	3.9e-05	-0.460516	0.00166122
TDP2	4.01e-05	0.268961	0.00170454
PAM	4.02e-05	-0.736661	0.00170526
JMJD4	4.03e-05	0.300443	0.00170598
TTC35	4.04e-05	0.280578	0.00170669
MAML2	4.07e-05	-0.801854	0.00171583
NIT1	4.1e-05	0.260215	0.00172494
ATP6V0A1	4.11e-05	0.295313	0.00172561
SUSD3	4.15e-05	0.710403	0.00173885
TOPORS	4.17e-05	-0.239811	0.00174367
TRIM44	4.18e-05	-0.341498	0.0017443
C11orf10	4.21e-05	0.307024	0.00174617
FAM113A	4.2e-05	0.300185	0.00174617
FAM21A	4.21e-05	-0.50736	0.00174617
COG6	4.23e-05	-0.288732	0.00175093
CUTC	4.25e-05	0.271651	0.00175567
BRP44	4.32e-05	0.284264	0.00177146
FAU	4.33e-05	0.305222	0.00177146
RANBP2	4.32e-05	-0.22033	0.00177146
RPL8	4.34e-05	0.717746	0.00177146
SLC25A40	4.34e-05	-0.404174	0.00177146
SNX9	4.34e-05	-0.255353	0.00177146
C16orf42	4.36e-05	0.332092	0.00177609
MFN1	4.4e-05	-0.249681	0.00178884
AKAP10	4.49e-05	-0.384053	0.00182182
C19orf63	4.51e-05	0.287174	0.00182273
TMEM20	4.51e-05	-0.554499	0.00182273
C9orf80	4.53e-05	-0.295632	0.00182722
SNTB1	4.62e-05	0.376575	0.00185987
SNX15	4.64e-05	0.245352	0.00186426
MRPL28	4.73e-05	0.406623	0.00189671
ABCC6P2	4.76e-05	0.418291	0.00190502
C8orf76	4.79e-05	0.364979	0.0019133
AIP	4.81e-05	0.263723	0.00191756
EXOSC5	4.84e-05	0.337485	0.00192578
RNF180	4.9e-05	-0.536354	0.00194588
MESP1	4.92e-05	0.64734	0.00195005
MAN1A1	5.02e-05	-0.497712	0.00197444
NEURL2	5.01e-05	0.3713	0.00197444
NME3	5.02e-05	0.372354	0.00197444
SAMD8	5.02e-05	-0.387529	0.00197444
LOC401397	5.17e-05	-0.334645	0.00202955
FAM120B	5.27e-05	-0.249085	0.002057
LENG1	5.27e-05	0.296675	0.002057
SNTB2	5.25e-05	-0.302727	0.002057
DOCK7	5.31e-05	-0.336534	0.00206868
C1orf182	5.42e-05	0.649499	0.00210733
HCN3	5.44e-05	0.400899	0.00210733
TRMT2A	5.44e-05	0.233823	0.00210733
TRAF4	5.47e-05	0.287154	0.00211496
CISD2	5.5e-05	0.228293	0.00212257
PRCP	5.54e-05	-0.317124	0.00213399
BIRC6	5.57e-05	-0.264971	0.00214153
CCDC6	5.64e-05	-0.24081	0.00215633
CRYBG3	5.62e-05	-0.608485	0.00215633
TBL3	5.64e-05	0.253124	0.00215633
ZNF7	5.7e-05	0.294319	0.00217522
LACTB2	5.79e-05	0.418361	0.00220138
SLC35B1	5.78e-05	0.252429	0.00220138
STOML1	5.87e-05	0.278207	0.00222356
YME1L1	5.87e-05	-0.199048	0.00222356
ANP32A	5.93e-05	0.192721	0.00224215
APPBP2	5.98e-05	-0.24784	0.00225276
C19orf42	5.97e-05	0.211017	0.00225276
B3GNT2	6.05e-05	-0.320107	0.00227495
CASS4	6.07e-05	-0.636731	0.0022783
MOSPD2	6.1e-05	-0.343698	0.00228122
MRPS11	6.1e-05	0.249879	0.00228122
CHCHD1	6.14e-05	0.258523	0.0022837
HDDC3	6.14e-05	0.311991	0.0022837
KDELC2	6.12e-05	-0.400956	0.0022837
HNF1A	6.16e-05	0.241081	0.002287
LIMS1	6.21e-05	-0.60901	0.0023014
CCDC12	6.23e-05	0.329695	0.0023042
ETV4	6.24e-05	0.938286	0.0023042
MEIS3P1	6.3e-05	-0.630855	0.00231802
ZNF205	6.3e-05	0.260977	0.00231802
LUZP6	6.32e-05	-0.225524	0.00232122
WDR74	6.36e-05	0.299461	0.00233174
KRR1	6.46e-05	-0.209314	0.00235942
RGPD3	6.46e-05	-0.320407	0.00235942
USF1	6.47e-05	0.255218	0.00235942
CCDC101	6.5e-05	0.311119	0.00236616
PPAP2B	6.58e-05	-0.448003	0.00239104
VPS25	6.6e-05	0.234195	0.00239407
SART1	6.71e-05	0.208096	0.00242968
RMND5B	6.73e-05	0.198056	0.00243263
GRWD1	6.75e-05	0.214276	0.00243558
TRMT12	6.85e-05	0.299457	0.00246732
GNRHR2	6.96e-05	0.271378	0.00250255
BOD1L	7.12e-05	-0.326459	0.00255028
C14orf37	7.13e-05	-0.901784	0.00255028
C21orf91	7.13e-05	-0.405651	0.00255028
STX11	7.15e-05	-0.664872	0.00255298
AKT3	7.22e-05	-0.904917	0.0025646
RAP1B	7.21e-05	-0.182468	0.0025646
TIAF1	7.22e-05	0.419507	0.0025646
TUSC3	7.24e-05	-1.16373	0.00256726
SRPRB	7.27e-05	0.237794	0.00257346
C12orf57	7.38e-05	0.417667	0.0026079
PIK3C2A	7.41e-05	-0.281871	0.002614
BICD2	7.47e-05	-0.244543	0.00263064
NEXN	7.5e-05	-0.876407	0.00263669
DNAJA1	7.55e-05	-0.267525	0.00264521
RNF170	7.54e-05	-0.306389	0.00264521
LRRFIP1	7.66e-05	-0.26326	0.00267462
USP8	7.65e-05	-0.201179	0.00267462
RPUSD2	7.78e-05	0.193582	0.00271191
MON2	7.85e-05	-0.229106	0.00273167
COMTD1	7.9e-05	0.567375	0.00274442
WASH2P	7.94e-05	0.329754	0.00275365
GUK1	7.96e-05	0.356381	0.00275593
AKAP8L	8.03e-05	0.267448	0.00277549
NHLRC1	8.16e-05	0.38356	0.00281568
CHCHD7	8.18e-05	0.354624	0.00281784
MTMR6	8.22e-05	-0.25365	0.00282688
APOA2	8.29e-05	0.517313	0.00284619
C19orf25	8.32e-05	0.347001	0.00285172
BOP1	8.35e-05	0.717423	0.00285723
ZNF497	8.43e-05	0.273865	0.00287981
GFER	8.54e-05	0.343273	0.00291254
NOP10	8.56e-05	0.284581	0.00291452
ARL6IP4	8.63e-05	0.322213	0.00293203
MRPL23	8.64e-05	0.401352	0.00293203
DDX41	8.7e-05	0.210109	0.00293492
FAM125A	8.71e-05	0.321222	0.00293492
NCALD	8.7e-05	0.572861	0.00293492
OPLAH	8.72e-05	0.381955	0.00293492
SLC25A45	8.71e-05	0.397148	0.00293492
GTF2H5	8.74e-05	0.289844	0.00293684
PIK3CA	8.8e-05	-0.285582	0.00295217
EML1	8.84e-05	-0.539688	0.0029578
FAM86B2	8.85e-05	-1.15792	0.0029578
WIBG	8.86e-05	0.19123	0.0029578
C8orf77	8.9e-05	0.518152	0.00296152
FAM102A	8.89e-05	-0.485951	0.00296152
ATMIN	8.92e-05	-0.195515	0.00296337
MAK16	9.05e-05	-0.970991	0.00299686
ROCK1	9.05e-05	-0.267885	0.00299686
MRPS34	9.07e-05	0.332133	0.00299865
LOC728875	9.09e-05	0.544578	0.00300043
CCDC75	9.21e-05	-0.418705	0.00303516
MIF	9.37e-05	0.477544	0.00308294
ZNF692	9.4e-05	0.384305	0.00308786
CYBRD1	9.47e-05	-0.729285	0.0031058
GOPC	9.49e-05	-0.22791	0.0031058
STK38L	9.5e-05	-0.482757	0.0031058
DIMT1L	9.53e-05	-0.237818	0.00311066
TWF1	9.61e-05	-0.217497	0.00313179
TTF2	9.66e-05	-0.458575	0.0031431
ANAPC11	9.77e-05	0.423668	0.00317386
DNM1L	9.8e-05	-0.233683	0.0031768
SASH1	9.81e-05	-0.434069	0.0031768
SESN3	9.84e-05	-0.983426	0.0031815
MLST8	9.87e-05	0.248865	0.00318618
MRPS24	9.92e-05	0.353846	0.00318729
NHLRC3	9.91e-05	-0.296318	0.00318729
SCAP	9.92e-05	0.216188	0.00318729
UBE3C	0.0001	-0.237561	0.00320797
UFD1L	0.000100657	0.228474	0.00322401
SDHAF1	0.000102058	0.377469	0.00326379
TOP1	0.000102646	-0.197435	0.00327749
TSPYL4	0.000102837	-0.49643	0.00327849
CAV1	0.000103897	-0.483881	0.00329692
FAM53A	0.00010365	0.523061	0.00329692
RAB21	0.000103845	-0.156696	0.00329692
C14orf106	0.000104339	-0.373169	0.00330584
CEBPA	0.000105177	0.467197	0.00332726
VANGL1	0.000105795	-0.374682	0.00334166
WDR83	0.000106289	0.269534	0.0033521
C8orf51	0.000107201	0.62282	0.00337568
USP15	0.000107709	-0.171426	0.00338648
KLHDC3	0.000107875	0.271381	0.00338652
LOC100133612	0.000108046	0.521367	0.00338671
CHCHD10	0.000108241	0.490792	0.00338765
HEMK1	0.000108851	0.217143	0.00340155
C13orf31	0.000109553	-0.342436	0.00341829
JAK1	0.000110023	-0.239775	0.00342774
MRPL38	0.000110248	0.285392	0.00342955
PLEKHG1	0.000111531	-0.416684	0.00346421
FHIT	0.000111755	0.55426	0.00346592
GNAQ	0.000112963	-0.229169	0.00349811
STX12	0.000113917	-0.180205	0.00352233
ATP11B	0.000115397	-0.313284	0.00353555
C19orf28	0.000114768	0.3401	0.00353555
ING3	0.000115722	-0.246981	0.00353555
NCLN	0.00011468	0.235546	0.00353555
NRG1	0.000115661	-1.31965	0.00353555
ORMDL2	0.000115393	0.255457	0.00353555
SPTLC2	0.000115086	-0.288928	0.00353555
SSR2	0.000115598	0.326643	0.00353555
FKBP2	0.000116044	0.397901	0.00353572
TMEM133	0.000116072	-0.314319	0.00353572
NHP2L1	0.000117074	0.232355	0.00355836
POLRMT	0.000117162	0.244511	0.00355836
SPG20	0.000118291	-0.792759	0.00358735
HIST2H2AA3	0.000119299	0.891426	0.00361258
TMEM160	0.000119667	0.476062	0.00361839
RPL7	0.000120917	0.409991	0.0036508
POLB	0.000121508	-0.441216	0.00366326
TXNRD2	0.000122978	0.388729	0.00370214
MOBKL1B	0.000123918	-0.295661	0.00372498
LOC148413	0.000124789	0.264363	0.00374568
C19orf45	0.000125327	1.01934	0.00375633
UBL7	0.000126122	0.22629	0.00377465
WDR46	0.000126439	0.258354	0.00377863
MEIG1	0.00012823	0.766369	0.0038182
NQO2	0.000127992	0.439545	0.0038182
TSTD2	0.000128321	-0.317143	0.0038182
C16orf13	0.000128781	0.417499	0.00382081
RPL37	0.000128617	0.412763	0.00382081
CDK2AP2	0.000129154	0.32745	0.00382084
HCG27	0.00012905	0.456015	0.00382084
HIGD2A	0.000130671	0.306287	0.00386015
AP1G1	0.000131216	-0.210744	0.00386473
IL1R1	0.000131579	-0.421566	0.00386473
MANF	0.000131247	0.382812	0.00386473
PQBP1	0.000131461	0.296637	0.00386473
NCOA4	0.000131977	-0.280857	0.00387089
NCKAP1	0.000132848	-0.246797	0.00388433
NCOR1	0.000133003	-0.376806	0.00388433
TBC1D15	0.000132784	-0.167611	0.00388433
C12orf52	0.000134821	0.280239	0.00392824
PDIA3	0.000134889	0.212361	0.00392824
FAM195A	0.000136258	0.482152	0.00396248
BACH2	0.000138133	-0.60188	0.00400505
NDUFS6	0.000137992	0.438122	0.00400505
PCNX	0.000138307	-0.238851	0.00400505
CBLL1	0.000141019	-0.248796	0.00407751
RPS15	0.000141405	0.425886	0.00407751
THAP3	0.000141379	0.345983	0.00407751
CAP1	0.000142455	-0.200377	0.00410202
RABIF	0.000144134	0.244769	0.00412722
RNF11	0.000143934	-0.224441	0.00412722
TSHZ1	0.00014381	-0.249603	0.00412722
ZNF821	0.000143937	0.281774	0.00412722
MRPL15	0.000144867	0.277001	0.00414243
ANKZF1	0.000145412	0.217259	0.00415223
ZMAT2	0.000146151	0.232236	0.00416754
DOCK11	0.000147511	-0.722759	0.00418886
OPA1	0.0001475	-0.201053	0.00418886
SNUPN	0.000147111	0.185688	0.00418886
CHCHD5	0.000148999	0.335451	0.00421993
LOC644936	0.000149016	-0.443162	0.00421993
NR1H3	0.000149428	0.245214	0.00422577
PGBD3	0.000151127	-0.21166	0.00426793
SNORA21	0.000151404	1.83741	0.00426988
APH1B	0.000151849	-0.371469	0.00427656
SNHG9	0.000152585	0.768526	0.0042914
CISD3	0.00015316	0.334935	0.00429799
CLDND1	0.000153238	-0.179938	0.00429799
FBLIM1	0.000154483	-0.624859	0.004327
SAMHD1	0.000155042	-0.500385	0.00433674
RANGAP1	0.000155439	0.334862	0.00434193
OSTC	0.000157046	0.213297	0.00438086
COX17	0.000157648	0.274659	0.00439168
SNHG6	0.000157971	0.782992	0.00439472
RSPRY1	0.000158485	-0.361026	0.00440305
FAM128B	0.000158994	0.478292	0.00441122
DPM3	0.000160252	0.554949	0.00444013
HIST1H1C	0.000161411	0.685224	0.00445421
NCOA1	0.000161189	-0.24	0.00445421
TMEM105	0.000161296	0.880161	0.00445421
NARFL	0.000161674	0.238172	0.00445548
RPS9	0.0001625	0.399191	0.00447223
HELB	0.000163031	-0.417213	0.00447762
STK16	0.00016335	0.200666	0.00447762
STRN	0.000163156	-0.495766	0.00447762
DHFRL1	0.000163918	-0.276222	0.0044872
OCEL1	0.000164274	0.336212	0.00449096
L3MBTL3	0.000164769	-0.457681	0.0044985
RBX1	0.000165223	0.243863	0.00450491
STK4	0.000166004	-0.240337	0.0045202
CNO	0.000167174	0.259601	0.00454603
ZNF408	0.000167709	0.24126	0.00455454
POLR2J4	0.000168882	0.228733	0.00458034
REST	0.000169356	-0.508724	0.00458713
UBQLN2	0.000170282	-0.26841	0.00460614
ARHGAP31	0.000170534	-0.56589	0.00460689
MVD	0.00017147	0.676505	0.00462609
C9orf142	0.000172722	0.453666	0.00464931
CSDE1	0.000173463	-0.202919	0.00464931
MBD3	0.000172991	0.289759	0.00464931
RAB8B	0.000173314	-0.443695	0.00464931
SLC39A7	0.000173141	0.248175	0.00464931
CLN3	0.000174302	0.305687	0.00466145
KCNC2	0.00017437	2.35393	0.00466145
C16orf62	0.000175222	-0.344595	0.00467813
TIMM8B	0.000176278	0.325533	0.00470021
ALS2CL	0.000178089	0.616829	0.00472396
C1orf57	0.000178023	0.298611	0.00472396
PUSL1	0.000177797	0.434581	0.00472396
TUSC2	0.000178081	0.255376	0.00472396
DFNA5	0.000178559	-0.724349	0.00473032
RASA1	0.000179177	-0.282038	0.00474057
RASSF7	0.000179736	0.457394	0.00474314
SFXN4	0.00017968	0.272879	0.00474314
FKTN	0.000180782	-0.271183	0.00476461
QSER1	0.000182386	-0.285847	0.00480073
GNA11	0.000182641	-0.303897	0.00480128
RANBP6	0.000183984	-0.325761	0.0048304
MED30	0.000184557	0.328068	0.00483406
WDR35	0.000184594	-0.370898	0.00483406
RPL38	0.000185635	0.451214	0.00485512
SMARCA5	0.000185986	-0.30305	0.00485811
FBXO30	0.000187616	-0.296782	0.00489446
KLHDC4	0.000188864	0.374618	0.00491453
STRA13	0.000188687	0.443954	0.00491453
ARHGAP21	0.000190202	-0.288056	0.0049306
ATP8B5P	0.000190145	0.416113	0.0049306
INO80B	0.000189826	0.267862	0.0049306
CSNK2B	0.000190804	0.245568	0.00493997
EIF3G	0.000191602	0.273068	0.00495438
ARMC7	0.000192205	0.322879	0.00495722
EGR1	0.000192158	-0.789211	0.00495722
LRP3	0.000192436	0.351958	0.00495722
ALG12	0.000193497	0.289958	0.0049783
B4GALT1	0.000194218	-0.24615	0.0049906
ATG7	0.00019616	0.196305	0.00501539
STUB1	0.000196015	0.254183	0.00501539
WDR7	0.000195955	-0.232738	0.00501539
ZNF335	0.000195567	0.175951	0.00501539
TUT1	0.000196502	0.252146	0.00501789
HUWE1	0.000197873	-0.197433	0.00504662
CXCL12	0.000198574	-0.822457	0.00505822
ATOX1	0.00019919	0.471981	0.00506414
GAN	0.0001993	-0.339193	0.00506414
TAF10	0.000200096	0.290182	0.00507809
EXOC5	0.000200549	-0.223519	0.0050833
ZMYND11	0.000200849	-0.221085	0.00508462
CDKN2AIPNL	0.000201582	0.378772	0.00509327
DYNC1LI2	0.00020177	-0.231109	0.00509327
GPR161	0.000201939	-1.05627	0.00509327
NDUFA11	0.000202301	0.362509	0.00509327
RNF181	0.000202431	0.334261	0.00509327
HM13	0.000203009	0.265914	0.00510156
FBXW4	0.000203761	0.224911	0.0051142
MRPS17	0.00020758	0.457209	0.00519735
PEX6	0.000207348	0.339288	0.00519735
ARHGEF10	0.000208245	-0.740664	0.00520765
HDAC11	0.000209181	0.401468	0.00522469
ANKRD19	0.000211152	0.737659	0.00526751
BPHL	0.000211599	0.343389	0.00527017
X2.Sep	0.000211772	-0.323786	0.00527017
X8225	0.000214794	0.28087	0.00533682
UQCRC1	0.00021497	0.252122	0.00533682
PLEKHM3	0.000215258	-0.301035	0.00533751
LRCH3	0.000215853	-0.287528	0.00534581
ZNF16	0.000216599	0.275433	0.00535782
ESYT2	0.000219403	-0.241788	0.00540764
MLL5	0.000219193	-0.318586	0.00540764
NUPL1	0.000218959	-0.274984	0.00540764
TTLL5	0.00022042	-0.27266	0.00542619
CCDC124	0.000224941	0.317634	0.00553086
SLC3A2	0.000225716	0.306157	0.00554327
LOC729020	0.000226275	-0.288136	0.00555036
PVRL3	0.00022671	-0.471847	0.0055544
ALG10B	0.000228377	-0.318333	0.00558857
LIN7B	0.000229487	0.464945	0.00560905
NTHL1	0.000230166	0.391984	0.00561895
TM7SF3	0.000231003	-0.305641	0.00563269
HDGFRP2	0.000232204	0.233989	0.00565525
ANKRD42	0.000234848	-0.252762	0.00569937
GIGYF2	0.000234306	-0.190251	0.00569937
TELO2	0.000234709	0.21348	0.00569937
SLC25A18	0.000235501	0.511292	0.00570847
DOHH	0.00023656	0.252718	0.00572737
[truncated: 19,304 more rows]

## Sheet: LUSC
Differential expression of genes in GATA4 lost versus GATA4 not lost TCGA samples
[truncated: 20,233 more rows]

[truncated: 2 more sheets: PRAD, SKCM]
