# Supplementary material for: A GATA4-regulated secretory program suppresses tumors through recruitment of cytotoxic CD8 T cells
Source: Nat Commun. 2022 Jan 11;13:256. doi: 10.1038/s41467-021-27731-5 (PMC8752777; doi:10.1038/s41467-021-27731-5)
Supplement: Supplementary file 7 — Supplementary Data 5 [file 41467_2021_27731_MOESM7_ESM.xlsx]

## Sheet: COAD 8p loss with 8q gain
	COAD 8p loss with 8q gain versus 8p not lost
	genes	logFC	PValue	FDR
	X100133144	0.124394	0.338297	0.491246
	X10357	0.231745	0.000795455	0.00488944
	X10431	-0.0105601	0.856554	0.912265
	X155060	0.580132	1.74631e-07	4.72096e-06
	X57714	-0.0824007	0.571578	0.701522
	X653553	0.223221	0.0549476	0.128747
	X8225	-0.0940786	0.206127	0.344263
	A1BG	-0.0846202	0.515378	0.655337
	A1CF	0.137862	0.382257	0.533818
	A2LD1	-0.0640167	0.443354	0.591821
	A2M	-0.0258129	0.860618	0.915097
	A4GALT	-0.14829	0.372632	0.524982
	AAAS	-0.0072613	0.885827	0.930193
	AACS	-0.137401	0.0330871	0.08771
	AADAT	-0.15129	0.238518	0.381996
	AAGAB	-0.00568002	0.931553	0.95925
	AAK1	0.280026	0.00869259	0.0318561
	AAMP	0.0578851	0.166947	0.294517
	AARS2	-0.0532312	0.393605	0.545308
	AARSD1	-0.0197541	0.758628	0.844636
	AARS	0.0863985	0.172429	0.302284
	AASDHPPT	0.173144	0.000596199	0.00391441
	AASDH	0.0956086	0.149662	0.271955
	AASS	0.0362468	0.808865	0.878385
	AATF	0.045575	0.503352	0.644808
	AATK	0.0139458	0.942903	0.966819
	ABAT	0.658563	0.000124078	0.0011049
	ABCA11P	0.117288	0.216964	0.356949
	ABCA13	-0.0247928	0.916904	0.949715
	ABCA1	0.0909665	0.506024	0.64673
	ABCA2	0.0112964	0.914144	0.947885
	ABCA3	-0.51845	0.0354711	0.0923887
	ABCA5	0.0605735	0.615358	0.737935
	ABCA7	-0.0100973	0.930827	0.958679
	ABCB10	0.158942	0.0104047	0.0366828
	ABCB1	0.433505	0.0542533	0.127524
	ABCB4	-0.00427722	0.980667	0.988811
	ABCB6	-0.189487	0.0515103	0.122557
	ABCB7	0.0524078	0.433102	0.582401
	ABCB8	0.00133189	0.982491	0.98963
	ABCB9	0.0298501	0.756536	0.843093
	ABCC10	0.239706	0.000129083	0.00114058
	ABCC1	0.270834	0.000290741	0.00218549
	ABCC2	0.512533	0.0631875	0.143229
	ABCC3	0.0195151	0.852767	0.909516
	ABCC4	0.241145	0.0648504	0.145959
	ABCC5	0.428589	2.5489e-06	4.48657e-05
	ABCC6P1	0.263676	0.143537	0.263397
	ABCC6P2	0.2651	0.0685063	0.15192
	ABCC6	0.373664	0.0128229	0.0427171
	ABCC9	-0.564017	0.00809933	0.03015
	ABCD1	0.0265948	0.78527	0.862566
	ABCD3	-0.083396	0.21684	0.356827
	ABCD4	-0.181446	0.00579611	0.0231328
	ABCE1	0.0232284	0.683838	0.789284
	ABCF1	0.180459	0.000544998	0.00362522
	ABCF2	0.128564	0.0101479	0.03591
	ABCF3	0.108706	0.00709295	0.0270503
	ABCG1	0.281513	0.016127	0.0509184
	ABCG2	-0.0602344	0.785111	0.86246
	ABHD10	-0.147149	0.0120294	0.0407755
	ABHD11	-0.111506	0.191582	0.326413
	ABHD12	0.405373	6.53605e-06	9.84737e-05
	ABHD13	0.118017	0.0800856	0.171443
	ABHD14A	-0.37715	3.97952e-05	0.000448622
	ABHD14B	-0.0442395	0.562709	0.694265
	ABHD15	0.126758	0.0671207	0.149529
	ABHD2	-0.0168498	0.876399	0.924263
	ABHD3	-0.389156	0.000148965	0.00128229
	ABHD4	-0.199072	0.0300818	0.0815694
	ABHD5	-0.183058	0.0020048	0.0100895
	ABHD6	0.0530551	0.490592	0.63389
	ABHD8	0.000349457	0.997431	0.998736
	ABI1	0.0808177	0.0631004	0.143077
	ABI2	0.109769	0.0970918	0.198167
	ABI3BP	-0.504988	0.0345826	0.090618
	ABI3	-0.321092	0.0136297	0.0447494
	ABL1	0.130471	0.0187777	0.0572561
	ABL2	0.232728	0.0019076	0.00969221
	ABLIM1	-0.204486	0.0144728	0.0469837
	ABLIM2	0.50751	7.74567e-05	0.000766823
	ABLIM3	-0.494279	0.0113651	0.0390877
	ABO	-0.0534363	0.725415	0.82119
	ABP1	-0.0596161	0.632933	0.751775
	ABR	-0.0896138	0.215931	0.355654
	ABT1	0.149373	0.00555707	0.0224097
	ABTB1	0.0146222	0.885852	0.930193
	ABTB2	0.44114	4.19794e-05	0.000467351
	ACAA1	0.0648042	0.349035	0.501237
	ACAA2	-0.0850779	0.403994	0.555054
	ACACA	0.169112	0.0384435	0.0982378
	ACACB	0.00644467	0.961495	0.977711
	ACAD10	0.202908	0.00215251	0.010665
	ACAD11	0.13896	0.098742	0.200791
	ACAD8	0.0773325	0.140773	0.259722
	ACAD9	0.0640603	0.181224	0.313747
	ACADM	-0.107236	0.259779	0.406478
	ACADSB	-0.178792	0.0273819	0.0756659
	ACADS	-0.376717	0.000355962	0.00256501
	ACADVL	-0.30553	4.69806e-05	0.000508412
	ACAN	0.222278	0.143115	0.262858
	ACAP1	-0.587103	0.00265756	0.0126157
	ACAP2	0.107277	0.0363187	0.0940152
	ACAP3	0.0935909	0.299095	0.450151
	ACAT1	-0.0599252	0.515222	0.655337
	ACAT2	0.118971	0.190494	0.325296
	ACBD3	-0.0742563	0.191367	0.326184
	ACBD4	0.0147709	0.850044	0.907558
	ACBD5	-0.265991	0.00032378	0.00237317
	ACBD6	0.162308	0.0055247	0.0223239
	ACBD7	0.140676	0.311893	0.463906
	ACCN2	0.361951	0.00403968	0.017529
	ACCS	0.0304088	0.807916	0.877906
	ACD	0.178421	0.00583508	0.0232586
	ACE2	0.274601	0.254297	0.400349
	ACER2	-0.16132	0.250215	0.39591
	ACER3	-0.226383	0.000890914	0.00535895
	ACE	0.239856	0.0398259	0.100728
	ACHE	-0.240513	0.264597	0.41235
	ACIN1	0.000806028	0.987592	0.99258
	ACLY	0.117155	0.0411522	0.103299
	ACN9	-0.315953	0.00420012	0.0180313
	ACO1	-0.255571	8.17133e-05	0.000798137
	ACO2	-0.181221	0.004433	0.018814
	ACOT11	0.0421283	0.652652	0.767006
	ACOT13	0.032699	0.699737	0.801525
	ACOT1	-0.162945	0.114085	0.223064
	ACOT2	-0.0947017	0.310961	0.462759
	ACOT4	-0.0426485	0.72879	0.82338
	ACOT7	-0.166194	0.0304705	0.082381
	ACOT8	0.422766	3.70165e-07	8.88397e-06
	ACOT9	0.06241	0.327095	0.480235
	ACOX1	0.226201	0.00127553	0.00706993
	ACOX2	-0.00133852	0.993383	0.995815
	ACOX3	0.0859862	0.136366	0.25378
	ACP1	0.0105171	0.84363	0.903471
	ACP2	-0.0915707	0.138881	0.257191
	ACP5	-0.049673	0.735065	0.828314
	ACP6	-0.068508	0.322511	0.47526
	ACPL2	0.0247858	0.724537	0.820632
	ACPP	-0.72467	0.000165556	0.00139044
	ACRBP	-0.481522	0.00293514	0.0136437
	ACRC	0.384741	0.00452395	0.0191207
	ACSF2	0.466527	5.98215e-05	0.00062885
	ACSF3	0.0306905	0.639176	0.757349
	ACSL1	-0.157077	0.189418	0.324252
	ACSL3	0.0565354	0.369199	0.521582
	ACSL4	-0.0751802	0.459783	0.606777
	ACSL5	0.239818	0.00601234	0.0238232
	ACSL6	0.397429	0.15255	0.275699
	ACSM3	-0.194572	0.252589	0.398609
	ACSS1	0.484589	4.45348e-05	0.000488213
	ACSS2	0.158837	0.0602617	0.137881
	ACSS3	0.844565	0.000337938	0.00245911
	ACTA2	-0.0979439	0.572825	0.702252
	ACTB	-0.0716156	0.15988	0.285023
	ACTC1	0.243567	0.382946	0.534405
	ACTG1	-0.186338	0.00119429	0.0067502
	ACTG2	-0.300978	0.290681	0.441522
	ACTL6A	0.194594	0.000292772	0.0021974
	ACTN1	-0.097435	0.191743	0.326581
	ACTN4	0.0526214	0.384474	0.535661
	ACTR10	-0.0971542	0.0609482	0.139033
	ACTR1A	-0.0530275	0.203899	0.341905
	ACTR1B	-0.0316919	0.526802	0.663854
	ACTR2	0.105963	0.0162029	0.0510342
	ACTR3B	0.155479	0.0409902	0.103018
	ACTR3C	0.446648	0.000106451	0.0009796
	ACTR3	0.0340139	0.44818	0.595854
	ACTR5	0.361412	1.15343e-06	2.28811e-05
	ACTR6	-0.00355516	0.943	0.966819
	ACTR8	0.149719	0.0023746	0.0115294
	ACVR1B	0.216871	0.00678197	0.0261496
	ACVR1C	-0.36495	0.0259915	0.0730209
	ACVR1	0.085616	0.143736	0.263693
	ACVR2A	0.14395	0.0320999	0.0857434
	ACVR2B	0.368484	3.81524e-05	0.000434883
	ACVRL1	0.124988	0.293351	0.444351
	ACY1	-0.113873	0.205548	0.343861
	ACY3	-0.603612	8.61865e-05	0.000834378
	ACYP1	-0.0563448	0.55103	0.68469
	ACYP2	-0.10351	0.250234	0.39591
	ADAL	-0.0720108	0.485071	0.629481
	ADAM10	-0.131056	0.0822379	0.174875
	ADAM12	-0.434935	0.0660776	0.147977
	ADAM15	-0.139737	0.066097	0.147998
	ADAM17	0.174536	0.00335334	0.0150806
	ADAM19	0.0628094	0.665578	0.776453
	ADAM22	-0.22772	0.208451	0.346885
	ADAM23	-0.20216	0.404505	0.555414
	ADAM28	-0.823624	5.49829e-05	0.000581758
	ADAM32	0.170836	0.491518	0.634686
	ADAM33	-0.0100588	0.966769	0.980316
	ADAM6	-0.581044	0.0415443	0.104064
	ADAM8	-0.155277	0.386895	0.538701
	ADAM9	-0.446524	1.09852e-05	0.000152368
	ADAMDEC1	0.0107265	0.959098	0.976199
	ADAMTS10	-0.124808	0.494376	0.637514
	ADAMTS12	-0.0095882	0.964831	0.979105
	ADAMTS13	0.23551	0.123342	0.23579
	ADAMTS14	0.104034	0.42693	0.576569
	ADAMTS15	-0.807612	0.00347588	0.015539
	ADAMTS16	-0.383019	0.170584	0.299672
	ADAMTS17	0.122801	0.467835	0.614685
	ADAMTS1	-0.211312	0.183623	0.316906
	ADAMTS2	-0.232497	0.277681	0.427142
	ADAMTS4	-0.22014	0.171917	0.301534
	ADAMTS5	-0.143288	0.303011	0.454653
	ADAMTS6	0.0844462	0.576642	0.705321
	ADAMTS7	-0.0395613	0.784395	0.862071
	ADAMTS8	-0.255996	0.286752	0.43699
	ADAMTS9	-0.0865517	0.511666	0.652179
	ADAMTSL1	0.0731275	0.698532	0.800557
	ADAMTSL2	0.355079	0.0267074	0.0743894
	ADAMTSL3	-0.0480372	0.846868	0.905395
	ADAMTSL4	-0.173565	0.306173	0.457934
	ADAMTSL5	0.215898	0.0740935	0.161634
	ADAP1	0.0565387	0.486219	0.630509
	ADAP2	-0.266792	0.0390626	0.0993412
	ADARB1	-0.0934125	0.389413	0.54128
	ADAR	0.00770025	0.901765	0.940424
	ADAT1	0.240716	0.00304243	0.0140347
	ADAT2	0.340255	0.000377483	0.00269351
	ADAT3	-0.0627247	0.50593	0.64673
	ADA	0.00607087	0.96483	0.979105
	ADCK1	0.164586	0.036557	0.0945468
	ADCK2	-0.0316175	0.611984	0.73512
	ADCK4	-0.156563	0.00564827	0.0226627
	ADCK5	0.344319	0.000490458	0.00334201
	ADCY1	-0.0919552	0.661154	0.774065
	ADCY2	0.0280634	0.889114	0.931979
	ADCY3	0.208304	0.0132742	0.0438638
	ADCY4	-0.241858	0.0681015	0.15114
	ADCY5	0.0314686	0.904504	0.941636
	ADCY6	0.0640013	0.394907	0.54632
	ADCY7	-0.0169201	0.883992	0.929262
	ADCY9	-0.00916543	0.918487	0.950598
	ADC	0.126835	0.320907	0.47343
	ADD1	-0.0310496	0.510477	0.650895
	ADD3	0.111092	0.158547	0.28325
	ADH1B	-1.03176	0.00870517	0.0318671
	ADH1C	0.226568	0.437206	0.585776
	ADH5	-0.159686	0.0050162	0.0206901
	ADH6	-1.04859	5.3895e-06	8.43943e-05
	ADI1	-0.122794	0.0306828	0.0826982
	ADIPOR1	0.0958909	0.0563415	0.131262
	ADIPOR2	0.411386	2.6845e-07	6.68931e-06
	ADK	0.181417	0.0283616	0.0779074
	ADM2	-0.0288534	0.817421	0.88466
	ADM	-0.482247	0.000890289	0.00535744
	ADNP2	-0.258384	3.84841e-05	0.000437619
	ADNP	0.419485	7.60042e-10	3.88733e-08
	ADORA1	-0.202122	0.284147	0.434174
	ADORA2A	-0.216786	0.0915377	0.189421
	ADORA2B	-0.297484	0.0122063	0.0411802
	ADORA3	-0.411526	0.018844	0.0574094
	ADO	0.0941794	0.05315	0.125676
	ADPGK	-0.150231	0.00291622	0.0135661
	ADPRHL1	-0.355609	0.00596887	0.0236837
	ADPRHL2	-0.08355	0.136131	0.253475
	ADPRH	0.142075	0.18701	0.320891
	ADRA2A	0.250464	0.221798	0.362652
	ADRA2B	0.132902	0.359445	0.511693
	ADRA2C	0.305617	0.182266	0.315081
	ADRBK1	0.116424	0.048833	0.117455
	ADRBK2	0.383769	0.00238121	0.011553
	ADRM1	0.379508	6.13534e-08	1.93202e-06
	ADSL	-0.131136	0.0498034	0.119328
	ADSSL1	-0.465096	0.0295866	0.0805619
	ADSS	0.0619697	0.221299	0.362084
	AEBP1	-0.0980505	0.625245	0.745983
	AEBP2	-0.0215198	0.676726	0.784159
	AEN	-0.297408	5.11086e-05	0.000546481
	AES	-0.0266625	0.613847	0.736801
	AFAP1L1	-0.102637	0.456185	0.603529
	AFAP1L2	-0.305131	0.0342557	0.0899588
	AFAP1	0.0342445	0.669776	0.779573
	AFF1	0.0791697	0.261586	0.40868
	AFF3	-0.609119	0.00824843	0.0306016
	AFF4	0.000916858	0.988649	0.993065
	AFG3L1	0.254183	0.0019425	0.00983466
	AFG3L2	-0.137769	0.080494	0.172163
	AFMID	0.0762442	0.273524	0.422321
	AFTPH	0.115089	0.00488834	0.0202545
	AG2	-0.0436162	0.772339	0.854194
	AGAP1	0.17258	0.00428866	0.0183153
	AGAP2	-0.839931	6.54231e-05	0.00067389
	AGAP3	0.131116	0.0365533	0.0945468
	AGAP4	0.312884	0.00118936	0.00673295
	AGAP5	0.251198	0.0160025	0.0507041
	AGAP6	0.367656	0.000834502	0.00506427
	AGAP8	0.277571	0.0504663	0.120534
	AGA	-0.0766806	0.349972	0.502193
	AGBL2	0.187627	0.193527	0.328654
	AGBL5	0.17617	0.0161052	0.0508723
	AGER	-0.10808	0.487249	0.631213
	AGFG1	0.0939287	0.0317809	0.085034
	AGFG2	-0.0162603	0.84699	0.905415
	AGGF1	-0.00525241	0.904627	0.941695
	AGK	0.106133	0.133963	0.250478
	AGL	-0.0497163	0.540763	0.676137
	AGMAT	0.12826	0.221972	0.362855
	AGPAT1	0.0266396	0.585132	0.712594
	AGPAT2	-0.141103	0.112541	0.22092
	AGPAT3	0.0861261	0.0984269	0.200293
	AGPAT4	-0.411986	0.015341	0.0491627
	AGPAT5	-0.791454	9.04134e-21	2.64376e-18
	AGPAT6	0.173296	0.0181152	0.0556624
	AGPAT9	-0.492113	0.00158364	0.00832673
	AGPHD1	0.0839567	0.379572	0.53126
	AGPS	-0.0608242	0.218988	0.359411
	AGR2	-1.40485	3.05461e-15	4.97345e-13
	AGR3	-1.12497	6.02219e-06	9.24628e-05
	AGRN	-0.122599	0.204238	0.34226
	AGTPBP1	0.186268	0.00621064	0.0244266
	AGTRAP	-0.00343813	0.961674	0.977711
	AGT	0.119957	0.481809	0.626667
	AGXT2L2	-0.0300761	0.704687	0.805147
	AHCTF1	0.134748	0.0143094	0.0466073
	AHCYL1	-0.0872811	0.102829	0.206901
	AHCYL2	-0.0403337	0.780747	0.859908
	AHCY	0.168378	0.0548961	0.12869
	AHDC1	-0.0861662	0.34838	0.500561
	AHI1	0.0900871	0.183804	0.317141
	AHNAK2	-0.0831654	0.69113	0.794489
	AHNAK	-0.23473	0.0547298	0.128405
	AHRR	0.296684	0.0713649	0.156996
	AHR	-0.12238	0.178067	0.31008
	AHSA1	0.00901265	0.885039	0.929784
	AHSA2	0.435914	0.000800056	0.0049114
	AIDA	-0.0426099	0.401747	0.552899
	AIF1L	-0.602207	0.00101612	0.0059473
	AIF1	-0.332202	0.0299063	0.0811857
	AIFM1	0.0848172	0.268345	0.416741
	AIFM2	0.114982	0.0837327	0.177133
	AIFM3	0.311259	0.104893	0.210053
	AIG1	0.0445804	0.515901	0.655652
	AIM1L	0.20892	0.152806	0.275919
	AIM1	-0.272298	0.003912	0.0170888
	AIM2	-0.547035	0.0582818	0.134514
	AIMP1	0.0715953	0.12437	0.237337
	AIMP2	0.160356	0.0110209	0.0382343
	AIP	0.202198	0.0001935	0.00157706
	AK1	-0.383873	0.00112236	0.00641448
	AK2	0.00746467	0.905951	0.94258
	AK3L1	0.552318	0.000512192	0.0034595
	AK3	0.126697	0.0596604	0.136902
	AK7	-0.742835	5.43929e-06	8.5081e-05
	AKAP10	-0.0684412	0.310724	0.462648
	AKAP11	0.369274	3.87661e-06	6.41387e-05
	AKAP12	0.223733	0.306991	0.458691
	AKAP13	-0.169952	0.0578368	0.133788
	AKAP1	0.257183	3.31555e-05	0.00038916
	AKAP2	-0.0593376	0.662782	0.775173
	AKAP3	-0.374462	0.0548143	0.128551
	AKAP5	-0.73645	3.05018e-06	5.22139e-05
	AKAP6	-0.058111	0.70894	0.808798
	AKAP7	-0.0216038	0.892334	0.933878
	AKAP8L	0.309376	2.50092e-08	8.90051e-07
	AKAP8	0.140927	0.000439897	0.00304485
	AKAP9	0.0447725	0.573574	0.702708
	AKD1	0.454524	4.04182e-06	6.6412e-05
	AKIRIN1	0.00391321	0.945545	0.967735
	AKIRIN2	0.204375	0.000297431	0.00222305
	AKNA	-0.0681792	0.400164	0.551402
	AKR1A1	-0.259906	1.80445e-05	0.000232292
	AKR1B10	-0.0999594	0.718273	0.815484
	AKR1B1	-0.120951	0.435713	0.58454
	AKR1C1	-0.146782	0.426255	0.576005
	AKR1C2	-0.449048	0.0346984	0.0908218
	AKR1C3	0.227048	0.161779	0.287447
	AKR1E2	0.39307	0.0387941	0.0988865
	AKR7A2	-0.18089	0.00800939	0.029885
	AKR7A3	-0.346698	0.00700977	0.0268258
	AKR7L	-0.0342441	0.790475	0.866493
	AKT1S1	0.111463	0.0324451	0.0864238
	AKT1	-0.115753	0.0179543	0.0553105
	AKT2	0.0981634	0.0531674	0.125686
	AKT3	-0.14197	0.402896	0.554054
	AKTIP	0.20299	6.87612e-05	0.000700719
	ALAD	0.0601441	0.310208	0.462167
	ALAS1	-0.175902	0.00735677	0.0278709
	ALCAM	-0.250522	0.0207896	0.0618765
	ALDH16A1	-0.211134	0.00527442	0.0215366
	ALDH18A1	0.0529463	0.340783	0.493805
	ALDH1A1	-0.494444	0.0306673	0.0826719
	ALDH1A3	0.00279692	0.987019	0.992143
	ALDH1B1	-0.0129834	0.902469	0.940589
	ALDH1L1	-1.28069	0.000307147	0.00227667
	ALDH1L2	-0.3236	0.0829095	0.175911
	ALDH2	-0.00242391	0.973937	0.984658
	ALDH3A1	-0.345809	0.109588	0.216725
	ALDH3A2	-0.342688	0.000111753	0.00101922
	ALDH3B1	-0.00603921	0.958498	0.975935
	ALDH3B2	-0.467657	0.0719573	0.158008
	ALDH4A1	-0.0152708	0.910939	0.945673
	ALDH5A1	0.221284	0.0173458	0.0538412
	ALDH6A1	-0.469641	4.73373e-06	7.5613e-05
	ALDH7A1	-0.0272185	0.750763	0.839008
	ALDH9A1	-0.0929982	0.0935455	0.192602
	ALDOA	-0.121387	0.0840101	0.177536
	ALDOB	-0.235007	0.411889	0.56232
	ALDOC	0.0761164	0.541183	0.676325
	ALG10B	0.187692	0.164583	0.291344
	ALG10	-0.101851	0.153977	0.277472
	ALG11	0.436209	9.27138e-05	0.000883671
	ALG12	-0.124769	0.0257381	0.0725372
	ALG13	-0.0544788	0.415222	0.565415
	ALG14	0.0460228	0.505931	0.64673
	ALG1L	-0.186669	0.180106	0.312719
	ALG1	0.0921782	0.11025	0.217593
	ALG2	-0.162041	0.00166151	0.00862675
	ALG3	0.183012	0.00131585	0.00722355
	ALG5	0.234594	0.00276238	0.0129853
	ALG6	-0.0379005	0.540321	0.67566
	ALG8	0.239792	0.000175568	0.00146083
	ALG9	0.0558208	0.203085	0.340966
	ALKBH1	-0.131032	0.021215	0.0629075
	ALKBH2	0.00205095	0.979052	0.987738
	ALKBH3	0.10365	0.236934	0.380088
	ALKBH4	0.00236231	0.966739	0.980316
	ALKBH5	-0.337105	2.59486e-09	1.18783e-07
	ALKBH6	0.1198	0.0997763	0.202235
	ALKBH7	-0.0335117	0.679183	0.785803
	ALKBH8	0.172565	0.00361206	0.0160178
	ALMS1	0.0302515	0.665091	0.776246
	ALOX15B	-1.29736	4.55823e-05	0.00049628
	ALOX15	0.919173	0.000254739	0.00196337
	ALOX5AP	-0.30255	0.056459	0.131429
	ALOX5	-0.68151	0.000238209	0.0018479
	ALPI	-0.664213	0.021347	0.0631681
	ALPK1	-0.0914346	0.175163	0.306065
	ALPK2	-0.368025	0.0542653	0.127524
	ALPK3	0.270507	0.254495	0.40044
	ALPL	-0.52981	0.00320056	0.0145848
	ALS2CL	0.32812	0.0035758	0.0158865
	ALS2CR4	-0.101307	0.16695	0.294517
	ALS2CR8	0.35044	8.18449e-05	0.00079882
	ALS2	-0.0545641	0.3932	0.544904
	ALX3	0.363701	0.000343546	0.00249371
	AMACR	0.361685	0.0108353	0.0377451
	AMBRA1	0.248899	6.79471e-07	1.4818e-05
	AMD1	-0.0122452	0.826997	0.892394
	AMDHD2	0.052466	0.537054	0.672867
	AMFR	0.188297	0.000163776	0.00137872
	AMICA1	-0.329982	0.0533933	0.126074
	AMIGO1	0.14562	0.211551	0.350691
	AMIGO2	0.199041	0.205497	0.343846
	AMIGO3	-0.0103456	0.921848	0.952631
	AMMECR1L	0.19617	2.12636e-05	0.000269376
	AMMECR1	0.0143213	0.835946	0.898398
	AMN1	-0.200373	0.0113477	0.0390371
	AMN	-0.121043	0.460983	0.608136
	AMOTL1	-0.130127	0.483075	0.627713
	AMOTL2	0.2985	0.000779267	0.0048085
	AMOT	-0.0395656	0.781108	0.860174
	AMPD2	0.161735	0.00553296	0.0223376
	AMPD3	0.141892	0.118588	0.22921
	AMPH	-0.940687	0.000164201	0.00138149
	AMT	0.249411	0.185328	0.318775
	AMY2B	0.189786	0.275962	0.425022
	AMZ2P1	-0.00223302	0.977234	0.986668
	AMZ2	0.161748	0.0162187	0.0510616
	ANAPC10	0.0213536	0.7243	0.820632
	ANAPC11	0.058245	0.40784	0.558976
	ANAPC13	0.114961	0.0260857	0.0731829
	ANAPC16	0.0482214	0.334798	0.487549
	ANAPC1	0.166822	0.0174623	0.0541441
	ANAPC2	-0.0845138	0.127029	0.241069
	ANAPC4	0.0677675	0.190494	0.325296
	ANAPC5	0.0045843	0.919737	0.951147
	ANAPC7	0.218217	1.56598e-05	0.000206987
	ANGEL1	0.202365	0.00477391	0.0199232
	ANGEL2	0.150566	0.00958821	0.0344138
	ANGPT1	0.0569008	0.731181	0.825105
	ANGPT2	-0.212308	0.0634026	0.143558
	ANGPTL2	-0.110935	0.526238	0.663538
	ANGPTL4	-0.687103	0.000658322	0.00420527
	ANG	-1.10047	1.232e-17	2.71571e-15
	ANK1	-1.27268	1.78043e-07	4.78611e-06
	ANK2	-0.346362	0.133836	0.250306
	ANK3	0.00157556	0.986103	0.991704
	ANKAR	0.206666	0.0199172	0.0598895
	ANKDD1A	-0.0405613	0.722284	0.818984
	ANKFY1	-0.241236	0.000463308	0.00318984
	ANKHD1.EIF4EBP3	-0.282271	0.00061337	0.00398927
	ANKHD1	0.258318	0.000106442	0.0009796
	ANKH	0.336762	0.000394508	0.00279689
	ANKIB1	0.13061	0.0219224	0.0644189
	ANKLE2	0.0222171	0.638656	0.757066
	ANKMY1	0.258357	0.000178114	0.00147515
	ANKMY2	0.053815	0.439236	0.587506
	ANKRA2	0.0223801	0.730437	0.82485
	ANKRD10	0.278301	0.000904155	0.00541817
	ANKRD11	0.0975571	0.124539	0.237494
	ANKRD12	0.0580079	0.48541	0.629864
	ANKRD13A	0.154018	0.00703593	0.0269014
	ANKRD13B	0.431307	7.9724e-05	0.000782924
	ANKRD13C	0.0350636	0.495481	0.638479
	ANKRD13D	0.18116	0.00860476	0.0316207
	ANKRD16	0.112608	0.0953541	0.195288
	ANKRD17	0.0201648	0.743813	0.834225
	ANKRD19	0.331781	0.00133697	0.00731707
	ANKRD22	0.108196	0.312768	0.464773
	ANKRD23	0.282592	0.00486391	0.0201825
	ANKRD24	-0.0208804	0.904366	0.94158
	ANKRD26	0.334715	0.000346471	0.00251226
	ANKRD27	0.348327	4.62859e-08	1.50724e-06
	ANKRD28	0.148183	0.00353909	0.0157625
	ANKRD29	-0.0764531	0.705694	0.805865
	ANKRD32	-0.136138	0.0696397	0.15391
	ANKRD34A	-0.136029	0.339077	0.491929
	ANKRD35	-0.184804	0.311456	0.463399
	ANKRD36BP1	0.073969	0.474237	0.620762
	ANKRD36B	-0.00759699	0.950708	0.971325
	ANKRD36	0.190786	0.0672348	0.14968
	ANKRD37	-0.445503	0.00651173	0.0253466
	ANKRD39	-0.146624	0.0382988	0.0980078
	ANKRD40	0.12431	0.00387664	0.0169705
	ANKRD42	0.111945	0.0648649	0.145969
	ANKRD43	0.478349	0.00078348	0.00482826
	ANKRD44	-0.247832	0.139078	0.25735
	ANKRD46	0.522053	6.75545e-10	3.50696e-08
	ANKRD49	0.375039	3.42846e-07	8.2838e-06
	ANKRD50	-0.0297427	0.731054	0.825027
	ANKRD52	-0.0979168	0.166406	0.293737
	ANKRD54	-0.0265219	0.664346	0.776163
	ANKRD56	0.0411467	0.658837	0.77211
	ANKRD57	0.279089	0.000282704	0.0021409
	ANKRD58	-0.209553	0.0779812	0.168017
	ANKRD5	-0.00435427	0.964581	0.979105
	ANKRD6	-0.0584113	0.722038	0.81898
	ANKRD9	0.127548	0.193441	0.328586
	ANKS1A	0.244898	3.28264e-05	0.000386472
	ANKS3	0.294219	0.000231845	0.00181921
	ANKS4B	-0.0160416	0.862709	0.916297
	ANKS6	0.169218	0.0223946	0.0654458
	ANKZF1	0.264987	3.21371e-05	0.000379292
	ANLN	-0.0153958	0.859531	0.914213
	ANO10	0.209083	0.00334044	0.0150462
	ANO1	-0.488687	0.0112058	0.0386605
	ANO6	-0.0825676	0.327238	0.480337
	ANO7	-1.62862	2.44499e-10	1.39569e-08
	ANO8	0.106829	0.273525	0.422321
	ANO9	0.544716	1.12485e-05	0.000155119
	ANP32A	-0.0314948	0.552378	0.685534
	ANP32B	-0.0797346	0.187052	0.320891
	ANP32E	-0.164766	0.0537156	0.126668
	ANPEP	-1.41449	8.63313e-06	0.000125071
	ANTXR1	0.0832297	0.665293	0.776311
	ANTXR2	-0.521701	2.62671e-06	4.60092e-05
	ANUBL1	0.033083	0.674999	0.782981
	ANXA11	0.0317272	0.539498	0.675044
	ANXA13	-0.588923	0.00893593	0.0325042
	ANXA1	-0.602698	0.000278661	0.00211476
	ANXA2P1	-0.295512	0.00165981	0.00862675
	ANXA2P2	-0.299089	0.000790202	0.00485924
	ANXA2	-0.282259	0.00149998	0.00799024
	ANXA3	-0.0899095	0.381324	0.53314
	ANXA4	-0.120286	0.0700491	0.154648
	ANXA5	-0.110146	0.200971	0.33813
	ANXA6	0.0522663	0.669218	0.779177
	ANXA7	0.104447	0.0267956	0.0744929
	ANXA9	0.411262	0.00257174	0.0122662
	AOAH	0.624644	0.000315344	0.0023186
	AOC3	-0.30614	0.154274	0.277785
	AOX1	-0.121848	0.610085	0.733453
	AP1AR	0.120096	0.0395427	0.10028
	AP1B1	-0.0285638	0.635718	0.75427
	AP1G1	0.0349875	0.425914	0.575735
	AP1G2	0.0234506	0.760221	0.845884
	AP1M1	0.0940434	0.110931	0.218536
	AP1M2	0.0684111	0.245093	0.389885
	AP1S1	0.0452988	0.572577	0.702179
	AP1S2	-0.140078	0.226411	0.368345
	AP1S3	-0.0364901	0.707231	0.807363
	AP2A1	0.0170534	0.716409	0.814014
	AP2A2	0.0355321	0.461896	0.6089
	AP2B1	-0.0963496	0.116593	0.226697
	AP2M1	0.0593314	0.151566	0.274493
	AP2S1	-0.107678	0.0340033	0.0894435
	AP3B1	-0.0567714	0.297812	0.448644
	AP3D1	0.0716886	0.138573	0.256787
	AP3M1	0.105179	0.0335002	0.0885718
	AP3M2	0.112118	0.190288	0.325197
	AP3S1	-0.0983616	0.101284	0.204554
	AP3S2	-0.0720382	0.189484	0.324292
	AP4B1	0.0514406	0.486292	0.630509
	AP4E1	-0.00756321	0.906232	0.94258
	AP4M1	0.136472	0.0171163	0.0533105
	AP4S1	-0.156684	0.107651	0.214046
	APAF1	-0.0359938	0.58196	0.710006
	APBA1	-0.319197	0.0289091	0.0790477
	APBA2	-0.137754	0.411196	0.562124
	APBA3	-0.0226884	0.688384	0.792432
	APBB1IP	-0.427715	0.0236761	0.0682147
	APBB1	0.102954	0.526064	0.663453
	APBB2	-0.0816503	0.366016	0.518516
	APBB3	0.0763041	0.456808	0.603981
	APCDD1	0.147691	0.549475	0.68335
	APC	0.00634676	0.938007	0.96377
	APEH	-0.095629	0.0774808	0.16714
	APEX1	-0.0661088	0.306967	0.458691
	APEX2	0.0264568	0.694181	0.797085
	APH1A	0.111412	0.00377946	0.0166559
	APH1B	-0.068588	0.517557	0.656825
	API5	0.0615239	0.164724	0.291558
	APIP	0.13344	0.261696	0.408763
	APITD1	-0.108939	0.126349	0.240096
	APLF	0.398139	0.00230213	0.0112346
	APLNR	-0.160832	0.314334	0.466423
	APLN	-0.473568	0.00302457	0.0139703
	APLP1	-1.32742	4.34616e-07	1.01918e-05
	APLP2	0.141035	0.0191406	0.0580694
	APOA1BP	0.0162319	0.807206	0.877515
	APOB48R	-0.180459	0.281156	0.4308
	APOBEC1	-0.840951	2.30955e-05	0.000289259
	APOBEC3A	-0.228721	0.212399	0.351481
	APOBEC3B	0.1406	0.356352	0.508698
	APOBEC3C	-0.198003	0.212832	0.352131
	APOBEC3D	-0.731942	1.83628e-06	3.38612e-05
	APOBEC3F	-0.559442	2.10815e-06	3.79467e-05
	APOBEC3G	-0.65613	0.000126609	0.00112256
	APOC1	-0.248343	0.257147	0.403416
	APOC2	0.368893	0.0599714	0.137461
	APOD	-0.453767	0.0856748	0.180072
	APOE	-0.33604	0.140463	0.259316
	APOL1	-0.607151	0.000400075	0.00282517
	APOL2	-0.454957	0.0001965	0.00159727
	APOL3	-0.653997	0.00010489	0.000970841
	APOL4	-0.524686	0.00176481	0.00905018
	APOL6	-0.352404	0.000294595	0.00220646
	APOLD1	0.11052	0.60246	0.727092
	APOM	0.103465	0.482413	0.627111
	APOOL	0.0686131	0.47172	0.618146
	APOO	-0.00722796	0.925924	0.955541
	APPBP2	-0.0376318	0.487064	0.631213
	APPL1	0.0870761	0.200481	0.337672
	APPL2	0.146176	0.0168379	0.0526984
	APP	0.0329439	0.61934	0.741389
	APRT	-0.0562536	0.420727	0.570525
	APTX	-0.00743504	0.90012	0.939333
	AQP11	-0.0151194	0.885309	0.929828
	AQP12B	0.575568	0.0171013	0.0532849
	AQP1	0.0880312	0.594269	0.720528
	AQP3	-2.12652	2.25366e-15	3.8441e-13
	AQP7	-0.402212	0.0539628	0.127084
	AQP9	-0.112874	0.657135	0.770557
	AQR	-0.11649	0.0500611	0.119805
	ARAF	0.0538393	0.376388	0.528352
	ARAP1	0.176495	0.00787183	0.0294408
	ARAP2	-0.0726108	0.373086	0.525471
	ARAP3	-0.00915986	0.945298	0.967691
	ARCN1	-0.0120566	0.778921	0.858425
	AREG	0.600581	0.00137614	0.0074715
	ARF1	-0.00735102	0.861017	0.915317
	ARF3	0.0309521	0.54937	0.683279
	ARF4	-0.126439	0.0218985	0.0643745
	ARF5	0.0544309	0.373824	0.525886
	ARF6	-0.185294	0.00145052	0.00778099
	ARFGAP1	0.256924	0.000805697	0.00493334
	ARFGAP2	0.185649	1.84424e-05	0.000236776
	ARFGAP3	-0.340044	1.34089e-05	0.00018159
	ARFGEF1	0.537819	2.18661e-13	2.37346e-11
	ARFGEF2	0.483055	1.34776e-09	6.52388e-08
	ARFIP1	0.0187587	0.722204	0.818984
	ARFIP2	-0.0674579	0.22201	0.362875
	ARFRP1	0.358435	1.04559e-06	2.11301e-05
	ARG2	-0.165488	0.100634	0.203427
	ARGLU1	0.41418	7.41445e-05	0.000742378
	ARHGAP10	-0.188168	0.258735	0.405242
	ARHGAP11A	-0.288933	0.00264241	0.0125574
	ARHGAP11B	-0.221299	0.0583676	0.134647
	ARHGAP12	0.0320201	0.568127	0.699204
	ARHGAP15	-0.426243	0.0125293	0.0419931
	ARHGAP17	0.0726364	0.153621	0.276936
	ARHGAP18	0.131852	0.0990589	0.201293
	ARHGAP19	0.00964381	0.899116	0.938794
	ARHGAP1	-0.0877171	0.140237	0.258965
	ARHGAP20	-0.346331	0.0858619	0.180412
	ARHGAP21	0.0482414	0.417074	0.567005
	ARHGAP22	-0.647769	0.000232289	0.00182121
	ARHGAP23	0.289931	0.0353214	0.092183
	ARHGAP24	-0.481591	0.000896872	0.00538349
	ARHGAP25	-0.353717	0.0240009	0.0689011
	ARHGAP26	-0.137699	0.0721137	0.158236
	ARHGAP27	0.217198	0.000502843	0.00340488
	ARHGAP28	-0.267863	0.115629	0.225375
	ARHGAP29	-0.352118	0.00632548	0.024783
	ARHGAP30	-0.417269	0.0175121	0.0542749
	ARHGAP31	-0.148718	0.277027	0.426387
	ARHGAP32	-0.0463223	0.602625	0.72717
	ARHGAP33	0.137904	0.258076	0.40461
	ARHGAP39	0.706374	2.26451e-19	6.00849e-17
	ARHGAP42	0.367592	0.000111294	0.00101568
	ARHGAP4	0.281106	0.106666	0.21262
	ARHGAP5	-0.0502923	0.449971	0.597422
	ARHGAP6	0.211026	0.322512	0.47526
	ARHGAP8	-0.17486	0.0342183	0.08991
	ARHGAP9	-0.489019	0.00545633	0.0220968
	ARHGDIA	-0.0404836	0.456059	0.603418
	ARHGDIB	-0.211422	0.074378	0.162106
	ARHGEF10L	0.104439	0.143098	0.262858
	ARHGEF10	-0.520359	2.92487e-05	0.000352757
	ARHGEF11	0.20015	0.00102946	0.00600817
	ARHGEF12	0.131165	0.0232226	0.0673276
	ARHGEF15	-0.184031	0.191759	0.326581
	ARHGEF16	-0.169859	0.0265821	0.0741423
	ARHGEF17	0.00540798	0.9679	0.98096
	ARHGEF18	0.162787	0.0171498	0.0533716
	ARHGEF19	0.316035	0.00410334	0.0177126
	ARHGEF1	0.152473	0.0376568	0.0967971
	ARHGEF2	-0.0554605	0.423327	0.573184
	ARHGEF35	0.279797	0.0017847	0.00914565
	ARHGEF37	0.0157903	0.893765	0.934803
	ARHGEF38	-0.123311	0.170341	0.299318
	ARHGEF3	-0.040413	0.594027	0.720374
	ARHGEF4	-0.0158417	0.945236	0.967691
	ARHGEF5	0.227471	0.00150091	0.00799146
	ARHGEF6	-0.301792	0.0575091	0.13325
	ARHGEF7	0.289262	4.6547e-06	7.45168e-05
	ARHGEF9	0.0254611	0.765359	0.849621
	ARID1A	0.0332168	0.633969	0.752756
	ARID1B	0.184858	0.000580691	0.00382887
	ARID2	-0.0254454	0.631198	0.750733
	ARID3A	0.352053	0.0252822	0.0716603
	ARID3B	-0.0989283	0.210497	0.349545
	ARID4A	0.0501686	0.441883	0.590386
	ARID4B	0.118563	0.0560043	0.130667
	ARID5A	0.0201984	0.840405	0.900999
	ARID5B	0.134123	0.114035	0.223031
	ARIH1	0.0438907	0.383852	0.535251
	ARIH2	0.151484	0.00118706	0.00672524
	ARL11	0.475024	0.0187524	0.0571913
	ARL13B	0.0259208	0.730959	0.824997
	ARL14	-0.179613	0.23527	0.378206
	ARL15	0.108503	0.21157	0.350691
	ARL16	0.198771	0.00527878	0.0215482
	ARL17A	0.0474608	0.585327	0.712619
	ARL1	-0.121325	0.0119138	0.0404558
	ARL2BP	0.0745199	0.117171	0.227487
	ARL2	0.0911097	0.194753	0.330189
	ARL3	-0.168244	0.00414204	0.017838
	ARL4A	0.302227	0.00019654	0.00159727
	ARL4C	-0.0791383	0.6264	0.746988
	ARL4D	-0.066355	0.665062	0.776246
	ARL5A	0.103386	0.0750307	0.163182
	ARL5B	-0.0182977	0.817362	0.88466
	ARL6IP1	0.007278	0.903848	0.941363
	ARL6IP4	-0.0778538	0.134349	0.25087
	ARL6IP5	-0.103958	0.0698208	0.154239
	ARL6IP6	0.095346	0.132939	0.249117
	ARL6	0.0885682	0.229418	0.371649
	ARL8A	0.194932	0.000381128	0.00271412
	ARL8B	0.144348	0.000800944	0.00491264
	ARMC10	0.104014	0.109418	0.216478
	ARMC1	0.314214	3.36426e-07	8.14243e-06
	ARMC2	0.482253	0.000532265	0.0035629
	ARMC5	0.145575	0.0302051	0.0818261
	ARMC6	0.114363	0.0353313	0.0921922
	ARMC7	-0.0471765	0.42274	0.572443
	ARMC8	0.0860146	0.0440189	0.108611
	ARMC9	-0.012649	0.889858	0.932475
	ARMCX1	-0.107965	0.502134	0.64358
	ARMCX2	-0.187428	0.252863	0.398742
	ARMCX3	0.143422	0.182114	0.315022
	ARMCX5	0.18681	0.00837752	0.0309763
	ARMCX6	0.0774002	0.484392	0.628884
	ARNT2	-0.94108	1.83681e-05	0.000236035
	ARNTL2	-0.449173	0.000157632	0.00134278
	ARNTL	-0.0364772	0.645496	0.761411
	ARNT	0.00419944	0.94128	0.965817
	ARPC1A	0.0862762	0.1072	0.213446
	ARPC1B	0.0795116	0.240802	0.38451
	ARPC2	0.0286879	0.465864	0.612714
	ARPC3	0.0186937	0.704281	0.804957
	ARPC4	0.0442884	0.303566	0.455253
	ARPC5L	-0.00964502	0.851585	0.908726
	ARPC5	0.0781454	0.142995	0.262737
	ARPM1	0.142687	0.114339	0.223378
	ARPP19	-0.1691	0.00266783	0.0126468
	ARRB1	0.0367651	0.669596	0.779485
	ARRB2	-0.0198533	0.803935	0.875553
	ARRDC1	0.120503	0.078785	0.169342
	ARRDC2	0.0434407	0.516335	0.655971
	ARRDC3	-0.101732	0.2474	0.392683
	ARRDC4	-0.182654	0.0873876	0.18292
	ARSA	-0.298469	0.00102674	0.00599476
	ARSB	-0.404054	8.35065e-05	0.000812275
	ARSD	-0.149399	0.18228	0.315081
	ARSE	-0.113665	0.570645	0.701215
	ARSG	0.308573	0.0377478	0.0969267
	ARSI	-0.174631	0.391893	0.543514
	ARSJ	-0.606606	0.000738698	0.00461696
	ARSK	-0.106668	0.151614	0.27452
	ARTN	-0.100541	0.447752	0.595396
	ARV1	0.0178535	0.830173	0.894561
	ARVCF	0.108479	0.250405	0.396093
	AS3MT	0.239033	0.23278	0.375635
	ASAH1	-0.640244	4.84911e-19	1.21891e-16
	ASAM	-0.313552	0.138847	0.257162
	ASAP1	0.436623	7.96744e-06	0.000117325
	ASAP2	-0.0405064	0.517506	0.656825
	ASAP3	-0.228557	0.086618	0.181548
	ASB13	0.324921	5.07509e-07	1.15605e-05
	ASB16	0.149392	0.161744	0.28742
	ASB1	0.230304	0.000226071	0.00178367
	ASB2	-0.314723	0.154286	0.277785
	ASB3	0.0291297	0.546097	0.680358
	ASB6	0.0843548	0.0567422	0.131938
	ASB7	0.0290491	0.587306	0.714097
	ASB8	-0.0174707	0.685721	0.790682
	ASB9	0.103424	0.527601	0.664569
	ASCC1	0.143102	0.00443595	0.0188154
	ASCC2	0.00343299	0.945649	0.967735
	ASCC3	-0.0592968	0.321999	0.474748
	ASCL2	0.68131	0.000155492	0.00132612
	ASF1A	0.0952358	0.136753	0.254262
	ASF1B	-0.0859787	0.291481	0.442362
	ASGR1	0.0587862	0.781761	0.860628
	ASH1L	0.220323	0.00421749	0.0180923
	ASH2L	-0.146271	0.0360488	0.0934855
	ASL	-0.0275982	0.740875	0.832389
	ASMTL	-0.0289457	0.731772	0.825707
	ASNA1	-0.0528686	0.304645	0.456299
	ASNSD1	0.0586453	0.219895	0.360405
	ASNS	0.00644402	0.952059	0.971984
	ASPHD1	0.0533141	0.744949	0.834921
	ASPHD2	-0.813378	1.85362e-08	6.91633e-07
	ASPH	-0.0461286	0.60632	0.730152
	ASPM	0.0626961	0.487237	0.631213
	ASPN	0.100118	0.668583	0.778881
	ASPRV1	-0.15449	0.206074	0.344263
	ASPSCR1	0.233677	0.00461429	0.0193717
	ASRGL1	-1.06353	1.01091e-09	5.02926e-08
	ASS1	-0.350199	0.0124521	0.0418027
	ASTE1	0.255296	0.000184808	0.0015253
	ASTN2	-0.380785	0.000299592	0.00223571
	ASXL1	0.48182	1.17901e-09	5.78524e-08
	ASXL2	0.130142	0.170049	0.298905
	ATAD1	0.11275	0.112603	0.221011
	ATAD2B	0.173977	0.00693411	0.0266161
	ATAD2	0.37314	4.57937e-05	0.000498202
	ATAD3A	0.0144141	0.84855	0.906368
	ATAD3B	0.0522639	0.602813	0.727335
	ATAD3C	0.655519	0.00120806	0.00679733
	ATAD5	0.108331	0.235375	0.378247
	ATE1	-0.0284716	0.712475	0.81128
	ATF1	0.0626436	0.247283	0.39254
	ATF2	0.00473343	0.942972	0.966819
	ATF3	-0.499954	0.00100448	0.00589117
	ATF4	-0.0767439	0.17746	0.309405
	ATF5	-0.224233	0.00553108	0.0223363
	ATF6B	0.338125	2.11296e-10	1.24076e-08
	ATF6	0.0744815	0.1872	0.320991
	ATF7IP2	0.327625	0.0181252	0.0556813
	ATF7IP	0.0405644	0.593725	0.720251
	ATF7	0.0117469	0.841175	0.90135
	ATG10	-0.0388757	0.616877	0.739162
	ATG12	-0.0265329	0.649558	0.764487
	ATG16L1	0.089513	0.0855121	0.179862
	ATG16L2	-0.113314	0.343143	0.49562
	ATG2A	0.20476	0.000738881	0.00461696
	ATG2B	-0.020174	0.774965	0.855842
	ATG3	0.148742	0.0015237	0.0080589
	ATG4A	-0.109637	0.129679	0.244736
	ATG4B	0.254386	2.82896e-06	4.91313e-05
	ATG4C	-0.129481	0.0301742	0.0817734
	ATG4D	-0.000165567	0.99783	0.998875
	ATG5	0.11636	0.0127642	0.0425612
	ATG7	-0.0196624	0.656947	0.770399
	ATG9A	0.153652	0.00126147	0.00701102
	ATG9B	0.71322	0.000118979	0.00107076
	ATHL1	0.501793	0.00449603	0.0190213
	ATIC	0.210045	0.000421914	0.00295031
	ATL1	0.218357	0.0446234	0.109743
	ATL2	0.0774758	0.11337	0.22213
	ATL3	-0.158071	0.0635215	0.143713
	ATMIN	0.0292282	0.50219	0.643594
	ATM	0.194463	0.0160474	0.0507827
	ATN1	0.0275881	0.642329	0.75963
	ATOH1	-1.93544	4.7752e-09	2.00642e-07
	ATOH8	-0.492581	0.0218111	0.0642098
	ATOX1	0.0330879	0.584003	0.711893
	ATP10A	0.0273331	0.874927	0.923323
	ATP10B	0.170444	0.191006	0.325951
	ATP10D	-0.340109	0.00231988	0.011302
	ATP11A	0.353545	0.000619431	0.00402322
	ATP11B	0.058729	0.338458	0.49133
	ATP11C	0.0783555	0.340757	0.493805
	ATP13A1	0.0722403	0.11639	0.226427
	ATP13A2	0.0444104	0.576313	0.705039
	ATP13A3	0.236486	6.25798e-05	0.000651157
	ATP1A1	0.0469766	0.57312	0.702432
	ATP1A3	-0.33216	0.239284	0.382812
	ATP1B1	-0.353661	0.00215637	0.010665
	ATP1B2	-0.415711	0.0391068	0.0994361
	ATP1B3	0.357736	8.51244e-09	3.37857e-07
	ATP2A2	0.0341264	0.507309	0.647895
	ATP2A3	-0.889842	1.82577e-08	6.83621e-07
	ATP2B1	-0.0946027	0.151474	0.27441
	ATP2B4	-0.163901	0.23954	0.383093
	ATP2C1	0.0582253	0.160271	0.285517
	ATP2C2	-0.177397	0.0899706	0.187097
	ATP5A1	-0.428939	5.4571e-09	2.26636e-07
	ATP5B	-0.231194	0.000213371	0.00170053
	ATP5C1	-0.0562521	0.362178	0.514602
	ATP5D	-0.268486	0.000598413	0.00392406
	ATP5EP2	0.28499	0.00675406	0.0260841
	ATP5E	0.334626	1.4461e-05	0.000193642
	ATP5F1	-0.0826091	0.221405	0.362175
	ATP5G1	-0.111873	0.205602	0.343862
	ATP5G2	-0.0519515	0.363428	0.515973
	ATP5G3	-0.108605	0.103842	0.208382
	ATP5H	-0.0532494	0.398217	0.549571
	ATP5I	-0.18526	0.0243481	0.0695631
	ATP5J2	-0.000684843	0.993203	0.995815
	ATP5J	0.0138854	0.837021	0.899215
	ATP5L	0.0692993	0.251201	0.397099
	ATP5O	-0.0371069	0.581247	0.7095
	ATP5SL	0.00680012	0.889794	0.932475
	ATP5S	-0.033026	0.662391	0.774944
	ATP6AP1L	0.270908	0.0368942	0.0951756
	ATP6AP1	0.137953	0.0120941	0.0409268
	ATP6AP2	0.170869	0.0105429	0.0370186
	ATP6V0A1	0.252038	6.86076e-06	0.000102825
	ATP6V0A2	0.217574	7.57231e-05	0.000753445
	ATP6V0B	0.0795832	0.255247	0.401271
	ATP6V0C	0.215992	0.000515678	0.00347701
	ATP6V0D1	0.025104	0.637396	0.755948
	ATP6V0D2	-0.152747	0.442248	0.590818
	ATP6V0E1	-0.00349966	0.945466	0.967735
	ATP6V0E2	0.145511	0.190929	0.325865
	ATP6V1A	0.162523	0.00120189	0.00677446
	ATP6V1B2	-0.769142	8.20183e-26	3.67237e-23
	ATP6V1C1	0.555837	2.08714e-18	4.74676e-16
	ATP6V1C2	0.469936	0.00144098	0.00774144
	ATP6V1D	-0.0797159	0.127653	0.241805
	ATP6V1E1	0.00232199	0.960562	0.976996
	ATP6V1E2	-0.0140316	0.882264	0.928331
	ATP6V1F	-0.0189314	0.773287	0.85478
	ATP6V1G1	0.00265917	0.961727	0.977711
	ATP6V1H	0.381114	2.53659e-10	1.42843e-08
	ATP7A	0.139108	0.0893624	0.186048
	ATP7B	0.198766	0.0736502	0.160883
	ATP8A1	-0.241407	0.0885873	0.184837
	ATP8B1	-0.314275	0.000970576	0.0057228
	ATP8B2	-0.264703	0.114307	0.223371
	ATP8B3	-0.263485	0.132732	0.248893
	ATP8B4	-0.31447	0.0223658	0.0653961
	ATP8B5P	-0.0383245	0.59743	0.722978
	ATP9A	0.707131	3.95271e-09	1.70073e-07
	ATP9B	-0.26289	0.000622095	0.00403686
	ATPAF1	0.015879	0.806453	0.877009
	ATPAF2	-0.444958	1.23737e-10	7.87959e-09
	ATPBD4	0.215539	0.0122393	0.0412428
	ATPIF1	-0.0263703	0.694605	0.79735
	ATRIP	0.0040825	0.944105	0.967122
	ATRN	0.0880457	0.424699	0.574697
	ATRX	0.115617	0.122173	0.234023
	ATR	0.297048	4.24617e-06	6.89858e-05
	ATXN10	-0.142287	0.00670941	0.0259677
	ATXN1L	0.194614	0.00321416	0.0146285
	ATXN1	0.212847	0.0108679	0.0378318
	ATXN2L	0.201287	8.91448e-05	0.000852079
	ATXN2	0.165483	0.00111322	0.00637179
	ATXN3	0.0154894	0.787358	0.864133
	ATXN7L1	0.0695653	0.25635	0.402446
	ATXN7L2	0.270439	0.000328981	0.00240491
	ATXN7L3B	0.128522	0.00654614	0.0254527
	ATXN7L3	0.163038	0.000147029	0.00126962
	ATXN7	0.120716	0.0586871	0.135275
	AUH	-0.0219262	0.72177	0.818741
	AUP1	0.121558	0.0307907	0.0828952
	AURKAIP1	-0.176506	0.008304	0.0307839
	AURKAPS1	0.13322	0.166776	0.294303
	AURKA	0.287245	0.00212981	0.0106063
	AURKB	-0.254064	0.00562786	0.0226188
	AUTS2	0.214239	0.0666885	0.14895
	AVEN	-0.00570293	0.93068	0.958679
	AVIL	0.424584	0.0194682	0.0587987
	AVL9	0.389846	1.26798e-07	3.57782e-06
	AVPI1	-0.104441	0.218057	0.358407
	AXIN1	0.479721	4.96248e-15	7.49888e-13
	AXIN2	0.502165	0.00235708	0.0114599
	AXL	-0.0534332	0.73097	0.824997
	AZGP1	0.271163	0.110636	0.218133
	AZI1	0.138707	0.0830786	0.176165
	AZI2	0.00261224	0.952195	0.972004
	AZIN1	0.411147	3.17934e-10	1.72947e-08
	B2M	-0.426609	1.27543e-05	0.000173217
	B3GALNT1	0.0463926	0.774293	0.855475
	B3GALNT2	0.00229207	0.965832	0.979643
	B3GALT2	-0.821812	0.0012838	0.00709779
	B3GALT4	0.0424081	0.664954	0.776246
	B3GALT5	-1.30281	1.88163e-06	3.46084e-05
	B3GALT6	0.146378	0.0223263	0.0653238
	B3GALTL	0.123936	0.0979543	0.199643
	B3GAT3	0.0117417	0.854743	0.91081
	B3GNT1	-0.0100013	0.873672	0.922652
	B3GNT2	-0.0300665	0.576055	0.704784
	B3GNT3	0.0171263	0.833316	0.896512
	B3GNT5	-0.146394	0.0537034	0.12666
	B3GNT6	-2.41046	2.8612e-08	9.99883e-07
	B3GNT7	-0.376797	0.12199	0.233828
	B3GNT8	0.212279	0.0672015	0.149649
	B3GNT9	-0.269578	0.00496271	0.0205093
	B3GNTL1	-0.0243222	0.794604	0.869422
	B4GALNT1	-0.0778131	0.629792	0.749473
	B4GALNT3	0.300366	0.00981345	0.035003
	B4GALNT4	0.284874	0.342183	0.494727
	B4GALT1	-0.091544	0.165341	0.292361
	B4GALT2	-0.0224155	0.672912	0.781827
	B4GALT3	0.14395	0.00197283	0.00994608
	B4GALT4	0.0447207	0.50174	0.643402
	B4GALT5	0.229523	0.000642171	0.00412048
	B4GALT6	-0.132538	0.198012	0.334447
	B4GALT7	-0.0379082	0.523063	0.661027
	B9D1	-0.460507	1.77282e-05	0.000229665
	B9D2	-0.248401	0.000775633	0.0047902
	BACE1	0.322797	0.00131234	0.00721353
	BACE2	-0.340057	0.00214916	0.010665
	BACH1	0.064819	0.324842	0.477662
	BACH2	-0.436472	0.0479073	0.115675
	BAD	-0.0970611	0.105972	0.211771
	BAG1	-0.23709	0.000694201	0.00439334
	BAG2	-0.0835009	0.623704	0.744764
	BAG3	-0.219294	0.00401163	0.0174412
	BAG4	-0.276141	0.00388174	0.0169735
	BAG5	-0.0372432	0.445222	0.593243
	BAHCC1	0.422444	0.00383447	0.0168477
	BAHD1	0.0173633	0.76871	0.852087
	BAI2	-0.77859	4.59087e-05	0.000499075
	BAIAP2L1	0.0994492	0.21442	0.354063
	BAIAP2L2	-0.343921	0.00129159	0.00712039
	BAIAP2	0.357934	0.000659073	0.00420688
	BAIAP3	0.746842	2.94187e-05	0.000353914
	BAK1	-0.233969	0.00317566	0.0145206
	BAMBI	0.511336	0.00739778	0.0279745
	BANF1	0.123199	0.0413301	0.103582
	BANK1	-0.860711	2.34769e-05	0.000293522
	BANP	0.0894069	0.087594	0.183138
	BAP1	0.160775	0.000816665	0.00499197
	BARD1	0.0702508	0.478749	0.624217
	BARX2	-1.19943	2.81739e-06	4.89898e-05
	BASP1	-0.192069	0.241784	0.38589
	BAT1	0.119652	0.0187376	0.0571584
	BAT2L1	0.132448	0.0542552	0.127524
	BAT2L2	0.152118	0.0286185	0.0784028
	BAT2	0.141012	0.0182637	0.0560108
	BAT3	0.158452	0.00133018	0.00728825
	BAT4	0.11014	0.0386615	0.0986187
	BAT5	-0.00802817	0.874706	0.923277
	BATF2	-0.147425	0.278847	0.428452
	BATF3	-0.405641	0.0110633	0.0383351
	BATF	-0.160688	0.376934	0.528911
	BAX	-0.176597	0.0159777	0.050659
	BAZ1A	0.0431083	0.459296	0.606246
	BAZ1B	0.0346476	0.531917	0.668008
	BAZ2A	0.047315	0.445556	0.593523
	BAZ2B	0.0959829	0.193338	0.328528
	BBC3	-0.0267223	0.771114	0.853464
	BBS10	0.346478	0.000110009	0.00100723
	BBS12	0.0122098	0.894618	0.935261
	BBS1	0.00879958	0.887392	0.931037
	BBS2	0.137807	0.0390575	0.0993412
	BBS4	-0.228416	0.00219443	0.0108085
	BBS5	0.238229	0.0479343	0.115701
	BBS7	-0.151121	0.00570036	0.0228268
	BBS9	0.168509	0.0324639	0.0864434
	BBX	0.0261759	0.703983	0.804904
	BCAM	0.090448	0.539913	0.675338
	BCAN	-0.319404	0.0111808	0.0385833
	BCAP29	0.0494582	0.395848	0.547134
	BCAP31	0.199917	0.00267677	0.0126786
	BCAR1	-0.0451331	0.42699	0.576569
	BCAR3	-0.127382	0.163043	0.289242
	BCAS1	-0.586294	0.00268744	0.0127123
	BCAS2	-0.00826776	0.874365	0.923002
	BCAS3	0.152892	0.0785617	0.169065
	BCAS4	0.0436804	0.631385	0.750803
	BCAT1	-0.265142	0.146647	0.267835
	BCAT2	-0.328303	3.11412e-05	0.000371208
	BCCIP	-0.0719961	0.249335	0.394879
	BCDIN3D	-0.0571274	0.367818	0.520297
	BCKDHA	-0.160046	0.00693454	0.0266161
	BCKDHB	-0.0402816	0.60572	0.729798
	BCKDK	-0.000762197	0.98779	0.992595
	BCL10	-0.195736	0.0140565	0.0459715
	BCL11A	0.474448	0.000530038	0.00355043
	BCL11B	0.219628	0.0147533	0.0476951
	BCL2A1	-0.426925	0.0213067	0.0630798
	BCL2L11	0.14544	0.0702539	0.155028
	BCL2L12	0.0139843	0.835056	0.897862
	BCL2L13	0.000674069	0.989313	0.993265
	BCL2L14	-0.227342	0.0260184	0.0730676
	BCL2L15	-0.109084	0.425413	0.575352
	BCL2L1	0.270078	0.0014268	0.00768542
	BCL2L2	-0.0350804	0.590625	0.71713
	BCL2	-0.43559	0.00501658	0.0206901
	BCL3	-0.186239	0.0155342	0.0496152
	BCL6B	-0.153538	0.271781	0.420754
	BCL6	0.0753521	0.513537	0.653808
	BCL7A	0.120671	0.0808849	0.172844
	BCL7B	-0.0282828	0.569702	0.70054
	BCL7C	0.176888	0.00731906	0.0277427
	BCL9L	0.0118192	0.883968	0.929262
	BCL9	0.264448	0.000142071	0.00123669
	BCLAF1	0.0553896	0.211639	0.350765
	BCMO1	-0.526906	0.00131922	0.00723651
	BCORL1	0.183164	0.0400959	0.101339
	BCOR	0.113662	0.116276	0.226298
	BCR	-0.0623145	0.342774	0.495386
	BCS1L	0.13301	0.0408643	0.102792
	BDH1	-0.00945187	0.912314	0.94674
	BDH2	0.241695	0.0185753	0.0567719
	BDKRB1	-0.0284544	0.847168	0.905415
	BDKRB2	-0.170371	0.148442	0.270251
	BDNFOS	0.569069	6.14832e-06	9.38159e-05
	BDNF	-0.0548718	0.740889	0.832389
	BDP1	0.0362935	0.586647	0.713719
	BECN1	0.107594	0.0438322	0.108296
	BEGAIN	-0.934092	5.01742e-06	7.95238e-05
	BEND3	-0.109828	0.116449	0.22648
	BEND7	0.322559	0.00326921	0.0147998
	BEST1	0.069938	0.578958	0.707429
	BEST4	0.0813336	0.70198	0.803331
	BET1L	0.0177003	0.681027	0.786892
	BET1	0.0157757	0.784694	0.862175
	BEX2	0.280107	0.344228	0.496738
	BEX4	0.00733954	0.966435	0.980186
	BEX5	-0.304316	0.237715	0.381063
	BFAR	0.0833002	0.0557958	0.130393
	BFSP1	-0.145397	0.31582	0.467949
	BGLAP	0.151202	0.14351	0.263397
	BGN	-0.118777	0.520047	0.658993
	BHLHB9	0.22227	0.0518673	0.123263
	BHLHE22	0.0416499	0.822428	0.888937
	BHLHE40	-0.080773	0.449503	0.597114
	BHLHE41	-0.32513	0.0565255	0.13155
	BICC1	-0.0267123	0.900734	0.939691
	BICD1	-0.0894946	0.44105	0.589437
	BICD2	0.128903	0.0615626	0.140167
	BID	0.0224507	0.743692	0.834165
	BIK	-0.725823	6.86665e-07	1.49522e-05
	BIN1	0.328043	0.000432738	0.00300984
	BIN2	-0.203717	0.0927029	0.191197
	BIN3	-0.823908	4.03195e-33	2.88849e-30
	BIRC2	0.157034	0.00369762	0.0163517
	BIRC3	-0.728066	1.63399e-06	3.06103e-05
	BIRC5	-0.161763	0.0964263	0.197061
	BIRC6	0.118291	0.0582747	0.134514
	BIVM	0.265162	0.00147541	0.00788791
	BLCAP	0.424096	2.49115e-09	1.14401e-07
	BLMH	0.0164155	0.848655	0.906413
	BLM	-0.062527	0.491468	0.634686
	BLNK	-0.362059	0.00624826	0.0245476
	BLOC1S1	-0.0572343	0.349771	0.501955
	BLOC1S2	-0.0908487	0.156086	0.280355
	BLOC1S3	0.225848	3.28004e-05	0.000386472
	BLVRA	-0.491396	0.000396466	0.0028066
	BLVRB	-0.388087	1.02069e-05	0.000142957
	BLZF1	0.0522514	0.369558	0.52176
	BMF	0.107497	0.373661	0.525811
	BMI1	0.179776	0.00293671	0.0136437
	BMP1	-0.328695	0.000356073	0.00256501
	BMP2K	0.0257159	0.742018	0.832995
	BMP2	-0.37113	0.0162128	0.0510543
	BMP4	0.263443	0.0793815	0.170317
	BMP6	-0.186359	0.227209	0.369098
	BMP7	0.40076	0.0998354	0.202326
	BMP8A	0.280914	0.0163415	0.0513692
	BMP8B	0.176916	0.0995068	0.201888
	BMPR1A	0.072718	0.191256	0.326122
	BMPR2	0.131733	0.103333	0.207652
	BMS1P4	0.19956	0.0842637	0.177941
	BMS1P5	0.0347862	0.741907	0.832945
	BMS1	-0.0952501	0.066575	0.148791
	BNC2	-0.203476	0.318384	0.470838
	BNIP1	-0.201136	0.00215174	0.010665
	BNIP2	0.103476	0.14182	0.261182
	BNIP3L	-0.88119	9.89094e-21	2.83435e-18
	BNIP3	0.060629	0.769723	0.852596
	BOC	-0.116368	0.577484	0.706169
	BOD1L	0.118226	0.0944534	0.193831
	BOD1	0.144762	0.0367248	0.0948437
	BOK	-0.0154197	0.878926	0.926042
	BOLA1	-0.176459	0.0264444	0.0738994
	BOLA2	0.189836	0.0107276	0.0374708
	BOLA3	-0.141899	0.0710891	0.156582
	BOP1	0.519513	7.35465e-06	0.000109199
	BPGM	-0.0208812	0.741641	0.832711
	BPHL	0.0744424	0.308019	0.45967
	BPNT1	0.096219	0.17241	0.302284
	BPTF	0.095316	0.152113	0.275117
	BRAF	0.0984909	0.175626	0.306799
	BRAP	0.079158	0.0525418	0.124556
	BRCA1	0.0901847	0.31582	0.467949
	BRCA2	0.223032	0.0269489	0.0747433
	BRCC3	0.2388	0.00133539	0.00731121
	BRD1	0.0536232	0.294926	0.445937
	BRD2	0.106786	0.0293849	0.0800888
	BRD3	0.105658	0.0849825	0.179089
	BRD4	0.17853	0.000763147	0.00473554
	BRD7	0.266201	1.93934e-07	5.1457e-06
	BRD8	0.131724	0.0219226	0.0644189
	BRD9	0.0122891	0.812826	0.881818
	BRE	0.134593	0.00642204	0.0250654
	BRF1	0.0137918	0.823511	0.889638
	BRF2	-0.320665	4.37515e-05	0.000482134
	BRI3BP	-0.275139	0.00383781	0.0168572
	BRI3	0.226041	0.00213355	0.0106071
	BRIP1	-0.148178	0.128443	0.242851
	BRIX1	0.0759843	0.247701	0.39303
	BRMS1L	-0.0554838	0.413081	0.563365
	BRMS1	0.123246	0.0321364	0.085809
	BRP44L	0.0532479	0.522079	0.660633
	BRP44	0.0563062	0.445742	0.59368
	BRPF1	0.14383	0.00251967	0.0120701
	BRPF3	0.139365	0.0609311	0.139033
	BRSK1	0.142772	0.324478	0.477323
	BRSK2	0.0785405	0.778387	0.858331
	BRWD1	0.14295	0.015932	0.0505366
	BRWD3	0.177803	0.0949507	0.194628
	BSCL2	0.101446	0.183252	0.316406
	BSDC1	0.0680862	0.136869	0.254418
	BSG	-0.0596063	0.333462	0.486146
	BSN	0.0598022	0.793099	0.86824
	BSPRY	-0.149298	0.0590777	0.135884
	BST1	-0.0859906	0.623443	0.744679
	BST2	-0.283189	0.175017	0.305931
	BTAF1	0.0471431	0.515548	0.655437
	BTBD10	0.132354	0.00167402	0.00866835
	BTBD11	0.0995323	0.643462	0.760446
	BTBD12	0.156232	0.0249658	0.0709179
	BTBD19	0.0103866	0.949581	0.970372
	BTBD1	-0.0227084	0.682317	0.787994
	BTBD2	-0.0551006	0.369387	0.52176
	BTBD3	-0.137812	0.0856386	0.180027
	BTBD6	-0.258007	7.73234e-05	0.000766175
	BTBD7	-0.0291677	0.63461	0.753205
	BTBD9	0.217478	0.00120188	0.00677446
	BTC	0.0029429	0.978257	0.987283
	BTD	-0.0728691	0.300645	0.451866
	BTF3L4	0.113449	0.0421008	0.105017
	BTF3	-0.108414	0.07791	0.167914
	BTG1	-0.288042	0.00013778	0.00120593
	BTG2	-0.0908063	0.393772	0.545323
	BTG3	0.078904	0.266257	0.414441
	BTK	-0.330331	0.0947122	0.194223
	BTN2A1	0.279786	3.84631e-06	6.37846e-05
	BTN2A2	0.00768472	0.937486	0.963373
	BTN2A3	0.182433	0.05955	0.136714
	BTN3A1	-0.250467	0.0146518	0.0474313
	BTN3A2	-0.240377	0.0122307	0.0412237
	BTN3A3	-0.342302	0.00366437	0.0162247
	BTNL3	-0.0521872	0.816175	0.883698
	BTNL8	-0.548101	0.0317074	0.0848532
	BTNL9	-0.293864	0.115393	0.225038
	BTRC	0.0327301	0.50185	0.643402
	BUB1B	-0.167452	0.0602804	0.137883
	BUB1	-0.0567725	0.487512	0.631213
	BUB3	-0.0623869	0.23359	0.376533
	BUD13	0.0840798	0.0854078	0.179695
	BUD31	0.0321028	0.614374	0.737126
	BVES	-0.179308	0.349061	0.501237
	BYSL	0.0875246	0.15163	0.27452
	BZRAP1	0.658916	0.00519495	0.0212788
	BZW1	-0.0327958	0.551784	0.685389
	BZW2	0.290529	3.0943e-05	0.000369767
	C10orf108	0.191602	0.0911904	0.188921
	C10orf10	-0.232983	0.166428	0.293741
	C10orf110	0.0355902	0.761177	0.846644
	C10orf116	0.655617	0.000395767	0.00280304
	C10orf118	-0.0175428	0.830425	0.894611
	C10orf119	0.00837712	0.864482	0.91696
	C10orf11	0.411811	0.0474588	0.114999
	C10orf125	-0.0813626	0.585562	0.712702
	C10orf12	-0.00148076	0.986858	0.992051
	C10orf137	0.0169049	0.795416	0.869713
	C10orf18	0.143638	0.00858959	0.0315783
	C10orf25	-0.237161	0.0357613	0.0930262
	C10orf26	-0.00879971	0.892396	0.933878
	C10orf28	0.0898906	0.085094	0.179234
	C10orf2	0.212926	0.0021452	0.0106539
	C10orf32	-0.129154	0.0533078	0.125893
	C10orf35	0.129915	0.206466	0.344623
	C10orf41	0.482245	9.28467e-05	0.000883671
	C10orf46	-0.0406149	0.372187	0.524606
	C10orf47	0.402006	0.00263651	0.0125335
	C10orf4	-0.142425	0.024915	0.0708016
	C10orf54	-0.386298	0.000248904	0.00192357
	C10orf57	-0.126041	0.153338	0.27653
	C10orf58	0.201904	0.0146392	0.0474197
	C10orf72	-0.0950223	0.560776	0.692536
	C10orf75	0.233175	0.0335173	0.0885718
	C10orf76	-0.00590547	0.888409	0.931581
	C10orf78	-0.176981	0.0375724	0.0966668
	C10orf81	-0.481965	0.00283103	0.0132429
	C10orf84	0.0451439	0.413009	0.563365
	C10orf88	0.0503458	0.327975	0.481035
	C10orf95	-0.364165	0.00379751	0.016716
	C10orf99	0.172705	0.498249	0.640633
	C11orf10	-0.00294844	0.959883	0.976582
	C11orf17	0.16501	0.00227803	0.0111436
	C11orf1	0.275785	0.00140192	0.00758273
	C11orf24	-0.229262	6.81882e-05	0.000696366
	C11orf2	0.161321	0.0115821	0.0396153
	C11orf30	0.0742201	0.25268	0.398634
	C11orf31	0.0642848	0.321688	0.474388
	C11orf35	0.149261	0.215986	0.355654
	C11orf41	-0.317198	0.248248	0.393637
	C11orf45	-0.454333	0.00278107	0.0130604
	C11orf46	0.118087	0.0261804	0.0733244
	C11orf48	-0.0807631	0.204049	0.342059
	C11orf49	0.0567496	0.434375	0.583183
	C11orf51	-0.0549339	0.403686	0.554768
	C11orf52	0.0992768	0.311999	0.463966
	C11orf53	-0.657336	0.00916197	0.0331748
	C11orf54	0.281172	0.000733907	0.00459826
	C11orf57	0.14511	0.00104366	0.00607375
	C11orf58	0.197171	7.48699e-05	0.000748072
	C11orf59	0.0482762	0.304171	0.455732
	C11orf61	0.28801	9.89768e-05	0.000928102
	C11orf63	0.456655	0.0111205	0.0384773
	C11orf67	0.106198	0.156111	0.280366
	C11orf68	0.103402	0.0501226	0.119872
	C11orf71	0.174959	0.0832468	0.176418
	C11orf73	0.108682	0.048436	0.116696
	C11orf74	0.253724	0.00377875	0.0166559
	C11orf75	-0.283372	0.000716895	0.0045071
	C11orf80	0.0936603	0.265218	0.413182
	C11orf82	0.13312	0.178455	0.310567
	C11orf83	-0.0456875	0.57266	0.702189
	C11orf84	0.402438	1.03553e-07	3.0218e-06
	C11orf86	-0.533533	0.109274	0.216314
	C11orf92	-1.04338	0.000309396	0.00228624
	C11orf93	-0.479965	0.0244315	0.0697596
	C11orf95	0.497842	6.16462e-06	9.39645e-05
	C11orf9	-0.682885	0.000719424	0.00452101
	C12orf10	-0.138091	0.0162323	0.051082
	C12orf11	-0.0431691	0.505362	0.646502
	C12orf23	-0.564923	4.35434e-12	3.78115e-10
	C12orf24	0.0529566	0.671189	0.780901
	C12orf26	-0.20473	0.00881833	0.0321745
	C12orf27	0.171429	0.208627	0.347098
	C12orf29	0.00560777	0.936487	0.962552
	C12orf32	0.249728	0.00134636	0.00736282
	C12orf34	-0.0972473	0.542974	0.677972
	C12orf35	-0.0344716	0.627135	0.747605
	C12orf36	-0.0737117	0.674697	0.782768
	C12orf41	0.0916797	0.126851	0.240891
	C12orf43	-0.119266	0.0146645	0.0474495
	C12orf44	-0.0800074	0.106796	0.212785
	C12orf45	0.101251	0.178201	0.310277
	C12orf47	0.117115	0.0426074	0.105967
	C12orf48	-0.0534956	0.562121	0.693718
	C12orf49	0.00137072	0.982272	0.989574
	C12orf4	0.0692445	0.30143	0.452809
	C12orf51	0.120638	0.094393	0.193814
	C12orf52	0.0505141	0.320041	0.472453
	C12orf57	-0.750995	1.11003e-12	1.0603e-10
	C12orf5	0.531977	1.443e-06	2.75304e-05
	C12orf60	-0.0124227	0.901866	0.940461
	C12orf62	-0.162626	0.00991159	0.0352653
	C12orf65	0.0379331	0.509824	0.650295
	C12orf66	0.157404	0.0242116	0.0693786
	C12orf68	-0.143965	0.377268	0.529225
	C12orf72	-0.366993	3.96909e-05	0.000448495
	C12orf73	0.240397	0.00145679	0.00780422
	C12orf75	-0.0509562	0.599857	0.725111
	C12orf76	0.0598175	0.362689	0.515178
	C13orf15	0.147384	0.304155	0.455732
	C13orf18	0.621955	0.00194858	0.00985849
	C13orf1	0.305657	7.03679e-05	0.00071354
	C13orf23	0.711374	7.51456e-13	7.47699e-11
	C13orf27	0.367204	0.000820094	0.00500226
	C13orf29	0.251659	0.0896015	0.186465
	C13orf31	0.224882	0.0179035	0.0551777
	C13orf33	-0.2347	0.28411	0.434174
	C13orf34	0.298181	0.00107348	0.00620946
	C13orf37	0.27766	0.00146394	0.00783831
	C14orf101	0.0737433	0.276351	0.425575
	C14orf102	-0.111778	0.0828701	0.175869
	C14orf104	0.0322168	0.63976	0.757568
	C14orf106	-0.058111	0.413553	0.563893
	C14orf109	-0.115075	0.0665175	0.148707
	C14orf118	0.0605389	0.378008	0.529906
	C14orf119	-0.146265	0.0100874	0.03574
	C14orf126	-0.0920479	0.202717	0.340427
	C14orf128	0.0284504	0.777292	0.857575
	C14orf129	-0.625314	4.27665e-09	1.81828e-07
	C14orf132	-0.306782	0.127518	0.241616
	C14orf135	-0.0129934	0.828424	0.893329
	C14orf138	-0.0229998	0.727798	0.823079
	C14orf139	-0.267448	0.0721272	0.158236
	C14orf142	-0.241077	0.00168648	0.0087234
	C14orf143	-0.0650485	0.373783	0.52588
	C14orf145	-0.204502	0.0305938	0.0825826
	C14orf147	-0.127891	0.0526145	0.124687
	C14orf149	-0.0480408	0.594917	0.721148
	C14orf153	-0.0693005	0.268722	0.417062
	C14orf156	-0.158507	0.038168	0.0977428
	C14orf159	-0.395211	7.07708e-05	0.000716611
	C14orf166	-0.165022	0.00356644	0.0158621
	C14orf167	-0.172792	0.055898	0.130504
	C14orf169	0.0746643	0.260051	0.406726
	C14orf176	-0.32669	0.0455316	0.111479
	C14orf179	-0.231152	0.00150219	0.00799529
	C14orf181	0.0898475	0.41177	0.56221
	C14orf1	-0.0425987	0.516298	0.655971
	C14orf21	-0.013341	0.86228	0.916089
	C14orf28	-0.0376551	0.599031	0.724419
	C14orf2	-0.207516	0.0040549	0.0175684
	C14orf33	0.12118	0.204572	0.34274
	C14orf37	-0.394144	0.0157363	0.0500711
	C14orf43	-0.0957416	0.203711	0.341697
	C14orf45	-0.0847323	0.411632	0.56221
	C14orf49	-0.392239	0.0128172	0.0427133
	C14orf4	0.0486091	0.503557	0.644884
	C14orf50	-0.348945	0.0264024	0.0738134
	C14orf72	-0.848338	3.34073e-06	5.63793e-05
	C14orf73	-0.494603	0.00105307	0.00612105
	C14orf79	0.0270072	0.746592	0.836174
	C14orf80	-0.344029	0.000607208	0.00396179
	C14orf93	0.0699847	0.218348	0.35869
	C15orf17	-0.09853	0.134245	0.250777
	C15orf21	-0.299722	0.00299378	0.0138594
	C15orf23	-0.135513	0.10999	0.21719
	C15orf24	-0.13029	0.0122924	0.0413829
	C15orf29	-0.125462	0.0354044	0.0922949
	C15orf37	-0.0305397	0.690446	0.793958
	C15orf38	-0.157243	0.054621	0.128212
	C15orf39	-0.0930597	0.153213	0.276432
	C15orf40	-0.0975111	0.147314	0.268762
	C15orf41	0.125201	0.125017	0.238137
	C15orf42	0.00367437	0.972885	0.98408
	C15orf44	-0.0235011	0.644366	0.760936
	C15orf48	-0.14462	0.395395	0.546822
	C15orf52	0.392136	0.00356939	0.0158679
	C15orf57	-0.163534	0.00556592	0.0224265
	C15orf58	-0.349764	8.21243e-05	0.000799916
	C15orf61	-0.0613736	0.349109	0.501256
	C15orf62	0.0949229	0.390615	0.542319
	C15orf63	-0.178214	0.0156247	0.0498044
	C16orf13	0.167679	0.0214304	0.0633757
	C16orf42	0.125725	0.0119208	0.0404586
	C16orf45	0.146998	0.32524	0.478199
	C16orf46	-0.138303	0.0800533	0.171425
	C16orf48	0.177284	0.0407253	0.102478
	C16orf52	0.260726	2.20266e-05	0.000277407
	C16orf53	0.0747258	0.190505	0.325296
	C16orf54	-1.29064	2.00909e-07	5.29159e-06
	C16orf55	0.261597	0.000540489	0.00360731
	C16orf57	0.123669	0.0218274	0.0642181
	C16orf58	0.127052	0.0149194	0.0481452
	C16orf59	0.0621796	0.524409	0.66177
	C16orf5	0.402605	0.0168745	0.0527669
	C16orf61	0.0270452	0.672587	0.781641
	C16orf62	-0.14034	0.344344	0.496854
	C16orf63	0.190924	0.00197631	0.0099566
	C16orf68	0.194549	0.00136488	0.00743007
	C16orf70	0.192668	6.11244e-05	0.000639263
	C16orf72	0.144151	0.000925937	0.00552012
	C16orf74	0.422055	0.0442475	0.108968
	C16orf75	0.120217	0.179029	0.311264
	C16orf79	0.40661	0.00170597	0.00879565
	C16orf7	0.128707	0.130643	0.246004
	C16orf80	0.147147	0.00289057	0.0134774
	C16orf86	0.195797	0.125622	0.239147
	C16orf87	0.309244	2.28549e-07	5.91091e-06
	C16orf88	0.306404	7.26128e-08	2.23741e-06
	C16orf91	0.254425	0.000211285	0.00168839
	C16orf93	0.044535	0.698412	0.800484
	C17orf100	-0.0750097	0.478548	0.624011
	C17orf101	-0.16668	0.00873045	0.0319188
	C17orf103	0.248263	0.0313552	0.0840834
	C17orf106	-0.0755283	0.254375	0.400383
	C17orf107	-0.436127	0.00114784	0.00654446
	C17orf108	0.0293406	0.75391	0.841017
	C17orf28	-0.534201	4.89646e-05	0.0005267
	C17orf37	0.234467	0.0297498	0.0808833
	C17orf39	-0.139091	0.0258912	0.0728246
	C17orf42	0.00155427	0.981645	0.989221
	C17orf44	-0.468196	4.72804e-05	0.000510885
	C17orf48	-0.297998	6.67751e-05	0.000685174
	C17orf49	-0.204588	0.000829496	0.00504457
	C17orf51	0.0712869	0.554368	0.68699
	C17orf53	-0.0244174	0.774836	0.855765
	C17orf55	0.134431	0.505361	0.646502
	C17orf56	0.282757	7.89505e-05	0.000778529
	C17orf57	0.468592	0.00203845	0.0102158
	C17orf58	0.128674	0.0807313	0.172567
	C17orf59	-0.28726	4.252e-05	0.000471903
	C17orf61	-0.418284	6.34332e-06	9.61768e-05
	C17orf62	0.0181233	0.750612	0.838911
	C17orf63	0.131159	0.024556	0.0700735
	C17orf65	0.110895	0.138672	0.256937
	C17orf67	0.278219	0.00630839	0.0247363
	C17orf68	-0.284983	0.000305491	0.00226556
	C17orf69	0.14357	0.118517	0.229153
	C17orf70	0.063587	0.27199	0.420895
	C17orf71	0.115151	0.0277705	0.0766356
	C17orf72	-0.197821	0.116624	0.226697
	C17orf73	0.00915279	0.956454	0.974616
	C17orf75	0.147804	0.0247764	0.0705196
	C17orf76	-0.107641	0.277696	0.427142
	C17orf79	0.1635	0.0216432	0.0638141
	C17orf80	0.145369	0.0133538	0.0440353
	C17orf81	-0.489673	9.96859e-13	9.78287e-11
	C17orf85	-0.246295	9.93857e-05	0.000930717
	C17orf86	0.294684	0.00224498	0.0110182
	C17orf87	-0.451356	0.0328185	0.0871915
	C17orf89	-0.102269	0.236945	0.380088
	C17orf90	0.193071	0.0112087	0.0386611
	C17orf91	-0.143143	0.224159	0.365802
	C17orf93	-0.00501356	0.984581	0.990735
	C17orf95	0.198602	0.000734766	0.00459927
	C17orf96	0.258878	0.0411761	0.103322
	C17orf97	-0.678819	1.01257e-06	2.06082e-05
	C18orf10	-0.308796	3.36853e-05	0.000393414
	C18orf18	0.106701	0.499091	0.64117
	C18orf19	-0.0529634	0.487413	0.631213
	C18orf1	0.0396324	0.747194	0.836587
	C18orf21	-0.130099	0.0359331	0.0932528
	C18orf22	-0.301272	3.22317e-05	0.000380096
	C18orf25	-0.249239	0.000120513	0.00107987
	C18orf32	-0.368236	1.56478e-07	4.29505e-06
	C18orf45	0.091413	0.212136	0.351183
	C18orf54	-0.0767492	0.373263	0.525579
	C18orf55	-0.313266	1.15373e-05	0.000158643
	C18orf56	-0.922292	4.85553e-09	2.03421e-07
	C18orf8	-0.0835941	0.220894	0.361545
	C19orf10	-0.251592	4.36006e-05	0.000480915
	C19orf12	0.0694523	0.226854	0.368814
	C19orf20	-0.282176	0.0256881	0.0724493
	C19orf21	0.0814408	0.396898	0.548121
	C19orf22	0.092474	0.0891187	0.185622
	C19orf23	-0.327924	0.00967261	0.0346473
	C19orf24	-0.0752047	0.259571	0.406241
	C19orf25	-0.00376429	0.952778	0.972374
	C19orf28	-0.0571164	0.364506	0.517171
	C19orf29	0.082728	0.102949	0.20707
	C19orf2	0.165687	0.00166131	0.00862675
	C19orf33	-0.447581	0.00128788	0.00710812
	C19orf36	-0.0913719	0.523984	0.661467
	C19orf38	0.0141429	0.942055	0.966198
	C19orf39	0.10824	0.078984	0.169744
	C19orf40	0.0926281	0.245868	0.390858
	C19orf42	0.0186166	0.699659	0.801525
	C19orf43	0.00823661	0.867948	0.919072
	C19orf44	0.0368238	0.588282	0.715122
	C19orf45	0.152108	0.350366	0.502494
	C19orf46	0.524212	0.0372386	0.0958942
	C19orf47	-0.00667018	0.902348	0.940589
	C19orf48	-0.246795	0.00715221	0.0272328
	C19orf50	0.070716	0.0812422	0.173383
	C19orf51	-0.794581	0.000397947	0.00281431
	C19orf52	0.0916953	0.0295535	0.080487
	C19orf53	0.0196638	0.748113	0.837289
	C19orf54	-0.192447	0.00503595	0.0207538
	C19orf55	0.00533412	0.944232	0.967169
	C19orf56	0.0457689	0.298698	0.449742
	C19orf57	-0.280607	0.090745	0.18827
	C19orf60	0.158193	0.0520804	0.123678
	C19orf61	0.0168863	0.73824	0.830224
	C19orf62	0.0349752	0.416315	0.566305
	C19orf63	0.0456867	0.418032	0.567892
	C19orf66	0.0353627	0.660059	0.7731
	C19orf6	0.0616911	0.26849	0.416842
	C19orf70	0.0581537	0.353492	0.505877
	C19orf73	0.0703499	0.476212	0.622325
	C19orf76	-0.218893	0.14347	0.263397
	C19orf77	0.0907033	0.614973	0.737597
	C1D	0.0758026	0.164042	0.290568
	C1GALT1C1	0.0285498	0.693747	0.796845
	C1GALT1	0.148151	0.0367769	0.094944
	C1QA	-0.517562	0.00375875	0.0165811
	C1QBP	-0.458346	1.09422e-07	3.16727e-06
	C1QB	-0.512685	0.00620485	0.0244105
	C1QC	-0.476928	0.00795523	0.0297062
	C1QL3	0.187643	0.286575	0.436861
	C1QTNF1	0.138583	0.240438	0.384141
	C1QTNF2	-0.18498	0.16875	0.297115
	C1QTNF3	-0.228674	0.178438	0.310567
	C1QTNF6	-0.0822591	0.488548	0.631951
	C1QTNF7	-0.232008	0.320732	0.47327
	C1RL	-0.270609	0.000762599	0.00473419
	C1R	-0.0853374	0.602147	0.726838
	C1S	-0.0404333	0.818118	0.885231
	C1orf103	0.332092	0.000577928	0.00381469
	C1orf104	0.262281	0.0366027	0.0946478
	C1orf106	0.128232	0.135072	0.251829
	C1orf107	0.209974	0.000560051	0.00370814
	C1orf109	0.126092	0.0405064	0.102089
	C1orf112	0.197665	0.0124726	0.0418517
	C1orf113	0.524744	0.000412054	0.00289549
	C1orf115	-0.134582	0.296719	0.447468
	C1orf116	0.124061	0.193955	0.329147
	C1orf122	-0.0537426	0.36682	0.519296
	C1orf123	-0.043005	0.409072	0.560074
	C1orf124	0.195798	0.000405382	0.00285561
	C1orf125	0.0548895	0.857391	0.91275
	C1orf126	0.312397	0.00459878	0.0193229
	C1orf128	0.136141	0.0222935	0.0652732
	C1orf130	0.496169	0.00190671	0.00969113
	C1orf131	0.00494355	0.931733	0.95925
	C1orf133	-0.166523	0.324267	0.477109
	C1orf135	0.0940108	0.331062	0.484175
	C1orf144	0.0143003	0.767829	0.851526
	C1orf151	0.0378507	0.587011	0.713981
	C1orf156	0.197038	0.00201259	0.0101166
	C1orf159	0.119843	0.10897	0.215922
	C1orf161	0.33699	0.0612279	0.13956
	C1orf162	-0.441605	0.00919376	0.0332144
	C1orf163	0.14089	0.0207173	0.0617382
	C1orf170	0.0622172	0.659187	0.772394
	C1orf172	-0.000813166	0.989399	0.993276
	C1orf174	-0.0657199	0.230856	0.373281
	C1orf175	0.534905	0.0122025	0.0411771
	C1orf180	0.0732165	0.729174	0.823749
	C1orf183	-0.823977	5.52123e-12	4.62621e-10
	C1orf192	0.454132	7.61802e-05	0.000756942
	C1orf198	-0.00707077	0.918387	0.950563
	C1orf201	0.0598528	0.438251	0.586733
	C1orf203	0.0491166	0.596138	0.722017
	C1orf204	0.233751	0.0908596	0.188399
	C1orf210	-0.0777967	0.377127	0.529131
	C1orf212	-0.0372377	0.499137	0.641172
	C1orf213	0.242983	0.0412461	0.103416
	C1orf216	-0.0258782	0.753255	0.840548
	C1orf21	-0.168224	0.138388	0.256511
	C1orf220	0.215545	0.12185	0.233651
	C1orf226	-0.0622698	0.464345	0.610996
	C1orf25	0.106674	0.060387	0.138016
	C1orf26	0.168945	0.0175162	0.0542761
	C1orf27	0.0931113	0.134383	0.250872
	C1orf31	-0.0456825	0.538742	0.67451
	C1orf35	0.121269	0.0419525	0.104775
	C1orf38	-0.16507	0.259644	0.406311
	C1orf43	0.104306	0.048804	0.117405
	C1orf50	-0.0265839	0.631094	0.750711
	C1orf51	0.346115	0.0528795	0.125171
	C1orf52	0.0624875	0.219957	0.360465
	C1orf53	-0.261183	0.0342321	0.0899299
	C1orf54	-0.263366	0.0423106	0.105339
	C1orf55	0.118714	0.0345475	0.0905753
	C1orf56	0.0693996	0.406022	0.55723
	C1orf57	-0.0458605	0.530468	0.666774
	C1orf58	0.198821	0.0141801	0.0462807
	C1orf59	0.404408	0.00313519	0.0143812
	C1orf63	0.276238	0.00554142	0.0223592
	C1orf66	0.194571	0.00164591	0.00857238
	C1orf69	-0.18127	0.0218173	0.0642143
	C1orf74	0.117289	0.0432764	0.10724
	C1orf77	0.068453	0.0812715	0.173411
	C1orf83	0.116601	0.0420459	0.104964
	C1orf84	0.224871	0.0121173	0.0409861
	C1orf85	0.00391116	0.956142	0.974436
	C1orf86	-0.0666345	0.383329	0.53469
	C1orf88	0.492124	0.0310776	0.0834839
	C1orf89	0.0959843	0.228118	0.370166
	C1orf91	0.228003	0.00152942	0.00808319
	C1orf93	0.0256576	0.696363	0.798838
	C1orf96	-0.125644	0.0987588	0.200797
	C1orf97	-0.166444	0.102776	0.206881
	C1orf9	0.189282	0.00232661	0.0113271
	C20orf103	-0.318219	0.22161	0.362386
	C20orf108	0.352412	0.00218959	0.0107883
	C20orf111	0.654142	1.50751e-13	1.71426e-11
	C20orf112	0.403343	1.45101e-05	0.000194118
	C20orf117	0.488137	0.000112738	0.00102624
	C20orf118	0.188715	0.0956474	0.195637
	C20orf11	0.438178	4.71512e-12	4.06977e-10
	C20orf12	0.418442	0.00109274	0.00628359
	C20orf132	-0.00529534	0.964791	0.979105
	C20orf134	0.376868	0.00129069	0.00712012
	C20orf135	0.376649	0.000337368	0.0024562
	C20orf151	0.0881596	0.479444	0.624725
	C20orf160	-0.203058	0.133204	0.24945
	C20orf165	0.953598	8.95868e-10	4.50386e-08
	C20orf177	0.664103	2.9235e-09	1.3008e-07
	C20orf194	-0.077138	0.673327	0.782039
	C20orf196	0.177779	0.137934	0.255856
	C20orf199	0.216262	0.0549388	0.128747
	C20orf20	0.413803	2.12788e-08	7.73813e-07
	C20orf24	0.295348	0.00101946	0.00596341
	C20orf27	-0.0069954	0.938438	0.963797
	C20orf29	-0.126347	0.0909956	0.188599
	C20orf30	0.0239415	0.77152	0.853734
	C20orf3	0.42675	1.03919e-06	2.10304e-05
	C20orf43	0.435936	1.35561e-09	6.53979e-08
	C20orf46	0.0541237	0.78193	0.860748
	C20orf4	0.347698	5.98452e-07	1.33561e-05
	C20orf54	0.0122605	0.913777	0.947641
	C20orf56	-2.00131	9.36205e-11	6.21016e-09
	C20orf72	0.0849804	0.319142	0.4717
	C20orf7	-0.103099	0.246467	0.391679
	C20orf94	0.193681	0.10115	0.204324
	C20orf96	0.086246	0.382855	0.534394
	C21orf119	0.0912901	0.338601	0.491473
	C21orf122	0.139013	0.191339	0.326175
	C21orf2	-0.00173973	0.981319	0.989221
	C21orf33	-0.051892	0.422349	0.572028
	C21orf45	-0.0453903	0.536841	0.672777
	C21orf56	0.227272	0.227667	0.369633
	C21orf57	-0.1779	0.0570661	0.132476
	C21orf58	0.0367743	0.753012	0.840408
	C21orf59	0.123269	0.0416174	0.104203
	C21orf63	0.0658833	0.560775	0.692536
	C21orf67	-0.311137	0.0104919	0.0369119
	C21orf70	-0.0778487	0.280968	0.430589
	C21orf7	0.303587	0.00315966	0.0144684
	C21orf91	0.202233	0.00942226	0.0339286
	C22orf13	-0.138938	0.01188	0.0403836
	C22orf23	0.107598	0.225964	0.367868
	C22orf25	-0.0374529	0.498587	0.640831
	C22orf27	0.124329	0.159371	0.284296
	C22orf28	-0.0992989	0.0468022	0.113812
	C22orf29	0.131747	0.0844334	0.178221
	C22orf30	-0.0693783	0.306564	0.458334
	C22orf32	-0.113914	0.0829738	0.176022
	C22orf36	0.210639	0.0541929	0.127458
	C22orf39	-0.042584	0.480215	0.625275
	C22orf40	-0.13668	0.0381953	0.0977779
	C22orf46	-0.165072	0.0465233	0.113326
	C22orf9	-0.0655301	0.256186	0.402305
	C2CD2L	0.113159	0.0833269	0.176457
	C2CD2	0.138613	0.0363095	0.0940085
	C2CD3	0.102526	0.0656315	0.147255
	C2CD4A	-0.49904	0.014649	0.0474313
	C2CD4B	-0.284755	0.205559	0.343861
	C2CD4D	0.0736047	0.516522	0.656092
	C2orf15	0.0271006	0.72952	0.823987
	C2orf16	-0.0365356	0.793529	0.868644
	C2orf18	0.0133875	0.815429	0.883104
	C2orf24	0.228051	4.14536e-06	6.79573e-05
	C2orf27A	0.202527	0.160586	0.28593
	C2orf28	0.056998	0.295664	0.446447
	C2orf29	0.146849	0.00102523	0.00598837
	C2orf34	0.254101	0.00275041	0.0129401
	C2orf3	0.032913	0.625626	0.746376
	C2orf42	0.0414819	0.333676	0.486409
	C2orf43	-0.124075	0.0347605	0.0909511
	C2orf44	0.0854947	0.152081	0.275093
	C2orf47	-0.000870335	0.986631	0.991892
	C2orf49	0.132221	0.0239081	0.0686896
	C2orf54	0.295797	0.150803	0.273545
	C2orf55	-0.0125749	0.876726	0.924405
	C2orf56	0.10568	0.0679818	0.150946
	C2orf60	0.134327	0.0121936	0.0411664
	C2orf63	0.248126	0.031077	0.0834839
	C2orf64	0.0998372	0.112414	0.22079
	C2orf67	0.0934191	0.130913	0.246449
	C2orf68	0.126037	0.0269142	0.0746761
	C2orf69	0.0167694	0.757104	0.843398
	C2orf70	-0.13712	0.430164	0.579429
	C2orf72	-0.47817	0.00161651	0.00846231
	C2orf74	-0.294727	0.10062	0.203427
	C2orf76	0.24568	0.000678386	0.00430466
	C2orf77	0.0430486	0.765079	0.849589
	C2orf79	-0.21547	0.0039694	0.0172921
	C2orf7	-0.125949	0.0974662	0.198846
	C2orf81	-0.0337881	0.739037	0.83096
	C2orf82	-0.694869	0.0035844	0.0159198
	C2orf86	0.0445023	0.594305	0.720528
	C2orf88	-0.46711	0.00834487	0.0309079
	C2orf89	0.0246056	0.847062	0.905415
	C2	0.178827	0.191125	0.326082
	C3AR1	-0.23305	0.209897	0.348927
	C3orf10	-0.0849582	0.0615949	0.140218
	C3orf14	0.101389	0.666283	0.776833
	C3orf17	0.205077	1.62513e-06	3.05575e-05
	C3orf18	0.249026	0.0353973	0.0922949
	C3orf19	0.00202531	0.97318	0.984309
	C3orf1	0.150163	0.00109916	0.00630962
	C3orf21	0.122779	0.049308	0.118359
	C3orf23	0.115097	0.0369824	0.0953716
	C3orf26	0.244288	0.00128554	0.00710072
	C3orf31	0.0879001	0.184127	0.317486
	C3orf32	0.582414	0.0129392	0.0430346
	C3orf33	-0.232758	0.00328355	0.0148412
	C3orf34	0.20453	0.0165896	0.0520318
	C3orf37	0.119297	0.0176431	0.0545629
	C3orf38	0.073342	0.19046	0.325296
	C3orf39	-0.0246815	0.774364	0.855475
	C3orf42	0.378488	0.00023766	0.00184563
	C3orf47	0.106984	0.365419	0.518027
	C3orf52	-0.224402	0.0254208	0.0719395
	C3orf54	-0.332818	0.00218602	0.0107817
	C3orf58	0.0390983	0.520997	0.659555
	C3orf59	-0.038612	0.738267	0.830224
	C3orf62	0.129347	0.134299	0.250832
	C3orf63	0.157931	0.00375659	0.0165767
	C3orf64	0.0213264	0.776559	0.857074
	C3orf67	0.213136	0.337441	0.490401
	C3orf70	-0.523409	0.00106451	0.00617582
	C3orf71	0.277023	0.00246532	0.0118455
	C3orf75	-0.0903393	0.0784769	0.168908
	C3	-0.2909	0.229659	0.37194
	C4A	-0.0670517	0.727554	0.822956
	C4BPA	-0.770042	0.0039034	0.0170564
	C4BPB	-0.863356	1.25634e-05	0.000170949
	C4orf10	0.0501155	0.488873	0.632181
	C4orf14	-0.150578	0.00930045	0.033549
	C4orf19	-0.270023	0.0108802	0.0378653
	C4orf21	0.0449453	0.639278	0.757349
	C4orf23	-0.0338044	0.552328	0.685534
	C4orf27	-0.202915	0.00254367	0.0121648
	C4orf29	-0.0534164	0.436084	0.584874
	C4orf31	-0.165337	0.42599	0.575756
	C4orf32	-0.227713	0.0216417	0.0638141
	C4orf33	-0.000290477	0.997481	0.998736
	C4orf34	-0.302749	0.00365768	0.0162001
	C4orf3	-0.310258	1.15193e-06	2.28811e-05
	C4orf41	0.0121966	0.806051	0.876725
	C4orf42	0.00501845	0.938113	0.963779
	C4orf43	-0.0145198	0.791478	0.867071
	C4orf46	-0.106289	0.126997	0.241039
	C4orf48	0.119608	0.297647	0.448537
	C4orf52	0.025168	0.677372	0.784679
	C5AR1	-0.323998	0.0674897	0.150084
	C5orf13	-0.000657412	0.995377	0.997517
	C5orf15	-0.173152	0.00834609	0.0309079
	C5orf22	0.0310569	0.551285	0.684888
	C5orf23	-0.0669752	0.804746	0.876065
	C5orf24	0.0342186	0.54448	0.679129
	C5orf25	-0.0244708	0.717593	0.814777
	C5orf28	0.0953455	0.166177	0.293441
	C5orf30	0.124282	0.127115	0.241146
	C5orf32	-0.345964	0.000510251	0.00345178
	C5orf33	-0.0351228	0.559182	0.691103
	C5orf34	0.163585	0.061929	0.140844
	C5orf35	0.0746535	0.456961	0.604
	C5orf36	0.00842616	0.931969	0.959308
	C5orf39	-0.483041	0.000562311	0.00371966
	C5orf41	0.257946	0.00520867	0.0213228
	C5orf42	0.0329044	0.796997	0.870773
	C5orf43	0.00164437	0.974855	0.985308
	C5orf44	0.081821	0.193427	0.328586
	C5orf45	0.0186112	0.815214	0.882953
	C5orf4	-0.326394	0.0644227	0.145204
	C5orf51	0.0420886	0.438316	0.586733
	C5orf53	0.0449079	0.532265	0.668328
	C5orf54	0.13538	0.127203	0.241201
	C5orf55	-0.0311932	0.769769	0.852596
	C5orf56	-0.224214	0.0382775	0.0979707
	C5orf62	-0.0745566	0.496324	0.639301
	C5	-0.0673131	0.681885	0.787653
	C6orf105	-0.435493	0.117692	0.228044
	C6orf106	0.0491067	0.368519	0.521084
	C6orf108	-0.155649	0.0371391	0.0957067
	C6orf115	0.22873	0.00303573	0.0140084
	C6orf120	0.12513	0.0312723	0.0839238
	C6orf122	-0.442993	0.000290611	0.00218549
	C6orf123	0.647846	0.000773821	0.00478195
	C6orf124	0.499586	0.000159151	0.0013527
	C6orf125	0.141069	0.0717872	0.157683
	C6orf129	0.124286	0.105368	0.210824
	C6orf130	-0.0902202	0.178032	0.310064
	C6orf132	0.0284857	0.709247	0.808891
	C6orf134	0.321489	9.49983e-05	0.000899627
	C6orf136	0.0575732	0.376038	0.527986
	C6orf141	0.519188	0.0020375	0.0102146
	C6orf145	0.115551	0.347283	0.499786
	C6orf150	0.00831613	0.952598	0.972277
	C6orf153	-0.0446213	0.380274	0.53195
	C6orf154	-0.73342	0.000313532	0.00230847
	C6orf162	0.0114038	0.876043	0.924025
	C6orf167	0.0444121	0.548703	0.682687
	C6orf168	0.110662	0.619106	0.741313
	C6orf170	0.22193	0.0304568	0.0823679
	C6orf174	-0.210062	0.348651	0.500799
	C6orf182	-0.0657363	0.279722	0.429336
	C6orf192	-0.465003	3.52279e-07	8.48311e-06
	C6orf1	0.308378	8.82166e-05	0.000846203
	C6orf203	-0.0611511	0.387317	0.538941
	C6orf204	-0.480468	0.00458791	0.0193218
	C6orf211	-0.0898828	0.0954327	0.195375
	C6orf222	0.335076	0.00642013	0.0250648
	C6orf223	0.181082	0.218076	0.358407
	C6orf225	-0.0709109	0.603454	0.72773
	C6orf226	0.0113747	0.89862	0.938466
	C6orf26	0.0897146	0.483096	0.627713
	C6orf27	0.125968	0.304984	0.45652
	C6orf35	-0.170974	0.00284871	0.0133059
	C6orf47	0.0606347	0.210651	0.349573
	C6orf48	0.243606	0.0115496	0.0395515
	C6orf57	0.0787859	0.382384	0.533944
	C6orf62	0.117131	0.0170012	0.0530474
	C6orf64	0.195633	0.000532396	0.0035629
	C6orf70	0.197613	0.00247048	0.0118663
	C6orf72	-0.0628052	0.255482	0.401463
	C6orf89	0.104591	0.025626	0.0723345
	C6orf97	0.0742373	0.700688	0.802322
	C7orf10	0.405464	0.0162317	0.051082
	C7orf11	0.17114	0.0214528	0.0634288
	C7orf13	0.565536	6.91413e-05	0.000702593
	C7orf23	0.134821	0.100267	0.202885
	C7orf25	0.306904	9.26239e-07	1.90131e-05
	C7orf26	0.145568	0.00393333	0.0171558
	C7orf27	0.249593	0.000112381	0.00102364
	C7orf28A	0.157769	0.0212733	0.0630412
	C7orf28B	0.326626	0.000612262	0.00398749
	C7orf29	0.0624938	0.496379	0.639301
	C7orf30	0.166484	0.00597636	0.0237069
	C7orf31	0.439617	0.00017601	0.0014628
	C7orf36	0.212105	0.0559593	0.130603
	C7orf40	0.348452	0.00019853	0.0016089
	C7orf41	0.36815	0.00035833	0.00257998
	C7orf42	0.116084	0.0268404	0.0745569
	C7orf43	0.101512	0.117332	0.227549
	C7orf44	0.0349341	0.612508	0.735625
	C7orf46	0.0590095	0.677834	0.784872
	C7orf47	0.134559	0.106765	0.212782
	C7orf49	0.0283358	0.576808	0.705408
	C7orf50	0.257103	0.00169613	0.00875435
	C7orf53	0.255417	0.0815205	0.173839
	C7orf55	-0.263307	0.00669559	0.0259352
	C7orf58	-0.158454	0.407498	0.558614
	C7orf59	0.0702686	0.369072	0.521501
	C7orf60	0.00866266	0.907079	0.943083
	C7orf63	0.149567	0.166788	0.294303
	C7orf64	0.151	0.0100646	0.0356855
	C7orf68	0.193944	0.0792058	0.170068
	C7orf70	0.173882	0.00369427	0.016342
	C7	-0.709426	0.0277036	0.0764663
	C8orf30A	0.479125	5.63717e-09	2.32765e-07
	C8orf33	0.981655	1.9136e-23	6.68734e-21
	C8orf37	0.0395996	0.699866	0.801574
	C8orf38	0.44682	7.03958e-09	2.83323e-07
	C8orf40	0.175322	0.0457432	0.111921
	C8orf41	-1.02335	2.3557e-60	3.37525e-56
	C8orf42	-0.168906	0.374392	0.526344
	C8orf44	0.528815	7.59037e-09	3.03784e-07
	C8orf45	0.699846	9.24427e-06	0.000132175
	C8orf47	0.577507	0.0177336	0.0547718
	C8orf4	-0.642891	3.07504e-05	0.00036808
	C8orf51	0.957234	1.22819e-11	9.77643e-10
	C8orf55	0.413348	1.28497e-06	2.4981e-05
	C8orf58	-0.631331	2.33878e-15	3.94235e-13
	C8orf59	0.488391	4.7038e-09	1.98808e-07
	C8orf73	0.233147	0.131507	0.247307
	C8orf76	0.232891	0.000766658	0.00475321
	C8orf77	0.919087	2.18554e-11	1.63096e-09
	C8orf79	-0.656869	0.000868355	0.00523766
	C8orf83	0.0144166	0.869157	0.919817
	C8orf84	-0.448989	0.0843948	0.178192
	C9orf100	-0.237617	0.00798823	0.0298216
	C9orf102	0.114664	0.195013	0.330467
	C9orf103	-0.131027	0.172132	0.301836
	C9orf110	-0.101216	0.559239	0.691114
	C9orf114	0.0593107	0.256723	0.402839
	C9orf116	-0.276574	0.038519	0.0983428
	C9orf119	-0.0101568	0.86281	0.916297
	C9orf122	-0.0358338	0.797642	0.871133
	C9orf123	-0.0871199	0.316036	0.468173
	C9orf125	-0.407962	0.00513029	0.0210621
	C9orf129	-0.0423936	0.581319	0.709528
	C9orf130	0.229497	0.0431123	0.106908
	C9orf140	-0.0392276	0.696884	0.799308
	C9orf142	-0.0612376	0.415783	0.56591
	C9orf150	0.0338946	0.715332	0.813241
	C9orf152	-0.346843	0.000458155	0.00315599
	C9orf156	-0.0325939	0.543866	0.678557
	C9orf163	0.114562	0.36324	0.515807
	C9orf167	-0.0531259	0.696427	0.798847
	C9orf16	0.102054	0.189873	0.324681
	C9orf172	0.391458	0.0137611	0.0450982
	C9orf21	-0.0873699	0.326691	0.47979
	C9orf23	-0.206733	0.00385423	0.0169034
	C9orf25	0.247053	0.00241606	0.0116793
	C9orf30	-0.160026	0.00866422	0.031774
	C9orf37	0.0086446	0.914393	0.947936
	C9orf3	-0.0571131	0.527485	0.664569
	C9orf40	0.0634873	0.459738	0.606773
	C9orf41	-0.029387	0.704394	0.805022
	C9orf45	0.288885	0.0327156	0.0869504
	C9orf46	-0.147993	0.0427153	0.106144
	C9orf5	0.0332046	0.579237	0.707649
	C9orf64	-0.172252	0.0248393	0.0706427
	C9orf68	0.034149	0.818135	0.885231
	C9orf69	0.146629	0.00406391	0.0176021
	C9orf6	0.0595189	0.343712	0.496292
	C9orf72	-0.0847148	0.251713	0.39759
	C9orf78	0.07351	0.0961137	0.196507
	C9orf7	0.0519212	0.502912	0.644346
	C9orf80	0.0952937	0.0686037	0.152086
	C9orf82	-0.0810709	0.2423	0.386427
	C9orf85	-0.0792271	0.210097	0.349097
	C9orf86	0.0744507	0.241801	0.38589
	C9orf89	-0.0789669	0.263996	0.411547
	C9orf91	-0.119059	0.0519939	0.123523
	C9orf93	0.0293001	0.777898	0.858136
	C9orf95	-0.0142465	0.856009	0.911889
	C9orf9	0.0105912	0.916978	0.949723
	CA11	-0.157861	0.319607	0.472145
	CA12	-0.292785	0.108013	0.214529
[truncated: 12,330 more rows]

## Sheet: COAD 8p loss without 8q gain
COAD 8p loss without 8q gain versus 8p not lost
genes	logFC	PValue	FDR
X100133144	0.116968	0.570891	0.709184
X10357	0.290149	0.00573051	0.0308788
X10431	0.0141337	0.870034	0.920239
X155060	0.857936	1.87618e-07	2.05205e-05
X57714	-0.061235	0.773978	0.856721
X653553	0.235913	0.176553	0.320615
X8225	-0.130893	0.242925	0.397695
A1BG	0.0679536	0.753472	0.843062
A1CF	0.308575	0.21421	0.36586
A2LD1	0.119674	0.363114	0.523095
A2M	-0.35701	0.142424	0.278105
A4GALT	-0.40558	0.135113	0.268204
AAAS	-0.105669	0.183305	0.328916
AACS	-0.193392	0.0709469	0.173321
AADAT	-0.47539	0.0244878	0.0828088
AAGAB	-0.0185424	0.854828	0.910021
AAK1	0.32241	0.0483526	0.133693
AAMP	0.051432	0.441024	0.596356
AARS2	0.078788	0.391778	0.551036
AARSD1	-0.192581	0.0573923	0.150113
AARS	0.0142766	0.881375	0.927668
AASDHPPT	0.135111	0.0863852	0.199344
AASDH	0.117741	0.258481	0.413841
AASS	0.196114	0.40554	0.56386
AATF	-0.0235245	0.839869	0.900549
AATK	-0.127941	0.672349	0.784353
ABAT	0.871567	0.000727639	0.00782506
ABCA11P	0.157164	0.262803	0.418011
ABCA13	-0.215205	0.572541	0.710556
ABCA1	-0.201715	0.361067	0.520984
ABCA2	-0.000299587	0.998463	0.9993
ABCA3	-0.711246	0.0659565	0.164955
ABCA5	0.0947819	0.612215	0.740738
ABCA7	0.250498	0.130525	0.262405
ABCB10	0.304246	0.00181712	0.0144942
ABCB1	0.24508	0.475985	0.628158
ABCB4	-0.4687	0.101936	0.223125
ABCB6	-0.154784	0.298819	0.45801
ABCB7	0.10409	0.336977	0.496525
ABCB8	0.0185354	0.838727	0.900036
ABCB9	-0.0901718	0.555524	0.695947
ABCC10	0.408957	1.90458e-05	0.000606418
ABCC1	0.233261	0.0372516	0.110942
ABCC2	0.8797	0.0330857	0.102255
ABCC3	0.250954	0.122787	0.251833
ABCC4	0.0336528	0.872874	0.922311
ABCC5	0.513919	0.000464816	0.00574128
ABCC6P1	-0.0351044	0.905408	0.942278
ABCC6P2	0.274708	0.231148	0.385462
ABCC6	0.275341	0.253204	0.408548
ABCC9	-1.16611	0.00175046	0.014114
ABCD1	0.00877453	0.955469	0.973335
ABCD3	0.073674	0.495695	0.644728
ABCD4	-0.263102	0.0095298	0.0435266
ABCE1	0.0675116	0.461828	0.61537
ABCF1	0.261381	0.000780893	0.00817883
ABCF2	0.136261	0.0753528	0.180787
ABCF3	0.141511	0.0227426	0.0789189
ABCG1	0.263845	0.128762	0.260065
ABCG2	-0.0571676	0.872388	0.922039
ABHD10	-0.151197	0.0994771	0.219751
ABHD11	-0.138663	0.305092	0.464449
ABHD12	0.299317	0.0241549	0.0820512
ABHD13	0.16351	0.0915612	0.207545
ABHD14A	-0.682134	2.57186e-06	0.000159222
ABHD14B	-0.117558	0.316698	0.475694
ABHD15	-0.102263	0.322841	0.481941
ABHD2	0.0673339	0.681138	0.790614
ABHD3	-0.386515	0.0182739	0.067464
ABHD4	-0.348504	0.015514	0.0602397
ABHD5	-0.195728	0.0356465	0.107412
ABHD6	-0.0156826	0.893978	0.935709
ABHD8	-0.0518002	0.769341	0.853872
ABI1	0.0996028	0.132098	0.264444
ABI2	0.116881	0.281292	0.438511
ABI3BP	-0.992516	0.0149376	0.0588564
ABI3	-0.589739	0.00650126	0.0336253
ABL1	0.141373	0.0827537	0.193299
ABL2	0.365071	0.0019124	0.0150471
ABLIM1	-0.152879	0.247019	0.4021
ABLIM2	0.432489	0.0295918	0.0945988
ABLIM3	-0.170655	0.580653	0.716465
ABO	0.261922	0.253189	0.408548
ABP1	0.0275745	0.892376	0.934442
ABR	0.125792	0.234285	0.388567
ABT1	0.256251	0.00249894	0.0177603
ABTB1	0.236946	0.137211	0.270993
ABTB2	0.614564	0.000187444	0.0030764
ACAA1	0.0584623	0.573991	0.711678
ACAA2	-0.0269488	0.869084	0.919662
ACACA	0.109621	0.396597	0.555957
ACACB	0.0994992	0.635675	0.758007
ACAD10	0.148455	0.120821	0.248976
ACAD11	0.162736	0.229335	0.38352
ACAD8	0.105939	0.188651	0.335233
ACAD9	0.0861069	0.244414	0.399221
ACADM	-0.158038	0.325008	0.484166
ACADSB	-0.198061	0.130607	0.262497
ACADS	-0.468316	0.00577614	0.0310663
ACADVL	-0.295151	0.0117846	0.050074
ACAN	0.292056	0.205937	0.356188
ACAP1	-0.954136	0.00251941	0.0178683
ACAP2	0.136701	0.0892248	0.204149
ACAP3	0.0576152	0.675882	0.787012
ACAT1	-0.0133858	0.923784	0.954288
ACAT2	0.131579	0.35685	0.517191
ACBD3	0.0382601	0.659993	0.775812
ACBD4	-0.126131	0.313955	0.473012
ACBD5	-0.256866	0.0322526	0.100406
ACBD6	0.309624	0.000783886	0.00820218
ACBD7	0.0549749	0.791568	0.869021
ACCN2	0.518766	0.0111121	0.0480718
ACCS	0.0814811	0.685109	0.793168
ACD	0.268021	0.0066126	0.0340443
ACE2	0.191219	0.610839	0.739635
ACER2	-0.388248	0.0730672	0.176783
ACER3	-0.188596	0.0760551	0.182044
ACE	0.52011	0.00333979	0.0213532
ACHE	-0.119835	0.71946	0.820179
ACIN1	-0.0331807	0.658916	0.775183
ACLY	0.0344413	0.702624	0.806731
ACN9	-0.341724	0.0480608	0.133143
ACO1	-0.0786473	0.433808	0.589884
ACO2	-0.294413	0.00211587	0.0161172
ACOT11	0.0895383	0.545949	0.68768
ACOT13	0.108873	0.374696	0.534779
ACOT1	-0.319038	0.05231	0.140813
ACOT2	-0.172075	0.230193	0.384272
ACOT4	-0.0044602	0.982052	0.988615
ACOT7	-0.162921	0.162512	0.30328
ACOT8	0.551811	1.623e-05	0.000548453
ACOT9	0.173862	0.078699	0.186843
ACOX1	0.267834	0.0115721	0.0494794
ACOX2	0.281066	0.237866	0.392237
ACOX3	0.0413272	0.643967	0.764247
ACP1	0.0161099	0.850185	0.906898
ACP2	-0.181801	0.0631428	0.16041
ACP5	-0.53194	0.0336419	0.103394
ACP6	0.0621441	0.576674	0.713706
ACPL2	-0.0991525	0.389486	0.548997
ACPP	-0.851054	0.00615017	0.0323969
ACRBP	-0.529803	0.0418388	0.12069
ACRC	0.382015	0.0576062	0.15042
ACSF2	0.437851	0.00996164	0.044729
ACSF3	0.143475	0.15423	0.29335
ACSL1	-0.458125	0.0168646	0.0636189
ACSL3	0.143364	0.140697	0.275774
ACSL4	-0.133658	0.387589	0.547623
ACSL5	0.2571	0.0706986	0.172935
ACSL6	0.722732	0.0914163	0.20734
ACSM3	-0.19084	0.497991	0.646698
ACSS1	0.534517	0.00267934	0.0185568
ACSS2	0.342348	0.00767021	0.0374697
ACSS3	1.05673	0.00313549	0.0204578
ACTA2	-0.599007	0.0399042	0.116683
ACTB	-0.0795715	0.311684	0.470977
ACTC1	-0.209665	0.636346	0.758307
ACTG1	-0.241785	0.00706307	0.0354837
ACTG2	-1.4017	0.00483198	0.0274249
ACTL6A	0.248769	0.00360489	0.0225058
ACTN1	-0.267197	0.0228859	0.0792051
ACTN4	0.177496	0.0426347	0.122321
ACTR10	-0.169602	0.0357496	0.10761
ACTR1A	-0.14339	0.0239967	0.0816525
ACTR1B	0.0374025	0.619929	0.745539
ACTR2	0.189891	0.00516409	0.0287112
ACTR3B	0.099213	0.416459	0.573693
ACTR3C	0.275954	0.111683	0.2364
ACTR3	0.11043	0.0990307	0.219069
ACTR5	0.439065	0.000115022	0.00218862
ACTR6	0.0326779	0.678164	0.788468
ACTR8	0.214134	0.00440956	0.0257923
ACVR1B	0.261269	0.0416233	0.120214
ACVR1C	-0.744038	0.00291246	0.0195822
ACVR1	-0.0017534	0.984487	0.990223
ACVR2A	0.0550853	0.610095	0.739234
ACVR2B	0.208578	0.153209	0.291758
ACVRL1	0.208286	0.270636	0.427151
ACY1	-0.218487	0.130873	0.262774
ACY3	-0.618123	0.0123298	0.0516705
ACYP1	-0.155091	0.307376	0.466572
ACYP2	0.0524168	0.695892	0.801045
ADAL	-0.261592	0.101143	0.222164
ADAM10	-0.121917	0.294028	0.452896
ADAM12	-0.719185	0.0680272	0.16869
ADAM15	-0.0659431	0.566208	0.705061
ADAM17	0.159289	0.0977088	0.217151
ADAM19	0.0156514	0.942054	0.964676
ADAM22	-0.421552	0.146055	0.282731
ADAM23	-0.871712	0.0266965	0.0881555
ADAM28	-0.968764	0.0034791	0.0219597
ADAM32	0.367758	0.315949	0.474897
ADAM33	-0.607939	0.127199	0.257672
ADAM6	-0.678706	0.125683	0.255838
ADAM8	-0.231243	0.427559	0.583799
ADAM9	-0.459203	0.00149496	0.0127045
ADAMDEC1	0.00548978	0.986543	0.991383
ADAMTS10	-0.351176	0.248795	0.403923
ADAMTS12	-0.275475	0.422293	0.579215
ADAMTS13	0.475265	0.0424483	0.121957
ADAMTS14	0.055892	0.786002	0.865363
ADAMTS15	-0.487667	0.233495	0.387635
ADAMTS16	-0.579124	0.20245	0.351857
ADAMTS17	-0.0362907	0.889221	0.932714
ADAMTS1	-0.451393	0.0868399	0.200039
ADAMTS2	-0.417328	0.22609	0.380303
ADAMTS4	-0.392217	0.131925	0.264232
ADAMTS5	-0.492469	0.0357997	0.107715
ADAMTS6	-0.0956892	0.702346	0.806541
ADAMTS7	-0.159574	0.488559	0.637529
ADAMTS8	-0.836693	0.0357403	0.10761
ADAMTS9	-0.0546243	0.790367	0.868567
ADAMTSL1	-0.159568	0.601866	0.733793
ADAMTSL2	-0.16108	0.528422	0.673183
ADAMTSL3	-0.800444	0.0558123	0.147054
ADAMTSL4	-0.198946	0.466451	0.619256
ADAMTSL5	0.0592987	0.746508	0.838308
ADAP1	0.150178	0.225333	0.37952
ADAP2	-0.431179	0.0448754	0.126819
ADARB1	-0.246188	0.173515	0.316878
ADAR	0.136156	0.132111	0.264444
ADAT1	0.449504	0.000265137	0.00394484
ADAT2	0.439935	0.00298284	0.0198413
ADAT3	-0.120977	0.40838	0.566871
ADA	0.0331561	0.876898	0.92479
ADCK1	0.0628272	0.610052	0.739234
ADCK2	-0.11468	0.228675	0.382858
ADCK4	-0.122175	0.177868	0.322171
ADCK5	0.168218	0.2287	0.382858
ADCY1	-0.254531	0.44264	0.597583
ADCY2	-0.344058	0.287569	0.445197
ADCY3	0.20966	0.10686	0.229936
ADCY4	-0.359831	0.0999274	0.220474
ADCY5	-0.652996	0.12405	0.253584
ADCY6	0.106271	0.34017	0.499791
ADCY7	-0.253906	0.169633	0.312484
ADCY9	0.0942095	0.485604	0.63541
ADC	0.21843	0.264327	0.419605
ADD1	-0.149826	0.0459577	0.129033
ADD3	0.0934522	0.467089	0.619844
ADH1B	-0.71904	0.250938	0.40608
ADH1C	0.726849	0.0744783	0.179439
ADH5	-0.19756	0.0223194	0.0778273
ADH6	-0.987899	0.00682958	0.0347001
ADI1	-0.189113	0.03536	0.106886
ADIPOR1	0.332894	7.97206e-06	0.000337447
ADIPOR2	0.786328	1.98379e-10	6.93264e-08
ADK	0.0692424	0.583435	0.718783
ADM2	-0.337829	0.0859881	0.198648
ADM	-0.520594	0.0244319	0.082698
ADNP2	-0.231538	0.0172094	0.0645995
ADNP	0.466428	1.00533e-05	0.00038975
ADORA1	-0.207756	0.485682	0.635454
ADORA2A	-0.41723	0.0539108	0.143566
ADORA2B	-0.314367	0.0938989	0.211405
ADORA3	-0.514446	0.0711155	0.173526
ADO	0.184926	0.0192353	0.0698791
ADPGK	-0.178469	0.0216512	0.076277
ADPRHL1	-0.105121	0.590028	0.723795
ADPRHL2	-0.169469	0.0467008	0.13046
ADPRH	0.0876416	0.616896	0.744014
ADRA2A	0.199482	0.525983	0.671205
ADRA2B	-0.359963	0.111875	0.236562
ADRA2C	0.392529	0.270911	0.427303
ADRBK1	0.251763	0.00370221	0.0228979
ADRBK2	0.0562711	0.7889	0.867599
ADRM1	0.343856	0.0011442	0.0105245
ADSL	-0.370373	0.000304505	0.00431797
ADSSL1	-0.719145	0.0388693	0.114388
ADSS	0.166778	0.0270818	0.0889007
AEBP1	-0.368985	0.257685	0.413057
AEBP2	-0.0651098	0.401879	0.561071
AEN	-0.301071	0.00964396	0.0439028
AES	0.0072166	0.924329	0.954552
AFAP1L1	-0.32386	0.158943	0.298814
AFAP1L2	-0.312996	0.12769	0.258417
AFAP1	-0.152645	0.231495	0.385537
AFF1	0.142653	0.173367	0.316716
AFF3	-0.943777	0.0162394	0.0620234
AFF4	0.0769621	0.439935	0.595333
AFG3L1	0.280849	0.022565	0.0784735
AFG3L2	-0.359226	0.00239177	0.0172728
AFMID	-0.0203356	0.85827	0.912262
AFTPH	0.178034	0.00544813	0.0297769
AG2	-0.165094	0.49188	0.640754
AGAP1	0.0967935	0.280824	0.43802
AGAP2	-0.98188	0.00505491	0.0282917
AGAP3	0.12262	0.202384	0.351818
AGAP4	0.457425	0.00223773	0.0166762
AGAP5	0.357109	0.0238378	0.0813017
AGAP6	0.479832	0.00488766	0.0276363
AGAP8	0.319394	0.148405	0.2858
AGA	-0.089955	0.488389	0.637432
AGBL2	0.536163	0.0168268	0.0635127
AGBL5	0.256993	0.0257806	0.0860233
AGER	0.137997	0.575898	0.713116
AGFG1	0.107446	0.110474	0.2346
AGFG2	0.17056	0.173002	0.316332
AGGF1	-0.000172385	0.997994	0.99904
AGK	0.108439	0.338231	0.49781
AGL	-0.115382	0.395516	0.554659
AGMAT	0.110053	0.514009	0.660928
AGPAT1	0.118044	0.110412	0.234577
AGPAT2	-0.0356941	0.793629	0.87015
AGPAT3	0.159081	0.0462691	0.129684
AGPAT4	-0.231844	0.388203	0.547728
AGPAT5	-0.767073	1.17109e-09	3.16593e-07
AGPAT6	-0.198185	0.0415667	0.120119
AGPAT9	-0.331726	0.163684	0.304599
AGPHD1	-0.116235	0.43616	0.59201
AGPS	-0.196535	0.0140535	0.0565138
AGR2	-1.20574	3.88821e-05	0.00101847
AGR3	-0.845252	0.0233269	0.0801315
AGRN	-0.101	0.480246	0.631885
AGTPBP1	0.317525	0.00320457	0.0207573
AGTRAP	-0.051297	0.653733	0.771555
AGT	0.0833962	0.760649	0.847685
AGXT2L2	0.194268	0.104865	0.227171
AHCTF1	0.272932	0.000613466	0.00698708
AHCYL1	-0.0509522	0.552357	0.693435
AHCYL2	0.0443231	0.845649	0.903791
AHCY	0.095318	0.487501	0.636711
AHDC1	-0.168758	0.234446	0.388789
AHI1	0.232843	0.0286225	0.0923656
AHNAK2	-0.393568	0.247951	0.40325
AHNAK	-0.216467	0.240876	0.395698
AHRR	0.900301	9.4064e-05	0.0019036
AHR	-0.0363964	0.799594	0.873949
AHSA1	-0.186865	0.0478802	0.132771
AHSA2	0.602451	0.00309449	0.0202548
AIDA	0.0351369	0.629557	0.753071
AIF1L	-0.984593	0.000866488	0.00874915
AIF1	-0.64447	0.0105566	0.0464971
AIFM1	0.114826	0.332855	0.492561
AIFM2	0.139071	0.171517	0.314378
AIFM3	-0.0342238	0.909909	0.945134
AIG1	0.182416	0.0702263	0.172177
AIM1L	0.287323	0.208358	0.359148
AIM1	-0.281195	0.0556064	0.146781
AIM2	-1.1512	0.0134934	0.0549867
AIMP1	0.114431	0.111787	0.236516
AIMP2	0.250107	0.0110051	0.0478382
AIP	0.187202	0.028556	0.0922757
AK1	-0.329174	0.0805253	0.189639
AK2	-0.000855034	0.993013	0.996002
AK3L1	0.689747	0.0071067	0.0356425
AK3	0.27353	0.0101782	0.0454169
AK7	-0.828653	0.00171628	0.0139167
AKAP10	0.0905906	0.40091	0.559922
AKAP11	0.586412	2.06209e-06	0.000136716
AKAP12	-0.0462246	0.895246	0.936421
AKAP13	-0.227668	0.0962862	0.214856
AKAP1	0.284336	0.00297815	0.0198285
AKAP2	-0.0911691	0.662531	0.777601
AKAP3	-0.982158	0.00115036	0.0105656
AKAP5	-0.788519	0.00234022	0.017111
AKAP6	-0.63741	0.0131913	0.0542484
AKAP7	-0.687188	0.00374907	0.0230598
AKAP8L	0.412023	2.91408e-06	0.000167683
AKAP8	0.19024	0.00367262	0.0227897
AKAP9	0.211079	0.0666928	0.166216
AKD1	0.708268	2.15021e-06	0.000140355
AKIRIN1	0.104456	0.230756	0.385013
AKIRIN2	0.252026	0.00428143	0.0252966
AKNA	0.0191419	0.881484	0.927715
AKR1A1	-0.240051	0.0118409	0.0502241
AKR1B10	-0.634789	0.150643	0.288527
AKR1B1	-0.515573	0.041224	0.119421
AKR1C1	-0.224987	0.423799	0.58046
AKR1C2	-0.403608	0.234511	0.388852
AKR1C3	0.421456	0.0648167	0.163445
AKR1E2	0.429842	0.142993	0.278977
AKR7A2	-0.158225	0.1305	0.262405
AKR7A3	-0.445078	0.0225982	0.0785321
AKR7L	-0.0417315	0.832515	0.896458
AKT1S1	0.259776	0.000666471	0.00738531
AKT1	-0.189287	0.0100029	0.0448439
AKT2	0.131618	0.108638	0.232393
AKT3	-0.560507	0.047444	0.131935
AKTIP	0.282065	0.000303933	0.00431797
ALAD	0.145535	0.118954	0.246393
ALAS1	-0.141914	0.170736	0.313468
ALCAM	-0.256765	0.134501	0.267324
ALDH16A1	-0.160229	0.1471	0.283963
ALDH18A1	0.0660628	0.449116	0.603992
ALDH1A1	-0.338442	0.326235	0.485591
ALDH1A3	-0.361902	0.185999	0.332294
ALDH1B1	0.0643345	0.70597	0.809471
ALDH1L1	-0.846033	0.119104	0.246607
ALDH1L2	-0.424803	0.151718	0.289764
ALDH2	-0.0899386	0.441212	0.596441
ALDH3A1	0.241062	0.464672	0.618068
ALDH3A2	-0.0939074	0.500988	0.649348
ALDH3B1	0.0905082	0.615637	0.742906
ALDH3B2	-1.3916	0.00156798	0.0131188
ALDH4A1	-0.29064	0.205576	0.355779
ALDH5A1	0.390203	0.00583251	0.0312357
ALDH6A1	-0.380524	0.0138813	0.0560416
ALDH7A1	-0.129444	0.33628	0.495821
ALDH9A1	0.106794	0.205884	0.356173
ALDOA	-0.131223	0.255927	0.411597
ALDOB	-0.270992	0.547334	0.688758
ALDOC	-0.126517	0.534833	0.67822
ALG10B	0.018957	0.929804	0.957538
ALG10	-0.136553	0.214388	0.366077
ALG11	0.605477	0.000457312	0.00567796
ALG12	-0.319501	7.13017e-05	0.00157972
ALG13	-0.0505412	0.619882	0.745539
ALG14	-0.0346022	0.752272	0.842469
ALG1L	-0.206837	0.329541	0.489089
ALG1	0.19313	0.033607	0.103361
ALG2	-0.0821994	0.259223	0.414465
ALG3	0.163337	0.0746809	0.179758
ALG5	0.281607	0.0166628	0.0630856
ALG6	-0.0769263	0.468969	0.621705
ALG8	0.17923	0.0589596	0.152596
ALG9	0.0571165	0.422454	0.579288
ALKBH1	-0.174988	0.0537646	0.143448
ALKBH2	-0.081228	0.515148	0.661799
ALKBH3	0.146807	0.250369	0.405527
ALKBH4	-0.151011	0.0892723	0.204165
ALKBH5	-0.443508	1.78473e-07	1.96705e-05
ALKBH6	0.199776	0.0907128	0.20634
ALKBH7	0.0945927	0.425866	0.582401
ALKBH8	0.124265	0.187438	0.334157
ALMS1	0.166321	0.110093	0.234291
ALOX15B	-1.96354	0.000158238	0.0027481
ALOX15	1.19394	0.00142991	0.0123495
ALOX5AP	-0.608182	0.0154477	0.0601417
ALOX5	-0.956005	0.0016995	0.0138276
ALPI	-0.652726	0.150312	0.288168
ALPK1	-0.0904818	0.374046	0.533974
ALPK2	-0.705231	0.0255428	0.0853889
ALPK3	0.417435	0.24195	0.396689
ALPL	-0.781047	0.0106772	0.0469416
ALS2CL	0.58723	0.000784267	0.00820218
ALS2CR4	-0.121978	0.278243	0.435559
ALS2CR8	0.512771	0.000291561	0.00423251
ALS2	-0.0204936	0.835417	0.897734
ALX3	0.395816	0.00666129	0.0341844
AMACR	0.550375	0.0107867	0.047278
AMBRA1	0.372634	9.59895e-08	1.19595e-05
AMD1	-0.00226836	0.978536	0.98694
AMDHD2	0.0316895	0.80347	0.87658
AMFR	0.248571	0.000835945	0.00856142
AMICA1	-0.541231	0.0499188	0.136495
AMIGO1	0.212693	0.223285	0.376867
AMIGO2	-0.387387	0.13425	0.267009
AMIGO3	-0.124753	0.438904	0.594444
AMMECR1L	0.243357	0.00088511	0.00885128
AMMECR1	0.0582732	0.576869	0.713825
AMN1	-0.403652	0.000705769	0.00765738
AMN	-0.0736394	0.77737	0.859293
AMOTL1	-0.683949	0.0273301	0.0893841
AMOTL2	0.434422	0.00145401	0.0125069
AMOT	0.150508	0.479191	0.630936
AMPD2	0.189979	0.0247032	0.0832425
AMPD3	0.211283	0.116235	0.242383
AMPH	-1.37754	0.00208482	0.0159229
AMT	0.578002	0.0428451	0.122699
AMY2B	0.572813	0.0288656	0.092926
AMZ2P1	-0.0819197	0.511147	0.658193
AMZ2	0.163665	0.127126	0.257609
ANAPC10	0.0682903	0.480264	0.631885
ANAPC11	-0.0395716	0.720791	0.821011
ANAPC13	0.0614214	0.450329	0.605056
ANAPC16	-0.00614408	0.935744	0.960686
ANAPC1	0.287249	0.00725442	0.0360657
ANAPC2	0.0650067	0.433796	0.589884
ANAPC4	0.0267393	0.742869	0.836122
ANAPC5	-0.0364514	0.613347	0.741481
ANAPC7	0.22589	0.00363954	0.0226629
ANGEL1	0.146227	0.178141	0.322436
ANGEL2	0.304674	0.000416508	0.00536184
ANGPT1	-0.279349	0.29918	0.458367
ANGPT2	-0.352268	0.0535531	0.143101
ANGPTL2	-0.374373	0.180964	0.325777
ANGPTL4	-0.848166	0.0127091	0.0527508
ANG	-0.972238	6.36719e-06	0.0002887
ANK1	-1.32639	0.00130701	0.0115384
ANK2	-0.97563	0.014513	0.0576977
ANK3	0.16997	0.230746	0.385013
ANKAR	0.339583	0.0137624	0.0557344
ANKDD1A	-0.137191	0.47319	0.625527
ANKFY1	-0.167111	0.112976	0.238073
ANKHD1.EIF4EBP3	-0.304615	0.0168076	0.0634736
ANKHD1	0.425369	2.31181e-05	0.000707199
ANKH	0.312479	0.0382669	0.113003
ANKIB1	0.0930231	0.288115	0.445704
ANKLE2	-0.0326789	0.63589	0.758007
ANKMY1	0.341187	0.00100307	0.00961338
ANKMY2	0.166104	0.111819	0.236548
ANKRA2	0.104526	0.316035	0.474897
ANKRD10	0.33994	0.00848378	0.0402022
ANKRD11	0.125174	0.163258	0.30438
ANKRD12	-0.115756	0.373903	0.533927
ANKRD13A	0.259444	0.00357494	0.0223529
ANKRD13B	0.143485	0.41412	0.572331
ANKRD13C	0.0633527	0.428315	0.584355
ANKRD13D	0.251505	0.0256389	0.0856504
ANKRD16	0.246799	0.0209022	0.0742038
ANKRD17	0.067762	0.46044	0.614148
ANKRD19	0.162189	0.332378	0.492128
ANKRD22	0.0243599	0.884417	0.929551
ANKRD23	0.244599	0.126742	0.257145
ANKRD24	0.29658	0.248576	0.403718
ANKRD26	0.400634	0.00644072	0.0334115
ANKRD27	0.430975	1.43154e-05	0.000501496
ANKRD28	0.160112	0.0423587	0.121773
ANKRD29	-0.130255	0.686475	0.794043
ANKRD32	-0.0830026	0.465047	0.618394
ANKRD34A	-0.0359445	0.864166	0.916422
ANKRD35	-0.556566	0.0651601	0.164053
ANKRD36BP1	0.28747	0.0689355	0.170267
ANKRD36B	0.190854	0.295708	0.454848
ANKRD36	0.2889	0.0759603	0.181848
ANKRD37	-0.408819	0.120517	0.248635
ANKRD39	-0.142945	0.198877	0.347938
ANKRD40	0.0848352	0.211358	0.362762
ANKRD42	0.247493	0.00589439	0.0314309
ANKRD43	0.7296	0.000839813	0.00858851
ANKRD44	-0.475975	0.087419	0.200953
ANKRD46	0.358905	0.00166507	0.0136326
ANKRD49	0.43601	0.000165823	0.00284199
ANKRD50	0.047464	0.715111	0.816814
ANKRD52	-0.0929115	0.366552	0.526512
ANKRD54	-0.131684	0.157463	0.29725
ANKRD56	0.107003	0.461596	0.615175
ANKRD57	0.442091	0.000173258	0.00290005
ANKRD58	-0.44116	0.0218727	0.0767365
ANKRD5	0.381033	0.00735464	0.0363439
ANKRD6	-0.426685	0.113904	0.239336
ANKRD9	0.0530232	0.718959	0.819771
ANKS1A	0.357838	2.32475e-05	0.000707199
ANKS3	0.343922	0.00686842	0.034811
ANKS4B	0.199957	0.142315	0.278105
ANKS6	0.37882	0.0006012	0.00693558
ANKZF1	0.37475	0.000175515	0.00292756
ANLN	0.155977	0.248386	0.403569
ANO10	0.289553	0.00938949	0.0431056
ANO1	-0.380293	0.202356	0.351818
ANO6	-0.226359	0.101316	0.222305
ANO7	-1.99167	5.00867e-06	0.000246613
ANO8	0.309385	0.0414944	0.119963
ANO9	0.638211	0.00101839	0.00969781
ANP32A	-0.0765706	0.372041	0.532421
ANP32B	-0.0190298	0.836246	0.898249
ANP32E	-0.0820774	0.520618	0.666376
ANPEP	-1.13584	0.0271399	0.088984
ANTXR1	-0.309259	0.316366	0.475245
ANTXR2	-0.532892	0.00134709	0.011769
ANUBL1	-0.0372378	0.761191	0.848074
ANXA11	0.0938034	0.234664	0.389015
ANXA13	-0.860635	0.00840633	0.0399224
ANXA1	-0.876105	0.00146018	0.0125278
ANXA2P1	-0.200408	0.16992	0.312646
ANXA2P2	-0.230502	0.109316	0.233286
ANXA2	-0.201915	0.161323	0.301794
ANXA3	0.0840082	0.598958	0.73118
ANXA4	-0.027818	0.794394	0.870472
ANXA5	-0.166868	0.199748	0.348641
ANXA6	0.00766566	0.969549	0.981676
ANXA7	0.0729624	0.278906	0.436167
ANXA9	0.501942	0.0247156	0.0832452
AOAH	0.454229	0.0942996	0.211908
AOC3	-0.889031	0.0142387	0.056955
AOX1	-0.296828	0.455521	0.609932
AP1AR	0.162318	0.0820804	0.192165
AP1B1	-0.169392	0.0501235	0.136818
AP1G1	0.203986	0.00129898	0.0115101
AP1G2	0.031773	0.781765	0.862222
AP1M1	-0.00933506	0.919086	0.951493
AP1M2	0.211943	0.0302165	0.0960803
AP1S1	0.137574	0.27453	0.431234
AP1S2	-0.239262	0.198714	0.347725
AP1S3	0.0441613	0.76793	0.853136
AP2A1	0.117812	0.0982849	0.218013
AP2A2	0.0103238	0.891875	0.934198
AP2B1	-0.0685873	0.469645	0.622256
AP2M1	0.0319735	0.619034	0.745328
AP2S1	-0.0794711	0.316154	0.475026
AP3B1	0.0812638	0.351022	0.511278
AP3D1	0.109182	0.128454	0.259557
AP3M1	0.127329	0.0809376	0.19036
AP3M2	0.0670247	0.582691	0.718114
AP3S1	-0.0903346	0.323251	0.482401
AP3S2	-0.128367	0.113401	0.238627
AP4B1	0.174901	0.124633	0.254343
AP4E1	-0.0174304	0.858667	0.912543
AP4M1	0.09403	0.298321	0.457393
AP4S1	-0.441167	0.0046676	0.0268284
APAF1	0.202762	0.0418608	0.120716
APBA1	-0.250685	0.280594	0.437709
APBA2	-0.377108	0.159522	0.299285
APBA3	-0.044718	0.630518	0.753844
APBB1IP	-0.906075	0.00432694	0.025471
APBB1	-0.0662885	0.802326	0.876065
APBB2	-0.150366	0.296886	0.455877
APBB3	0.186701	0.2605	0.415593
APCDD1	-0.232822	0.559333	0.699191
APC	0.012254	0.922763	0.953577
APEH	-0.0900378	0.312905	0.472029
APEX1	-0.163316	0.107282	0.230625
APEX2	0.0748083	0.474361	0.626708
APH1A	0.273773	3.27348e-06	0.000184655
APH1B	0.0135512	0.934566	0.959869
API5	0.18126	0.00684067	0.0347195
APIP	0.395004	0.0369539	0.11017
APITD1	-0.0302683	0.785459	0.864964
APLF	0.498667	0.0151564	0.0593824
APLNR	-0.333905	0.210781	0.362022
APLN	-0.357981	0.163221	0.304351
APLP1	-1.67735	0.000202788	0.00323919
APLP2	0.113999	0.223382	0.376909
APOA1BP	0.0425705	0.689218	0.796113
APOB48R	0.020864	0.934639	0.959869
APOBEC1	-0.829519	0.0109394	0.0477207
APOBEC3A	-0.679737	0.0286556	0.0924306
APOBEC3B	-0.0225093	0.923428	0.954058
APOBEC3C	-0.672374	0.00562795	0.0304751
APOBEC3D	-1.11368	4.34636e-06	0.000223207
APOBEC3F	-0.884636	1.76179e-06	0.000123287
APOBEC3G	-0.960984	0.000442956	0.00556238
APOC1	-1.02812	0.00700027	0.0352796
APOC2	0.164068	0.610289	0.739251
APOD	-0.912043	0.0310751	0.097805
APOE	-0.864622	0.0253593	0.0848801
APOL1	-1.22214	9.35855e-06	0.000374551
APOL2	-0.715415	0.00022272	0.00347743
APOL3	-0.915169	0.000566877	0.00665636
APOL4	-1.10569	4.4645e-05	0.00113821
APOL6	-0.61065	2.79474e-05	0.000805999
APOLD1	-0.124611	0.718798	0.819653
APOM	-0.012192	0.958009	0.975022
APOOL	0.217591	0.125922	0.256134
APOO	0.0652579	0.583011	0.718323
APPBP2	-0.0245191	0.775992	0.858233
APPL1	0.101764	0.357106	0.517258
APPL2	0.236855	0.0161823	0.0619614
APP	0.00204247	0.984667	0.990243
APRT	-0.0500551	0.649745	0.768545
APTX	0.0866846	0.35792	0.517695
AQP11	-0.291834	0.0847241	0.196651
AQP12B	0.343793	0.371072	0.531406
AQP1	-0.222921	0.406695	0.565083
AQP3	-2.14035	2.57813e-06	0.000159222
AQP7	-0.238158	0.48304	0.633733
AQP9	-0.788589	0.0617286	0.157748
AQR	-0.146703	0.104384	0.226443
ARAF	0.0657771	0.463003	0.616535
ARAP1	0.132654	0.191442	0.338932
ARAP2	-0.317281	0.0132498	0.0544276
ARAP3	-0.0323736	0.878789	0.925699
ARCN1	0.0832926	0.19481	0.342842
AREG	0.717743	0.0140709	0.0565209
ARF1	0.120136	0.0628451	0.15988
ARF3	0.0461659	0.564196	0.703367
ARF4	-0.0939526	0.261252	0.416329
ARF5	0.0751099	0.420131	0.577534
ARF6	-0.310156	0.000757349	0.00798476
ARFGAP1	0.194192	0.108103	0.231767
ARFGAP2	0.277329	2.71344e-05	0.000788605
ARFGAP3	-0.477683	7.67663e-05	0.00165899
ARFGEF1	0.310517	0.000944593	0.00921476
ARFGEF2	0.5536	3.43794e-06	0.000189457
ARFIP1	0.0886298	0.282623	0.439682
ARFIP2	-0.019287	0.832227	0.896283
ARFRP1	0.213527	0.0503777	0.137263
ARG2	-0.321898	0.0316398	0.0991112
ARGLU1	0.604736	0.000197174	0.00316716
ARHGAP10	-0.706496	0.00958017	0.043687
ARHGAP11A	-0.294069	0.0452685	0.127698
ARHGAP11B	-0.197859	0.267767	0.423695
ARHGAP12	0.139253	0.111842	0.236549
ARHGAP15	-0.777029	0.00634079	0.0331089
ARHGAP17	0.160438	0.0418646	0.120716
ARHGAP18	0.227204	0.067647	0.168009
ARHGAP19	-0.0839272	0.474576	0.626934
ARHGAP1	-0.00892059	0.922722	0.953577
ARHGAP20	-0.536494	0.105287	0.227809
ARHGAP21	0.1559	0.0914157	0.20734
ARHGAP22	-0.65386	0.021124	0.0748801
ARHGAP23	0.222461	0.31883	0.478194
ARHGAP24	-0.649028	0.00750642	0.036896
ARHGAP25	-0.700894	0.0085907	0.0404955
ARHGAP26	-0.118457	0.315635	0.474719
ARHGAP27	0.250401	0.011197	0.0483661
ARHGAP28	-0.403193	0.151871	0.290008
ARHGAP29	-0.37421	0.0603158	0.155209
ARHGAP30	-0.738015	0.0110623	0.0479605
ARHGAP31	-0.398412	0.0793009	0.187774
ARHGAP32	0.0265931	0.841601	0.901432
ARHGAP33	0.265042	0.158552	0.298246
ARHGAP39	0.589735	6.85954e-08	9.65341e-06
ARHGAP42	0.561246	0.000102269	0.00201688
ARHGAP4	0.378301	0.128456	0.259557
ARHGAP5	-0.125428	0.231898	0.385993
ARHGAP6	0.0214587	0.949006	0.968266
ARHGAP8	-0.185109	0.159333	0.299126
ARHGAP9	-0.849256	0.00370925	0.0228979
ARHGDIA	-0.0530375	0.53057	0.674834
ARHGDIB	-0.223762	0.23917	0.393617
ARHGEF10L	0.176689	0.0885483	0.20319
ARHGEF10	-0.414569	0.0311663	0.0979922
ARHGEF11	0.360759	7.71318e-05	0.00166437
ARHGEF12	0.200044	0.0197516	0.07128
ARHGEF15	-0.377817	0.106468	0.229395
ARHGEF16	-0.0722856	0.532233	0.676022
ARHGEF17	-0.249831	0.245966	0.400842
ARHGEF18	0.22422	0.0268596	0.0885007
ARHGEF19	0.0268491	0.876641	0.924655
ARHGEF1	0.342347	0.00322442	0.0208293
ARHGEF2	0.151458	0.145401	0.281946
ARHGEF35	0.518241	0.000134777	0.00242144
ARHGEF37	-0.015689	0.930766	0.95791
ARHGEF38	-0.040956	0.782016	0.862314
ARHGEF3	0.0445583	0.696998	0.801919
ARHGEF4	-0.0372428	0.917976	0.950688
ARHGEF5	0.444101	1.67872e-05	0.000558066
ARHGEF6	-0.596662	0.0236071	0.0807883
ARHGEF7	0.350457	0.000269352	0.00398686
ARHGEF9	0.161772	0.201784	0.351039
ARID1A	0.0972408	0.361066	0.520984
ARID1B	0.304962	0.00036049	0.00487734
ARID2	-0.05813	0.48227	0.633302
ARID3A	0.332851	0.187798	0.334466
ARID3B	-0.147169	0.218413	0.371225
ARID4A	0.0779526	0.432224	0.5884
ARID4B	0.274862	0.00365018	0.0226995
ARID5A	0.0585472	0.722396	0.822382
ARID5B	0.0106523	0.934257	0.959771
ARIH1	0.0193666	0.802934	0.876358
ARIH2	0.119925	0.0985774	0.218505
ARL11	0.651229	0.0413987	0.119806
ARL13B	0.0175422	0.883711	0.929142
ARL14	0.00763057	0.974267	0.984141
ARL15	0.052001	0.703185	0.807052
ARL16	0.160508	0.149445	0.28699
ARL17A	-0.0230996	0.866167	0.917661
ARL1	-0.0994658	0.172586	0.315813
ARL2BP	0.199013	0.00651783	0.033641
ARL2	-0.056566	0.602575	0.73413
ARL3	-0.217555	0.0184065	0.0678139
ARL4A	0.400482	0.00200878	0.0155075
ARL4C	-0.46471	0.0783641	0.18611
ARL4D	-0.263616	0.296703	0.455689
ARL5A	0.0758264	0.364056	0.523873
ARL5B	0.0254464	0.834576	0.897598
ARL6IP1	0.106883	0.271998	0.42864
ARL6IP4	-0.102724	0.196963	0.345378
ARL6IP5	-0.179157	0.0350366	0.106267
ARL6IP6	0.0261784	0.789527	0.86811
ARL6	0.144279	0.195324	0.343429
ARL8A	0.281823	0.000408844	0.0052995
ARL8B	0.0762604	0.257708	0.413057
ARMC10	0.143594	0.14979	0.287539
ARMC1	0.0328476	0.672501	0.784466
ARMC2	0.536301	0.00602308	0.0318798
ARMC5	0.192906	0.0630848	0.160347
ARMC6	0.0842544	0.320429	0.47949
ARMC7	-0.133608	0.157896	0.297635
ARMC8	0.0942372	0.153548	0.292247
ARMC9	-0.114331	0.440674	0.596075
ARMCX1	-0.354221	0.180125	0.324796
ARMCX2	-0.144233	0.573711	0.711639
ARMCX3	0.289098	0.0538168	0.143448
ARMCX5	0.224452	0.0387315	0.114092
ARMCX6	0.252138	0.125421	0.255549
ARNT2	-1.71995	2.70738e-06	0.000160295
ARNTL2	-0.554269	0.0043849	0.0256855
ARNTL	0.0480715	0.685016	0.793124
ARNT	0.0597436	0.509632	0.656714
ARPC1A	0.0422179	0.606297	0.736625
ARPC1B	0.0405622	0.673375	0.785056
ARPC2	0.0393669	0.524724	0.669993
ARPC3	0.0427101	0.560215	0.699866
ARPC4	0.013336	0.837131	0.898929
ARPC5L	0.0534287	0.484982	0.634945
ARPC5	0.248715	0.00123811	0.01115
ARPM1	0.175015	0.228394	0.382516
ARPP19	-0.179788	0.0384292	0.113412
ARRB1	0.0701682	0.578517	0.715143
ARRB2	-0.0763811	0.562337	0.701721
ARRDC1	0.371484	0.000316163	0.0044285
ARRDC2	0.04529	0.679705	0.789655
ARRDC3	-0.239015	0.0814214	0.191247
ARRDC4	-0.157512	0.334111	0.493676
ARSA	-0.453121	0.000948001	0.00923383
ARSB	-0.737148	2.29173e-05	0.000706149
ARSD	-0.134247	0.444975	0.599888
ARSE	-0.607259	0.0722791	0.175409
ARSG	0.439099	0.0495957	0.135922
ARSI	-0.334477	0.301892	0.461437
ARSJ	-1.08482	0.000236964	0.00363514
ARSK	-0.102145	0.377716	0.53775
ARTN	-0.265699	0.211321	0.362762
ARV1	0.267024	0.0431654	0.123325
ARVCF	-0.0450725	0.763062	0.849613
AS3MT	-0.07911	0.795118	0.871116
ASAH1	-0.647475	1.14463e-09	3.15391e-07
ASAM	-0.774355	0.0244398	0.0827051
ASAP1	0.199117	0.209966	0.361244
ASAP2	0.0363218	0.70874	0.811866
ASAP3	-0.474444	0.0285816	0.0923166
ASB13	0.420964	2.44549e-05	0.000733032
ASB16	0.371162	0.0238869	0.0814302
ASB1	0.245696	0.00777647	0.0378726
ASB2	-1.0785	0.00411258	0.0245419
ASB3	0.0225298	0.779068	0.860474
ASB6	0.117466	0.0641516	0.162282
ASB7	0.0326872	0.682461	0.791635
ASB8	-0.0135002	0.845098	0.903422
ASB9	0.466012	0.0505677	0.137535
ASCC1	0.0619747	0.406676	0.565083
ASCC2	-0.198141	0.0038012	0.0233043
ASCC3	0.0805152	0.379323	0.539502
ASCL2	0.446257	0.130983	0.26292
ASF1A	0.152276	0.103913	0.225768
ASF1B	-0.0459111	0.724435	0.823852
ASGR1	0.14573	0.647412	0.767002
ASH1L	0.439107	0.000134862	0.00242144
ASH2L	-0.078277	0.362678	0.522624
ASL	0.0138803	0.914604	0.948841
ASMTL	0.00296436	0.98188	0.988572
ASNA1	-0.0593742	0.423287	0.580091
ASNSD1	-0.00780757	0.912996	0.94731
ASNS	-0.370519	0.0331758	0.102422
ASPHD1	0.38786	0.107818	0.231394
ASPHD2	-0.821565	0.000125653	0.00232236
ASPH	-0.30127	0.02228	0.0777467
ASPM	0.358288	0.007549	0.0370672
ASPN	-0.539714	0.15809	0.297845
ASPRV1	-0.282616	0.121691	0.250157
ASPSCR1	0.249746	0.0533686	0.142748
ASRGL1	-0.889522	0.00166067	0.0136053
ASS1	-0.254327	0.243387	0.398316
ASTE1	0.453015	2.87323e-05	0.000818442
ASTN2	-0.552328	0.000885252	0.00885128
ASXL1	0.478847	9.0663e-05	0.00186622
ASXL2	0.188272	0.185477	0.331639
ATAD1	0.0606202	0.565939	0.704927
ATAD2B	0.238018	0.0182222	0.0673644
ATAD2	0.243126	0.0400379	0.116979
ATAD3A	-0.0419294	0.712468	0.814834
ATAD3B	0.0101434	0.945548	0.966321
ATAD3C	0.748756	0.0153753	0.0600391
ATAD5	0.163238	0.229821	0.383919
ATE1	0.0127637	0.917638	0.950544
ATF1	0.0461051	0.573948	0.711678
ATF2	-0.0657389	0.510358	0.657516
ATF3	-0.325552	0.185448	0.331639
ATF4	-0.297893	0.00138874	0.0120689
ATF5	-0.178487	0.176638	0.320688
ATF6B	0.459083	1.36304e-08	2.63913e-06
ATF6	0.257224	0.0020659	0.0158544
ATF7IP2	0.472864	0.0328583	0.101815
ATF7IP	0.159024	0.175723	0.319633
ATF7	0.0334667	0.715434	0.816987
ATG10	0.00819125	0.945043	0.966094
ATG12	0.0243376	0.776923	0.858997
ATG16L1	0.203771	0.00767314	0.0374713
ATG16L2	-0.200112	0.295989	0.455133
ATG2A	0.330374	0.000111878	0.00214604
ATG2B	-0.0221337	0.833874	0.897315
ATG3	0.235436	0.00147365	0.0125993
ATG4A	-0.0500199	0.656184	0.773493
ATG4B	0.237553	0.00394735	0.0238842
ATG4C	-0.224807	0.0198664	0.0715552
ATG4D	0.152516	0.115383	0.241177
ATG5	0.179143	0.00642908	0.0333845
ATG7	-0.085945	0.23151	0.385537
ATG9A	0.155854	0.0307801	0.0971285
ATG9B	1.12284	3.64582e-05	0.000980063
ATHL1	0.984527	0.000142482	0.00253351
ATIC	0.211247	0.0270481	0.0888459
ATL1	0.09091	0.594047	0.726985
ATL2	0.0577507	0.449428	0.604257
ATL3	-0.122458	0.377115	0.537321
ATMIN	0.0880105	0.200305	0.349187
ATM	0.146996	0.267701	0.423638
ATN1	0.0846827	0.321204	0.480398
ATOH1	-2.34099	2.3008e-05	0.000707199
ATOH8	-0.97631	0.00378387	0.0232185
ATOX1	-0.00901407	0.917067	0.950212
ATP10A	-0.210903	0.455507	0.609932
ATP10B	0.34473	0.0720917	0.175103
ATP10D	-0.439129	0.0127562	0.0528697
ATP11A	0.531869	0.00119478	0.0108484
ATP11B	0.105442	0.256296	0.411946
ATP11C	0.139807	0.265038	0.420467
ATP13A1	0.130841	0.0777485	0.184971
ATP13A2	0.187903	0.127244	0.257725
ATP13A3	0.255677	0.00594299	0.0316077
ATP1A1	0.151674	0.257161	0.412609
ATP1A3	-0.754449	0.0746859	0.179758
ATP1B1	-0.158225	0.372216	0.532481
ATP1B2	-0.940174	0.00682644	0.0346997
ATP1B3	0.408646	1.54381e-05	0.000526661
ATP2A2	0.00704803	0.927311	0.956139
ATP2A3	-0.838247	0.00104419	0.00985849
ATP2B1	-0.139987	0.172196	0.315341
ATP2B4	-0.474084	0.0405752	0.118163
ATP2C1	0.1066	0.102381	0.223853
ATP2C2	-0.00532213	0.974352	0.984141
ATP5A1	-0.418832	0.000448633	0.00560856
ATP5B	-0.211409	0.0419266	0.120797
ATP5C1	0.0236363	0.797762	0.872878
ATP5D	-0.270278	0.0298003	0.0949686
ATP5EP2	0.22219	0.183777	0.32964
ATP5E	0.318876	0.0074739	0.036774
ATP5F1	-0.0132379	0.904567	0.942044
ATP5G1	-0.229883	0.101938	0.223125
ATP5G2	-0.0582974	0.505507	0.652984
ATP5G3	-0.105719	0.322767	0.48193
ATP5H	-0.102542	0.299837	0.459147
ATP5I	-0.3906	0.00157497	0.0131581
ATP5J2	0.00534369	0.96478	0.978853
ATP5J	-0.0193863	0.849293	0.906082
ATP5L	0.105447	0.249137	0.40424
ATP5O	-0.0218279	0.835274	0.897734
ATP5SL	0.0301079	0.693788	0.799727
ATP5S	-0.150162	0.200875	0.349882
ATP6AP1L	0.125222	0.540938	0.683872
ATP6AP1	0.0691861	0.403546	0.562357
ATP6AP2	0.192074	0.0563075	0.148059
ATP6V0A1	0.247841	0.00234462	0.0171135
ATP6V0A2	0.205948	0.017084	0.0642297
ATP6V0B	0.0554973	0.592417	0.725793
ATP6V0C	0.24632	0.0082651	0.039429
ATP6V0D1	0.107742	0.172377	0.315592
ATP6V0D2	-0.467839	0.139144	0.273441
ATP6V0E1	0.0310753	0.68033	0.790125
ATP6V0E2	0.0848764	0.617795	0.744597
ATP6V1A	0.187519	0.0170913	0.0642404
ATP6V1B2	-0.842844	7.52005e-15	7.99124e-12
ATP6V1C1	0.333235	2.10411e-05	0.000653964
ATP6V1C2	0.557127	0.0139187	0.056121
ATP6V1D	-0.0847542	0.321007	0.480204
ATP6V1E1	-0.123083	0.0979618	0.217577
ATP6V1E2	-0.0746423	0.612201	0.740738
ATP6V1F	-0.0637083	0.538622	0.681807
ATP6V1G1	0.027479	0.738807	0.83358
ATP6V1H	0.139159	0.112841	0.238042
ATP7A	0.246035	0.0553238	0.146197
ATP7B	0.25507	0.135288	0.268441
ATP8A1	-0.2441	0.260196	0.415339
ATP8B1	-0.193132	0.216314	0.368443
ATP8B2	-0.580089	0.0365145	0.109223
ATP8B3	-0.446132	0.0572157	0.149733
ATP8B4	-0.650608	0.00500394	0.0280942
ATP8B5P	-0.155078	0.157384	0.297219
ATP9A	0.775787	1.90448e-05	0.000606418
ATP9B	-0.36531	0.00213464	0.0161826
ATPAF1	0.125904	0.209995	0.361244
ATPAF2	-0.526228	3.47229e-06	0.000190617
ATPBD4	0.171519	0.192256	0.33987
ATPIF1	0.0513709	0.607094	0.737156
ATRIP	0.00105503	0.990815	0.994215
ATRN	0.455839	0.00568218	0.0307191
ATRX	0.183118	0.106928	0.230006
ATR	0.449191	4.09708e-06	0.00021455
ATXN10	-0.27756	0.00056724	0.00665636
ATXN1L	0.359316	0.00014734	0.00260306
ATXN1	0.294725	0.0232598	0.0800351
ATXN2L	0.277161	0.000358792	0.00486472
ATXN2	0.265731	0.000533927	0.00635035
ATXN3	-0.0166049	0.851823	0.908105
ATXN7L1	0.135599	0.160973	0.301335
ATXN7L2	0.267163	0.0281288	0.0911625
ATXN7L3B	0.154152	0.0296346	0.0946932
ATXN7L3	0.100327	0.123106	0.252196
ATXN7	0.236237	0.00997152	0.0447478
AUH	0.057989	0.5606	0.700224
AUP1	0.107234	0.241477	0.396192
AURKAIP1	-0.230861	0.0266709	0.0880915
AURKAPS1	0.1982	0.195443	0.343553
AURKA	0.309278	0.0361712	0.108491
AURKB	-0.268271	0.0659723	0.164965
AUTS2	0.168344	0.338183	0.497789
AVEN	-0.133987	0.213118	0.364691
AVIL	0.556321	0.0441927	0.12536
AVL9	0.57733	1.46761e-07	1.67551e-05
AVPI1	0.0164835	0.899084	0.938331
AXIN1	0.56688	2.35088e-10	7.83335e-08
AXIN2	0.476841	0.0633622	0.160796
AXL	-0.172164	0.486913	0.636251
AZGP1	0.56791	0.0300751	0.0956952
AZI1	0.0984071	0.419413	0.576762
AZI2	-0.0597157	0.379815	0.539933
AZIN1	0.141582	0.076677	0.183257
B2M	-0.495405	0.000728002	0.00782506
B3GALNT1	-0.357839	0.176914	0.321148
B3GALNT2	0.054565	0.501923	0.649979
B3GALT2	-0.90386	0.0296101	0.094636
B3GALT4	0.181427	0.24083	0.395698
B3GALT5	-1.17525	0.00673216	0.034419
B3GALT6	0.12477	0.199379	0.348379
B3GALTL	0.1867	0.079101	0.187549
B3GAT3	-0.00292044	0.977387	0.986197
B3GNT1	-0.0942423	0.350277	0.510708
B3GNT2	-0.0211419	0.790745	0.868716
B3GNT3	0.146826	0.257272	0.412695
B3GNT5	-0.0167781	0.888686	0.932281
B3GNT6	-2.35338	0.000658947	0.00733421
B3GNT7	-0.207806	0.570996	0.709192
B3GNT8	0.198874	0.244608	0.399447
B3GNT9	-0.264222	0.0827327	0.193281
B3GNTL1	0.106439	0.45638	0.610667
B4GALNT1	-0.377933	0.162938	0.303941
B4GALNT3	0.56939	0.00193018	0.0151115
B4GALNT4	-0.122106	0.80544	0.877659
B4GALT1	-0.0633181	0.528361	0.673183
B4GALT2	-0.0624876	0.436331	0.592036
B4GALT3	0.264675	0.000168857	0.00286996
B4GALT4	0.0503072	0.649141	0.768288
B4GALT5	0.246503	0.0176985	0.0659163
B4GALT6	-0.029018	0.847276	0.90494
B4GALT7	-0.0812877	0.392329	0.551702
B9D1	-0.432434	0.0109548	0.0477467
B9D2	-0.233103	0.0425461	0.122106
BACE1	0.470363	0.00309993	0.0202812
BACE2	-0.237225	0.162072	0.30276
BACH1	0.0411096	0.694084	0.799875
BACH2	-0.973	0.0103017	0.0457966
BAD	-0.12202	0.212836	0.364399
BAG1	-0.141141	0.208219	0.358966
BAG2	-0.504007	0.0636587	0.161355
BAG3	-0.154086	0.180376	0.325044
BAG4	-0.241252	0.0582283	0.151387
BAG5	-0.111187	0.133468	0.266009
BAHCC1	0.509621	0.0156038	0.0604246
BAHD1	0.0156199	0.862567	0.915317
BAI2	-1.11434	0.000456798	0.00567796
BAIAP2L1	0.286593	0.0158429	0.0610428
BAIAP2L2	-0.334545	0.0408381	0.118735
BAIAP2	0.342745	0.038371	0.113263
BAIAP3	1.03746	8.42183e-05	0.00175901
BAK1	-0.117744	0.32329	0.482409
BAMBI	0.538922	0.0654142	0.16425
BANF1	0.048074	0.610816	0.739635
BANK1	-1.02943	0.00175514	0.0141358
BANP	0.105749	0.193384	0.341233
BAP1	0.146451	0.041712	0.120389
BARD1	0.143298	0.34143	0.501128
BARX2	-0.941712	0.0191564	0.0696911
BASP1	-0.612229	0.0239251	0.0814884
BAT1	0.211577	0.00690694	0.0348706
BAT2L1	0.234325	0.0177713	0.0661025
BAT2L2	0.31062	0.00221642	0.0166033
BAT2	0.264209	0.00222383	0.01663
BAT3	0.287179	4.86871e-05	0.00120482
BAT4	0.176589	0.0309287	0.0975021
BAT5	0.146319	0.0571302	0.149646
BATF2	-0.214366	0.328112	0.487676
BATF3	-0.500688	0.0579192	0.150967
BATF	-0.128586	0.652342	0.770485
BAX	-0.189124	0.11371	0.239032
BAZ1A	0.0034643	0.969161	0.98163
BAZ1B	0.0448053	0.58946	0.723407
BAZ2A	0.153118	0.0860362	0.198678
BAZ2B	0.268055	0.016799	0.0634579
BBC3	0.070223	0.615282	0.742755
BBS10	0.266084	0.0672965	0.1674
BBS12	0.190583	0.187865	0.334501
BBS1	0.0661954	0.500295	0.648826
BBS2	0.273893	0.00816361	0.0390806
BBS4	-0.290673	0.0173683	0.0650938
BBS5	0.00289853	0.987315	0.991884
BBS7	-0.143289	0.0914277	0.20734
BBS9	0.266258	0.0315241	0.0988137
BBX	0.163264	0.135361	0.268549
BCAM	-0.0377411	0.872863	0.922311
BCAN	-0.0682499	0.709252	0.812193
BCAP29	0.000536001	0.995309	0.997258
BCAP31	0.161992	0.113922	0.239336
BCAR1	0.073618	0.368499	0.528521
BCAR3	-0.115521	0.397863	0.556992
BCAS1	-0.467922	0.135111	0.268204
BCAS2	-0.0224493	0.791022	0.868887
BCAS3	0.141001	0.306536	0.465901
BCAS4	0.0157002	0.90812	0.943892
BCAT1	-0.680304	0.0252498	0.0846267
BCAT2	-0.302227	0.0141973	0.0568684
BCCIP	-0.162826	0.101179	0.222171
BCDIN3D	-0.196611	0.042017	0.120985
BCKDHA	-0.109596	0.250065	0.405264
BCKDHB	0.0480526	0.678326	0.788513
BCKDK	0.0196503	0.795329	0.871214
BCL10	-0.0403586	0.745348	0.837464
BCL11A	0.561468	0.00865736	0.0406959
BCL11B	-0.0126551	0.927972	0.956752
BCL2A1	-1.0562	0.000515987	0.00620744
BCL2L11	0.217049	0.0705361	0.172652
BCL2L12	0.00306442	0.977626	0.986369
BCL2L13	-0.147517	0.0533411	0.142726
BCL2L14	-0.287902	0.079352	0.187788
BCL2L15	0.032245	0.873414	0.922746
BCL2L1	0.314496	0.0205037	0.0731152
BCL2L2	-0.212844	0.0272764	0.0892681
BCL2	-0.656791	0.00867161	0.0407367
BCL3	-5.93934e-05	0.999592	0.99985
BCL6B	-0.371424	0.111852	0.236549
BCL6	0.0801008	0.66787	0.781226
BCL7A	-0.0858565	0.444262	0.599208
BCL7B	-0.0232619	0.750735	0.841239
BCL7C	0.223805	0.0337789	0.103615
BCL9L	0.0905883	0.464428	0.617972
BCL9	0.449969	3.62888e-05	0.000977342
BCLAF1	0.127349	0.0721942	0.175292
BCMO1	-0.835722	0.00095508	0.00927126
BCORL1	0.33268	0.00643084	0.0333845
BCOR	0.177911	0.0999619	0.220516
BCR	-0.211885	0.0334531	0.10299
BCS1L	0.0692853	0.508042	0.655609
BDH1	0.0994656	0.459278	0.613077
BDH2	0.195288	0.209093	0.360105
BDKRB1	-0.2925	0.211935	0.363186
BDKRB2	-0.290663	0.113671	0.238985
BDNFOS	0.670888	0.000514864	0.00620434
BDNF	-0.136148	0.605464	0.735863
BDP1	0.0303189	0.771803	0.855715
BECN1	-0.04497	0.565147	0.704247
BEGAIN	-1.11053	0.00104208	0.00985537
BEND3	-0.218802	0.0435303	0.123997
BEND7	0.431935	0.0107643	0.0472233
BEST1	-0.083482	0.688902	0.795922
BEST4	0.462752	0.145084	0.281636
BET1L	0.110667	0.094097	0.211619
BET1	0.015981	0.858677	0.912543
BEX2	0.575837	0.193143	0.340975
BEX4	0.0948405	0.736947	0.83253
BEX5	0.109936	0.782074	0.862314
BFAR	0.0999728	0.145821	0.282495
BFSP1	0.187665	0.404248	0.562938
BGLAP	0.027959	0.860678	0.914075
BGN	-0.435594	0.148454	0.285818
BHLHB9	0.209035	0.225811	0.379967
BHLHE22	-0.0594339	0.842608	0.901706
BHLHE40	-0.229153	0.1568	0.296468
BHLHE41	-0.234161	0.397378	0.556616
BICC1	-0.443787	0.207708	0.358559
BICD1	-0.191681	0.31012	0.469255
BICD2	0.119956	0.277282	0.434442
BID	-0.103065	0.321185	0.480398
BIK	-0.776237	0.00091769	0.00906118
BIN1	0.170057	0.235849	0.390352
BIN2	-0.47345	0.0185782	0.0682361
BIN3	-0.705262	1.89599e-13	1.42978e-10
BIRC2	0.171803	0.02429	0.0823986
BIRC3	-0.67715	0.00346669	0.0219185
BIRC5	-0.381673	0.0154451	0.0601417
BIRC6	0.215768	0.0201484	0.0723
BIVM	0.354245	0.00596774	0.0316806
BLCAP	0.463081	8.88928e-06	0.000360732
BLMH	-0.27508	0.0384904	0.113499
BLM	-0.103003	0.455533	0.609932
BLNK	-0.324123	0.111504	0.23615
BLOC1S1	0.0143681	0.878371	0.925504
BLOC1S2	-0.38422	7.2022e-05	0.00158175
BLOC1S3	0.252598	0.00192003	0.0150729
BLVRA	-0.780927	0.000235661	0.00361902
BLVRB	-0.257432	0.0575914	0.150419
BLZF1	0.270147	0.0019852	0.0153917
BMF	0.0531462	0.783314	0.863067
BMI1	0.265126	0.00271023	0.0186514
BMP1	-0.372671	0.00877538	0.041076
BMP2K	-0.0534667	0.658722	0.77502
BMP2	-0.282514	0.237329	0.391576
BMP4	0.0640118	0.788896	0.867599
BMP6	-0.173566	0.503876	0.651583
BMP7	-0.545307	0.198595	0.347602
BMP8A	0.287509	0.108009	0.231601
BMP8B	-0.0119633	0.941416	0.96423
BMPR1A	-0.00855079	0.925066	0.954949
BMPR2	0.168802	0.194926	0.34294
BMS1P4	0.294913	0.0911791	0.207039
BMS1P5	0.148766	0.368561	0.528521
BMS1	-0.0554852	0.490581	0.639528
BNC2	-0.616622	0.0710357	0.173449
BNIP1	-0.214881	0.0331559	0.102405
BNIP2	0.215528	0.0522454	0.140758
BNIP3L	-0.857016	7.37638e-09	1.62598e-06
BNIP3	0.0612343	0.850774	0.907391
BOC	-0.44427	0.20293	0.352391
BOD1L	0.0341399	0.755527	0.844398
BOD1	0.0989999	0.306662	0.466043
BOK	-0.152319	0.334943	0.494393
BOLA1	-0.163165	0.214711	0.366464
BOLA2	0.319178	0.00672066	0.0344101
BOLA3	-0.186736	0.140526	0.275514
BOP1	0.26305	0.131942	0.264232
BPGM	-0.126345	0.210419	0.361707
BPHL	0.134735	0.225689	0.379895
BPNT1	0.309147	0.00425809	0.0252563
BPTF	0.147851	0.144717	0.2811
BRAF	0.18135	0.113556	0.238848
BRAP	0.0546918	0.387416	0.54748
BRCA1	0.0368573	0.787886	0.866971
BRCA2	0.443586	0.00510301	0.028483
BRCC3	0.335261	0.00342601	0.0217485
BRD1	-0.0874697	0.243554	0.398451
BRD2	0.200901	0.00396998	0.0239301
BRD3	0.265325	0.00549459	0.0299113
BRD4	0.184313	0.0234674	0.0804596
BRD7	0.318806	5.88956e-05	0.00138733
BRD8	0.248724	0.00663887	0.034106
BRD9	0.112574	0.149309	0.28699
BRE	0.114489	0.137117	0.270974
BRF1	-0.131482	0.158358	0.298139
BRF2	-0.269645	0.013666	0.0555158
BRI3BP	-0.265491	0.0932033	0.210236
BRI3	0.203849	0.0662993	0.165581
BRIP1	-0.065162	0.673161	0.78498
BRIX1	0.141209	0.145242	0.281791
BRMS1L	-0.180911	0.0900502	0.205287
BRMS1	0.111164	0.218822	0.371612
BRP44L	0.26902	0.0327557	0.101629
BRP44	0.166235	0.150381	0.288214
BRPF1	0.153126	0.0209955	0.0745166
BRPF3	0.309872	0.00307365	0.020183
BRSK1	0.154508	0.497105	0.646092
BRSK2	-0.0799043	0.862033	0.914972
BRWD1	0.217723	0.020267	0.0725837
BRWD3	0.219853	0.160708	0.300958
BSCL2	0.175272	0.124758	0.25449
BSDC1	0.186641	0.0052327	0.0289699
BSG	-0.0215046	0.828548	0.893597
BSN	-0.813464	0.0232765	0.0800351
BSPRY	-0.0498594	0.69187	0.798093
BST1	-0.322578	0.237509	0.391828
BST2	-0.439857	0.159511	0.299285
BTAF1	0.0688845	0.538371	0.681619
BTBD10	0.21556	0.000609594	0.00698183
BTBD11	-0.572229	0.09212	0.20835
BTBD12	0.248586	0.0109657	0.0477703
BTBD19	-0.146833	0.584365	0.719497
BTBD1	-0.0380985	0.6685	0.781836
BTBD2	0.0473605	0.606769	0.736846
BTBD3	0.0902319	0.437679	0.59312
BTBD6	-0.252306	0.013225	0.0543567
BTBD7	-0.135414	0.135106	0.268204
BTBD9	0.381445	7.19981e-05	0.00158175
BTC	0.0462799	0.792725	0.86989
BTD	0.0620245	0.570177	0.708604
BTF3L4	0.130812	0.104207	0.226189
BTF3	-0.118218	0.206435	0.356868
BTG1	-0.353741	0.00262135	0.0183035
BTG2	0.0271559	0.869748	0.920094
BTG3	-0.0460325	0.672213	0.784261
BTK	-0.804585	0.0158444	0.0610428
BTN2A1	0.458144	3.55986e-07	3.4232e-05
BTN2A2	0.05495	0.734901	0.831079
BTN2A3	0.342716	0.015102	0.0592577
BTN3A1	-0.0934325	0.534841	0.67822
BTN3A2	-0.105699	0.468021	0.620851
BTN3A3	-0.363523	0.0410594	0.119175
BTNL3	0.31513	0.34956	0.510237
BTNL8	-0.0773152	0.842524	0.901706
BTNL9	0.0292741	0.915734	0.949556
BTRC	0.0204262	0.793018	0.870105
BUB1B	-0.157265	0.254502	0.409922
BUB1	0.0441374	0.731612	0.828945
BUB3	-0.0545791	0.494136	0.643059
BUD13	0.125587	0.0935138	0.210776
BUD31	-0.0670806	0.469179	0.621811
BVES	-0.86117	0.00796856	0.0384803
BYSL	0.195083	0.055599	0.146781
BZRAP1	1.36895	7.15207e-05	0.0015814
BZW1	-0.0793105	0.319809	0.479036
BZW2	0.428223	4.89625e-05	0.00120707
C10orf108	0.533362	0.00110741	0.0102633
C10orf10	-0.441711	0.0968617	0.215837
C10orf110	0.259835	0.140149	0.275076
C10orf116	1.19797	7.82336e-06	0.000332909
C10orf118	0.0883263	0.489237	0.63824
C10orf119	-0.058691	0.434444	0.590356
C10orf11	0.680831	0.032487	0.10097
C10orf125	-0.430449	0.0819069	0.19179
C10orf12	0.0580165	0.666447	0.780284
C10orf137	0.0220478	0.826646	0.89215
C10orf18	0.254116	0.00206847	0.0158561
C10orf25	-0.295691	0.0942498	0.211845
C10orf26	-0.169269	0.112433	0.237426
C10orf28	0.0356492	0.666034	0.780178
C10orf2	0.0433727	0.702735	0.806745
C10orf32	-0.28973	0.00510752	0.0284971
C10orf35	0.140359	0.37153	0.531796
C10orf41	0.212138	0.265052	0.420467
C10orf46	-0.106215	0.130806	0.262748
C10orf47	0.510021	0.0114875	0.0492505
C10orf4	-0.153184	0.13412	0.266895
C10orf54	-0.485063	0.00352263	0.0221661
C10orf57	-0.131916	0.28413	0.441413
C10orf58	0.162665	0.206919	0.357541
C10orf72	-0.32213	0.219498	0.372409
C10orf75	0.100382	0.566116	0.705061
C10orf76	-0.0897163	0.171702	0.314621
C10orf78	-0.250042	0.0600738	0.154809
C10orf81	-0.310106	0.223868	0.377496
C10orf84	0.0103481	0.897255	0.9377
C10orf88	0.0235103	0.767154	0.852605
C10orf95	-0.328794	0.0959437	0.214359
C10orf99	0.173258	0.661567	0.776962
C11orf10	-0.0283657	0.756127	0.84474
C11orf17	0.0200644	0.790622	0.868647
C11orf1	0.125793	0.34457	0.504755
C11orf24	-0.163547	0.0739877	0.178587
C11orf2	0.187792	0.0517515	0.139773
C11orf30	0.129667	0.194201	0.342256
C11orf31	0.0570167	0.550256	0.691585
C11orf35	0.191173	0.312564	0.471711
C11orf41	-0.555695	0.204443	0.354261
C11orf45	-0.803334	0.000490376	0.00597458
C11orf46	0.182263	0.0259691	0.0864912
C11orf48	-0.129321	0.201973	0.351241
C11orf49	0.0777419	0.48697	0.636267
C11orf51	-0.0320396	0.761758	0.848451
C11orf52	0.0593531	0.721863	0.82197
C11orf53	-0.359496	0.357873	0.517678
C11orf54	0.424848	0.000779873	0.00817412
C11orf57	0.203052	0.00308503	0.0202114
C11orf58	0.231076	0.00180977	0.0144465
C11orf59	0.0896261	0.203956	0.353787
C11orf61	0.486461	4.18468e-05	0.00108423
C11orf63	0.495559	0.0816874	0.191544
C11orf67	0.199512	0.07806	0.185572
C11orf68	0.175713	0.0374656	0.111301
C11orf71	0.312208	0.0462963	0.129729
C11orf73	0.10214	0.233695	0.387903
C11orf74	0.192767	0.167637	0.309721
C11orf75	-0.250714	0.0724583	0.175784
C11orf80	0.211822	0.109001	0.23296
C11orf82	0.161206	0.287951	0.445568
C11orf83	-0.066579	0.61413	0.741865
C11orf84	0.389568	0.00107853	0.0100935
C11orf86	-0.938362	0.0924899	0.208955
C11orf92	-0.738538	0.0923429	0.208755
C11orf93	-0.198326	0.546361	0.688077
C11orf95	0.498017	0.00432671	0.025471
C11orf9	-0.548058	0.0703866	0.172481
C12orf10	-0.18939	0.0317715	0.0994152
C12orf11	-0.0589552	0.557885	0.698169
C12orf23	-0.551252	2.48524e-05	0.000739787
C12orf24	-0.110344	0.559543	0.699311
C12orf26	-0.269276	0.040158	0.117177
C12orf27	0.2316	0.258661	0.413904
C12orf29	0.00434453	0.964967	0.978964
C12orf32	0.390188	0.00107063	0.0100262
C12orf34	-0.658468	0.0122281	0.0513796
C12orf35	0.0914882	0.392097	0.551429
C12orf36	-0.165405	0.56436	0.703394
C12orf41	0.0456038	0.615512	0.742845
C12orf43	-0.165396	0.0364617	0.109134
C12orf44	-0.123417	0.115237	0.241038
C12orf45	0.147242	0.21305	0.364661
C12orf47	0.132063	0.142612	0.278423
C12orf48	-0.184494	0.190834	0.338203
C12orf49	-0.0423608	0.670682	0.783684
C12orf4	0.00773907	0.934882	0.960008
C12orf51	0.139638	0.192362	0.339972
C12orf52	-0.0108053	0.894379	0.935992
C12orf57	-0.900142	3.02454e-08	4.81507e-06
C12orf5	1.01753	6.36526e-10	1.86125e-07
C12orf60	-0.284117	0.0498022	0.136307
C12orf62	-0.251003	0.0105598	0.0464971
C12orf65	-0.0746664	0.404237	0.562938
C12orf66	0.245466	0.0295105	0.0944021
C12orf68	-0.399928	0.138843	0.273092
C12orf72	-0.402071	0.00478788	0.0272984
C12orf73	0.108977	0.350787	0.511039
C12orf75	-0.00490522	0.975891	0.985242
C12orf76	0.134202	0.188737	0.335301
C13orf15	-0.0678341	0.764502	0.850647
C13orf18	0.745073	0.018454	0.0679018
C13orf1	0.404181	0.00106728	0.0100144
C13orf23	0.991894	1.05331e-10	3.86968e-08
C13orf27	0.263666	0.114947	0.240714
C13orf29	0.432123	0.0453776	0.127885
C13orf31	0.482466	0.000906329	0.00899923
C13orf33	-0.36414	0.310579	0.469606
C13orf34	0.464718	0.00105153	0.00991856
C13orf37	0.314573	0.0182234	0.0673644
C14orf101	0.139722	0.18202	0.327143
C14orf102	-0.279854	0.00433504	0.0255082
C14orf104	-0.127585	0.222805	0.376298
C14orf106	-0.0904897	0.417479	0.574716
C14orf109	-0.0956491	0.315988	0.474897
C14orf118	0.0246817	0.812507	0.882526
C14orf119	-0.172561	0.0525147	0.141195
C14orf126	-0.244159	0.0271634	0.0890204
C14orf128	-0.147185	0.385054	0.544895
C14orf129	-0.616214	0.000398647	0.0052354
C14orf132	-0.789171	0.0187606	0.068677
C14orf135	-0.103469	0.273802	0.43068
C14orf138	-0.185248	0.0833778	0.194255
C14orf139	-0.357276	0.141403	0.276665
C14orf142	-0.254104	0.0279121	0.0907064
C14orf143	-0.254232	0.022669	0.0787207
C14orf145	-0.3884	0.00893291	0.041542
C14orf147	-0.212378	0.0421672	0.121296
C14orf149	-0.153775	0.295005	0.454108
C14orf153	-0.303623	0.00124131	0.0111577
C14orf156	-0.308593	0.0116339	0.0496392
C14orf159	-0.501875	0.00128143	0.0114079
C14orf166	-0.282629	0.0018042	0.0144256
C14orf167	-0.379897	0.01074	0.0471309
C14orf169	-0.0501478	0.613206	0.741436
C14orf176	-0.309111	0.237827	0.392217
C14orf179	-0.306855	0.00569514	0.0307559
C14orf181	0.0150366	0.931501	0.958253
C14orf1	-0.192336	0.0580811	0.151215
C14orf21	0.035282	0.758249	0.845772
C14orf28	-0.199818	0.0859454	0.198648
C14orf2	-0.370595	0.00122896	0.0111024
C14orf33	-0.0667779	0.651549	0.769995
C14orf37	-0.721778	0.00707998	0.0355563
C14orf43	-0.0847325	0.452674	0.607068
C14orf45	-0.0917251	0.583751	0.718926
C14orf49	-0.426965	0.085842	0.198538
C14orf4	-0.133404	0.234813	0.389173
C14orf50	-0.285807	0.248367	0.403569
C14orf72	-0.990741	0.000840593	0.00858851
C14orf73	-0.559921	0.0185914	0.0682668
C14orf79	0.00502724	0.969677	0.981736
C14orf80	-0.501775	0.00133081	0.0116825
C14orf93	0.0283301	0.754614	0.843875
C15orf17	-0.125215	0.230589	0.384844
C15orf21	-0.241353	0.144395	0.280756
C15orf23	-0.172497	0.182971	0.328398
C15orf24	-0.236476	0.00303239	0.0200355
C15orf29	-0.166331	0.0702199	0.172177
C15orf37	-0.0275614	0.818482	0.88641
C15orf38	-0.166579	0.177795	0.322094
C15orf39	-0.150654	0.13345	0.266008
C15orf40	-0.263989	0.0110844	0.0479722
C15orf41	-0.0458184	0.712191	0.814713
C15orf42	0.0143829	0.929671	0.957526
C15orf44	-0.0607086	0.43977	0.595226
C15orf48	0.0436103	0.870078	0.920239
C15orf52	0.370851	0.0770095	0.183745
C15orf57	-0.1791	0.0585244	0.15181
C15orf58	-0.301454	0.0251848	0.0844483
C15orf61	-0.222067	0.034731	0.105698
C15orf62	0.183562	0.278591	0.435916
C15orf63	-0.278879	0.018975	0.0692182
C16orf13	0.161826	0.154621	0.293743
C16orf42	0.146092	0.0522154	0.140708
C16orf45	-0.0140899	0.953221	0.971875
C16orf46	-0.0425467	0.731645	0.828945
C16orf48	0.346493	0.00860691	0.0405124
C16orf52	0.367772	0.000177441	0.00295282
C16orf53	-0.0180145	0.844215	0.902748
C16orf54	-1.66129	0.000144798	0.00256766
C16orf55	0.334853	0.00477563	0.0272776
C16orf57	0.177917	0.0285458	0.0922634
C16orf58	0.25551	0.000889214	0.00888124
C16orf59	-0.0631839	0.682514	0.791635
C16orf5	0.600223	0.0217281	0.0764538
C16orf61	0.0467344	0.635181	0.75763
C16orf62	-0.086211	0.704283	0.808004
C16orf63	0.287327	0.00426714	0.0252582
C16orf68	0.257532	0.0088471	0.0412366
C16orf70	0.299525	1.161e-05	0.000433151
C16orf72	0.282591	1.32961e-05	0.000473783
C16orf74	0.169069	0.61829	0.744755
C16orf75	0.229633	0.0837151	0.194877
C16orf79	0.460233	0.0239267	0.0814884
C16orf7	0.371906	0.0036164	0.0225318
C16orf80	0.202494	0.00946881	0.0433386
C16orf86	0.159357	0.444479	0.599444
C16orf87	0.284474	0.00196609	0.0153015
C16orf88	0.320779	0.000610875	0.00698533
C16orf91	0.331113	0.00224639	0.0167039
C16orf93	0.0481554	0.788499	0.867379
C17orf100	0.000665462	0.996892	0.998285
C17orf101	-0.333723	0.000730298	0.00783212
C17orf103	0.403529	0.0242913	0.0823986
C17orf106	-0.182796	0.0792691	0.187761
C17orf107	-0.494099	0.0232752	0.0800351
C17orf108	-0.186854	0.194774	0.34284
C17orf28	-0.643166	0.00304245	0.0200701
C17orf37	-0.285619	0.0625528	0.159343
C17orf39	-0.0759761	0.437339	0.59294
C17orf42	-0.0273289	0.790951	0.868876
C17orf44	-0.363931	0.0411737	0.119324
C17orf48	-0.263419	0.0261386	0.0868942
C17orf49	-0.211586	0.0248663	0.0835562
C17orf51	-0.119953	0.511102	0.658193
C17orf53	-0.0775074	0.563138	0.702354
C17orf55	0.295617	0.333763	0.49331
C17orf56	0.344071	0.00305486	0.0201027
C17orf57	0.499869	0.0337226	0.103508
C17orf58	-0.0009411	0.993558	0.996024
C17orf59	-0.332285	0.00322687	0.0208358
C17orf61	-0.584898	5.13501e-05	0.00125127
C17orf62	-0.080867	0.397457	0.556673
C17orf63	0.147881	0.0866982	0.199873
C17orf65	0.169384	0.167779	0.309865
C17orf67	0.196967	0.240867	0.395698
C17orf68	-0.278945	0.0269086	0.0885907
C17orf69	0.145884	0.321547	0.480748
C17orf70	0.0122014	0.893696	0.93555
C17orf71	0.116167	0.154886	0.29413
C17orf72	-0.114119	0.573693	0.711639
C17orf73	0.132684	0.619815	0.745539
C17orf75	0.0671364	0.512118	0.659077
C17orf76	0.0195842	0.898191	0.937789
C17orf79	-0.0568722	0.598216	0.730493
C17orf80	0.0476595	0.607799	0.737542
C17orf81	-0.621679	6.21304e-08	8.90205e-06
C17orf85	-0.115017	0.227795	0.381915
C17orf86	0.420156	0.00561259	0.030415
C17orf87	-0.932931	0.00894746	0.0415765
C17orf89	-0.319815	0.0202607	0.0725837
C17orf90	0.198543	0.108353	0.232092
C17orf91	-0.0216329	0.905386	0.942278
C17orf93	-0.883099	0.0415739	0.120119
C17orf95	0.200309	0.0375733	0.111558
C17orf96	-0.167106	0.422458	0.579288
C17orf97	-0.480599	0.0230063	0.0794854
C18orf10	-0.184672	0.0940606	0.211589
C18orf18	-0.192035	0.459245	0.613077
C18orf19	-0.32618	0.00537996	0.0295341
C18orf1	-0.184633	0.345843	0.506361
C18orf21	-0.053879	0.559943	0.699648
C18orf22	-0.456488	6.46398e-05	0.00146544
C18orf25	-0.172887	0.0614897	0.157326
C18orf32	-0.373083	0.000394024	0.00520116
C18orf45	-0.0589189	0.617872	0.744627
C18orf54	-0.104977	0.434393	0.590343
C18orf55	-0.31186	0.00651217	0.0336253
C18orf56	-1.09468	8.74096e-06	0.00035681
C18orf8	-0.0823433	0.421104	0.578428
C19orf10	-0.24305	0.0171814	0.0645113
C19orf12	0.0728101	0.423493	0.580238
C19orf20	-0.295303	0.111717	0.236437
C19orf21	0.10086	0.504203	0.651828
C19orf22	0.0404049	0.638509	0.760099
C19orf23	-0.0816514	0.669714	0.782897
C19orf24	-0.0934731	0.372481	0.532732
C19orf25	-0.135678	0.178067	0.322383
C19orf28	-0.232953	0.0252998	0.0847547
C19orf29	0.0958767	0.236883	0.391494
C19orf2	0.275829	0.000858172	0.00867129
C19orf33	-0.272734	0.226362	0.380522
C19orf36	0.150494	0.503793	0.651534
C19orf38	0.864099	0.0025685	0.0180931
C19orf39	0.0768356	0.436935	0.592448
C19orf40	0.00793714	0.948268	0.967806
C19orf42	-0.0843795	0.232248	0.386308
C19orf43	0.0313496	0.684736	0.793057
C19orf44	-0.0781999	0.482766	0.633605
C19orf45	0.293757	0.259088	0.414355
C19orf46	0.332793	0.394012	0.553308
C19orf47	-0.0324977	0.720526	0.820969
C19orf48	-0.35391	0.0136317	0.0554556
C19orf50	0.0948158	0.146062	0.282731
C19orf51	-0.345419	0.301441	0.460993
C19orf52	0.154281	0.0217346	0.0764541
C19orf53	-0.00602342	0.94839	0.967806
C19orf54	-0.0996808	0.376396	0.536457
C19orf55	0.114833	0.309741	0.468882
C19orf56	0.09037	0.172343	0.31557
C19orf57	0.00665116	0.978472	0.98694
C19orf60	0.278055	0.0297286	0.094855
C19orf61	-0.0187274	0.809781	0.880916
C19orf62	0.052929	0.424987	0.581587
C19orf63	-0.0213723	0.799142	0.87372
C19orf66	0.130432	0.289483	0.447579
C19orf6	0.0931535	0.278134	0.435459
C19orf70	0.035697	0.698258	0.803069
C19orf73	0.256683	0.102818	0.224432
C19orf76	-0.151245	0.515343	0.661819
C19orf77	0.045103	0.876073	0.924396
C1D	0.0194734	0.809728	0.880916
C1GALT1C1	0.14481	0.191939	0.339658
C1GALT1	0.283413	0.0139717	0.0562478
C1QA	-0.874921	0.00345688	0.0219063
C1QBP	-0.466966	0.00115022	0.0105656
C1QB	-0.891906	0.00447223	0.0260406
C1QC	-0.804719	0.00685427	0.0347762
C1QL3	0.308372	0.267512	0.42348
C1QTNF1	0.153183	0.434127	0.590038
C1QTNF2	-0.43013	0.0491963	0.135145
C1QTNF3	-0.437681	0.123971	0.253569
C1QTNF6	-0.310644	0.102975	0.224673
C1QTNF7	-0.788509	0.0503319	0.13718
C1RL	-0.356184	0.00249526	0.0177518
C1R	-0.364613	0.170801	0.313547
C1S	-0.356842	0.211637	0.363057
C1orf103	0.377336	0.0142783	0.0570495
C1orf104	0.487558	0.0102025	0.045497
C1orf106	0.367704	0.00307549	0.0201858
C1orf107	0.339292	0.000389762	0.00515652
C1orf109	0.0835228	0.368114	0.528226
C1orf112	0.386991	0.00152279	0.012842
C1orf113	0.543183	0.0187328	0.0686279
C1orf115	-0.0753892	0.699891	0.804303
C1orf116	0.385355	0.00716531	0.0357949
C1orf122	-0.120423	0.201971	0.351241
C1orf123	-0.104306	0.192724	0.340398
C1orf124	0.29915	0.000325048	0.00450414
C1orf125	0.459117	0.295133	0.454207
C1orf126	0.489709	0.0034287	0.0217485
C1orf128	0.128044	0.169883	0.312646
C1orf130	0.681116	0.00493815	0.0278377
C1orf131	0.107428	0.214519	0.366257
C1orf133	-0.423747	0.127409	0.257988
C1orf135	0.10133	0.508368	0.655793
C1orf144	0.0430559	0.572752	0.710633
C1orf151	0.0754767	0.466789	0.619542
C1orf156	0.313453	0.00115861	0.0106142
C1orf159	0.124059	0.268866	0.425107
C1orf161	0.580369	0.0265616	0.0878926
C1orf162	-0.886569	0.00235835	0.0171525
C1orf163	0.140812	0.130414	0.262329
C1orf170	0.10828	0.61242	0.740754
C1orf172	0.0608189	0.544399	0.686694
C1orf174	0.004658	0.954715	0.972982
C1orf175	1.20359	5.88326e-05	0.00138733
C1orf180	-0.204184	0.555165	0.69568
C1orf183	-1.0707	4.65295e-08	6.8977e-06
C1orf192	1.01253	1.13172e-09	3.15391e-07
C1orf198	0.0345344	0.731483	0.828906
C1orf201	0.177216	0.140879	0.276093
C1orf203	0.243331	0.0729285	0.176626
C1orf204	0.567141	0.00508053	0.0283797
C1orf210	0.125608	0.357373	0.517372
C1orf212	0.00434189	0.959396	0.975543
C1orf213	0.348033	0.0689364	0.170267
C1orf216	-0.100598	0.44946	0.604257
C1orf21	0.0641893	0.723375	0.822955
C1orf220	0.245896	0.261305	0.416367
C1orf226	0.128312	0.300703	0.460209
C1orf25	0.24458	0.00401314	0.0241294
C1orf26	0.313895	0.00355705	0.0222751
C1orf27	0.255961	0.00779496	0.0379111
C1orf31	0.103119	0.354584	0.515105
C1orf35	0.218462	0.0220095	0.0770279
C1orf38	-0.417286	0.0813108	0.191081
C1orf43	0.224067	0.00521104	0.0289058
C1orf50	0.00254289	0.975703	0.985192
C1orf51	0.389245	0.163683	0.304599
C1orf52	0.0207289	0.794189	0.870472
C1orf53	-0.187783	0.324854	0.483988
C1orf54	-0.458748	0.0376134	0.111602
C1orf55	0.30273	0.000297056	0.00428191
C1orf56	0.0733184	0.571381	0.709485
C1orf57	0.0306383	0.770874	0.855081
C1orf58	0.48244	5.97651e-05	0.0014015
C1orf59	0.468931	0.0262959	0.087235
C1orf63	0.466065	0.00289769	0.0195288
C1orf66	0.346355	0.00043177	0.00548252
C1orf69	-0.208392	0.08967	0.204808
C1orf74	0.206753	0.0221108	0.0772691
C1orf77	0.204295	0.000955839	0.00927235
C1orf83	0.171647	0.0644267	0.162748
C1orf84	0.371418	0.00521951	0.0289192
C1orf85	0.198033	0.0485323	0.133983
C1orf86	-0.068297	0.557029	0.697344
C1orf88	1.01064	0.00257224	0.018104
C1orf89	0.180806	0.139115	0.27342
C1orf91	0.385624	0.000473722	0.00580623
C1orf93	0.0647097	0.518439	0.664358
C1orf96	0.101541	0.350921	0.511183
C1orf97	-0.0173115	0.910097	0.945261
C1orf9	0.29491	0.00169347	0.0138021
C20orf103	-0.244981	0.542235	0.684989
C20orf108	0.3703	0.0379005	0.112175
C20orf111	0.757869	2.62691e-08	4.55352e-06
C20orf112	0.533396	0.000122596	0.00228262
C20orf117	0.539261	0.00367984	0.0228147
C20orf118	0.407142	0.0234452	0.0804596
C20orf11	0.352959	0.000246191	0.00374089
C20orf12	0.648399	0.00108299	0.0101155
C20orf132	-0.119995	0.507663	0.655238
C20orf134	0.350189	0.0547223	0.145116
C20orf135	0.510297	0.000845021	0.00859295
C20orf151	0.0162934	0.933442	0.959561
C20orf160	-0.478666	0.0390094	0.114699
C20orf165	1.03067	1.19947e-05	0.000441544
C20orf177	0.807803	2.62279e-06	0.000160295
C20orf194	-0.68554	0.0235333	0.0806278
C20orf196	0.470509	0.0033338	0.0213244
C20orf199	0.0783123	0.65683	0.773555
C20orf20	0.371106	0.00158997	0.0132448
C20orf24	0.33036	0.0191956	0.0698059
C20orf27	0.119116	0.390832	0.550061
C20orf29	-0.00417912	0.969383	0.981647
C20orf30	0.272817	0.0202402	0.0725366
C20orf3	0.332021	0.0125703	0.0523222
C20orf43	0.504431	4.22887e-06	0.000219533
C20orf46	0.0609272	0.842504	0.901706
C20orf4	0.345673	0.00128793	0.0114476
C20orf54	0.14129	0.414958	0.57262
C20orf56	-1.81242	0.000304606	0.00431797
C20orf72	0.153208	0.235691	0.390267
C20orf7	0.152493	0.219028	0.371872
C20orf94	0.578952	0.000684952	0.00750305
C20orf96	0.184989	0.211269	0.362739
C21orf119	0.152703	0.305325	0.464701
C21orf122	0.0718746	0.666574	0.780284
C21orf2	-0.0253456	0.820477	0.887612
C21orf33	-0.0595571	0.558382	0.69855
C21orf45	-0.127681	0.262366	0.417501
C21orf56	0.0783705	0.796002	0.871751
C21orf57	-0.215838	0.149265	0.286954
C21orf58	0.061415	0.729725	0.827634
C21orf59	0.189623	0.0421673	0.121296
C21orf63	0.0883889	0.626904	0.750605
C21orf67	-0.581784	0.00290167	0.0195365
C21orf70	-0.0912095	0.421169	0.578456
C21orf7	0.331668	0.0392378	0.115205
C21orf91	0.0925675	0.452949	0.607322
C22orf13	-0.240755	0.00602188	0.0318798
C22orf23	0.0280921	0.834544	0.897598
C22orf25	-0.251621	0.0034483	0.0218616
C22orf27	0.052969	0.680664	0.79032
C22orf28	-0.145945	0.0653793	0.164228
C22orf29	-0.0598107	0.623496	0.748321
C22orf30	-0.172922	0.0792919	0.187774
C22orf32	-0.104169	0.279931	0.437149
C22orf36	-0.125579	0.464968	0.618346
C22orf39	-0.289987	0.00220088	0.0165101
C22orf40	-0.310877	0.00295369	0.0197115
C22orf46	-0.401032	0.00152818	0.0128585
C22orf9	-0.265808	0.00279499	0.0190065
C2CD2L	0.298363	0.0032524	0.0209575
C2CD2	0.139508	0.17115	0.313986
C2CD3	0.146461	0.0571725	0.149647
C2CD4A	-0.818743	0.0109773	0.0477772
C2CD4B	-0.518787	0.152269	0.290547
C2CD4D	0.25161	0.136663	0.270345
C2orf15	0.0374338	0.770969	0.85512
C2orf16	0.132638	0.532141	0.676022
C2orf18	-0.02607	0.767467	0.852821
C2orf24	0.28999	0.000168404	0.00286814
C2orf27A	0.0738975	0.754294	0.843613
C2orf28	0.0613258	0.455159	0.609716
C2orf29	0.21546	0.00241379	0.0173968
C2orf34	0.285709	0.0313344	0.0983914
C2orf3	-0.0483824	0.640134	0.760907
C2orf42	0.00646528	0.924373	0.954552
C2orf43	-0.182538	0.0529038	0.141956
C2orf44	0.00362232	0.970168	0.982052
C2orf47	0.00159143	0.985245	0.990299
C2orf49	0.223416	0.0142179	0.0569034
C2orf54	0.488369	0.122709	0.251744
C2orf55	0.168086	0.169051	0.311612
C2orf56	0.198945	0.0399966	0.116905
C2orf60	0.195855	0.0188626	0.0689622
C2orf63	0.353457	0.0456874	0.128471
C2orf64	0.164737	0.0703406	0.172398
C2orf67	0.0973418	0.316286	0.475175
C2orf68	0.212149	0.0194533	0.0705104
C2orf69	-0.017407	0.842075	0.901614
C2orf70	0.0203212	0.942395	0.964728
C2orf72	-0.64759	0.00876927	0.0410608
C2orf74	-0.561922	0.0646588	0.16319
C2orf76	0.134786	0.220596	0.373782
C2orf77	0.396879	0.0821556	0.192234
C2orf79	-0.18887	0.0948607	0.212835
C2orf7	-0.101663	0.38548	0.545281
C2orf81	0.100561	0.524292	0.669763
C2orf82	-1.07264	0.00715869	0.0357949
C2orf86	-0.0288003	0.835254	0.897734
C2orf88	-0.342671	0.215995	0.367943
C2orf89	0.00646591	0.974118	0.984077
C2	0.173798	0.426648	0.583015
C3AR1	-0.794467	0.0100461	0.0449956
C3orf10	-0.101745	0.14461	0.28106
C3orf14	-0.162777	0.663515	0.778293
C3orf17	0.289956	2.46785e-05	0.000736654
C3orf18	0.173507	0.360881	0.52082
C3orf19	-0.0231572	0.817475	0.88587
C3orf1	0.0579917	0.395323	0.554606
C3orf21	0.0170145	0.867384	0.918542
C3orf23	0.168305	0.0519104	0.140149
C3orf26	0.23733	0.0435958	0.124109
C3orf31	0.191665	0.0698713	0.17163
C3orf32	0.535653	0.136441	0.270154
C3orf33	-0.197034	0.123078	0.252188
C3orf34	0.167433	0.228705	0.382858
C3orf37	0.192479	0.00919887	0.0423787
C3orf38	0.0979961	0.202537	0.351879
C3orf39	-0.259527	0.0539243	0.143566
C3orf42	0.234602	0.124098	0.253584
C3orf47	0.0516644	0.798619	0.873441
C3orf52	-0.132027	0.409234	0.567674
C3orf54	-0.359121	0.049154	0.135075
C3orf58	-0.0538103	0.578212	0.715069
C3orf59	-0.370349	0.0456101	0.128338
C3orf62	0.055132	0.663366	0.778245
C3orf63	0.242276	0.00370907	0.0228979
C3orf64	-0.067355	0.565835	0.704858
C3orf67	0.472339	0.157452	0.29725
C3orf70	-0.471583	0.0571467	0.149647
C3orf71	0.230912	0.115539	0.241388
C3orf75	-0.256288	0.00145601	0.0125069
C3	-0.564944	0.158959	0.298814
C4A	-0.414572	0.187285	0.334007
C4BPA	-0.589341	0.137857	0.271792
C4BPB	-0.648894	0.0341818	0.10447
C4orf10	-0.0435823	0.709201	0.812193
C4orf14	-0.121982	0.201706	0.350946
C4orf19	-0.31391	0.0700063	0.171902
C4orf21	0.0464634	0.748132	0.839292
C4orf23	-0.150521	0.0932856	0.210388
C4orf27	-0.289772	0.00353326	0.0221724
C4orf29	0.0439109	0.689124	0.796079
C4orf31	-0.54779	0.100176	0.220887
C4orf32	-0.289549	0.0713585	0.173852
C4orf33	0.1504	0.263145	0.418369
C4orf34	-0.266088	0.124102	0.253584
C4orf3	-0.441289	9.7415e-06	0.000381356
C4orf41	0.000460347	0.995427	0.997307
C4orf42	-0.104099	0.302239	0.461783
C4orf43	0.077474	0.372268	0.532481
C4orf46	-0.160432	0.152486	0.290746
C4orf48	-0.0300931	0.858057	0.912103
C4orf52	-0.103175	0.229368	0.38352
C5AR1	-0.628133	0.0355546	0.10727
C5orf13	-0.18215	0.321606	0.480748
C5orf15	-0.222048	0.0199016	0.0716277
C5orf22	0.140991	0.0729422	0.176629
C5orf23	-0.673881	0.134478	0.267314
C5orf24	-0.0449807	0.6033	0.734441
C5orf25	0.0875485	0.402657	0.561534
C5orf28	0.194173	0.0551976	0.146106
C5orf30	0.188891	0.157564	0.297284
C5orf32	-0.181931	0.252596	0.407857
C5orf33	-0.00318862	0.974388	0.984141
C5orf34	0.331207	0.00917727	0.042294
C5orf35	0.0511166	0.756	0.844719
C5orf36	-0.148774	0.319745	0.479036
C5orf39	-0.326175	0.14404	0.28022
C5orf41	0.362774	0.0130292	0.0536597
C5orf42	0.143265	0.471824	0.624277
C5orf43	0.0301696	0.702531	0.806689
C5orf44	0.093999	0.325086	0.484233
C5orf45	-0.020521	0.877166	0.924868
C5orf4	-0.316097	0.265756	0.421258
C5orf51	0.184539	0.0234584	0.0804596
C5orf53	-0.00802617	0.945882	0.966425
C5orf54	0.161664	0.243898	0.398703
C5orf55	0.133226	0.415579	0.573146
C5orf56	-0.216695	0.201381	0.350508
C5orf62	-0.270366	0.104495	0.226541
C5	-0.012086	0.962911	0.977649
C6orf105	0.130406	0.754887	0.844012
C6orf106	0.174287	0.0275931	0.0899194
C6orf108	-0.141524	0.232223	0.386308
C6orf115	0.291971	0.012376	0.0518036
C6orf120	0.285757	0.00171191	0.0139049
C6orf122	-0.707178	0.000424942	0.00543138
C6orf123	0.935408	0.00198122	0.0153859
C6orf124	0.769555	0.000354725	0.00483063
C6orf125	0.0536203	0.652924	0.770793
C6orf129	-0.0496223	0.666741	0.780416
C6orf130	-0.0441796	0.661784	0.777149
C6orf132	0.160686	0.171254	0.314097
C6orf134	0.517442	7.13345e-05	0.00157972
C6orf136	0.173035	0.0828979	0.193573
C6orf141	0.614147	0.0181105	0.0671048
C6orf145	0.155065	0.440691	0.596075
C6orf150	0.196244	0.363009	0.522995
C6orf153	0.0169142	0.827771	0.893028
C6orf154	-0.47439	0.100517	0.221367
C6orf162	0.196082	0.0585908	0.151861
C6orf167	0.172825	0.132809	0.265247
C6orf168	-0.435091	0.229915	0.383987
C6orf170	0.324169	0.0400182	0.116945
C6orf174	-0.810046	0.0237644	0.0811671
C6orf182	-0.0202585	0.819176	0.88676
C6orf192	-0.374023	0.00175293	0.014126
C6orf1	0.392778	0.0017738	0.0142063
C6orf203	0.0322782	0.768447	0.853311
C6orf204	-0.73775	0.00883172	0.0412051
C6orf211	0.040143	0.641489	0.761878
C6orf222	0.420235	0.0273468	0.0894149
C6orf223	0.101316	0.664085	0.77868
C6orf225	-0.383034	0.0943934	0.212052
C6orf226	0.0812271	0.570639	0.709055
C6orf26	0.433354	0.027718	0.090194
C6orf27	0.434328	0.0125351	0.0522099
C6orf35	-0.145768	0.0875539	0.201166
C6orf47	0.149886	0.0385454	0.113614
C6orf48	0.328906	0.0328191	0.101719
C6orf57	0.192827	0.139602	0.274153
C6orf62	0.226711	0.00430211	0.025377
C6orf64	0.248953	0.00463541	0.0267175
C6orf70	0.327715	0.00116378	0.0106208
C6orf72	-0.0385849	0.662956	0.777906
C6orf89	0.197002	0.00595213	0.0316105
C6orf97	0.40982	0.153494	0.292222
C7orf10	0.0931216	0.733717	0.830497
C7orf11	0.339177	0.00290166	0.0195365
C7orf13	0.846596	0.000126773	0.00233471
C7orf23	0.155953	0.198637	0.347634
C7orf25	0.514548	8.75785e-08	1.11046e-05
C7orf26	0.199264	0.00816731	0.0390852
C7orf27	0.279118	0.00544398	0.0297735
C7orf28A	0.220774	0.0327439	0.101615
C7orf28B	0.548343	0.000119885	0.00225861
C7orf29	0.0981296	0.482746	0.633605
C7orf30	0.269103	0.0043772	0.0256615
C7orf31	0.588788	0.000778629	0.00817304
C7orf36	0.410884	0.012493	0.0520802
C7orf40	0.457333	0.00218999	0.0164542
C7orf41	0.53494	0.000868728	0.00875884
C7orf42	0.200951	0.0127421	0.0528418
C7orf43	0.19007	0.0460256	0.129178
C7orf44	0.0107943	0.915877	0.949556
C7orf46	0.375986	0.0570878	0.149562
C7orf47	0.20637	0.107687	0.231187
C7orf49	-0.0276674	0.734883	0.831079
C7orf50	0.333094	0.0079493	0.0384529
C7orf53	0.279713	0.215799	0.367697
C7orf55	-0.292109	0.0461935	0.129548
C7orf58	-0.530979	0.0963852	0.215043
C7orf59	-0.0858608	0.446906	0.601811
C7orf60	-0.0479302	0.677745	0.788208
C7orf63	0.18736	0.251228	0.406285
C7orf64	0.157455	0.0782465	0.185892
C7orf68	-0.0810723	0.653515	0.771362
C7orf70	0.26648	0.00445077	0.0259547
C7	-0.832975	0.116873	0.243394
C8orf30A	0.179181	0.115387	0.241177
C8orf33	0.559794	4.48837e-06	0.000229676
C8orf37	-0.406037	0.00854578	0.0403573
C8orf38	0.141687	0.166341	0.307942
C8orf40	0.259967	0.0341014	0.104325
C8orf41	-0.918629	5.22821e-25	7.49098e-21
C8orf42	-0.617607	0.051203	0.138815
C8orf44	0.494926	0.000524912	0.00626223
C8orf45	0.421755	0.081777	0.19158
C8orf47	0.260343	0.504272	0.65184
C8orf4	-0.583231	0.0133869	0.0546468
C8orf51	0.887988	1.02902e-05	0.000397405
C8orf55	0.146694	0.241942	0.396689
C8orf58	-0.632587	1.33693e-07	1.57013e-05
C8orf59	0.292999	0.00854254	0.0403573
C8orf73	0.295524	0.208096	0.35884
C8orf76	0.0210183	0.80858	0.880073
C8orf77	0.880156	4.25304e-05	0.00109995
C8orf79	-0.357379	0.227925	0.382089
C8orf83	-0.105878	0.426645	0.583015
C8orf84	-1.05556	0.0119948	0.0507115
C9orf100	-0.196512	0.172487	0.315722
C9orf102	0.213132	0.111769	0.236514
C9orf103	0.0876733	0.551832	0.69308
C9orf110	-0.333309	0.253011	0.40842
C9orf114	0.043688	0.578396	0.715143
C9orf116	-0.215922	0.299104	0.458312
C9orf119	-0.0308389	0.735608	0.831541
C9orf122	-0.0637834	0.770415	0.854638
C9orf123	0.0710151	0.590111	0.723834
C9orf125	-0.107686	0.612498	0.740754
C9orf129	0.120509	0.304126	0.463368
C9orf130	0.358199	0.0267812	0.0883663
C9orf140	-0.18513	0.239061	0.393482
C9orf142	-0.0608843	0.604322	0.735224
C9orf150	0.123679	0.402781	0.561534
C9orf152	-0.0373417	0.79819	0.873193
C9orf156	0.0588824	0.459466	0.613077
C9orf163	0.448376	0.0176066	0.0656945
C9orf167	0.167252	0.343496	0.503695
C9orf16	0.222468	0.0573171	0.149943
C9orf172	0.703578	0.00291894	0.0196074
C9orf21	0.0862769	0.530506	0.674812
C9orf23	-0.129439	0.251792	0.407004
C9orf25	0.374559	0.00352966	0.0221714
C9orf30	-0.150214	0.0981181	0.217723
C9orf37	0.0982413	0.440923	0.596276
C9orf3	-0.0462066	0.744157	0.836883
C9orf40	0.0932773	0.481154	0.632583
C9orf41	0.17035	0.151306	0.289209
C9orf45	0.496398	0.0140369	0.0564744
C9orf46	0.0177153	0.876886	0.92479
C9orf5	0.0935899	0.354541	0.515105
C9orf64	-0.180578	0.12862	0.259851
C9orf68	0.349471	0.124176	0.253627
C9orf69	0.23904	0.00122685	0.0110904
C9orf6	0.260081	0.00674632	0.0344358
C9orf72	0.0332446	0.783818	0.86349
C9orf78	0.142328	0.0351404	0.106491
C9orf7	0.0869594	0.480046	0.631713
C9orf80	0.161662	0.04515	0.127495
C9orf82	-0.000325081	0.99766	0.998775
C9orf85	-0.0249855	0.793608	0.87015
C9orf86	0.0985054	0.299446	0.458676
C9orf89	-0.0458785	0.674185	0.785727
C9orf91	-0.186392	0.0717336	0.174507
C9orf93	0.0772372	0.63848	0.760099
C9orf95	0.183285	0.114937	0.240714
C9orf9	0.0654053	0.682644	0.791721
CA11	-0.35191	0.195757	0.343841
CA12	-0.312267	0.283826	0.441213
[truncated: 12,330 more rows]

## Sheet: BRCA 8p loss with 8q gain
BRCA 8p loss with 8q gain versus 8p not lost
genes	logFC	PValue	FDR
X10357	0.12931	0.0186701	0.0853289
X10431	0.0831466	0.0604394	0.187355
X155060	0.0420897	0.636171	0.801883
X57714	-0.00645568	0.949428	0.975963
X645851	0.212757	0.0262191	0.108079
X653553	-0.0865405	0.433275	0.644459
X8225	-0.0655296	0.327572	0.548575
X90288	-0.353321	0.0124655	0.0646201
A1BG	-0.220517	0.0318539	0.122487
A2LD1	0.041622	0.516657	0.714653
A2M	-0.0475336	0.590567	0.768649
A4GALT	-0.0667873	0.470447	0.676322
AAAS	0.018226	0.636776	0.80212
AACS	-0.106307	0.0899419	0.243374
AADAT	0.0508431	0.706453	0.844026
AAGAB	0.187339	8.31037e-05	0.00153789
AAK1	-0.0359147	0.433856	0.644931
AAMP	0.0566815	0.175056	0.374172
AARS2	-0.0460655	0.346785	0.567446
AARSD1	0.0457282	0.405606	0.621785
AARS	0.0684588	0.223646	0.434647
AASDHPPT	-0.000457674	0.992977	0.996499
AASDH	0.0149006	0.762106	0.877772
AASS	-0.414921	2.37954e-06	7.86692e-05
AATF	0.0739902	0.114151	0.285952
AATK	0.264194	0.0295249	0.116797
ABAT	-0.279634	0.039757	0.141521
ABCA10	-0.780289	5.79427e-07	2.3419e-05
ABCA11P	-0.0692117	0.252766	0.469177
ABCA12	0.270232	0.17276	0.370515
ABCA1	-0.0121675	0.86984	0.937584
ABCA2	-0.0620032	0.375604	0.595077
ABCA3	-0.131072	0.165289	0.360204
ABCA4	-0.297544	0.0888097	0.241644
ABCA5	-0.195284	0.0237195	0.100652
ABCA6	-0.380862	0.00276811	0.0215018
ABCA7	-0.0895939	0.254909	0.471726
ABCA8	-0.670819	0.000192712	0.00295948
ABCA9	-0.487151	0.000845094	0.00893819
ABCB10	-0.0442362	0.385867	0.60366
ABCB1	-0.271713	0.0302184	0.118743
ABCB4	-0.0302031	0.731749	0.85943
ABCB6	0.132269	0.0517151	0.16855
ABCB7	-0.063113	0.102197	0.264928
ABCB8	-0.0051358	0.922578	0.962864
ABCB9	0.152224	0.0531342	0.172107
ABCC10	0.08737	0.0676068	0.202243
ABCC11	0.260897	0.201415	0.408008
ABCC1	0.0650452	0.229078	0.441125
ABCC3	-0.20303	0.116914	0.290077
ABCC4	0.0727834	0.567167	0.752132
ABCC5	0.196901	0.0293321	0.116285
ABCC6P2	0.209706	0.113266	0.284459
ABCC6	0.0798664	0.582371	0.762579
ABCC8	0.110389	0.581606	0.762443
ABCC9	-0.179287	0.0695504	0.206059
ABCD1	0.00869334	0.908655	0.957262
ABCD2	-0.470074	0.000825498	0.0088133
ABCD3	0.120353	0.100284	0.261884
ABCD4	-0.0620521	0.199941	0.406401
ABCE1	0.0994833	0.0347233	0.129264
ABCF1	0.119844	0.00281043	0.0217273
ABCF2	0.0389704	0.29226	0.512972
ABCF3	-0.00842766	0.822539	0.913022
ABCG1	0.218803	0.00572779	0.0371621
ABCG2	-0.278382	0.017968	0.0833108
ABHD10	-0.0527279	0.248605	0.463821
ABHD11	0.120266	0.107075	0.273298
ABHD12	-0.0533783	0.373754	0.593232
ABHD13	-0.0164601	0.723957	0.854769
ABHD14A	-0.126195	0.075528	0.217786
ABHD14B	-0.0555045	0.324802	0.54627
ABHD15	0.103945	0.0911291	0.245368
ABHD1	0.0675606	0.538945	0.730511
ABHD2	0.0102785	0.919023	0.961504
ABHD3	0.0146691	0.856201	0.929694
ABHD4	0.0559174	0.280384	0.501398
ABHD5	-0.0655797	0.157427	0.349496
ABHD6	-0.265851	0.00028019	0.00388517
ABHD8	-0.137824	0.0294437	0.116633
ABI1	0.0413934	0.32583	0.547028
ABI2	-0.0324941	0.502876	0.703831
ABI3BP	-0.352516	0.0120346	0.0631077
ABI3	-0.244513	0.00100635	0.0101825
ABL1	0.0786278	0.0575159	0.181306
ABL2	-0.00303275	0.95125	0.976724
ABLIM1	-0.152724	0.0311715	0.120905
ABLIM2	0.187452	0.0316493	0.121922
ABLIM3	-0.416312	0.000464494	0.00573773
ABP1	0.650597	0.00120894	0.0116762
ABR	-0.0866846	0.0651098	0.197004
ABT1	0.0969506	0.0213144	0.0936595
ABTB1	-0.0902345	0.202353	0.409494
ABTB2	0.301944	0.0138908	0.0694163
ACAA1	-0.106244	0.0642977	0.195282
ACAA2	0.0148456	0.799503	0.899533
ACACA	0.0557501	0.440241	0.650259
ACACB	-0.0216631	0.84375	0.923529
ACAD10	-0.00540067	0.908723	0.957262
ACAD11	-0.0112387	0.838813	0.920873
ACAD8	-0.114869	0.0366309	0.133892
ACAD9	0.0840907	0.02795	0.112822
ACADM	-0.0889225	0.126831	0.30554
ACADSB	0.0276027	0.809185	0.905922
ACADS	0.0758528	0.409064	0.624419
ACADVL	-0.132854	0.0319122	0.122603
ACAN	1.19063	3.85705e-09	2.55608e-07
ACAP1	-0.486497	0.000829775	0.00884537
ACAP2	-0.0373319	0.484607	0.688511
ACAP3	-0.0809851	0.260017	0.478122
ACAT1	-0.216664	0.000776138	0.00840836
ACAT2	0.0754626	0.277494	0.497749
ACBD3	-0.00680284	0.893989	0.950934
ACBD4	-0.149949	0.0876483	0.239543
ACBD5	0.0267128	0.635842	0.801711
ACBD6	-0.060381	0.168242	0.364479
ACBD7	-0.250261	0.0530378	0.17187
ACCN2	0.111659	0.285449	0.506743
ACCN3	-0.161077	0.228988	0.441067
ACCS	-0.0703977	0.374285	0.593691
ACD	-0.0611718	0.240685	0.455897
ACER2	0.0858396	0.447973	0.657126
ACER3	0.128761	0.144733	0.331411
ACE	0.052874	0.499505	0.701013
ACHE	-0.521238	0.00154633	0.0140197
ACIN1	0.0111142	0.743499	0.866736
ACLY	0.087624	0.0809554	0.22812
ACN9	-0.15889	0.0914185	0.246057
ACO1	-0.187371	0.000934315	0.0096258
ACO2	0.0696353	0.121064	0.297345
ACOT11	0.334382	0.0018863	0.0162003
ACOT13	0.0327574	0.478846	0.683827
ACOT1	0.0290089	0.68645	0.831814
ACOT2	0.042413	0.503188	0.704099
ACOT4	0.076	0.405322	0.621479
ACOT7	0.0456813	0.522788	0.718289
ACOT8	-0.0522361	0.306032	0.527454
ACOT9	-0.0912459	0.164782	0.359899
ACOX1	-0.0720387	0.150288	0.339481
ACOX2	0.347226	0.0230855	0.0989322
ACOX3	0.152794	0.0249567	0.104694
ACP1	0.0890489	0.0277896	0.112335
ACP2	0.00124359	0.979381	0.989673
ACP5	-0.514192	2.35068e-06	7.789e-05
ACP6	-0.20532	0.00449578	0.0309653
ACPL2	0.097839	0.0722117	0.211208
ACPP	0.0509979	0.665509	0.819465
ACRBP	-0.0430639	0.57447	0.757584
ACRC	-0.0126848	0.866701	0.935709
ACSF2	-0.0480124	0.620129	0.78982
ACSF3	-0.0695178	0.216327	0.426615
ACSL1	-0.0738337	0.435441	0.646634
ACSL3	-0.00542525	0.938168	0.970537
ACSL4	-0.168114	0.0513005	0.167868
ACSL5	-0.367688	0.000198708	0.00302629
ACSM1	-2.53492	6.12572e-24	2.14575e-21
ACSM3	-0.608942	3.7709e-06	0.000117289
ACSM5	-0.270775	0.0246373	0.103715
ACSS1	0.0827324	0.34859	0.569006
ACSS2	-0.0964449	0.0695688	0.206059
ACSS3	-0.147334	0.218014	0.428514
ACTA1	1.58382	3.18242e-14	4.33517e-12
ACTA2	-0.0572519	0.524939	0.719481
ACTB	-0.00658124	0.885587	0.947132
ACTG1	0.065614	0.106972	0.273131
ACTG2	0.318401	0.090422	0.244269
ACTL6A	0.10684	0.0382026	0.137788
ACTN1	0.0354599	0.56714	0.752132
ACTN4	0.0766921	0.13503	0.316938
ACTR10	0.0479039	0.16725	0.363133
ACTR1A	0.0648945	0.032221	0.123476
ACTR1B	0.0244923	0.559816	0.746895
ACTR2	0.0387028	0.397189	0.613885
ACTR3B	0.043281	0.590691	0.768709
ACTR3C	0.0959313	0.22053	0.431671
ACTR3	0.0244155	0.599255	0.774645
ACTR5	0.0236013	0.614926	0.785312
ACTR6	0.0189203	0.674696	0.824772
ACTR8	-0.0806579	0.0381773	0.137732
ACVR1B	0.140088	0.00940503	0.0527514
ACVR1C	-0.416153	0.00557853	0.0364438
ACVR1	-0.0365045	0.447533	0.656704
ACVR2A	0.0776865	0.175916	0.37492
ACVR2B	0.123508	0.0588764	0.184225
ACVRL1	-0.127353	0.0481871	0.160682
ACY1	0.00753611	0.902095	0.954137
ACYP1	-0.0973205	0.154387	0.345657
ACYP2	-0.188177	0.002121	0.0175996
ADAL	0.0317508	0.586851	0.766015
ADAM10	-0.00641737	0.928488	0.966182
ADAM12	-0.0316354	0.768427	0.882282
ADAM15	-0.101918	0.131013	0.310932
ADAM17	0.0656714	0.294434	0.515313
ADAM19	-0.117379	0.199273	0.40555
ADAM22	0.1703	0.170797	0.367744
ADAM23	0.202603	0.0986871	0.258895
ADAM28	-0.453841	2.47287e-05	0.000569342
ADAM32	0.559142	0.000303012	0.00410112
ADAM33	-0.352892	0.0135994	0.0684014
ADAM6	-0.282081	0.0990449	0.259317
ADAM8	0.0832795	0.39097	0.608157
ADAM9	0.46313	5.31071e-07	2.20741e-05
ADAMDEC1	-0.216179	0.207113	0.415176
ADAMTS10	-0.134338	0.180695	0.381952
ADAMTS12	0.0706602	0.560934	0.747822
ADAMTS13	0.0257761	0.796878	0.898337
ADAMTS14	-0.0267059	0.808053	0.905207
ADAMTS15	-0.198268	0.22711	0.439175
ADAMTS16	0.0448078	0.777727	0.887992
ADAMTS17	-0.0387224	0.747618	0.869073
ADAMTS18	-0.596367	0.00123132	0.0117989
ADAMTS1	-0.312988	0.00534899	0.0352356
ADAMTS2	0.0121625	0.908381	0.957262
ADAMTS3	0.0152763	0.896176	0.951798
ADAMTS4	-0.0569827	0.547466	0.737372
ADAMTS5	-0.236843	0.0274397	0.111248
ADAMTS6	-0.145253	0.125799	0.304031
ADAMTS7	0.249949	0.00477284	0.0324183
ADAMTS8	-0.293246	0.075616	0.217874
ADAMTS9	0.0645911	0.514958	0.713511
ADAMTSL1	-0.100717	0.279174	0.49966
ADAMTSL2	0.0736925	0.426762	0.639066
ADAMTSL3	0.376334	0.000706422	0.00789733
ADAMTSL4	-0.216334	0.0425985	0.148539
ADAMTSL5	-0.054233	0.652515	0.811342
ADAP1	0.0256638	0.785945	0.891849
ADAP2	-0.107095	0.0996858	0.260493
ADARB1	-0.0133325	0.811607	0.90655
ADAR	0.0404463	0.44842	0.657611
ADAT1	0.032959	0.65886	0.814687
ADAT2	0.118328	0.106388	0.271921
ADAT3	-0.186052	0.0579064	0.181934
ADA	-0.151625	0.0547674	0.175772
ADCK1	0.0262407	0.604961	0.778899
ADCK2	0.010021	0.824141	0.913292
ADCK4	-0.0507336	0.340752	0.561696
ADCK5	0.264691	0.00264413	0.0207801
ADCY1	-0.368351	0.0332918	0.125651
ADCY2	0.107176	0.510344	0.709693
ADCY3	-0.101445	0.132263	0.312688
ADCY4	-0.268798	0.00480513	0.0325774
ADCY5	0.512936	0.00303179	0.0230885
ADCY6	0.0884043	0.154628	0.345886
ADCY7	-0.0279585	0.716717	0.851724
ADCY9	-0.0356383	0.651673	0.81098
ADC	-0.0721963	0.29171	0.512704
ADD1	-0.0185814	0.617658	0.787843
ADD2	0.341694	0.0194662	0.0879025
ADD3	0.0188692	0.826828	0.914471
ADH1B	-0.418105	0.0748694	0.216273
ADH5	0.0255575	0.444801	0.654313
ADHFE1	0.00843404	0.934059	0.968737
ADI1	-0.0184357	0.762276	0.877787
ADIPOQ	-0.366872	0.127693	0.306412
ADIPOR1	0.0660274	0.159465	0.352101
ADIPOR2	0.167684	0.0283884	0.113959
ADK	0.0122929	0.78663	0.892213
ADM2	0.0613018	0.511367	0.710275
ADM	-0.0939596	0.481537	0.685946
ADNP2	-0.0601405	0.225257	0.437085
ADNP	0.138418	0.00841763	0.0485457
ADORA1	0.113322	0.404236	0.620914
ADORA2A	0.369644	0.00316923	0.0238616
ADORA2B	0.0457729	0.702148	0.841904
ADORA3	-0.0525828	0.524474	0.719312
ADO	0.0464443	0.228023	0.440205
ADPGK	-0.0659959	0.096826	0.256022
ADPRHL1	-0.172406	0.0429277	0.149232
ADPRHL2	-0.0271181	0.552013	0.740514
ADPRH	-0.110201	0.0537007	0.173425
ADRA1B	0.720796	4.3687e-08	2.38045e-06
ADRA2A	0.0418406	0.722939	0.854504
ADRA2B	0.228873	0.0513885	0.167894
ADRA2C	0.356023	0.0149815	0.0733292
ADRB2	-0.347989	0.00200454	0.0169487
ADRBK1	-0.0102138	0.848907	0.925587
ADRBK2	0.0157371	0.813255	0.907509
ADRM1	0.0563787	0.383984	0.602128
ADSL	0.082099	0.0458788	0.155487
ADSSL1	0.246305	0.00811929	0.0473519
ADSS	0.0317533	0.524384	0.719256
AEBP1	0.174687	0.0642003	0.195107
AEBP2	-0.00667117	0.897656	0.952493
AEN	0.130748	0.00696553	0.0427521
AES	-0.0564187	0.298168	0.519499
AFAP1L1	0.00722103	0.916083	0.959965
AFAP1L2	-0.125641	0.225952	0.438029
AFAP1	0.000726938	0.989656	0.99542
AFF1	-0.0275906	0.657688	0.814209
AFF2	-0.566707	9.35596e-05	0.00169513
AFF3	0.40453	0.0081679	0.0475442
AFF4	-0.0508422	0.439041	0.649445
AFG3L1	0.09854	0.0779897	0.222491
AFG3L2	0.11574	0.0150361	0.0734433
AFMID	-0.284582	8.05996e-05	0.0015048
AFTPH	0.110232	0.0200426	0.0897705
AG2	-0.292462	0.0100054	0.055131
AGAP11	-0.129166	0.240386	0.45545
AGAP1	0.217108	5.05614e-05	0.00103171
AGAP2	-0.18139	0.070065	0.207079
AGAP3	-0.0330665	0.549748	0.739092
AGAP4	-0.0494682	0.478195	0.683361
AGAP5	-0.0439522	0.561783	0.748117
AGAP6	0.0360627	0.62074	0.789879
AGAP8	0.0961053	0.282387	0.50339
AGA	0.020935	0.697232	0.839005
AGBL2	-0.144524	0.224243	0.435636
AGBL5	0.0393429	0.446971	0.656402
AGER	-0.19548	0.0691348	0.205208
AGFG1	0.0316356	0.518722	0.715147
AGFG2	-0.406561	1.41479e-11	1.39694e-09
AGGF1	0.0630321	0.15979	0.352387
AGK	-0.0577956	0.149996	0.339029
AGL	0.220862	0.0405646	0.143623
AGMAT	0.0074335	0.933461	0.968685
AGPAT1	0.025615	0.470557	0.676322
AGPAT2	-0.016247	0.833484	0.918189
AGPAT3	-0.0331306	0.42423	0.636734
AGPAT4	0.0648411	0.444664	0.654189
AGPAT5	-0.525707	2.28504e-15	3.53868e-13
AGPAT6	0.293935	5.13486e-05	0.00104632
AGPAT9	0.00735456	0.949343	0.975944
AGPHD1	-0.00115748	0.986879	0.993973
AGPS	-0.209675	0.00954229	0.0533585
AGR2	-0.0132294	0.942117	0.972388
AGR3	-0.226527	0.272051	0.491697
AGRN	-0.0593173	0.424556	0.636964
AGTPBP1	0.112388	0.111019	0.280686
AGTR1	-0.337157	0.130141	0.309732
AGTRAP	0.0274161	0.644906	0.80734
AGT	-0.412391	0.0209065	0.0923653
AGXT2L2	-0.147401	0.00836101	0.0483139
AHCTF1	0.0561267	0.297156	0.518349
AHCYL1	-0.0277948	0.59856	0.774019
AHCYL2	-0.0719836	0.3027	0.523829
AHCY	0.144504	0.00783413	0.0461947
AHDC1	-0.124091	0.0285362	0.114393
AHI1	0.0640116	0.336121	0.557059
AHNAK2	-0.0133419	0.906266	0.956181
AHNAK	-0.139421	0.0717808	0.210408
AHRR	0.207301	0.0477374	0.159544
AHR	-0.275711	0.000695872	0.0078031
AHSA1	0.131928	0.0031028	0.0234455
AHSA2	-0.0332131	0.691948	0.834969
AIDA	-0.0918046	0.0252259	0.105549
AIF1L	0.509322	1.50152e-05	0.000373778
AIF1	-0.2851	0.00031979	0.00428455
AIFM1	0.034346	0.447249	0.65657
AIFM2	0.148524	0.0309302	0.120349
AIFM3	-0.0724799	0.516941	0.714777
AIG1	0.170888	0.00668378	0.0415351
AIM1L	0.0617121	0.670962	0.82254
AIM1	-0.0195439	0.837497	0.92037
AIM2	-0.544083	0.00108288	0.0107313
AIMP1	-0.041182	0.420086	0.633942
AIMP2	0.107046	0.0151248	0.0737994
AIP	-0.0581007	0.340134	0.560993
AK1	0.0502644	0.416076	0.629959
AK2	-0.0294287	0.498696	0.700323
AK3L1	-0.135372	0.225331	0.437161
AK3	-0.123499	0.00920926	0.051851
AK5	-0.601353	0.00051834	0.00625921
AK7	-0.131936	0.313161	0.535562
AKAP10	0.0503189	0.454553	0.66281
AKAP11	-0.132527	0.0455225	0.154779
AKAP12	0.0621762	0.548213	0.737704
AKAP13	-0.00997016	0.856394	0.929773
AKAP1	0.247566	4.71127e-05	0.000974856
AKAP2	-0.0734682	0.463389	0.670276
AKAP3	-0.0351166	0.750091	0.870295
AKAP5	-0.238639	0.0447367	0.153204
AKAP6	-0.474381	4.48884e-05	0.000945767
AKAP7	-0.108854	0.0849307	0.234913
AKAP8L	0.0501472	0.366191	0.585842
AKAP8	-0.0302484	0.421705	0.635294
AKAP9	-0.164365	0.0367145	0.134112
AKD1	0.13397	0.0986165	0.258861
AKIRIN1	0.103436	0.0271932	0.110576
AKIRIN2	0.0595907	0.155694	0.347003
AKNA	-0.316029	0.000134185	0.00225358
AKR1A1	0.00341445	0.939316	0.971012
AKR1B1	-0.0816555	0.255495	0.472455
AKR1C1	-0.507474	0.00396221	0.0281332
AKR1C2	-0.768066	0.000205832	0.00310043
AKR1C3	-0.48222	5.28252e-05	0.00106753
AKR1E2	-0.0110388	0.939493	0.971012
AKR7A2	0.0203717	0.720574	0.8532
AKR7A3	0.0555726	0.75492	0.873547
AKR7L	0.0414363	0.745578	0.867544
AKT1S1	0.088226	0.0464644	0.156678
AKT1	0.103318	0.0388756	0.139497
AKT2	0.171453	0.000391607	0.00503101
AKT3	0.0199693	0.846583	0.924508
AKTIP	0.0682473	0.135269	0.317398
ALAD	-0.0231649	0.670951	0.82254
ALAS1	-0.0386142	0.339266	0.560111
ALCAM	-0.0568169	0.579935	0.761174
ALDH16A1	-0.0442083	0.545421	0.735763
ALDH18A1	-0.0231671	0.595873	0.772377
ALDH1A1	-0.380845	0.000674499	0.00762799
ALDH1A2	-0.0518416	0.720124	0.853134
ALDH1A3	-0.22464	0.0784189	0.223153
ALDH1B1	0.118763	0.0546461	0.175574
ALDH1L1	-0.330332	0.0867559	0.238147
ALDH1L2	0.0509642	0.605641	0.779408
ALDH2	-0.0105252	0.908138	0.9572
ALDH3A2	0.202641	0.0109783	0.0589741
ALDH3B1	0.0361756	0.648773	0.809711
ALDH3B2	0.129055	0.396742	0.613632
ALDH4A1	0.0979825	0.238072	0.452211
ALDH5A1	0.20668	0.012669	0.0653985
ALDH6A1	-0.209065	0.0108549	0.0585615
ALDH7A1	0.0440877	0.385497	0.603473
ALDH9A1	-0.147287	0.00346076	0.025611
ALDOA	0.160671	0.0154574	0.0748302
ALDOC	0.102639	0.389527	0.607003
ALG10B	0.070227	0.291529	0.512606
ALG10	-0.0599587	0.345098	0.566141
ALG11	0.369967	9.93899e-07	3.75893e-05
ALG12	0.0193686	0.691194	0.834365
ALG13	-0.11984	0.00978745	0.0541734
ALG14	0.00330565	0.94231	0.97252
ALG1	0.103476	0.0251291	0.105207
ALG2	0.0500348	0.231177	0.444263
ALG3	0.0510908	0.349152	0.569608
ALG5	-0.0302575	0.533163	0.725883
ALG6	-0.0368759	0.476531	0.682399
ALG8	0.262916	0.00456965	0.0313275
ALG9	-0.0673782	0.109348	0.277585
ALKBH1	-0.00957111	0.828018	0.91503
ALKBH2	0.0235199	0.673746	0.82409
ALKBH3	-0.123909	0.0563188	0.179158
ALKBH4	-0.106488	0.0307441	0.119972
ALKBH5	0.0960868	0.0111507	0.0595892
ALKBH6	-0.153043	0.0242916	0.102577
ALKBH7	-0.165405	0.0397271	0.141479
ALKBH8	-0.0780338	0.155807	0.347202
ALMS1	0.0322938	0.567933	0.752606
ALOX15B	-1.23245	7.30027e-07	2.90991e-05
ALOX5AP	-0.284523	0.000634026	0.00730446
ALOX5	-0.304026	0.000577057	0.00679717
ALPK1	-0.0895225	0.12489	0.302599
ALPK2	0.0851293	0.49242	0.695381
ALPK3	0.181138	0.0213037	0.0936595
ALPL	-0.547889	3.74715e-05	0.000807146
ALS2CL	-0.275627	0.00370753	0.0267772
ALS2CR4	-0.0411699	0.444307	0.653729
ALS2CR8	-0.0570289	0.401457	0.618195
ALS2	0.0678373	0.124087	0.301597
ALX3	0.193859	0.062386	0.191054
AMACR	0.0190423	0.745522	0.867544
AMBRA1	-0.00356624	0.920087	0.961959
AMD1	0.327094	7.70087e-06	0.000214574
AMDHD1	0.531292	0.000449186	0.00559562
AMDHD2	-0.0172476	0.820902	0.911686
AMFR	0.0926993	0.193672	0.398225
AMICA1	-0.478324	0.000107965	0.00191602
AMIGO1	0.116242	0.157747	0.349784
AMIGO2	0.278702	0.0313725	0.12127
AMIGO3	-0.181424	0.0112742	0.0600745
AMMECR1L	0.136234	0.000157245	0.00253105
AMMECR1	-0.0160043	0.825702	0.913883
AMN1	0.0504786	0.439738	0.649998
AMOTL1	-0.0413717	0.644532	0.807078
AMOTL2	-0.106488	0.11408	0.285821
AMOT	-0.255595	0.00598159	0.0383437
AMPD2	-0.00488858	0.921141	0.962519
AMPD3	-0.071976	0.292936	0.513423
AMPH	0.0485084	0.747578	0.869073
AMT	-0.194843	0.0712036	0.209426
AMY2B	-0.233971	0.0302338	0.118772
AMZ1	0.224839	0.151541	0.341399
AMZ2P1	0.00638402	0.920112	0.961959
AMZ2	0.106158	0.0467465	0.157338
ANAPC10	0.0013715	0.970444	0.985939
ANAPC11	-0.0585782	0.42339	0.636477
ANAPC13	0.0553491	0.192286	0.396372
ANAPC16	-0.00207751	0.960164	0.981404
ANAPC1	-0.00292745	0.9625	0.982127
ANAPC2	-0.0752699	0.169054	0.365356
ANAPC4	-0.0697195	0.0474021	0.158893
ANAPC5	-0.0505393	0.126988	0.305606
ANAPC7	0.116348	0.000991897	0.0100849
ANGEL1	0.0885114	0.0752185	0.217111
ANGEL2	-0.0575051	0.254584	0.471361
ANGPT1	0.0148464	0.908534	0.957262
ANGPT2	0.00764721	0.924221	0.964062
ANGPTL1	-0.584758	1.59176e-05	0.00039226
ANGPTL2	0.0256631	0.772026	0.884566
ANGPTL4	-0.30651	0.0413111	0.145434
ANG	-0.204689	0.0218429	0.0950186
ANK1	1.20072	2.89274e-10	2.34449e-08
ANK2	-0.344441	0.00101933	0.0102644
ANK3	-0.0123746	0.887688	0.948425
ANKAR	-0.229105	0.00142249	0.0132119
ANKDD1A	-0.17248	0.0142966	0.0708185
ANKFY1	-0.0207062	0.638723	0.802951
ANKHD1.EIF4EBP3	-0.173056	0.0126505	0.0653723
ANKHD1	-0.057094	0.269761	0.489119
ANKH	0.0774525	0.32841	0.549479
ANKIB1	-0.0399613	0.454147	0.662707
ANKLE2	-0.00744805	0.830493	0.916801
ANKMY1	-0.0905586	0.179984	0.380942
ANKMY2	-0.171793	0.00101757	0.0102568
ANKRA2	-0.0898271	0.132748	0.313632
ANKRD10	-0.0406749	0.503655	0.704217
ANKRD11	-0.0296843	0.54287	0.733398
ANKRD12	-0.0387376	0.534541	0.726956
ANKRD13A	-0.0572398	0.169782	0.36652
ANKRD13B	0.240346	0.0076954	0.0455959
ANKRD13C	-0.0147058	0.705919	0.843613
ANKRD13D	-0.00326353	0.960855	0.981404
ANKRD16	0.0342652	0.518738	0.715147
ANKRD17	0.0664408	0.237227	0.451134
ANKRD19	0.0316139	0.699986	0.840816
ANKRD22	-0.0131254	0.905108	0.955718
ANKRD23	0.614524	1.34506e-12	1.47676e-10
ANKRD24	-0.45687	0.000279253	0.00387948
ANKRD26	-0.120861	0.129154	0.308311
ANKRD27	0.220146	0.000171617	0.00269172
ANKRD28	-0.0154474	0.774652	0.886267
ANKRD29	-0.366313	0.00368124	0.0266528
ANKRD30A	-0.0139943	0.953565	0.978574
ANKRD30B	0.308938	0.169099	0.365356
ANKRD32	0.0679026	0.235483	0.449497
ANKRD34A	-0.0428719	0.685147	0.831058
ANKRD35	-0.633255	7.29113e-06	0.000206016
ANKRD36BP1	-0.0184033	0.87738	0.942311
ANKRD36B	-0.018204	0.852327	0.927345
ANKRD36	0.0635987	0.352453	0.57259
ANKRD37	0.0631276	0.414685	0.629004
ANKRD39	-0.072676	0.242173	0.457244
ANKRD40	0.152029	0.0116488	0.0616464
ANKRD42	-0.0708016	0.307865	0.529653
ANKRD43	-0.346467	0.0756425	0.217907
ANKRD44	-0.262906	0.015384	0.0746469
ANKRD46	0.379138	1.08196e-08	6.44447e-07
ANKRD49	-0.120515	0.0234864	0.0999115
ANKRD50	0.162504	0.0719909	0.210751
ANKRD52	0.0722077	0.147846	0.33582
ANKRD54	0.0934802	0.0349077	0.129655
ANKRD56	0.232217	0.0201362	0.089989
ANKRD57	0.0273738	0.683564	0.8303
ANKRD58	-0.297432	0.00121235	0.0116879
ANKRD5	0.0224888	0.769955	0.883035
ANKRD6	-0.0462925	0.512537	0.711384
ANKRD9	-0.227231	0.00894783	0.0506115
ANKS1A	0.130685	0.00767805	0.0455298
ANKS1B	0.0933531	0.380751	0.599668
ANKS3	-0.0629986	0.422736	0.636139
ANKS6	0.347346	0.00101269	0.0102327
ANKZF1	0.0177986	0.719283	0.853063
ANLN	0.0756495	0.487943	0.690915
ANO10	0.0638917	0.138286	0.322012
ANO1	0.28969	0.00751656	0.0449162
ANO2	0.775066	2.08047e-06	7.13471e-05
ANO5	-0.261215	0.160315	0.352972
ANO6	-0.0507088	0.382242	0.601127
ANO7	0.0834925	0.542671	0.733398
ANO8	-0.224809	0.00129107	0.0122228
ANO9	-0.147634	0.127024	0.305606
ANP32A	0.120013	0.00106652	0.0106378
ANP32B	0.101564	0.0244337	0.103059
ANP32E	-0.00224374	0.980282	0.990107
ANPEP	0.0883293	0.568598	0.753168
ANTXR1	0.129709	0.165187	0.360147
ANTXR2	-0.177767	0.0122509	0.0639358
ANUBL1	0.00462901	0.95073	0.976482
ANXA11	-0.041619	0.376111	0.595495
ANXA1	-0.122025	0.187144	0.389472
ANXA2P1	-0.0336588	0.595825	0.772377
ANXA2P2	-0.0278581	0.609031	0.781538
ANXA2	-0.0289201	0.598534	0.774019
ANXA3	-0.267744	0.0415825	0.146145
ANXA4	0.00395551	0.921953	0.962858
ANXA5	-0.0795207	0.0620161	0.190158
ANXA6	0.00401635	0.941062	0.971777
ANXA7	0.028353	0.474837	0.680612
ANXA8L2	-1.20627	6.70824e-08	3.51216e-06
ANXA8	-1.0451	5.7025e-07	2.31116e-05
ANXA9	0.208618	0.116797	0.289914
AOAH	-0.333112	0.00303355	0.0230885
AOC2	-0.312857	0.00821153	0.0477313
AOC3	-0.294302	0.00824967	0.0478585
AOX1	-0.853031	7.76906e-08	3.98762e-06
AP1AR	0.0715263	0.216346	0.426615
AP1B1	0.0418551	0.337812	0.558644
AP1G1	0.0415438	0.437814	0.648653
AP1G2	0.00439721	0.945343	0.974146
AP1M1	-0.0430589	0.21759	0.42797
AP1M2	0.0822776	0.219812	0.430992
AP1S1	-0.0476213	0.35728	0.577521
AP1S2	-0.212679	0.000707155	0.00789952
AP1S3	0.0644529	0.357273	0.577521
AP2A1	0.0250825	0.550602	0.739722
AP2A2	-0.0472048	0.173824	0.372333
AP2B1	0.0972702	0.143292	0.329617
AP2M1	-0.0522477	0.18635	0.388546
AP2S1	0.00457339	0.93235	0.967949
AP3B1	-0.023695	0.566826	0.752019
AP3B2	-0.123899	0.472076	0.677784
AP3D1	0.00132078	0.971082	0.9863
AP3M1	0.0974055	0.0447576	0.15324
AP3M2	0.135134	0.0482068	0.160711
AP3S1	0.056733	0.276225	0.496461
AP3S2	0.052162	0.28731	0.508408
AP4B1	-0.0631318	0.129139	0.308311
AP4E1	0.0564616	0.304608	0.525676
AP4M1	-0.106269	0.0216014	0.0943306
AP4S1	-0.143314	0.00744915	0.0446796
APAF1	-0.050293	0.359334	0.579726
APBA1	-0.0435585	0.66875	0.821696
APBA2	0.267185	0.0397117	0.141462
APBA3	-0.143997	0.0189305	0.0861981
APBB1IP	-0.313045	0.000265947	0.0037584
APBB1	-0.0688079	0.369361	0.588737
APBB2	0.144479	0.0579234	0.181934
APBB3	-0.136696	0.0775448	0.221651
APCDD1L	-0.340377	0.0428582	0.149061
APCDD1	-0.236723	0.024445	0.103077
APC	0.0080657	0.896313	0.951798
APEH	0.0101628	0.83122	0.917156
APEX1	0.0489461	0.182301	0.384037
APEX2	-0.000494108	0.991366	0.995805
APH1A	0.0508889	0.237686	0.451846
APH1B	-0.172921	0.0303796	0.119122
API5	0.00269158	0.948527	0.975582
APIP	-0.00491864	0.928124	0.965977
APITD1	0.0298548	0.569292	0.753748
APLF	-0.240611	0.00253543	0.0202175
APLNR	-0.155254	0.0631334	0.192821
APLN	0.238904	0.0214985	0.0940919
APLP1	-0.229117	0.175825	0.374876
APLP2	-0.152219	0.015279	0.0743581
APOA1BP	-0.0409351	0.466501	0.672727
APOB48R	-0.000690899	0.994952	0.997121
APOBEC3A	0.135587	0.361699	0.582137
APOBEC3B	0.416121	0.0013704	0.0128366
APOBEC3C	-0.285984	0.00120953	0.0116762
APOBEC3D	-0.241326	0.0109266	0.0588404
APOBEC3F	-0.0621768	0.390792	0.608074
APOBEC3G	-0.257345	0.0089732	0.0506965
APOC1	-0.11173	0.284332	0.505509
APOC2	-0.375653	0.00214311	0.017763
APOD	-0.795773	5.74194e-05	0.00114156
APOE	-0.356895	0.00133785	0.0125847
APOL1	-0.0363965	0.659588	0.814982
APOL2	0.0156212	0.801206	0.900653
APOL3	-0.209596	0.0170113	0.0800385
APOL4	0.157211	0.133669	0.314953
APOL6	-0.0533432	0.534594	0.726956
APOLD1	-0.37665	5.00562e-05	0.00102424
APOM	-0.302356	0.00046248	0.00573077
APOOL	-0.0849214	0.311432	0.533697
APOO	0.0398364	0.485591	0.689044
APPBP2	0.131494	0.0660134	0.198933
APPL1	-0.0958908	0.0675207	0.202068
APPL2	-0.0135545	0.806735	0.904551
APP	-0.0414475	0.530872	0.724206
APRT	0.0354379	0.582915	0.762705
APTX	0.0531741	0.204865	0.412534
AQP11	0.711287	2.9248e-09	2.01276e-07
AQP1	-0.162287	0.0926448	0.248042
AQP3	0.0556151	0.735087	0.861515
AQP5	0.612226	0.0173935	0.0812616
AQP7	-0.45238	0.0275252	0.111499
AQP9	0.223289	0.187317	0.389472
AQR	0.035119	0.518815	0.715152
ARAF	-0.080248	0.0419103	0.147013
ARAP1	-0.107649	0.0548967	0.175989
ARAP2	-0.221801	0.0103424	0.0565432
ARAP3	-0.119897	0.0819571	0.229979
ARCN1	-0.123091	0.00627025	0.0395235
ARC	0.481649	0.00761258	0.0453059
AREG	-0.152806	0.412887	0.62739
ARF1	0.030527	0.458658	0.665957
ARF3	0.0379188	0.360903	0.581325
ARF4	-0.0193892	0.637064	0.802169
ARF5	-0.0227678	0.662289	0.816955
ARF6	0.13946	0.00182377	0.0157836
ARFGAP1	0.0290268	0.630453	0.797874
ARFGAP2	0.0584986	0.11121	0.280895
ARFGAP3	-0.060616	0.283339	0.50442
ARFGEF1	0.334786	5.3661e-07	2.21076e-05
ARFGEF2	0.0455744	0.50926	0.709022
ARFIP1	0.0852822	0.0713516	0.209693
ARFIP2	0.113944	0.0561621	0.17896
ARFRP1	-0.0772065	0.27875	0.499265
ARG2	-0.0413805	0.532244	0.725035
ARGLU1	-0.0272909	0.687253	0.832175
ARHGAP10	0.0242231	0.749765	0.870122
ARHGAP11A	0.199551	0.0266212	0.109004
ARHGAP11B	0.215312	0.0422064	0.147808
ARHGAP12	-0.0418193	0.498279	0.700094
ARHGAP15	-0.35437	0.000402882	0.00513622
ARHGAP17	0.0829638	0.0231305	0.0989808
ARHGAP18	-0.168949	0.00404742	0.0285317
ARHGAP19	-0.14508	0.00638486	0.0401085
ARHGAP1	-0.0243829	0.532433	0.725158
ARHGAP20	-0.262484	0.0130306	0.0666342
ARHGAP21	0.11792	0.0710532	0.209151
ARHGAP22	-0.162095	0.0909546	0.245122
ARHGAP23	-0.118329	0.124828	0.302571
ARHGAP24	-0.176641	0.0200216	0.0897705
ARHGAP25	-0.324946	0.000342249	0.00451149
ARHGAP26	-0.308894	0.000986826	0.0100541
ARHGAP27	0.0109404	0.864464	0.934785
ARHGAP28	-0.111313	0.28471	0.505815
ARHGAP29	-0.117867	0.168937	0.365279
ARHGAP30	-0.304602	0.000643914	0.00737793
ARHGAP31	-0.0833941	0.235503	0.449497
ARHGAP32	0.0141293	0.85952	0.931568
ARHGAP33	-0.0923705	0.300891	0.522263
ARHGAP39	0.427094	4.17556e-10	3.28507e-08
ARHGAP42	-0.305233	0.0015987	0.0143503
ARHGAP4	-0.239757	0.0135375	0.0681783
ARHGAP5	-0.0675564	0.315745	0.537988
ARHGAP6	-0.30254	0.00230789	0.0188317
ARHGAP8	0.207907	0.00362356	0.026404
ARHGAP9	-0.453442	4.50965e-05	0.000945767
ARHGDIA	-0.0278708	0.575626	0.757987
ARHGDIB	-0.176396	0.0241888	0.102319
ARHGEF10L	0.0754881	0.217239	0.427619
ARHGEF10	-0.501223	3.51941e-16	5.95145e-14
ARHGEF11	-0.00315108	0.948246	0.975444
ARHGEF12	-0.112031	0.0828481	0.231329
ARHGEF15	-0.161437	0.0529847	0.171736
ARHGEF16	0.0648034	0.387498	0.60496
ARHGEF17	-0.0019671	0.975089	0.987711
ARHGEF18	0.083615	0.13015	0.309732
ARHGEF19	0.0513872	0.486875	0.690145
ARHGEF1	-0.174104	0.0102405	0.0561531
ARHGEF2	-0.0237938	0.707647	0.845041
ARHGEF35	-0.182276	0.0110694	0.0592195
ARHGEF37	0.00155426	0.985898	0.993393
ARHGEF38	-0.393659	0.00488753	0.03295
ARHGEF3	-0.208059	0.00152369	0.0138716
ARHGEF4	-0.0311529	0.806915	0.904551
ARHGEF5	-0.133987	0.0167231	0.0790583
ARHGEF6	0.20746	0.0200352	0.0897705
ARHGEF7	0.00238704	0.957276	0.980492
ARHGEF9	-0.0180826	0.776587	0.887204
ARID1A	0.0344801	0.476824	0.682662
ARID1B	0.023707	0.617189	0.787382
ARID2	0.0340832	0.570095	0.75418
ARID3A	0.0701535	0.269882	0.489119
ARID3B	-0.0703567	0.222314	0.433362
ARID4A	-0.0926793	0.10623	0.271612
ARID4B	-0.0164806	0.757954	0.8749
ARID5A	-0.329785	0.000364623	0.0047388
ARID5B	-0.149568	0.0432495	0.14975
ARIH1	0.0465421	0.307882	0.529653
ARIH2	0.0280955	0.422717	0.636139
ARL10	0.0601473	0.540474	0.731773
ARL11	-0.0619363	0.515917	0.714369
ARL13B	-0.153792	0.00570489	0.0370396
ARL15	-0.23354	0.00386489	0.0276471
ARL16	0.0248096	0.675367	0.825318
ARL17A	0.00522684	0.936488	0.970049
ARL1	-0.0526589	0.275724	0.495777
ARL2BP	-0.0539415	0.155035	0.346532
ARL2	-0.0509013	0.373532	0.593025
ARL3	-0.013768	0.81636	0.908906
ARL4A	-0.33455	5.14893e-05	0.00104773
ARL4C	-0.0876145	0.314741	0.537021
ARL4D	-0.322185	0.00138592	0.0129458
ARL5A	0.0117598	0.799389	0.899526
ARL5B	0.0141179	0.861617	0.932752
ARL6IP1	0.188141	0.000896339	0.00935907
ARL6IP4	-0.128041	0.0769908	0.220732
ARL6IP5	-0.161296	0.00015413	0.00251033
ARL6IP6	0.16755	0.00154759	0.0140197
ARL6	-0.0393699	0.470154	0.676205
ARL8A	0.0273989	0.526886	0.720805
ARL8B	0.0875333	0.0473403	0.158758
ARMC10	-0.139701	0.000347072	0.00455673
ARMC1	0.353341	5.43575e-10	4.20899e-08
ARMC2	-0.00783038	0.899169	0.952881
ARMC3	-0.409874	0.0265018	0.108639
ARMC5	-0.0605114	0.365741	0.58544
ARMC6	0.0518674	0.29789	0.519137
ARMC7	0.029964	0.548467	0.737775
ARMC8	0.0600006	0.126957	0.305606
ARMC9	0.0285663	0.604238	0.778201
ARMCX1	-0.237969	0.00450649	0.0309836
ARMCX2	-0.166453	0.0413973	0.145633
ARMCX3	-0.0571197	0.320044	0.542265
ARMCX5	-0.128238	0.00513522	0.0341389
ARMCX6	-0.070699	0.18829	0.390553
ARNT2	-0.234824	0.0712023	0.209426
ARNTL2	-0.419409	0.00365117	0.0265133
ARNTL	-0.0249672	0.663812	0.818265
ARNT	-0.0733676	0.0977478	0.257577
ARPC1A	-0.0966144	0.0232947	0.0994521
ARPC1B	-0.110683	0.110529	0.279784
ARPC2	0.0157035	0.654094	0.812328
ARPC3	-0.0132183	0.740496	0.865167
ARPC4	-0.0314066	0.348436	0.56892
ARPC5L	0.146775	0.000758823	0.00826337
ARPC5	-0.0287363	0.497115	0.699326
ARPM1	-0.0740751	0.316216	0.538321
ARPP19	0.0478806	0.371935	0.591595
ARRB1	0.0364966	0.668254	0.821333
ARRB2	-0.0493318	0.319315	0.541373
ARRDC1	0.0830936	0.209379	0.418087
ARRDC2	-0.190954	0.00430806	0.0299387
ARRDC3	-0.187007	0.00756602	0.0451384
ARRDC4	0.07073	0.365557	0.58544
ARSA	-0.084801	0.216487	0.42671
ARSB	0.0768773	0.222601	0.433578
ARSD	-0.0420015	0.528061	0.721675
ARSE	0.159139	0.185659	0.387874
ARSG	0.222689	0.0391074	0.139926
ARSI	-0.0280593	0.794206	0.896934
ARSJ	-0.0555716	0.610995	0.782553
ARSK	-0.0912044	0.129942	0.309638
ARTN	0.254579	0.0614561	0.189072
ARV1	-0.188404	0.00144676	0.0133866
ARVCF	0.0529361	0.524805	0.719444
AR	-0.102409	0.517939	0.715147
AS3MT	-0.00924313	0.93192	0.967823
ASAH1	-0.889678	1.51115e-19	3.52888e-17
ASAM	0.00821252	0.934969	0.969158
ASAP1	0.20467	0.000658478	0.00750971
ASAP2	0.153209	0.0125234	0.0648063
ASAP3	0.0572784	0.340387	0.561284
ASB13	0.0260087	0.736195	0.862127
ASB16	0.00875125	0.93779	0.970537
ASB1	0.0367766	0.44024	0.650259
ASB2	-0.389025	0.00113005	0.0110745
ASB3	-0.0649804	0.0823182	0.230372
ASB6	0.0509137	0.155658	0.346994
ASB7	0.15057	0.00203744	0.0170992
ASB8	0.0950987	0.0196812	0.0886404
ASB9	-0.358013	0.00128494	0.0121883
ASCC1	0.117174	0.00960136	0.0535667
ASCC2	0.052887	0.169392	0.365894
ASCC3	-0.016896	0.798573	0.899383
ASCL2	0.550272	0.000126049	0.00214784
ASF1A	-0.0153696	0.774293	0.886158
ASF1B	0.0427722	0.605098	0.778982
ASH1L	-0.139564	0.0422321	0.147863
ASH2L	0.639495	1.36702e-13	1.73376e-11
ASL	-0.0433593	0.462748	0.66981
ASMTL	-0.0611684	0.3245	0.546104
ASNA1	-0.01365	0.741821	0.865958
ASNSD1	0.0280108	0.427754	0.639935
ASNS	-0.0862648	0.318358	0.540468
ASPHD1	-0.407211	0.0119262	0.0627082
ASPHD2	0.198699	0.00487644	0.0328941
ASPH	0.113419	0.192602	0.396858
ASPM	-0.00703142	0.948805	0.975732
ASPN	-0.184443	0.187742	0.389923
ASPRV1	-0.407852	7.48158e-05	0.00141953
ASPSCR1	-0.0768008	0.285542	0.506743
ASRGL1	0.0697033	0.603744	0.77808
ASS1	-0.0329222	0.79024	0.894721
ASTE1	-0.0494202	0.21762	0.42797
ASTN2	-0.0542217	0.660031	0.815313
ASXL1	0.0143907	0.713985	0.849713
ASXL2	-0.064203	0.490514	0.693556
ATAD1	0.0462764	0.36782	0.587171
ATAD2B	0.0600252	0.260044	0.478122
ATAD2	0.362328	3.58683e-05	0.000776022
ATAD3A	0.0231121	0.766823	0.881332
ATAD3B	-0.046835	0.620473	0.78982
ATAD3C	-0.109504	0.413069	0.627603
ATAD5	0.0919381	0.29755	0.518727
ATE1	0.0426571	0.61	0.781837
ATF1	0.00032168	0.993953	0.996833
ATF2	0.0327131	0.639748	0.803892
ATF3	-0.727953	1.32109e-08	7.80556e-07
ATF4	0.0859206	0.0666803	0.200368
ATF5	0.0743037	0.206051	0.413868
ATF6B	0.10306	0.00832368	0.0481171
ATF6	-0.00237931	0.963916	0.982685
ATF7IP2	-0.0430016	0.641994	0.805303
ATF7IP	-0.0317927	0.637194	0.802214
ATF7	-0.0948871	0.0405848	0.143633
ATG10	-0.0502007	0.271225	0.490808
ATG12	0.00546742	0.885954	0.947266
ATG16L1	0.0827021	0.137212	0.32026
ATG16L2	0.091121	0.334454	0.555234
ATG2A	-0.093157	0.0761233	0.218907
ATG2B	0.00478524	0.933591	0.968685
ATG3	0.00419694	0.895644	0.95176
ATG4A	-0.05578	0.185313	0.387318
ATG4B	0.0414423	0.389632	0.607077
ATG4C	-0.0450658	0.316035	0.538151
ATG4D	-0.0550621	0.324924	0.546381
ATG5	0.101124	0.0402154	0.142704
ATG7	-0.0115263	0.725544	0.855554
ATG9A	0.0762181	0.0221905	0.0963312
ATG9B	0.0274858	0.836625	0.919981
ATHL1	0.0268557	0.852176	0.927345
ATIC	0.129226	0.00118547	0.0114944
ATL1	-0.248612	0.000978393	0.00997513
ATL2	-0.0274405	0.688601	0.832766
ATL3	-0.0835676	0.204656	0.412395
ATMIN	0.0322931	0.45489	0.663133
ATM	-0.304563	7.75979e-06	0.000215807
ATN1	-0.0408093	0.379196	0.597899
ATOH8	-0.487393	0.000381432	0.00492248
ATOX1	0.0209767	0.719105	0.853046
ATP10A	0.0396871	0.633856	0.800174
ATP10D	-0.110659	0.126541	0.305241
ATP11A	0.130058	0.143554	0.329923
ATP11B	-0.0373873	0.665883	0.819561
ATP11C	-0.132189	0.0579562	0.181934
ATP13A1	0.0677139	0.097	0.256205
ATP13A2	-0.0884608	0.161188	0.354151
ATP13A3	0.0630869	0.313686	0.535874
ATP13A4	-0.755981	0.000344796	0.00453319
ATP1A1	-0.029558	0.593069	0.770207
ATP1A2	0.904762	5.33666e-07	2.21076e-05
ATP1A3	0.952031	3.75136e-08	2.08264e-06
ATP1A4	0.182231	0.346436	0.567001
ATP1B1	-0.196375	0.0465483	0.156853
ATP1B2	-0.0046584	0.965391	0.98341
ATP1B3	-0.0310384	0.632331	0.799352
ATP2A2	0.00754238	0.87718	0.942183
ATP2A3	0.401267	0.00027906	0.00387948
ATP2B1	0.00242202	0.970169	0.985781
ATP2B4	-0.0644221	0.360918	0.581325
ATP2C1	0.0322964	0.479657	0.68432
ATP2C2	0.221771	0.0454994	0.154736
ATP5A1	0.0336794	0.383216	0.601724
ATP5B	0.0869576	0.0192413	0.0872084
ATP5C1	0.0435728	0.385624	0.603503
ATP5D	-0.193005	0.032389	0.123832
ATP5EP2	0.109197	0.155176	0.346625
ATP5E	0.0488871	0.382078	0.601062
ATP5F1	0.049072	0.160396	0.353052
ATP5G1	-0.104916	0.15782	0.349813
ATP5G2	-0.000413634	0.993126	0.996567
ATP5G3	0.0900397	0.0380958	0.137538
ATP5H	0.00344234	0.950058	0.976288
ATP5I	0.0463162	0.472081	0.677784
ATP5J2	-0.129155	0.0385465	0.138672
ATP5J	0.0308621	0.486821	0.690145
ATP5L	-0.075289	0.0975198	0.257071
ATP5O	0.0288014	0.484807	0.688663
ATP5SL	-0.0337116	0.365697	0.58544
ATP5S	-0.0383228	0.438992	0.649445
ATP6AP1L	-0.0432528	0.580647	0.761634
ATP6AP1	0.103977	0.0441043	0.152137
ATP6AP2	0.00386669	0.929434	0.966417
ATP6V0A1	0.0259453	0.583225	0.762974
ATP6V0A2	0.000721013	0.987337	0.994162
ATP6V0A4	0.333053	0.102649	0.265642
ATP6V0B	0.157632	0.00239513	0.0194037
ATP6V0C	0.0510409	0.350539	0.570858
ATP6V0D1	0.0361044	0.420774	0.634408
ATP6V0D2	-0.547745	0.000900009	0.00937179
ATP6V0E1	-0.0145686	0.731774	0.85943
ATP6V0E2	-0.0866333	0.277891	0.498273
ATP6V1A	0.019672	0.674226	0.824446
ATP6V1B1	0.0183306	0.910766	0.957765
ATP6V1B2	-0.449038	1.78796e-20	4.53526e-18
ATP6V1C1	0.369887	5.01327e-10	3.92315e-08
ATP6V1C2	0.146151	0.260974	0.479333
ATP6V1D	0.0403436	0.327645	0.548635
ATP6V1E1	0.0455559	0.249943	0.465484
ATP6V1E2	-0.0266941	0.720932	0.853424
ATP6V1F	-0.0345721	0.477175	0.682841
ATP6V1G1	0.0613243	0.190314	0.393441
ATP6V1G2	0.0942529	0.384885	0.602771
ATP6V1H	0.248925	3.96118e-06	0.000120906
ATP7A	-0.0669874	0.328452	0.549486
ATP7B	-0.0963265	0.412695	0.62739
ATP8A1	-0.0790629	0.463174	0.670098
ATP8B1	0.0863728	0.319597	0.541629
ATP8B2	-0.0455962	0.556318	0.744628
ATP8B3	0.426011	0.000113047	0.00197759
ATP8B4	-0.376903	3.76048e-05	0.000808832
ATP8B5P	0.0259754	0.697591	0.839189
ATP9A	0.225535	0.00247004	0.019825
ATP9B	-0.140232	0.00402531	0.0284713
ATPAF1	-0.0540849	0.185741	0.387935
ATPAF2	0.0235457	0.671125	0.822593
ATPBD4	0.182446	0.00209892	0.0174558
ATPIF1	-0.0260271	0.657698	0.814209
ATRIP	-0.0150671	0.789332	0.8939
ATRNL1	-0.372322	0.0833956	0.232146
ATRN	0.0681038	0.174151	0.372724
ATRX	-0.0885512	0.152255	0.342399
ATR	0.00173463	0.972392	0.986728
ATXN10	0.0893602	0.0300715	0.118229
ATXN1L	0.00964598	0.865383	0.93511
ATXN1	0.0297675	0.640269	0.804064
ATXN2L	0.0582476	0.150448	0.33979
ATXN2	0.0779128	0.0595095	0.185402
ATXN3	0.0486194	0.235392	0.4494
ATXN7L1	-0.144343	0.00909037	0.0512601
ATXN7L2	0.0187012	0.792268	0.895502
ATXN7L3B	0.229259	5.25001e-06	0.000157629
ATXN7L3	0.0870482	0.0157091	0.0756389
ATXN7	-0.0961609	0.0797733	0.225942
AUH	-0.00938294	0.849497	0.925807
AUP1	0.0999964	0.0172844	0.0810483
AURKAIP1	-0.0795525	0.326483	0.547501
AURKA	0.342619	0.000285852	0.0039525
AURKB	0.194223	0.0913462	0.245908
AUTS2	-0.030021	0.694857	0.837037
AVEN	0.0645355	0.204961	0.412555
AVIL	0.203876	0.0430055	0.149354
AVL9	0.0132386	0.848042	0.925274
AVPI1	-0.0372795	0.60931	0.781538
AVPR1A	-0.146551	0.194783	0.39995
AXIN1	0.062604	0.246599	0.462043
AXIN2	0.0677823	0.440043	0.650164
AXL	-0.05315	0.429656	0.641346
AZGP1	-0.151465	0.276926	0.49727
AZI1	-0.147773	0.0892309	0.242282
AZI2	-0.0182011	0.626913	0.795372
AZIN1	0.399844	1.07031e-10	9.20842e-09
B2M	-0.140053	0.055123	0.176605
B3GALNT1	0.123296	0.0579569	0.181934
B3GALNT2	0.0750569	0.142565	0.328629
B3GALT4	-0.106635	0.134779	0.316597
B3GALT5	-0.0981545	0.599876	0.775107
B3GALT6	0.0436655	0.427238	0.639357
B3GALTL	-0.0450434	0.374448	0.593757
B3GAT3	-0.166524	0.0134278	0.067863
B3GNT1	0.0517394	0.36933	0.588737
B3GNT2	0.0805231	0.106049	0.271339
B3GNT3	0.376009	0.0290949	0.115767
B3GNT5	-0.339329	0.00928296	0.0521661
B3GNT7	0.611325	2.34806e-07	1.09666e-05
B3GNT8	-0.0857964	0.345925	0.566665
B3GNT9	-0.138686	0.0248056	0.104209
B3GNTL1	-0.209685	0.00600325	0.0384054
B4GALNT1	0.270629	0.0341505	0.127908
B4GALNT3	0.0356177	0.777927	0.888074
B4GALNT4	0.105191	0.290954	0.512024
B4GALT1	-0.0647073	0.330295	0.551238
B4GALT2	0.121522	0.0240682	0.101926
B4GALT3	0.0155537	0.781431	0.889884
B4GALT4	0.103593	0.0201819	0.0901658
B4GALT5	0.092358	0.144259	0.330944
B4GALT6	0.0328149	0.686344	0.831754
B4GALT7	-0.012109	0.823755	0.913269
B9D1	0.0924243	0.228639	0.440848
B9D2	-0.128249	0.0441689	0.152264
BAALC	0.228152	0.132076	0.312491
BACE1	-0.0117205	0.831672	0.917415
BACE2	-0.0689093	0.474046	0.679848
BACH1	-0.111533	0.0872963	0.238904
BACH2	-0.272178	0.0106074	0.0575884
BAD	-0.113056	0.0876795	0.239543
BAG1	-0.081228	0.283011	0.504136
BAG2	-0.0529345	0.576305	0.758169
BAG3	0.162385	0.0181339	0.0837895
BAG4	0.458365	7.12504e-06	0.000202754
BAG5	0.0932764	0.0223074	0.0966106
BAHCC1	-0.158135	0.0986565	0.258861
BAHD1	0.0133221	0.769682	0.882965
BAI1	0.186088	0.232997	0.446393
BAI2	-0.332741	0.0153448	0.0745303
BAIAP2L1	-0.0179799	0.785843	0.89183
BAIAP2	0.0651451	0.345526	0.566141
BAIAP3	0.326841	0.0325382	0.124072
BAK1	0.0334195	0.537287	0.729406
BAMBI	0.323106	0.0157062	0.0756389
BANF1	0.102492	0.049582	0.163664
BANK1	-0.868597	4.65773e-06	0.000141288
BANP	-0.0129642	0.782826	0.890466
BAP1	-0.0405758	0.25284	0.469255
BARD1	0.111703	0.269479	0.48879
BARX2	0.0134713	0.92355	0.963583
BASP1	0.0463467	0.587022	0.76617
BAT1	0.0437504	0.23291	0.446285
BAT2L1	0.0794332	0.123311	0.300383
BAT2L2	-0.00473159	0.930124	0.966725
BAT2	0.0699112	0.0891842	0.242282
BAT3	0.0204949	0.570593	0.754537
BAT4	0.0275912	0.616635	0.78688
BAT5	-0.0132502	0.752267	0.871308
BATF2	-0.172361	0.197536	0.403137
BATF3	-0.135652	0.157931	0.349813
BATF	-0.0659295	0.525505	0.719854
BAX	0.0171605	0.781008	0.889884
BAZ1A	-0.0536015	0.317448	0.53942
BAZ1B	0.0343899	0.455096	0.663303
BAZ2A	-0.00550141	0.910442	0.957702
BAZ2B	-0.0570419	0.378227	0.597275
BBC3	-0.118987	0.208549	0.416927
BBOX1	-0.5981	0.00477172	0.0324183
BBS10	-0.00656388	0.907531	0.956967
BBS12	-0.147739	0.00974497	0.0540603
BBS1	0.0408152	0.542814	0.733398
BBS2	-0.0726609	0.152432	0.342641
BBS4	-0.0506972	0.425037	0.637482
BBS5	-0.107974	0.0708856	0.208753
BBS7	-0.0913652	0.0491496	0.162711
BBS9	-0.0913024	0.0564538	0.179345
BBX	-0.0985167	0.11656	0.289581
BCAM	-0.0717416	0.487562	0.690614
BCAP29	-0.109818	0.0186646	0.0853289
BCAP31	0.0147647	0.767418	0.881768
BCAR1	-0.0250585	0.680441	0.828679
BCAR3	0.1714	0.0340014	0.127512
BCAS1	0.392846	0.0193147	0.0874331
BCAS2	-0.0407784	0.418819	0.632679
BCAS3	0.106112	0.0761621	0.218933
BCAS4	-0.0260641	0.669905	0.82192
BCAT1	0.408917	8.11931e-05	0.00151223
BCAT2	-0.20297	0.00669803	0.0415962
BCCIP	-0.0293145	0.539426	0.730826
BCDIN3D	0.0373948	0.432861	0.644038
BCHE	-1.93902	2.26016e-16	3.9585e-14
BCKDHA	-0.0123995	0.815	0.908437
BCKDHB	-0.11342	0.054216	0.17465
BCKDK	0.0171054	0.722925	0.854504
BCL10	-0.0436688	0.273993	0.493863
BCL11A	-0.272295	0.140898	0.326095
BCL11B	-0.409804	0.00324828	0.0243447
BCL2A1	-0.579101	0.000133444	0.00224625
BCL2L11	0.019266	0.737872	0.863241
BCL2L12	0.0703157	0.323491	0.545467
BCL2L13	0.122384	0.00381057	0.0274137
BCL2L14	-0.32491	0.0612982	0.188823
BCL2L1	0.0639848	0.158691	0.350866
BCL2L2	0.0583492	0.228855	0.440869
BCL2	0.0373693	0.741808	0.865958
BCL3	-0.0888765	0.161994	0.355603
BCL6B	-0.134161	0.0567301	0.179794
BCL6	0.00552368	0.936584	0.970081
BCL7A	0.150911	0.00470144	0.0320963
BCL7B	-0.0844219	0.0145416	0.0717197
BCL7C	-0.088431	0.249235	0.464679
BCL9L	-0.0792653	0.0929363	0.248416
BCL9	-0.0463704	0.451496	0.660147
BCLAF1	0.00315983	0.943773	0.973505
BCO2	-0.0747163	0.526776	0.720722
BCORL1	0.132768	0.0221315	0.0961604
BCOR	-0.0792027	0.213467	0.422795
BCR	0.129249	0.00323698	0.0242724
BCS1L	0.0510351	0.253954	0.470373
BDH1	-0.0352749	0.633907	0.800174
BDH2	-0.110493	0.0643761	0.195399
BDKRB1	0.457727	2.67024e-05	0.000609063
BDKRB2	0.292344	0.000540295	0.00645721
BDNFOS	-0.225167	0.00351878	0.0258718
BDP1	-0.0246396	0.725905	0.855662
BEAN	0.0489838	0.620397	0.78982
BECN1	0.065704	0.162672	0.356614
BEGAIN	-0.330356	0.013253	0.0671876
BEND3	0.278125	0.000445781	0.00557207
BEND5	-0.215478	0.0315095	0.121633
BEND6	-0.0894365	0.356456	0.576981
BEND7	0.261881	0.030928	0.120349
BEST1	0.0959422	0.18373	0.385542
BET1L	-0.056419	0.149622	0.338392
BET1	-0.179405	8.98168e-06	0.00024471
BEX2	-0.203783	0.0863314	0.237427
BEX4	-0.0947913	0.219999	0.431147
BEX5	-0.315378	0.00599034	0.0383674
BFAR	0.0729434	0.0209499	0.0925015
BFSP1	0.0453794	0.62505	0.794037
BGLAP	-0.901431	1.25276e-12	1.38644e-10
BGN	-0.0500028	0.552356	0.740839
BHLHB9	-0.140825	0.0335269	0.126279
BHLHE22	-0.60681	1.25265e-06	4.57296e-05
BHLHE40	0.0567131	0.475256	0.68108
BHLHE41	-0.326682	0.00107987	0.01072
BHMT2	-0.25269	0.0305666	0.119568
BICC1	-0.183582	0.151988	0.342009
BICD1	-0.103367	0.261052	0.47937
BICD2	0.0243965	0.564942	0.750603
BID	0.0878564	0.11692	0.290077
BIK	0.355655	0.000377239	0.00487693
BIN1	-0.196374	0.042153	0.147656
BIN2	-0.308023	0.00205421	0.0172006
BIN3	-0.623412	1.49213e-29	8.78091e-27
BIRC2	-0.0776022	0.101275	0.263467
BIRC3	-0.561671	1.94608e-06	6.72082e-05
BIRC5	-0.0127974	0.912807	0.958465
BIRC6	0.0333514	0.576294	0.758169
BIVM	-0.0293409	0.669644	0.821878
BLCAP	-0.0501963	0.292418	0.513029
BLMH	0.270318	0.000180215	0.00280267
BLM	0.277587	0.00302065	0.0230616
BLNK	0.00992931	0.895451	0.951713
BLOC1S1	-0.119477	0.0556184	0.17765
BLOC1S2	-0.000462014	0.989939	0.99542
BLOC1S3	0.0580429	0.157354	0.349485
BLVRA	-0.125133	0.084316	0.233696
BLVRB	0.0188368	0.816862	0.909259
BLZF1	-0.0381856	0.480377	0.685042
BMF	0.0369316	0.574594	0.757679
BMI1	0.0276085	0.721599	0.853821
BMP1	-0.216404	0.00583808	0.0377172
BMP2K	-0.0592476	0.496642	0.699015
BMP2	-0.38236	0.00618596	0.0391768
BMP4	-0.266324	0.0439524	0.151755
BMP6	0.41209	0.000302737	0.00410112
BMP7	0.364207	0.0250314	0.104948
BMP8A	0.166875	0.0608559	0.188074
BMP8B	0.0599689	0.616141	0.786508
BMPR1A	0.0770721	0.182839	0.384755
BMPR1B	-0.0504648	0.819341	0.910846
BMPR2	-0.018899	0.746482	0.868299
BMS1P4	-0.0152585	0.849537	0.925807
BMS1P5	0.0288783	0.680743	0.828679
BMS1	0.0575593	0.153019	0.343593
BMX	-0.457589	0.0024171	0.0195172
BNC2	-0.0937878	0.352833	0.572945
BNIP1	0.0518383	0.225915	0.438016
BNIP2	-0.142804	0.00141003	0.0131128
BNIP3L	-0.579131	4.88329e-25	1.84213e-22
BNIP3	0.133649	0.0805977	0.22733
BNIPL	-0.0989653	0.452897	0.661604
BOC	-0.0410019	0.715919	0.851188
BOD1L	0.0552547	0.359841	0.580207
BOD1	0.0438977	0.322366	0.544632
BOK	-0.0280176	0.705686	0.843453
BOLA1	-0.0423191	0.561168	0.747822
BOLA2	0.0803435	0.200781	0.407327
BOLA3	0.103126	0.0529622	0.171701
BOP1	0.542523	3.02558e-07	1.38237e-05
BPGM	-0.0188297	0.687266	0.832175
BPHL	0.17888	0.000418592	0.00531348
BPIL1	-1.76747	1.05676e-07	5.27174e-06
BPNT1	0.00916483	0.846646	0.924508
BPTF	0.162304	0.0183819	0.0844318
BRAF	0.0916395	0.161966	0.355603
BRAP	0.0297938	0.378761	0.597681
BRCA1	0.0524478	0.527181	0.72108
BRCA2	0.107053	0.27923	0.4997
BRCC3	0.0655893	0.198692	0.404725
BRD1	0.0859973	0.0404982	0.143499
BRD2	0.0943206	0.0123657	0.0643295
BRD3	0.202073	0.000120178	0.00208498
BRD4	0.0430864	0.319632	0.541629
BRD7	0.0968664	0.0263694	0.108365
BRD8	0.0266081	0.56256	0.748858
BRD9	-0.0489893	0.241314	0.456385
BRE	0.058639	0.0856373	0.236157
BRF1	0.0605182	0.26426	0.482596
BRF2	0.639647	3.47939e-12	3.65634e-10
BRI3BP	-0.0387959	0.574246	0.757492
BRI3	-0.145844	0.00758603	0.0452028
BRIP1	-0.0657677	0.57218	0.755715
BRIX1	0.131149	0.00858298	0.0491908
BRMS1L	0.0457297	0.329739	0.550701
BRMS1	0.111222	0.0616186	0.189451
BRP44L	-0.0549124	0.299283	0.520639
BRP44	0.0776648	0.262827	0.481375
BRPF1	-0.00556394	0.888821	0.948819
BRPF3	0.0387531	0.482743	0.687122
BRSK1	0.0586123	0.608105	0.780939
BRWD1	0.103875	0.0679045	0.202763
BRWD3	0.0337592	0.689981	0.833347
BSCL2	-0.123613	0.0238841	0.101321
BSDC1	0.0371662	0.322887	0.544961
BSG	0.0117284	0.83744	0.92037
BSN	-0.101336	0.449969	0.658767
BSPRY	0.0662353	0.407469	0.623212
BST1	-0.140653	0.050872	0.166762
BST2	0.0634354	0.551368	0.740269
BTAF1	-0.0626673	0.322325	0.544625
BTBD10	0.0305901	0.44177	0.651565
BTBD11	-0.0424502	0.719662	0.853086
BTBD12	0.154035	0.0028916	0.0222496
BTBD19	0.0205517	0.824592	0.913402
BTBD1	0.00540212	0.90286	0.954435
BTBD2	-0.110189	0.032172	0.123387
BTBD3	-0.00762177	0.909182	0.957335
BTBD6	0.0155974	0.729027	0.857538
BTBD7	0.0334404	0.530146	0.723449
BTBD9	-0.0187501	0.678444	0.827532
BTC	0.0852105	0.494415	0.697195
BTD	-0.145455	0.0184023	0.0844989
BTF3L4	0.125518	0.00148009	0.0136179
BTF3	-0.0323904	0.515277	0.713752
BTG1	-0.00631851	0.9189	0.961504
BTG2	-0.409711	0.000314779	0.0042254
BTG3	-0.083628	0.390947	0.608157
BTK	-0.280226	0.00182383	0.0157836
BTLA	-0.70528	2.80516e-05	0.000636875
BTN2A1	-0.0355687	0.423667	0.636527
BTN2A2	-0.14041	0.0306321	0.11973
BTN2A3	-0.019268	0.785792	0.89183
BTN3A1	-0.171154	0.0187703	0.0856807
BTN3A2	-0.16256	0.0381778	0.137732
BTN3A3	-0.248467	0.00179882	0.0156681
BTNL9	-0.300352	0.0252323	0.105549
BTRC	0.117548	0.0922441	0.247419
BUB1B	0.108357	0.243811	0.458983
BUB1	0.125685	0.214689	0.424447
BUB3	0.0912224	0.0843788	0.233797
BUD13	-0.00760801	0.843932	0.923529
BUD31	-0.0723227	0.139849	0.324469
BVES	-0.0571058	0.601907	0.776913
BYSL	0.543306	3.55366e-15	5.33485e-13
BZRAP1	0.0116227	0.915315	0.959672
BZW1	0.0517062	0.343088	0.563905
BZW2	0.0831178	0.128448	0.307217
C10orf10	-0.140602	0.1628	0.356771
C10orf114	0.10503	0.41187	0.62701
C10orf116	0.089525	0.500142	0.701572
C10orf118	-0.120213	0.143641	0.329923
C10orf119	0.0444252	0.290544	0.511546
C10orf11	-0.365653	0.000213194	0.003165
C10orf125	0.0209273	0.832936	0.917976
C10orf128	-0.310388	0.00706568	0.0431328
C10orf12	0.00371841	0.960217	0.981404
C10orf137	-0.10954	0.0395166	0.140938
C10orf140	-0.276752	0.0475317	0.159182
C10orf18	-0.000371949	0.996227	0.997898
C10orf25	0.0387614	0.576816	0.75857
C10orf26	-0.0579659	0.221587	0.432758
C10orf28	0.0331919	0.389138	0.60667
C10orf2	0.201032	0.000186877	0.00287888
C10orf32	-0.0608731	0.302583	0.523829
C10orf35	0.057288	0.429428	0.641243
C10orf41	-0.0256392	0.849349	0.925739
C10orf46	0.107381	0.0202019	0.0902276
C10orf47	-0.115743	0.15775	0.349784
C10orf4	-0.0543161	0.231678	0.444734
C10orf54	-0.376834	5.4693e-06	0.000163197
C10orf55	0.264487	0.00750686	0.0448764
C10orf57	0.130071	0.0392869	0.140409
C10orf58	0.404707	5.96368e-09	3.74947e-07
C10orf72	-0.106786	0.226797	0.439088
C10orf75	0.0382016	0.681812	0.829473
C10orf76	-0.00969645	0.764908	0.879888
C10orf78	-0.0340524	0.435914	0.64699
C10orf79	-0.636512	3.87997e-06	0.000119419
C10orf81	0.0560614	0.700365	0.840816
C10orf82	0.246355	0.275109	0.495036
C10orf84	0.0139693	0.721662	0.853821
C10orf88	0.0264189	0.505253	0.70578
C10orf95	0.0656769	0.464479	0.67139
C11orf10	-0.0351461	0.465675	0.672261
C11orf17	-0.0542876	0.204005	0.411648
C11orf1	-0.105175	0.113661	0.28514
C11orf24	0.012827	0.772909	0.88525
C11orf2	-0.172365	0.00501844	0.0335981
C11orf30	0.0541521	0.510475	0.709693
C11orf31	-0.0291841	0.598913	0.774339
C11orf35	-0.269121	0.0178559	0.0828494
C11orf41	-0.193585	0.109373	0.277585
C11orf45	0.019175	0.807974	0.905186
C11orf46	-0.0314241	0.45882	0.666024
C11orf48	0.0402603	0.464828	0.671703
C11orf49	-0.00563456	0.912283	0.958361
C11orf51	-0.0292338	0.587809	0.76672
C11orf52	-0.0852043	0.305153	0.526308
C11orf54	-0.0784179	0.147892	0.335827
C11orf57	-0.0359487	0.397757	0.614103
C11orf58	0.0160576	0.674973	0.82492
C11orf59	0.0188289	0.653091	0.811441
C11orf61	-0.0632855	0.267442	0.486294
C11orf63	-0.287581	0.00348055	0.0257109
C11orf66	-0.359226	0.000548235	0.0065256
C11orf67	0.0534417	0.564633	0.750532
C11orf68	0.0225269	0.60658	0.780293
C11orf70	-0.695807	1.38039e-07	6.59359e-06
C11orf71	0.00720324	0.909854	0.9575
C11orf73	-0.0964717	0.0361946	0.132792
C11orf74	-0.00227086	0.964713	0.982958
C11orf75	-0.220239	0.013786	0.0690465
C11orf80	0.37523	1.08966e-06	4.04827e-05
C11orf82	0.0978866	0.285488	0.506743
C11orf83	-0.0982658	0.271992	0.491651
C11orf84	0.0518257	0.378319	0.597275
C11orf92	0.0447435	0.790621	0.894821
C11orf93	0.41288	0.00239969	0.0194182
C11orf95	0.00628678	0.909653	0.9575
C11orf9	0.102051	0.424641	0.637027
C12orf10	-0.0365496	0.472255	0.677969
C12orf11	0.105393	0.0838085	0.232903
C12orf23	-0.00205217	0.968872	0.985211
C12orf24	0.150857	0.0956757	0.253938
C12orf26	-0.153453	0.00419731	0.0293214
C12orf29	-0.0254593	0.573228	0.75676
C12orf32	-0.0224044	0.672271	0.823312
C12orf34	0.160521	0.0780627	0.222531
C12orf35	-0.122806	0.0994392	0.260158
C12orf41	0.104671	0.00205946	0.0172181
C12orf43	0.0593092	0.0770448	0.220821
C12orf44	0.0778491	0.122261	0.298987
C12orf45	-0.132271	0.0207478	0.0918847
C12orf47	0.0691755	0.0906073	0.244635
C12orf48	0.0550029	0.487481	0.690594
C12orf49	0.109505	0.0762225	0.219063
C12orf4	-0.0209124	0.655103	0.812637
C12orf51	0.0529436	0.382778	0.601456
C12orf52	0.0991181	0.0167584	0.0791744
C12orf57	-0.103564	0.124801	0.302571
C12orf59	-0.176266	0.0427402	0.148884
C12orf5	0.063015	0.262205	0.480572
C12orf60	0.338162	0.00202242	0.0170705
C12orf62	-0.0500221	0.27034	0.489573
C12orf65	-0.0812318	0.0996247	0.26038
C12orf66	0.0817662	0.193317	0.397772
C12orf68	-0.191817	0.0614121	0.189016
C12orf72	-0.0115104	0.8483	0.925363
C12orf73	0.18954	0.000658083	0.00750971
C12orf75	0.0130458	0.888102	0.94865
C12orf76	0.0421547	0.422447	0.636039
C13orf15	-0.0629146	0.385477	0.603473
C13orf18	-0.322134	0.00136907	0.0128366
C13orf1	-0.0120885	0.7867	0.892224
C13orf23	0.075666	0.176134	0.375169
C13orf27	0.0502317	0.462612	0.66968
C13orf29	0.211346	0.0523332	0.170262
C13orf31	-0.0219782	0.733426	0.860399
C13orf33	-0.104954	0.361143	0.581496
C13orf34	0.0440877	0.525077	0.719536
C13orf37	0.0677547	0.261209	0.479564
C14orf101	-0.0719095	0.108666	0.2764
C14orf102	-0.0102933	0.804905	0.903331
C14orf104	0.103519	0.0165403	0.0783959
C14orf106	-0.101338	0.0926258	0.248042
C14orf109	0.118511	0.0110108	0.0590994
C14orf118	-0.00644457	0.908923	0.957296
C14orf119	0.113827	0.00244654	0.0197009
C14orf126	0.00642398	0.899138	0.952881
C14orf128	-0.0507642	0.476984	0.682692
C14orf129	0.0719129	0.137486	0.320724
C14orf132	0.202667	0.0819956	0.229994
C14orf135	0.0160786	0.754085	0.872795
C14orf138	0.0308298	0.513817	0.712534
C14orf139	-0.202673	0.038752	0.139189
C14orf142	0.0453009	0.313997	0.536221
C14orf143	0.0058037	0.91388	0.95885
C14orf145	-0.068638	0.333201	0.554359
C14orf147	-0.086439	0.203972	0.411648
C14orf149	-0.164307	0.00192544	0.0163835
C14orf153	0.0506478	0.285799	0.507077
C14orf156	-0.0312446	0.596679	0.772946
C14orf159	-0.10511	0.0980302	0.257946
C14orf166	0.0286451	0.468601	0.67483
C14orf167	0.186402	0.00743796	0.044646
C14orf169	0.0758301	0.0713751	0.20972
C14orf174	-0.250989	0.0266398	0.10905
C14orf179	-0.0871063	0.128468	0.307217
C14orf181	0.0381661	0.683712	0.830411
C14orf1	0.103695	0.0195931	0.0883671
C14orf21	0.0910339	0.101115	0.263246
C14orf28	-0.120301	0.0179755	0.0833195
C14orf2	0.00116164	0.982445	0.991476
C14orf33	-0.0430416	0.555791	0.744293
C14orf37	0.028882	0.752345	0.87133
C14orf43	-0.00607394	0.920957	0.962432
C14orf45	-0.292124	0.000968005	0.00993268
C14orf49	-0.0565855	0.584299	0.763971
C14orf4	0.0453222	0.429408	0.641243
C14orf50	-0.218968	0.145118	0.331878
C14orf79	-0.00127947	0.985283	0.993045
C14orf80	0.0101671	0.912528	0.958361
C14orf93	-0.0176192	0.679446	0.828041
C15orf17	0.0256122	0.524902	0.719481
C15orf21	-0.0526973	0.407011	0.622906
C15orf23	0.160969	0.013118	0.0668251
C15orf24	0.0252261	0.531371	0.724449
C15orf27	-0.101659	0.266796	0.485813
C15orf29	0.0286001	0.471236	0.676902
C15orf33	-0.157183	0.0519369	0.169123
C15orf34	-0.12926	0.153606	0.344279
C15orf37	0.0333492	0.637307	0.802264
C15orf38	-0.0978375	0.16182	0.355433
C15orf39	0.169207	0.00127341	0.0121102
C15orf40	-0.0577238	0.188655	0.391136
C15orf41	0.0861399	0.205044	0.412555
C15orf42	0.154154	0.152416	0.342641
C15orf44	0.065334	0.0704425	0.207894
C15orf48	-0.0728468	0.58439	0.76402
C15orf52	-0.0409765	0.699176	0.840313
C15orf57	-0.0996247	0.0240941	0.102006
C15orf58	0.0241838	0.685044	0.831058
C15orf59	-0.321466	0.0313386	0.121202
C15orf61	0.099181	0.0672078	0.201418
C15orf62	-0.128009	0.127106	0.305663
C15orf63	0.0857524	0.196173	0.401739
C16orf13	-0.0572839	0.438756	0.649445
C16orf42	-0.0177304	0.787228	0.892548
C16orf45	0.14209	0.238922	0.453375
C16orf46	-0.102654	0.114315	0.286263
C16orf48	-0.109539	0.170473	0.367453
C16orf52	0.109006	0.0325444	0.124072
C16orf53	0.0564552	0.336368	0.557343
C16orf54	-0.28238	0.0312445	0.121089
C16orf55	0.0645472	0.244234	0.459367
C16orf57	0.0150247	0.790385	0.894748
C16orf58	0.0421467	0.372246	0.591798
C16orf59	0.0868649	0.342415	0.563358
C16orf5	-0.130432	0.0390919	0.139926
C16orf61	0.0766158	0.207228	0.415304
C16orf62	0.0524528	0.303962	0.525055
C16orf63	0.0798986	0.0907298	0.244741
C16orf68	0.0394712	0.359539	0.57993
C16orf70	0.0646719	0.146235	0.333449
C16orf71	-0.20307	0.0780642	0.222531
C16orf72	0.0487922	0.243607	0.458657
C16orf74	0.0267621	0.804683	0.903288
C16orf75	0.121167	0.176181	0.375214
C16orf79	-0.021546	0.859921	0.931602
C16orf7	-0.041478	0.538492	0.730368
C16orf80	0.0657851	0.128348	0.307162
C16orf86	-0.220263	0.0186774	0.085336
C16orf87	0.194192	0.00158419	0.0142374
C16orf88	0.23826	9.76948e-07	3.70434e-05
C16orf89	0.619037	0.0010503	0.0105188
C16orf91	0.126405	0.0308036	0.120144
C16orf93	-0.261017	0.0123006	0.0640617
C17orf100	0.0366922	0.57647	0.758318
C17orf101	-0.127406	0.0293134	0.116242
C17orf103	-0.0079864	0.910738	0.957765
C17orf104	-0.0332731	0.795968	0.897821
C17orf106	-0.163202	0.0160747	0.0768776
C17orf107	-0.258845	0.0114196	0.0606297
C17orf108	-0.00750312	0.915585	0.959886
C17orf28	0.178413	0.0621449	0.190474
C17orf37	0.322051	0.00497473	0.0334193
C17orf39	0.0465528	0.358886	0.579194
C17orf42	0.0542987	0.231388	0.44437
C17orf44	-0.291092	0.000640645	0.00736211
C17orf48	-0.130816	0.00619148	0.0391808
C17orf49	-0.0809222	0.125374	0.303421
C17orf51	0.225663	0.0100474	0.0552229
C17orf53	0.0876517	0.249452	0.464836
C17orf55	0.285766	0.0489226	0.162252
C17orf56	-0.0850531	0.180632	0.381873
C17orf57	-0.00480591	0.960772	0.981404
C17orf58	0.22894	0.00754123	0.0450453
C17orf59	-0.117454	0.0744527	0.215408
C17orf60	-0.331572	0.000126137	0.00214784
C17orf61	-0.0161092	0.810912	0.906457
C17orf62	-0.0520744	0.307992	0.529777
C17orf63	0.199785	0.000351144	0.00459611
C17orf65	-0.0346448	0.549622	0.73899
C17orf67	0.185588	0.030418	0.119222
C17orf68	-0.0771822	0.218531	0.429243
C17orf69	0.107623	0.153959	0.344994
C17orf70	-0.0184435	0.74429	0.866982
C17orf71	0.208114	0.000518504	0.00625921
C17orf72	-0.275732	0.0165509	0.0784211
C17orf75	0.196753	0.000809738	0.00869552
C17orf76	0.0614348	0.44703	0.656424
C17orf79	0.106638	0.0402759	0.142884
C17orf80	0.0974983	0.0463145	0.156359
C17orf81	-0.0198936	0.661193	0.816182
C17orf85	0.00642323	0.880074	0.943476
C17orf86	-0.00099768	0.988183	0.994501
C17orf87	-0.34128	0.00148482	0.0136291
C17orf89	-0.0205924	0.783551	0.89085
C17orf90	-0.00570151	0.942451	0.972597
C17orf91	-0.120179	0.0619152	0.189889
C17orf95	-0.00652278	0.889306	0.948819
C17orf96	0.362142	0.00234258	0.019062
C17orf97	-0.276387	0.000788572	0.00851797
C18orf10	0.0780373	0.139444	0.323989
C18orf18	0.0103499	0.877621	0.942313
C18orf19	0.169931	0.000292958	0.00403051
C18orf1	0.141962	0.0874983	0.239226
C18orf21	0.018435	0.70452	0.843086
C18orf22	-0.0325211	0.540852	0.732049
C18orf25	0.114062	0.0180985	0.0836786
C18orf32	0.0813307	0.133714	0.315004
C18orf45	0.210999	0.000154628	0.00251369
C18orf54	0.17398	0.0397356	0.141479
C18orf55	0.0482677	0.243061	0.458157
C18orf56	0.145021	0.193144	0.397682
C18orf8	0.00260529	0.944901	0.974032
C19orf10	-0.112136	0.0413703	0.145608
C19orf12	0.0677629	0.258823	0.476809
C19orf18	-0.112242	0.329711	0.550701
C19orf20	-0.279331	0.0250912	0.105134
C19orf21	0.251273	0.056498	0.179447
C19orf22	0.0467836	0.339856	0.560659
C19orf23	0.0396839	0.622186	0.791217
C19orf24	-0.13228	0.068	0.202965
C19orf25	-0.0376751	0.575909	0.757987
C19orf26	0.216398	0.0472859	0.158612
C19orf28	-0.0280499	0.639681	0.803876
C19orf29	-0.114847	0.051854	0.168965
C19orf2	0.155783	0.00617753	0.039174
C19orf33	0.0725851	0.674523	0.824629
C19orf36	-0.338222	0.00393597	0.0280145
C19orf38	-0.348877	0.000327543	0.00437278
C19orf39	-0.0105557	0.857834	0.930711
C19orf40	0.0908269	0.10951	0.277874
C19orf42	-0.0133299	0.732298	0.859685
C19orf43	-0.0961848	0.0748056	0.216131
C19orf44	-0.118132	0.0274015	0.111191
C19orf46	0.0923087	0.288145	0.509213
C19orf47	0.250579	6.16912e-06	0.000180079
C19orf48	0.133429	0.0563218	0.179158
C19orf50	-0.0652469	0.0776894	0.221935
C19orf51	-0.287187	0.0422829	0.147935
C19orf52	-0.0674164	0.126325	0.30497
C19orf53	-0.0693845	0.211341	0.420099
C19orf54	-0.00855167	0.875594	0.941235
C19orf55	-0.0405247	0.516992	0.714781
C19orf56	-0.00981393	0.828433	0.915146
C19orf57	-0.284288	0.0118773	0.0625857
C19orf60	-0.222045	0.0185999	0.0851139
C19orf61	-0.0373964	0.407323	0.623212
C19orf62	-0.0121024	0.772635	0.885066
C19orf63	0.0206725	0.712533	0.84874
C19orf66	-0.128428	0.0514526	0.168066
C19orf6	-0.065189	0.288783	0.509939
C19orf70	-0.121665	0.0802071	0.226706
C19orf73	0.144109	0.0726811	0.212244
C19orf76	0.0419345	0.723238	0.854504
C1D	-0.0537053	0.238802	0.453353
C1GALT1C1	0.0295185	0.51952	0.715854
C1GALT1	-0.106371	0.259537	0.477586
C1QA	-0.338038	0.000893141	0.00933836
C1QBP	0.0217253	0.671754	0.82309
C1QB	-0.263803	0.00808318	0.0472091
C1QC	-0.249557	0.00734335	0.0442272
C1QL1	-0.296399	0.0691839	0.205208
C1QL3	-0.265839	0.0325314	0.124072
C1QTNF1	-0.19758	0.0298749	0.117707
C1QTNF2	-0.0430601	0.716506	0.85168
C1QTNF3	0.241499	0.0456154	0.154987
C1QTNF6	-0.0415792	0.612135	0.783432
C1QTNF7	-0.188176	0.188295	0.390553
C1RL	-0.110502	0.0470667	0.158033
C1R	-0.105525	0.210891	0.419667
C1S	-0.127074	0.193248	0.397686
C1orf103	-0.051772	0.364536	0.584784
C1orf104	0.0159612	0.837149	0.920282
C1orf106	0.449601	0.00549619	0.0359857
C1orf107	0.0430402	0.439538	0.649898
C1orf109	0.0576745	0.202313	0.409469
C1orf112	0.0509789	0.437165	0.648218
C1orf113	-0.0167289	0.87027	0.937969
C1orf115	-0.300547	0.00400853	0.0283936
C1orf116	-0.0231188	0.874092	0.939964
C1orf122	-0.038716	0.599165	0.774597
C1orf123	-0.0154664	0.678531	0.827532
C1orf124	0.0539933	0.270216	0.489462
C1orf126	-0.000118344	0.998991	0.999059
C1orf128	-0.00540084	0.889005	0.948819
C1orf130	0.116225	0.526377	0.720534
C1orf131	0.0392918	0.396888	0.613793
C1orf133	-0.086416	0.37316	0.592737
C1orf135	0.367727	7.75434e-05	0.00146072
C1orf144	0.0199535	0.499027	0.700607
C1orf151	-0.0118629	0.809385	0.905972
C1orf156	-0.043999	0.412001	0.627073
C1orf159	0.00771672	0.919603	0.961897
C1orf162	-0.250384	0.00190198	0.0163004
C1orf163	0.101576	0.0741209	0.214743
C1orf168	-0.141409	0.438095	0.649003
C1orf170	-0.0186258	0.859908	0.931602
C1orf172	0.0562984	0.315101	0.537418
C1orf173	0.236496	0.289968	0.511022
C1orf174	0.0314445	0.390447	0.607857
C1orf183	0.0220505	0.798859	0.899496
C1orf186	0.808658	4.88166e-05	0.00100728
C1orf190	-0.236801	0.0101235	0.0555736
C1orf192	-0.567084	1.04649e-05	0.000277405
C1orf198	0.0706999	0.266814	0.485813
C1orf201	-0.0106077	0.82543	0.913818
C1orf203	-0.103356	0.144975	0.331712
C1orf204	-0.238482	0.00747192	0.0447767
C1orf210	0.0639019	0.324603	0.546157
C1orf212	-0.00974138	0.796878	0.898337
C1orf213	-0.0558939	0.493515	0.696059
C1orf216	0.011101	0.774706	0.886267
C1orf21	0.0623112	0.511164	0.71006
C1orf220	-0.171421	0.0892225	0.242282
C1orf226	-0.143009	0.206392	0.414191
C1orf228	-0.437265	0.000166125	0.00263365
C1orf25	-0.0850611	0.122215	0.298987
C1orf26	-0.0356903	0.504202	0.704659
C1orf27	0.00318001	0.957304	0.980492
C1orf31	-0.00717881	0.90253	0.954223
C1orf35	-0.0629851	0.406377	0.622384
C1orf38	-0.0949613	0.286446	0.507633
C1orf43	0.0361382	0.382572	0.601261
C1orf50	0.0757119	0.0645473	0.195717
C1orf51	-0.0377678	0.721805	0.853839
C1orf52	0.0143303	0.720563	0.8532
C1orf53	-0.0950559	0.307744	0.529653
C1orf54	-0.2747	5.79288e-05	0.00115013
C1orf55	-0.088801	0.0943868	0.251281
C1orf56	-0.158703	0.0222091	0.0963831
C1orf57	0.025627	0.637667	0.802454
C1orf58	-0.0481524	0.582145	0.762579
C1orf59	0.303174	0.000849351	0.00897676
C1orf63	-0.107681	0.14444	0.331048
C1orf64	0.275521	0.196117	0.401739
C1orf66	-0.122748	0.0447792	0.153279
C1orf69	-0.0299395	0.614612	0.785251
C1orf74	0.0211744	0.725581	0.855554
C1orf77	-0.026945	0.462381	0.669476
C1orf83	0.0816426	0.0505902	0.166112
C1orf84	0.107985	0.113385	0.284613
C1orf85	-0.0123757	0.81409	0.908097
C1orf86	-0.125927	0.13841	0.322249
C1orf88	-0.129826	0.296273	0.517545
C1orf89	-0.060422	0.364879	0.585015
C1orf91	-0.00520659	0.920867	0.962414
C1orf93	0.112719	0.0683298	0.203661
C1orf95	0.282088	0.148566	0.336735
C1orf96	-0.112592	0.0854415	0.235844
C1orf97	-0.0404755	0.55294	0.741487
C1orf9	0.0135721	0.843206	0.923422
C20orf103	-0.0530093	0.658796	0.814676
C20orf108	0.224448	2.81856e-05	0.000638931
C20orf111	0.13926	0.0010883	0.0107456
C20orf112	0.105316	0.0626442	0.191597
C20orf114	-0.982004	0.000176865	0.00276225
C20orf117	0.0465053	0.492067	0.695083
C20orf118	-0.167259	0.0479443	0.160126
C20orf11	0.218943	1.71845e-06	6.04672e-05
C20orf12	-0.0989833	0.180879	0.382186
C20orf132	-0.0754799	0.408332	0.623884
C20orf134	-0.0778522	0.411698	0.626879
C20orf135	-0.12197	0.178141	0.378283
C20orf151	0.0941443	0.281316	0.502211
C20orf160	-0.183837	0.0298249	0.117636
C20orf177	0.137402	0.0657125	0.198148
C20orf194	-0.13345	0.0204646	0.0910968
C20orf196	-0.0403575	0.486376	0.690026
C20orf199	0.0753128	0.233169	0.446547
C20orf20	0.123857	0.027202	0.110582
C20orf24	0.0622666	0.266752	0.485813
C20orf26	-0.113964	0.430891	0.642559
C20orf27	0.0211609	0.774485	0.886158
C20orf29	0.0719099	0.102211	0.264928
C20orf30	0.113128	0.0126684	0.0653985
C20orf3	0.148358	0.00630934	0.0397359
C20orf43	0.158336	2.04548e-05	0.00048072
C20orf46	0.55883	1.52034e-05	0.000377825
C20orf4	0.00572985	0.887977	0.948585
C20orf54	0.0639526	0.492388	0.695381
C20orf72	0.195146	4.95138e-05	0.00101597
C20orf7	0.069291	0.122564	0.299464
C20orf94	0.0231015	0.822398	0.912934
C20orf96	0.0150966	0.840765	0.92219
C21orf119	0.174637	0.00879817	0.0501118
C21orf122	-0.166687	0.0169032	0.0796539
C21orf2	-0.0920312	0.210301	0.419274
C21orf33	0.00594551	0.897925	0.952645
C21orf34	-0.338218	0.00295016	0.022641
C21orf45	0.153229	0.00596676	0.0382997
C21orf56	-0.00263934	0.979128	0.989621
C21orf57	-0.0806017	0.217495	0.42797
C21orf58	-0.0366993	0.661525	0.816326
C21orf59	0.00419371	0.930815	0.967101
C21orf63	-0.156024	0.0819571	0.229979
C21orf67	0.0708125	0.249486	0.464836
C21orf70	0.0829205	0.363388	0.583578
C21orf7	-0.139932	0.0306184	0.11973
C21orf91	-0.00932689	0.904313	0.955285
C22orf13	0.0966722	0.0371594	0.135219
C22orf23	-0.0610414	0.471648	0.677316
C22orf25	0.0597788	0.159837	0.352387
C22orf26	0.0165574	0.779422	0.888979
C22orf27	0.196425	0.000358604	0.00467711
C22orf28	0.102657	0.00451137	0.0310001
C22orf29	0.209074	3.9852e-05	0.000853425
C22orf30	0.11105	0.0319198	0.122603
C22orf32	-0.0636283	0.253777	0.470182
C22orf36	0.0784841	0.438918	0.649445
C22orf39	0.0765928	0.0947142	0.251841
C22orf40	-0.0333752	0.537437	0.729542
C22orf46	-0.0374501	0.454578	0.66281
C22orf9	0.00969049	0.821784	0.91239
C2CD2L	-0.077924	0.136735	0.319613
C2CD2	-0.0890748	0.187852	0.389923
C2CD3	0.0140493	0.824018	0.913292
C2CD4A	-0.651595	0.00613137	0.0389686
C2CD4B	-0.221637	0.184822	0.38684
C2CD4C	0.436242	0.00329592	0.0246622
C2CD4D	0.0489762	0.669292	0.821878
C2orf15	0.0862911	0.218137	0.428697
C2orf16	0.00436068	0.955621	0.979933
C2orf18	-0.0293593	0.539396	0.730826
C2orf24	0.0391254	0.281626	0.50246
C2orf27A	-0.289584	0.016168	0.0771783
C2orf28	0.034083	0.37349	0.593025
C2orf29	0.108703	0.0051586	0.034217
C2orf34	-0.0314983	0.581679	0.762443
C2orf3	-0.00372734	0.930077	0.966725
C2orf40	-0.575087	0.00825457	0.047868
C2orf42	-0.0358682	0.250557	0.466371
C2orf43	0.0786379	0.189309	0.392049
C2orf44	0.0482605	0.247801	0.462998
C2orf47	0.11415	0.00106829	0.0106482
C2orf49	0.0156902	0.686884	0.831998
C2orf54	0.219811	0.288824	0.509939
C2orf55	-0.137224	0.110243	0.279349
C2orf56	0.0041884	0.90223	0.954137
C2orf60	0.0502007	0.208465	0.416816
C2orf63	0.0229549	0.751869	0.87119
C2orf64	0.0794008	0.0276538	0.111924
C2orf65	0.266305	0.0854538	0.235844
C2orf67	0.0912446	0.080031	0.226339
C2orf68	0.106728	0.00448886	0.0309466
C2orf69	0.0829651	0.085483	0.235864
C2orf72	0.250493	0.10859	0.276302
C2orf74	-0.201126	0.0363044	0.133095
C2orf76	0.0776534	0.115039	0.287555
C2orf77	-0.0474679	0.609868	0.781788
C2orf79	-0.0579141	0.303909	0.525024
C2orf7	-0.102285	0.0927516	0.248237
C2orf81	-0.180776	0.0398845	0.141837
C2orf86	-0.037408	0.490714	0.693772
C2orf88	-0.644606	4.56474e-07	1.94656e-05
C2orf89	-0.451243	0.00160944	0.0144028
C2	-0.202017	0.045855	0.155467
C3AR1	-0.132921	0.0948387	0.252081
C3orf10	0.0256697	0.449742	0.658565
C3orf14	0.0752166	0.394683	0.61154
C3orf15	-0.223763	0.117536	0.291194
C3orf17	0.057207	0.110174	0.279221
C3orf18	-0.172398	0.0476422	0.159415
C3orf19	0.0730508	0.057746	0.181685
C3orf1	0.0636825	0.0723301	0.211471
C3orf21	0.163213	0.000890676	0.00931979
C3orf23	-0.0687513	0.118003	0.291745
C3orf26	0.117548	0.0450357	0.153692
C3orf31	-0.0650266	0.103151	0.266614
C3orf33	0.0580975	0.304307	0.525343
C3orf34	-0.0501164	0.405174	0.621383
C3orf37	0.0821207	0.0496379	0.163775
C3orf38	0.0226433	0.569311	0.753748
C3orf39	-0.027751	0.546978	0.73712
C3orf42	0.0356835	0.601382	0.776439
C3orf47	0.0626454	0.509646	0.709247
C3orf52	0.0575823	0.607735	0.780644
C3orf54	-0.40138	1.81279e-05	0.000435781
C3orf57	0.401225	0.0286188	0.1146
C3orf58	-0.414313	1.17652e-05	0.000305272
C3orf59	-0.0577148	0.45527	0.663309
C3orf62	0.0478202	0.305948	0.52737
C3orf63	-0.0722223	0.142121	0.327931
C3orf64	-0.168521	0.00767514	0.0455298
C3orf67	0.0641004	0.575125	0.75783
C3orf70	0.35314	0.00204623	0.0171618
C3orf71	-0.0567079	0.390799	0.608074
C3orf75	0.0161465	0.699289	0.840381
C3	-0.37771	0.000542638	0.00647892
C4A	-0.305565	0.0329132	0.124758
C4orf10	0.025958	0.588592	0.767266
C4orf12	0.00062679	0.994326	0.996953
C4orf14	0.0177765	0.630566	0.797874
C4orf19	-0.288336	0.0543349	0.174918
C4orf21	0.0782643	0.274816	0.494749
C4orf23	-0.0205395	0.649699	0.809884
C4orf27	0.0285816	0.440753	0.650771
C4orf29	0.0226511	0.687887	0.832377
C4orf31	-0.382846	0.0126978	0.0655012
C4orf32	-0.208487	0.0327216	0.124346
C4orf33	-0.121148	0.0537396	0.173457
C4orf34	0.110217	0.180945	0.382186
C4orf39	0.148456	0.185971	0.388192
C4orf3	0.0517679	0.137831	0.321205
C4orf41	0.112983	0.0161747	0.0771851
C4orf42	-0.00517332	0.914268	0.959053
C4orf43	-0.00782563	0.882875	0.945254
C4orf46	0.129078	0.0156801	0.0755852
C4orf48	0.244731	0.0571778	0.180593
C4orf52	-0.0520296	0.293945	0.514579
C4orf7	1.07368	0.000993565	0.0100877
C5AR1	0.00782849	0.923384	0.963532
C5orf13	0.0944979	0.19195	0.395792
C5orf15	-0.0477989	0.275204	0.495085
C5orf20	-0.481916	0.00300357	0.0229589
C5orf22	0.0688687	0.147983	0.335872
C5orf23	0.133354	0.368183	0.587304
C5orf24	-0.0334875	0.522488	0.718062
C5orf25	-0.111678	0.157625	0.349719
C5orf28	-0.0196222	0.70231	0.841904
C5orf30	0.0441386	0.609226	0.781538
C5orf32	-0.0718648	0.172698	0.370478
C5orf33	0.058202	0.241238	0.456311
C5orf34	0.00380054	0.958459	0.980904
C5orf35	0.0101125	0.882253	0.944871
C5orf36	-0.130823	0.121957	0.29864
C5orf38	0.0018909	0.989684	0.99542
C5orf39	-0.25419	0.00977193	0.0541079
C5orf41	-0.124582	0.122821	0.299659
C5orf42	-0.0435858	0.558988	0.746332
C5orf43	-0.0159647	0.710937	0.847662
C5orf44	0.0104181	0.817828	0.909645
C5orf45	-0.127113	0.0599441	0.186211
C5orf46	-0.0961049	0.564691	0.75054
C5orf49	-0.113781	0.401611	0.618202
C5orf4	-0.504519	6.41081e-05	0.00125253
C5orf51	-0.00128949	0.978225	0.989525
C5orf53	-0.145396	0.0142331	0.070558
C5orf54	0.0601122	0.286818	0.507904
C5orf55	0.0792951	0.284139	0.505228
C5orf56	-0.286903	0.000160758	0.00257072
C5orf62	0.00926062	0.889099	0.948819
C5	-0.0986515	0.25432	0.470991
C6orf105	-0.798063	3.40292e-07	1.5357e-05
C6orf106	0.0450726	0.233385	0.446612
C6orf108	-0.030327	0.74042	0.865167
C6orf115	0.0380694	0.625717	0.794678
C6orf120	-0.043845	0.352459	0.57259
C6orf124	0.173565	0.106924	0.273131
C6orf125	0.023469	0.705404	0.843309
C6orf126	-0.241522	0.147736	0.335623
C6orf129	0.206347	0.00277217	0.021522
C6orf130	0.172166	0.000387261	0.00499333
C6orf132	0.101482	0.159858	0.352387
C6orf134	-0.0334347	0.570621	0.754537
C6orf136	0.0454728	0.362487	0.582768
C6orf141	0.527794	0.0011291	0.0110742
C6orf145	-0.11036	0.177767	0.377663
C6orf150	-0.09183	0.296702	0.517865
C6orf153	0.134276	0.00315739	0.0237847
C6orf154	-0.257125	0.0321314	0.123264
C6orf155	-0.228233	0.0966273	0.255772
C6orf162	-0.0482445	0.351787	0.572066
C6orf165	-0.195513	0.0886789	0.241358
C6orf167	0.0970109	0.216096	0.426454
C6orf168	0.0757419	0.384126	0.602287
C6orf170	-0.110338	0.172364	0.370085
C6orf174	0.416654	0.000700157	0.0078392
C6orf182	0.00774465	0.896246	0.951798
C6orf192	-0.241822	0.00249165	0.0199327
C6orf1	-0.0636301	0.325991	0.547048
C6orf203	0.245138	4.49507e-05	0.000945767
C6orf204	-0.182375	0.0969646	0.256205
C6orf211	0.220416	0.0711787	0.209426
C6orf225	-0.100764	0.116736	0.28984
C6orf226	0.0357017	0.645468	0.807639
C6orf26	-0.136327	0.185276	0.387318
C6orf27	0.0365945	0.763716	0.878758
C6orf35	-0.0674871	0.0927965	0.248287
C6orf47	-0.0680333	0.141569	0.327118
C6orf48	-0.00131629	0.983011	0.991841
C6orf52	0.17698	0.112097	0.282587
C6orf57	0.0808487	0.119245	0.29415
C6orf62	0.0621835	0.130122	0.309732
C6orf64	0.190143	0.00016935	0.00266944
C6orf70	0.0215984	0.671445	0.82278
C6orf72	0.0453569	0.325628	0.546853
C6orf89	0.0221668	0.543311	0.733859
C6orf97	-0.174044	0.208626	0.417025
C7orf10	0.151539	0.112177	0.28274
C7orf11	-0.0716314	0.122212	0.298987
C7orf13	0.235974	0.0215518	0.0941977
C7orf23	-0.262905	4.17816e-07	1.82401e-05
C7orf25	-0.0114207	0.78455	0.891185
C7orf26	-0.0364578	0.35799	0.578382
C7orf27	-0.109034	0.0811697	0.228505
C7orf28A	0.0289824	0.528764	0.722301
C7orf28B	0.00011293	0.998478	0.998722
C7orf29	-0.0660484	0.409452	0.624752
C7orf30	0.0130163	0.804117	0.903049
C7orf31	-0.235861	0.00332413	0.0248246
C7orf36	-0.067352	0.165862	0.361024
C7orf40	0.0470323	0.485361	0.688851
C7orf41	-0.100226	0.216486	0.42671
C7orf42	-0.0200456	0.510516	0.709693
C7orf43	-0.0744115	0.161936	0.355603
C7orf44	0.00118802	0.976346	0.988168
C7orf46	-0.331812	0.000214555	0.00317996
C7orf47	-0.221317	0.00539834	0.0354872
C7orf49	-0.0672047	0.054828	0.17589
C7orf50	-0.0749522	0.30808	0.529866
C7orf53	0.157808	0.0516255	0.168444
C7orf55	-0.0476439	0.494821	0.697299
C7orf58	-0.342441	0.00274879	0.0213856
C7orf59	-0.198526	0.00456751	0.0313274
C7orf60	-0.116269	0.0131748	0.066956
C7orf63	-0.473452	3.31381e-05	0.000729832
C7orf64	-0.0872571	0.0287173	0.1149
C7orf68	0.118902	0.138816	0.322937
C7orf70	0.0206896	0.558597	0.745988
C7	-1.03897	1.25802e-06	4.5791e-05
C8orf30A	0.441157	7.67481e-12	7.78702e-10
C8orf33	0.448875	8.61857e-15	1.2431e-12
C8orf37	0.272991	0.000353278	0.00461584
C8orf38	0.48263	2.01042e-11	1.93316e-09
C8orf40	0.281911	1.78572e-05	0.000431387
C8orf41	-0.658396	1.60793e-34	1.31421e-31
C8orf42	-0.370921	0.000394819	0.00505973
C8orf44	0.275079	3.79786e-06	0.000117878
C8orf45	0.400697	8.41288e-05	0.00155231
C8orf46	0.588733	0.00183224	0.0158422
C8orf48	-0.58201	1.10106e-06	4.08031e-05
C8orf4	0.086365	0.548984	0.738269
C8orf51	0.582327	1.68765e-14	2.36463e-12
C8orf55	0.423816	6.64225e-09	4.0717e-07
C8orf58	-0.447097	1.66788e-18	3.50541e-16
C8orf59	0.302352	1.63482e-06	5.80954e-05
C8orf73	0.169645	0.163745	0.358326
C8orf76	0.41668	2.63817e-13	3.20766e-11
C8orf79	-0.875242	2.90034e-10	2.34449e-08
C8orf83	0.338561	1.42279e-05	0.000358427
C8orf84	-0.118429	0.492672	0.695671
C8orf85	0.515575	0.00177982	0.0155676
C9orf100	0.0973988	0.255933	0.472908
[truncated: 12,714 more rows]

## Sheet: BRCA 8p loss without 8q gain
BRCA 8p loss without 8q gain versus 8p not lost
genes	logFC	PValue	FDR
X10357	0.11368	0.117638	0.406362
X10431	0.0902641	0.124399	0.417177
X155060	0.0601562	0.630182	0.850326
X57714	-0.315321	0.0279253	0.190555
X645851	0.350507	0.0085834	0.0978149
X653553	-0.0527701	0.735299	0.900375
X8225	-0.0278692	0.763083	0.91199
X90288	-0.223314	0.241963	0.565885
A1BG	0.0174896	0.89581	0.965112
A2LD1	0.0210649	0.809372	0.931076
A2M	-0.206559	0.0657028	0.305312
A4GALT	-0.164632	0.195948	0.517058
AAAS	0.0384127	0.473745	0.756593
AACS	-0.0682543	0.405611	0.712278
AADAT	-0.0137694	0.943602	0.980237
AAGAB	0.144862	0.0192277	0.155629
AAK1	0.0164751	0.792618	0.924504
AAMP	0.149964	0.00549488	0.0749914
AARS2	-0.0272108	0.650046	0.860853
AARSD1	0.0441996	0.537529	0.798215
AARS	0.0687019	0.379195	0.690435
AASDHPPT	-0.100682	0.143943	0.448662
AASDH	-0.0336693	0.621825	0.846609
AASS	-0.243108	0.0350658	0.215797
AATF	0.0713045	0.262647	0.58573
AATK	0.426461	0.0105107	0.109781
ABAT	-0.301496	0.0864131	0.350319
ABCA10	-0.733693	0.000996027	0.0246693
ABCA11P	-0.0726791	0.355145	0.671666
ABCA12	0.678729	0.0110205	0.112907
ABCA1	-0.0815382	0.443804	0.737914
ABCA2	-0.0305289	0.749567	0.905907
ABCA3	-0.183778	0.166034	0.477603
ABCA4	-0.351375	0.138558	0.439799
ABCA5	-0.104945	0.389535	0.700079
ABCA6	-0.323646	0.0693543	0.313378
ABCA7	0.114826	0.271378	0.594403
ABCA8	-0.662394	0.00744182	0.0904079
ABCA9	-0.38697	0.059778	0.290488
ABCB10	-0.0648678	0.356397	0.673048
ABCB1	-0.336333	0.0515741	0.267734
ABCB4	0.116563	0.325279	0.647127
ABCB6	0.117014	0.209825	0.531683
ABCB7	-0.0767828	0.143395	0.44784
ABCB8	-0.0256743	0.728754	0.896965
ABCB9	0.130997	0.255679	0.579057
ABCC10	0.150581	0.011637	0.116468
ABCC11	0.702044	0.00893828	0.099924
ABCC1	0.0703362	0.352639	0.670115
ABCC3	0.0482703	0.775222	0.916437
ABCC4	-0.449878	0.0128319	0.122506
ABCC5	0.190417	0.126591	0.421392
ABCC6P2	0.309324	0.0892573	0.354607
ABCC6	0.205774	0.309266	0.631531
ABCC8	0.405246	0.118316	0.407666
ABCC9	-0.0393003	0.774524	0.916293
ABCD1	0.0688183	0.507319	0.77966
ABCD2	-0.344999	0.077891	0.332636
ABCD3	0.0619339	0.525413	0.791122
ABCD4	-0.0417252	0.521463	0.788824
ABCE1	0.0564578	0.38726	0.697737
ABCF1	0.064395	0.219816	0.541951
ABCF2	0.00769886	0.882543	0.960993
ABCF3	0.0638307	0.205609	0.528284
ABCG1	0.243673	0.0200756	0.159048
ABCG2	-0.271281	0.102343	0.379547
ABHD10	0.00893628	0.888398	0.963195
ABHD11	0.107004	0.3135	0.63526
ABHD12	-0.0904072	0.317522	0.639598
ABHD13	-0.0166704	0.785553	0.921702
ABHD14A	-0.0756131	0.443804	0.737914
ABHD14B	-0.0999853	0.204337	0.527464
ABHD15	0.0615626	0.425449	0.724612
ABHD1	-0.00997589	0.947095	0.981736
ABHD2	0.00407541	0.976975	0.992293
ABHD3	0.190548	0.104431	0.382855
ABHD4	0.175044	0.00686047	0.0853683
ABHD5	-0.0976122	0.13994	0.44237
ABHD6	-0.285458	0.00677638	0.084846
ABHD8	-0.0236921	0.785964	0.921702
ABI1	-0.0281804	0.577599	0.82172
ABI2	0.0374098	0.560381	0.81153
ABI3BP	-0.279545	0.146202	0.452404
ABI3	-0.124827	0.21158	0.532826
ABL1	0.0812413	0.140387	0.443025
ABL2	-0.0384422	0.567574	0.816002
ABLIM1	-0.339952	0.000460598	0.0144484
ABLIM2	-0.0513119	0.663673	0.866405
ABLIM3	-0.31335	0.0413504	0.236251
ABP1	-0.181782	0.553032	0.807537
ABR	-0.119399	0.0628807	0.299033
ABT1	0.0740782	0.179879	0.497346
ABTB1	0.0218304	0.823628	0.937648
ABTB2	0.220893	0.182595	0.500621
ACAA1	-0.06649	0.409918	0.7142
ACAA2	0.047937	0.556626	0.809118
ACACA	0.00848923	0.933394	0.976261
ACACB	0.151973	0.307936	0.630501
ACAD10	-0.0999937	0.129723	0.426097
ACAD11	0.060898	0.411331	0.715223
ACAD8	-0.0783118	0.320291	0.642066
ACAD9	0.0955786	0.0443661	0.245381
ACADM	0.0198103	0.79671	0.92602
ACADSB	0.0011104	0.994096	0.997592
ACADS	0.0433653	0.737682	0.900944
ACADVL	-0.0793851	0.349656	0.667809
ACAN	0.849809	1.20503e-05	0.000825158
ACAP1	-0.340987	0.100688	0.376637
ACAP2	-0.00321034	0.964175	0.987983
ACAP3	0.0556634	0.578318	0.82197
ACAT1	-0.351438	0.000183776	0.00727037
ACAT2	0.168966	0.0747087	0.32576
ACBD3	-0.00557047	0.936965	0.977356
ACBD4	-0.166474	0.157719	0.466813
ACBD5	0.00803248	0.916915	0.971108
ACBD6	-0.0338914	0.571685	0.817983
ACBD7	-0.29044	0.1155	0.401804
ACCN2	0.336583	0.0156873	0.138864
ACCN3	0.0407747	0.833587	0.941485
ACCS	0.00676534	0.952604	0.982936
ACD	0.0297134	0.681822	0.876204
ACER2	0.280255	0.0685992	0.311993
ACER3	0.226345	0.0803599	0.337735
ACE	0.157679	0.156898	0.46632
ACHE	-0.104677	0.583598	0.825422
ACIN1	0.0817395	0.0709712	0.317171
ACLY	0.0754715	0.286344	0.61027
ACN9	-0.0880374	0.493493	0.769994
ACO1	-0.126421	0.105092	0.383841
ACO2	0.126789	0.047316	0.25452
ACOT11	0.456572	0.00241118	0.0448462
ACOT13	0.0502789	0.431814	0.729121
ACOT1	0.0493619	0.606001	0.838001
ACOT2	0.0303384	0.715236	0.89125
ACOT4	0.0103966	0.931355	0.976002
ACOT7	0.0404489	0.693598	0.88203
ACOT8	-0.0393407	0.592007	0.830012
ACOT9	-0.0863665	0.325015	0.646982
ACOX1	-0.0582406	0.398934	0.707774
ACOX2	0.641249	0.0013187	0.0306295
ACOX3	0.221812	0.0209013	0.162135
ACP1	0.0722136	0.203013	0.525641
ACP2	0.0630821	0.339558	0.658439
ACP5	-0.41198	0.00480076	0.0691818
ACP6	-0.0246698	0.80862	0.930644
ACPL2	0.0557509	0.476976	0.75961
ACPP	0.132777	0.404124	0.711636
ACRBP	-0.180812	0.0944219	0.365177
ACRC	0.0389417	0.713681	0.891011
ACSF2	-0.0494229	0.704816	0.886082
ACSF3	-0.0332818	0.675518	0.872616
ACSL1	-0.117922	0.385873	0.696768
ACSL3	0.0911396	0.330624	0.651426
ACSL4	-0.22606	0.0666356	0.307411
ACSL5	-0.353865	0.00850295	0.0974334
ACSM1	-2.27793	4.36983e-10	7.38954e-08
ACSM3	-1.04718	1.37557e-07	1.53313e-05
ACSM5	-0.172819	0.300176	0.623228
ACSS1	0.141685	0.257901	0.580524
ACSS2	-0.0987887	0.200581	0.522754
ACSS3	-0.212666	0.203336	0.526045
ACTA1	-0.868454	0.00675008	0.0846709
ACTA2	-0.115189	0.367863	0.682472
ACTB	0.0531648	0.407393	0.713265
ACTG1	-0.0231161	0.6789	0.874527
ACTG2	-0.748913	0.00630128	0.0813197
ACTL6A	0.131459	0.0595715	0.290272
ACTN1	-0.0157328	0.846096	0.947403
ACTN4	0.0141992	0.825216	0.938153
ACTR10	0.0118649	0.793918	0.924504
ACTR1A	0.109823	0.00756171	0.0911121
ACTR1B	0.0590496	0.303017	0.62617
ACTR2	0.0726415	0.261472	0.584782
ACTR3B	-0.100074	0.369171	0.683692
ACTR3C	-0.0167481	0.880742	0.960039
ACTR3	0.0622606	0.350964	0.669178
ACTR5	0.0227527	0.733076	0.899252
ACTR6	-0.0424442	0.489421	0.767465
ACTR8	-0.0946794	0.0842644	0.345569
ACVR1B	0.146418	0.0419387	0.237674
ACVR1C	-0.125731	0.545892	0.803599
ACVR1	0.0102888	0.870474	0.955917
ACVR2A	0.0942646	0.23987	0.564013
ACVR2B	0.0107126	0.90926	0.968353
ACVRL1	-0.0199327	0.826103	0.938262
ACY1	-0.0618743	0.478676	0.76043
ACYP1	-0.0128652	0.890363	0.963457
ACYP2	-0.0982775	0.224994	0.548458
ADAL	0.129164	0.0758666	0.328271
ADAM10	-0.0108546	0.913365	0.969861
ADAM12	0.0691938	0.649919	0.860853
ADAM15	-0.109037	0.242229	0.566021
ADAM17	-0.00294579	0.973388	0.991156
ADAM19	-0.00996839	0.939825	0.978812
ADAM22	0.206157	0.220955	0.5433
ADAM23	0.0255908	0.88204	0.960659
ADAM28	-0.368688	0.0139068	0.129002
ADAM32	0.348108	0.104847	0.383614
ADAM33	-0.304007	0.133007	0.431869
ADAM6	-0.0291434	0.90081	0.96714
ADAM8	0.228458	0.0962479	0.367626
ADAM9	0.585572	1.62279e-06	0.000147374
ADAMDEC1	-0.0795895	0.745634	0.904201
ADAMTS10	0.0736384	0.586582	0.827366
ADAMTS12	0.200814	0.243668	0.567312
ADAMTS13	0.0584185	0.681868	0.876204
ADAMTS14	0.259332	0.0912318	0.358303
ADAMTS15	-0.205602	0.351906	0.669932
ADAMTS16	0.110374	0.615289	0.843078
ADAMTS17	-0.0233704	0.89199	0.964439
ADAMTS18	-0.17272	0.499202	0.77362
ADAMTS1	-0.353278	0.0277492	0.189794
ADAMTS2	0.121934	0.414303	0.71717
ADAMTS3	-0.175406	0.249708	0.573209
ADAMTS4	0.143779	0.266557	0.589019
ADAMTS5	-0.31763	0.0322674	0.20683
ADAMTS6	-0.0298159	0.823113	0.937496
ADAMTS7	0.277499	0.0196841	0.157302
ADAMTS8	-0.610749	0.0102687	0.108229
ADAMTS9	-0.0879406	0.508685	0.780697
ADAMTSL1	-0.0956896	0.467524	0.752704
ADAMTSL2	0.249187	0.050854	0.265929
ADAMTSL3	-0.0738752	0.637161	0.854175
ADAMTSL4	-0.342101	0.025663	0.182293
ADAMTSL5	0.0516549	0.750893	0.90636
ADAP1	-0.0553628	0.658455	0.864835
ADAP2	-0.0986131	0.278099	0.600484
ADARB1	0.00164749	0.983202	0.994012
ADAR	-0.0798614	0.278287	0.600533
ADAT1	0.0984347	0.353033	0.670344
ADAT2	0.0294063	0.774555	0.916293
ADAT3	-0.14118	0.281493	0.604837
ADA	-0.0874381	0.422053	0.722446
ADCK1	0.0959772	0.17758	0.493962
ADCK2	-0.0308228	0.625435	0.848767
ADCK4	-0.0713578	0.321019	0.642633
ADCK5	0.0452419	0.691569	0.880897
ADCY1	-0.543313	0.0279	0.190471
ADCY2	-0.15875	0.48954	0.767465
ADCY3	-0.215205	0.0291569	0.195815
ADCY4	-0.179159	0.183197	0.500928
ADCY5	0.514138	0.0265858	0.185053
ADCY6	0.0838317	0.342181	0.66085
ADCY7	-0.107323	0.336403	0.656314
ADCY9	-0.135344	0.216158	0.537726
ADC	0.0713821	0.455907	0.745752
ADD1	-0.0103552	0.836583	0.942766
ADD2	0.289687	0.132628	0.43102
ADD3	-0.0723599	0.54359	0.802298
ADH1B	-0.160524	0.606158	0.83806
ADH5	-0.00648789	0.890173	0.963457
ADHFE1	-0.288179	0.0433182	0.242134
ADI1	-0.000501637	0.995214	0.998097
ADIPOQ	-0.0367071	0.908654	0.968331
ADIPOR1	0.0411202	0.516903	0.785154
ADIPOR2	-0.0228269	0.826799	0.938449
ADK	-0.000411752	0.994835	0.99789
ADM2	0.138201	0.297994	0.621719
ADM	0.0539384	0.772021	0.915892
ADNP2	-0.0252809	0.710396	0.889242
ADNP	0.139254	0.0536797	0.273834
ADORA1	0.467879	0.013433	0.126359
ADORA2A	0.515734	0.00244078	0.0451115
ADORA2B	-0.173897	0.288001	0.611728
ADORA3	-0.0703481	0.535437	0.797259
ADO	-0.005986	0.901881	0.967249
ADPGK	-0.0851595	0.130112	0.426712
ADPRHL1	-0.198948	0.0899648	0.355629
ADPRHL2	0.01093	0.859759	0.951823
ADPRH	-0.127245	0.122332	0.412743
ADRA1B	0.401856	0.0165726	0.143253
ADRA2A	0.101266	0.524281	0.790616
ADRA2B	0.020693	0.893071	0.964629
ADRA2C	0.322595	0.110665	0.395037
ADRB2	-0.398303	0.00939278	0.102285
ADRBK1	0.110966	0.14311	0.447236
ADRBK2	0.069177	0.447358	0.739195
ADRM1	0.140104	0.102532	0.380022
ADSL	0.0408228	0.468792	0.75332
ADSSL1	0.595224	8.88484e-07	8.83201e-05
ADSS	0.0541895	0.443845	0.737914
AEBP1	0.279227	0.0306233	0.201071
AEBP2	-0.154224	0.0231829	0.170828
AEN	0.151492	0.0233163	0.171515
AES	0.0340155	0.642295	0.856704
AFAP1L1	0.120926	0.209687	0.531425
AFAP1L2	-0.0876047	0.532432	0.795152
AFAP1	-0.0203386	0.786629	0.921707
AFF1	-0.0545705	0.503522	0.776485
AFF2	-0.752493	0.000373313	0.0122868
AFF3	0.547329	0.0051892	0.0725699
AFF4	-0.0767011	0.386524	0.697321
AFG3L1	0.169127	0.0319187	0.205869
AFG3L2	0.0704098	0.272207	0.595345
AFMID	-0.265252	0.0132592	0.125285
AFTPH	0.126709	0.0456148	0.249011
AG2	-0.248979	0.13101	0.427795
AGAP11	-0.0510861	0.734572	0.899911
AGAP1	0.0435187	0.547359	0.804229
AGAP2	-0.00759484	0.956509	0.984618
AGAP3	-0.034745	0.659843	0.865592
AGAP4	0.111087	0.254396	0.577697
AGAP5	0.0974801	0.348144	0.666479
AGAP6	0.204116	0.0455085	0.248654
AGAP8	0.270616	0.0300273	0.198774
AGA	0.101921	0.1711	0.484268
AGBL2	0.152499	0.329881	0.650944
AGBL5	-0.0315321	0.66302	0.866405
AGER	-0.148862	0.326436	0.648556
AGFG1	0.0479054	0.471825	0.755331
AGFG2	-0.277306	0.000648875	0.0185005
AGGF1	0.0314929	0.586176	0.827038
AGK	-0.0982056	0.0836349	0.344853
AGL	0.533724	0.000352537	0.0118414
AGMAT	-0.140223	0.268784	0.591614
AGPAT1	-0.0138878	0.77506	0.916437
AGPAT2	0.0498037	0.646417	0.858932
AGPAT3	-0.0902896	0.11518	0.401531
AGPAT4	0.192879	0.0839439	0.345166
AGPAT5	-0.593538	5.86689e-11	1.1836e-08
AGPAT6	0.295289	0.000844967	0.0218788
AGPAT9	-0.245807	0.10953	0.392357
AGPHD1	0.0497696	0.574679	0.819777
AGPS	-0.132532	0.256335	0.579323
AGR2	0.119382	0.607095	0.839041
AGR3	-0.283769	0.296167	0.619625
AGRN	-0.0604088	0.554977	0.808312
AGTPBP1	0.023359	0.799725	0.927407
AGTR1	0.254288	0.392209	0.70231
AGTRAP	-0.0575811	0.495277	0.771577
AGT	0.0573187	0.804938	0.928803
AGXT2L2	-0.0901589	0.242615	0.566136
AHCTF1	0.0416501	0.565901	0.814782
AHCYL1	-0.0575515	0.413875	0.717073
AHCYL2	0.0908031	0.339869	0.658687
AHCY	0.0320181	0.670756	0.870759
AHDC1	-0.079099	0.301493	0.624463
AHI1	-0.0665956	0.471163	0.754872
AHNAK2	0.00911593	0.953689	0.983217
AHNAK	-0.226439	0.0327628	0.208661
AHRR	0.470335	0.000938282	0.0235563
AHR	-0.423537	0.000174603	0.00701848
AHSA1	0.133299	0.0369982	0.222073
AHSA2	0.0805921	0.499351	0.773647
AIDA	-0.0206943	0.717174	0.89199
AIF1L	0.385368	0.0142178	0.130651
AIF1	-0.216835	0.0474352	0.254975
AIFM1	0.084239	0.173675	0.488547
AIFM2	0.0768696	0.414037	0.717073
AIFM3	0.242886	0.103385	0.381299
AIG1	0.105646	0.21076	0.532259
AIM1L	0.373468	0.0676513	0.310638
AIM1	0.072821	0.589295	0.829161
AIM2	-0.299991	0.199719	0.522023
AIMP1	-0.0155748	0.76044	0.910153
AIMP2	0.0492143	0.393782	0.703441
AIP	0.00154995	0.985526	0.994817
AK1	0.172147	0.0452917	0.248082
AK2	-0.0103871	0.855841	0.95095
AK3L1	0.00644276	0.96737	0.988673
AK3	-0.0598419	0.339955	0.658687
AK5	-0.325205	0.174192	0.489627
AK7	-0.135389	0.439944	0.735347
AKAP10	0.00862838	0.922761	0.973103
AKAP11	-0.132596	0.140231	0.442887
AKAP12	-0.16907	0.237582	0.561198
AKAP13	-0.0241144	0.74476	0.903961
AKAP1	0.182059	0.0196737	0.157302
AKAP2	-0.111662	0.426154	0.72525
AKAP3	-0.494962	0.000867874	0.022322
AKAP5	-0.111666	0.494685	0.771172
AKAP6	-0.73381	2.47354e-05	0.0014793
AKAP7	-0.123051	0.154129	0.463338
AKAP8L	0.141323	0.0688599	0.312411
AKAP8	0.0241405	0.643944	0.857456
AKAP9	-0.092222	0.385941	0.696768
AKD1	0.0865298	0.440346	0.735444
AKIRIN1	0.10148	0.100073	0.375676
AKIRIN2	0.0772728	0.182132	0.500365
AKNA	-0.226554	0.0521415	0.269728
AKR1A1	0.104315	0.0909476	0.357856
AKR1B1	-0.243455	0.0102126	0.107859
AKR1C1	-0.895271	0.000473476	0.0146926
AKR1C2	-1.02158	0.00090467	0.0228686
AKR1C3	-0.421663	0.0113657	0.11516
AKR1E2	0.0740299	0.707286	0.887546
AKR7A2	-0.008619	0.9145	0.970228
AKR7A3	-0.324907	0.190543	0.510234
AKR7L	0.0167978	0.923836	0.973567
AKT1S1	0.185302	0.00167537	0.0356186
AKT1	0.26732	6.11495e-05	0.00311138
AKT2	0.0586599	0.352507	0.670115
AKT3	-0.324862	0.0162131	0.141702
AKTIP	0.0590645	0.355016	0.671509
ALAD	-0.0304836	0.676527	0.873383
ALAS1	-0.0370269	0.497919	0.773046
ALCAM	0.143215	0.266427	0.588982
ALDH16A1	-0.0661963	0.504951	0.777202
ALDH18A1	-0.0505454	0.426186	0.72525
ALDH1A1	-0.370969	0.0179326	0.149307
ALDH1A2	-0.460517	0.0229919	0.169978
ALDH1A3	-0.560486	0.00195543	0.0396257
ALDH1B1	0.0189087	0.819245	0.935779
ALDH1L1	0.0407725	0.878279	0.959403
ALDH1L2	0.0792227	0.567859	0.816027
ALDH2	0.029919	0.817247	0.934577
ALDH3A2	-0.0894176	0.376457	0.688959
ALDH3B1	0.0294786	0.802353	0.928239
ALDH3B2	0.352311	0.0805428	0.337976
ALDH4A1	0.134853	0.237492	0.561198
ALDH5A1	0.0540382	0.637273	0.854175
ALDH6A1	-0.15867	0.147042	0.453346
ALDH7A1	0.0174114	0.799233	0.927227
ALDH9A1	-0.0957493	0.16568	0.477603
ALDOA	0.152293	0.0807428	0.33843
ALDOC	0.00443102	0.979076	0.992405
ALG10B	0.0313207	0.720717	0.893652
ALG10	-0.144416	0.0940106	0.364449
ALG11	0.465971	1.25596e-06	0.000117692
ALG12	0.0971196	0.141693	0.444862
ALG13	-0.012474	0.839017	0.944136
ALG14	0.0520947	0.412833	0.716169
ALG1	0.0710012	0.257972	0.580524
ALG2	0.0823516	0.152536	0.461317
ALG3	0.0966671	0.212154	0.533417
ALG5	-0.0424839	0.515312	0.784649
ALG6	0.00454939	0.948541	0.982064
ALG8	0.399158	0.00386336	0.0602733
ALG9	-0.163146	0.00556171	0.075553
ALKBH1	0.0589619	0.316261	0.638598
ALKBH2	-0.0173959	0.824977	0.938153
ALKBH3	-0.132995	0.10065	0.376594
ALKBH4	-0.128253	0.0663847	0.30693
ALKBH5	0.0463528	0.367527	0.682364
ALKBH6	-0.0595653	0.51643	0.785154
ALKBH7	-0.135542	0.220019	0.541951
ALKBH8	-0.132961	0.0821131	0.34116
ALMS1	0.0445329	0.570581	0.817608
ALOX15B	-1.69614	6.79188e-06	0.000517731
ALOX5AP	-0.261082	0.028055	0.190653
ALOX5	-0.231389	0.0683735	0.311814
ALPK1	-0.0760576	0.346005	0.664088
ALPK2	0.149343	0.39009	0.700477
ALPK3	0.351459	0.000840631	0.0218119
ALPL	-0.25781	0.138362	0.439733
ALS2CL	-0.271872	0.042483	0.239559
ALS2CR4	-0.0167338	0.818918	0.935616
ALS2CR8	-0.0499338	0.592053	0.830012
ALS2	0.0950588	0.11381	0.3998
ALX3	-0.0406354	0.776386	0.916856
AMACR	0.0517475	0.504452	0.77696
AMBRA1	0.0154089	0.742847	0.903204
AMD1	0.222066	0.0256025	0.182139
AMDHD1	0.435842	0.0280562	0.190653
AMDHD2	-0.0231057	0.823817	0.937738
AMFR	0.0912383	0.354541	0.67123
AMICA1	-0.362045	0.0388297	0.228414
AMIGO1	-0.0475638	0.677267	0.873459
AMIGO2	-0.0099124	0.954762	0.983645
AMIGO3	-0.0817305	0.419048	0.71971
AMMECR1L	0.113716	0.0214333	0.164203
AMMECR1	-0.022173	0.828178	0.939214
AMN1	0.0595566	0.497042	0.7725
AMOTL1	-0.227674	0.0699843	0.314769
AMOTL2	-0.272316	0.00441694	0.0663266
AMOT	-0.361456	0.00453413	0.0670413
AMPD2	-0.0171113	0.79476	0.925186
AMPD3	-0.0727077	0.44672	0.739003
AMPH	0.252174	0.211569	0.532826
AMT	-0.111352	0.462927	0.749918
AMY2B	-0.0583168	0.697664	0.882587
AMZ1	0.586129	0.00624085	0.080966
AMZ2P1	0.0662643	0.429829	0.727357
AMZ2	0.179555	0.0124235	0.119931
ANAPC10	-0.0206666	0.682216	0.876267
ANAPC11	-0.0803619	0.408079	0.71332
ANAPC13	0.0588194	0.29887	0.622177
ANAPC16	-0.0487979	0.381607	0.692855
ANAPC1	-0.108154	0.221932	0.544177
ANAPC2	0.0149028	0.843583	0.946417
ANAPC4	-0.0828671	0.0876725	0.352776
ANAPC5	-0.036697	0.430331	0.727657
ANAPC7	0.125685	0.00963479	0.103809
ANGEL1	0.0191491	0.776241	0.916856
ANGEL2	-0.0726719	0.290142	0.614198
ANGPT1	-0.144878	0.361712	0.677208
ANGPT2	0.09299	0.408073	0.71332
ANGPTL1	-0.639985	0.000834783	0.0216985
ANGPTL2	0.104542	0.3995	0.70821
ANGPTL4	0.0469241	0.815632	0.933408
ANG	-0.117382	0.337551	0.65732
ANK1	2.2643	2.39352e-22	2.34756e-19
ANK2	-0.34599	0.0223297	0.167013
ANK3	-0.210874	0.0645836	0.302952
ANKAR	-0.0923038	0.354694	0.67123
ANKDD1A	-0.190534	0.0632114	0.299989
ANKFY1	-0.056665	0.345856	0.664064
ANKHD1.EIF4EBP3	-0.13647	0.144769	0.450473
ANKHD1	-0.070385	0.316733	0.639113
ANKH	-0.104871	0.328153	0.649595
ANKIB1	-0.0301572	0.679161	0.874633
ANKLE2	-0.0106569	0.828962	0.939648
ANKMY1	-0.0940508	0.312427	0.634587
ANKMY2	-0.171242	0.015626	0.138404
ANKRA2	-0.0298424	0.696775	0.882587
ANKRD10	-0.00245946	0.977046	0.992293
ANKRD11	0.00863373	0.89975	0.966929
ANKRD12	-0.13445	0.113594	0.399617
ANKRD13A	-0.035066	0.533823	0.796016
ANKRD13B	0.167882	0.150751	0.458521
ANKRD13C	0.0556078	0.287992	0.611728
ANKRD13D	0.166218	0.0770734	0.331614
ANKRD16	0.023485	0.741216	0.902264
ANKRD17	0.0361102	0.645333	0.858575
ANKRD19	-0.191701	0.0741975	0.324782
ANKRD22	-0.0900385	0.551436	0.80726
ANKRD23	0.168318	0.0953757	0.367003
ANKRD24	-0.157517	0.343398	0.661804
ANKRD26	0.0223034	0.840513	0.944842
ANKRD27	0.0648636	0.416002	0.718208
ANKRD28	-0.124389	0.103252	0.381096
ANKRD29	-0.312178	0.0745537	0.325374
ANKRD30A	0.201191	0.500041	0.774053
ANKRD30B	0.717562	0.0131625	0.124692
ANKRD32	0.10072	0.175916	0.492386
ANKRD34A	0.409739	0.00450269	0.0669804
ANKRD35	-0.614277	0.00165212	0.0354048
ANKRD36BP1	-0.196198	0.229937	0.553909
ANKRD36B	0.0429956	0.754088	0.907264
ANKRD36	0.118661	0.223161	0.545353
ANKRD37	0.0475112	0.656515	0.86369
ANKRD39	-0.0508684	0.542852	0.801851
ANKRD40	0.233589	0.00383743	0.060188
ANKRD42	0.00583285	0.950932	0.982363
ANKRD43	-0.223893	0.407592	0.71332
ANKRD44	-0.262343	0.077934	0.332655
ANKRD46	0.187454	0.0380725	0.225904
ANKRD49	-0.13832	0.0722995	0.32019
ANKRD50	0.0562295	0.655389	0.863062
ANKRD52	0.0990526	0.15642	0.465683
ANKRD54	0.182622	0.00349047	0.0566796
ANKRD56	-0.0534064	0.683631	0.877244
ANKRD57	-0.0103814	0.915707	0.970527
ANKRD58	-0.167734	0.197501	0.519048
ANKRD5	-0.0390531	0.708988	0.888621
ANKRD6	-0.152343	0.124775	0.417963
ANKRD9	-0.0312903	0.786801	0.921756
ANKS1A	-0.0141537	0.825918	0.938224
ANKS1B	0.0116064	0.936464	0.977111
ANKS3	-0.0543997	0.617836	0.844322
ANKS6	0.0858983	0.560514	0.811642
ANKZF1	0.064494	0.344969	0.663076
ANLN	0.045642	0.771834	0.915744
ANO10	-0.0487741	0.416877	0.718751
ANO1	0.420117	0.00567518	0.0767339
ANO2	1.26648	5.17269e-09	7.1793e-07
ANO5	0.202671	0.417251	0.719056
ANO6	-0.0993579	0.222174	0.544498
ANO7	0.583844	0.00244527	0.0451377
ANO8	-0.0194293	0.840031	0.944699
ANO9	-0.0573762	0.663383	0.866405
ANP32A	0.0869666	0.0874616	0.352337
ANP32B	0.0604175	0.3395	0.658439
ANP32E	-0.0302319	0.807489	0.930318
ANPEP	-0.0342934	0.877719	0.959084
ANTXR1	0.201985	0.118505	0.407843
ANTXR2	-0.168878	0.0982515	0.371352
ANUBL1	-0.0680844	0.499226	0.77362
ANXA11	0.10288	0.0910386	0.357926
ANXA1	-0.231616	0.0636552	0.301043
ANXA2P1	-0.170521	0.0505357	0.264967
ANXA2P2	-0.0900519	0.231633	0.55583
ANXA2	-0.0976228	0.204078	0.527198
ANXA3	-0.36525	0.0385577	0.227359
ANXA4	-0.00339353	0.950417	0.982183
ANXA5	-0.031251	0.592215	0.830012
ANXA6	0.0714704	0.329402	0.650734
ANXA7	0.0156427	0.768325	0.914235
ANXA8L2	-1.84955	3.4709e-08	4.29108e-06
ANXA8	-1.64643	1.22075e-07	1.39223e-05
ANXA9	0.0835135	0.634288	0.85275
AOAH	-0.249895	0.110694	0.395037
AOC2	-0.127117	0.450002	0.741525
AOC3	-0.190896	0.222281	0.54467
AOX1	-0.876289	9.36027e-05	0.00426342
AP1AR	0.0300216	0.700198	0.883551
AP1B1	0.110382	0.065354	0.304511
AP1G1	0.10892	0.15361	0.462803
AP1G2	0.0714647	0.382735	0.69379
AP1M1	-0.0107152	0.821117	0.9366
AP1M2	0.096392	0.286788	0.610569
AP1S1	0.0503288	0.49421	0.770867
AP1S2	-0.146092	0.0693761	0.313378
AP1S3	0.122747	0.187162	0.505235
AP2A1	0.108504	0.0560558	0.280907
AP2A2	-0.0288675	0.526853	0.791898
AP2B1	0.0278318	0.765537	0.913006
AP2M1	0.0630293	0.242978	0.566242
AP2S1	-0.015415	0.835951	0.942766
AP3B1	-0.0139565	0.79874	0.927227
AP3B2	-0.00357148	0.988272	0.995036
AP3D1	0.0733959	0.128022	0.423737
AP3M1	0.09195	0.144124	0.448996
AP3M2	0.27794	0.000624871	0.0180257
AP3S1	0.0553802	0.445	0.738337
AP3S2	0.0810243	0.189859	0.509523
AP4B1	0.04155	0.430402	0.727657
AP4E1	-0.0163936	0.825378	0.938173
AP4M1	-0.0599672	0.354007	0.67101
AP4S1	-0.0025725	0.969249	0.989569
APAF1	-0.0287791	0.69562	0.882465
APBA1	-0.393181	0.00386123	0.0602733
APBA2	0.01038	0.954022	0.983365
APBA3	-0.0478766	0.555028	0.808312
APBB1IP	-0.214348	0.0781118	0.333
APBB1	-0.0831104	0.429583	0.727129
APBB2	0.149019	0.130992	0.427795
APBB3	0.0310505	0.773081	0.916187
APCDD1L	-1.05268	1.03248e-05	0.000723325
APCDD1	-0.229352	0.131793	0.429327
APC	-0.0471299	0.576318	0.821349
APEH	-0.000860264	0.989499	0.995526
APEX1	0.0566192	0.241692	0.565665
APEX2	0.0587602	0.356301	0.672988
APH1A	-0.0407176	0.487736	0.766247
APH1B	-0.16997	0.114811	0.401042
API5	0.00769074	0.892716	0.964575
APIP	-0.111927	0.124035	0.416525
APITD1	0.0367691	0.625217	0.848767
APLF	-0.292823	0.00932425	0.102071
APLNR	-0.0557165	0.627823	0.849181
APLN	0.356096	0.0105453	0.109953
APLP1	-0.31401	0.200992	0.523177
APLP2	-0.170291	0.0619051	0.296467
APOA1BP	-0.0988645	0.218163	0.539885
APOB48R	0.13432	0.369834	0.684398
APOBEC3A	0.0744158	0.728218	0.896721
APOBEC3B	0.30557	0.0696908	0.314217
APOBEC3C	-0.18466	0.13758	0.438669
APOBEC3D	-0.0966559	0.449037	0.740691
APOBEC3F	-0.00750227	0.939662	0.978733
APOBEC3G	-0.0332194	0.804717	0.928695
APOC1	-0.0587788	0.687111	0.878871
APOC2	-0.0124615	0.938454	0.978292
APOD	-0.944733	0.00105933	0.0255909
APOE	-0.302108	0.0482506	0.258508
APOL1	0.0999402	0.355587	0.67233
APOL2	0.173311	0.0348773	0.215108
APOL3	-0.0767438	0.500692	0.77441
APOL4	0.484988	0.00040656	0.0131068
APOL6	-0.0329409	0.766909	0.913732
APOLD1	-0.216725	0.101058	0.37735
APOM	-0.065973	0.525738	0.791188
APOOL	-0.086848	0.456614	0.746411
APOO	0.0259827	0.735971	0.900424
APPBP2	0.332954	0.000795667	0.0209407
APPL1	-0.23428	0.00132602	0.0306295
APPL2	-0.0439582	0.551356	0.80726
APP	-0.128154	0.139592	0.44157
APRT	0.0126424	0.886515	0.962456
APTX	0.017016	0.755927	0.907766
AQP11	1.11985	4.05295e-11	8.51814e-09
AQP1	-0.295329	0.0302012	0.199694
AQP3	-0.157948	0.500116	0.774087
AQP5	1.2982	7.55569e-05	0.00357931
AQP7	-0.186545	0.506922	0.779418
AQP9	-0.0463725	0.853529	0.950607
AQR	0.0522368	0.487086	0.766247
ARAF	-0.0675436	0.175702	0.4919
ARAP1	-0.0410083	0.592183	0.830012
ARAP2	-0.223178	0.060039	0.291295
ARAP3	-0.0247643	0.795454	0.925481
ARCN1	-0.124707	0.0481943	0.2583
ARC	0.522487	0.0345939	0.214161
AREG	-0.0311829	0.904851	0.967876
ARF1	0.0863364	0.111506	0.396249
ARF3	0.0653489	0.253279	0.576462
ARF4	-0.00946791	0.869083	0.955359
ARF5	-0.00313283	0.965367	0.988194
ARF6	0.244124	5.5801e-05	0.00291115
ARFGAP1	0.114544	0.157608	0.466813
ARFGAP2	0.0552704	0.269164	0.592008
ARFGAP3	-0.0374662	0.630231	0.850326
ARFGEF1	0.0190714	0.823388	0.937592
ARFGEF2	-0.00774472	0.935443	0.976877
ARFIP1	0.0473719	0.444605	0.738264
ARFIP2	0.124705	0.121637	0.411669
ARFRP1	-0.0228508	0.810883	0.931772
ARG2	-0.0752419	0.433191	0.730023
ARGLU1	0.0506211	0.59532	0.83183
ARHGAP10	-0.150936	0.169515	0.481634
ARHGAP11A	0.249301	0.0580142	0.286026
ARHGAP11B	0.308257	0.0394506	0.229406
ARHGAP12	-0.0931271	0.269336	0.59212
ARHGAP15	-0.368873	0.00921373	0.101901
ARHGAP17	0.0854625	0.0840106	0.345166
ARHGAP18	-0.0822931	0.305115	0.627547
ARHGAP19	-0.282669	0.000180223	0.00718546
ARHGAP1	0.0149665	0.768839	0.914402
ARHGAP20	-0.25554	0.0845435	0.34624
ARHGAP21	-0.0594736	0.476564	0.759364
ARHGAP22	-0.300754	0.0177082	0.148109
ARHGAP23	-0.038984	0.729788	0.897862
ARHGAP24	-0.224533	0.0308454	0.201905
ARHGAP25	-0.290977	0.0242486	0.175696
ARHGAP26	-0.227368	0.081717	0.340476
ARHGAP27	-0.0169004	0.848386	0.948223
ARHGAP28	-0.0926016	0.525516	0.791122
ARHGAP29	-0.213362	0.067272	0.30909
ARHGAP30	-0.261376	0.0440356	0.244377
ARHGAP31	-0.0465601	0.634909	0.85308
ARHGAP32	0.037609	0.724932	0.895558
ARHGAP33	0.0744368	0.559794	0.811103
ARHGAP39	0.148001	0.100281	0.376276
ARHGAP42	-0.424778	0.0018945	0.0386573
ARHGAP4	-0.174995	0.195876	0.517058
ARHGAP5	-0.080568	0.377577	0.689345
ARHGAP6	-0.261597	0.0608596	0.293371
ARHGAP8	0.311269	0.00151311	0.0336775
ARHGAP9	-0.316345	0.0454409	0.248501
ARHGDIA	-0.00609774	0.925546	0.974601
ARHGDIB	-0.200218	0.0623999	0.297578
ARHGEF10L	0.100526	0.216601	0.538541
ARHGEF10	-0.516602	2.06233e-10	3.61879e-08
ARHGEF11	-0.0425801	0.512537	0.783038
ARHGEF12	-0.195648	0.0290535	0.195601
ARHGEF15	-0.0722969	0.535953	0.797629
ARHGEF16	0.175636	0.088836	0.354189
ARHGEF17	0.0409687	0.650853	0.860853
ARHGEF18	0.311526	9.15715e-05	0.00421
ARHGEF19	-0.0040191	0.970382	0.989869
ARHGEF1	-0.0633404	0.492375	0.769065
ARHGEF2	-0.103778	0.211201	0.532577
ARHGEF35	-0.131051	0.17543	0.491418
ARHGEF37	-0.165935	0.17815	0.494863
ARHGEF38	-0.206794	0.256084	0.579323
ARHGEF3	-0.152032	0.0876744	0.352776
ARHGEF4	-0.0862849	0.622403	0.846832
ARHGEF5	-0.143723	0.0652075	0.304331
ARHGEF6	0.0359801	0.764689	0.912936
ARHGEF7	0.04053	0.500931	0.774616
ARHGEF9	-0.0831499	0.273777	0.596094
ARID1A	0.000104943	0.998753	0.99938
ARID1B	0.00735783	0.909986	0.968353
ARID2	0.010294	0.898775	0.966365
ARID3A	0.186893	0.026445	0.184661
ARID3B	-0.0019138	0.979858	0.992405
ARID4A	-0.093042	0.210557	0.531932
ARID4B	-0.00249944	0.97183	0.990582
ARID5A	-0.14824	0.248736	0.572499
ARID5B	-0.218015	0.0392091	0.229055
ARIH1	-0.0249215	0.6837	0.877244
ARIH2	0.0496851	0.301345	0.62442
ARL10	0.00182891	0.989629	0.995526
ARL11	-0.122214	0.383648	0.694504
ARL13B	-0.0732882	0.313394	0.63526
ARL15	-0.176371	0.0965352	0.368029
ARL16	0.0395737	0.634275	0.85275
ARL17A	0.101409	0.266139	0.588764
ARL1	-0.0596118	0.384167	0.695186
ARL2BP	-0.00472389	0.927601	0.975333
ARL2	-0.130053	0.112908	0.398721
ARL3	0.00181972	0.981554	0.993507
ARL4A	-0.304957	0.00927067	0.102035
ARL4C	-0.1675	0.173599	0.488498
ARL4D	-0.0198247	0.884724	0.961888
ARL5A	-0.0207463	0.732264	0.898879
ARL5B	-0.0442166	0.683853	0.877244
ARL6IP1	0.132887	0.084815	0.346707
ARL6IP4	-0.11383	0.250749	0.574166
ARL6IP5	-0.152798	0.00932862	0.102071
ARL6IP6	0.18976	0.00919428	0.10178
ARL6	-0.0503672	0.496727	0.77231
ARL8A	-0.0116419	0.835875	0.942762
ARL8B	0.0652102	0.258314	0.581
ARMC10	-0.147799	0.00603202	0.0793058
ARMC1	0.0511679	0.453836	0.7437
ARMC2	0.0781546	0.370049	0.684398
ARMC3	-0.572981	0.0370122	0.222073
ARMC5	-0.0135318	0.881658	0.960455
ARMC6	0.0900716	0.1716	0.485217
ARMC7	0.0744678	0.279158	0.601842
ARMC8	0.0881603	0.0965101	0.368029
ARMC9	0.0351128	0.650209	0.860853
ARMCX1	-0.187626	0.115632	0.402076
ARMCX2	-0.203902	0.0662598	0.306677
ARMCX3	0.0795684	0.300311	0.623332
ARMCX5	-0.0343773	0.552314	0.807497
ARMCX6	0.000201709	0.997877	0.998896
ARNT2	-0.183693	0.302963	0.62617
ARNTL2	-0.567404	0.00462271	0.0680774
ARNTL	0.0572073	0.464646	0.750768
ARNT	-0.111659	0.0688099	0.312411
ARPC1A	-0.107153	0.0725668	0.320794
ARPC1B	-0.0156673	0.869757	0.955629
ARPC2	0.0695815	0.150247	0.458502
ARPC3	0.0600468	0.283048	0.606584
ARPC4	-0.00483208	0.916745	0.970998
ARPC5L	0.146855	0.0180121	0.149545
ARPC5	0.024701	0.650832	0.860853
ARPM1	0.153127	0.147179	0.453497
ARPP19	0.0156142	0.831716	0.940807
ARRB1	0.244461	0.0323376	0.20683
ARRB2	-0.0614797	0.379946	0.690948
ARRDC1	0.216863	0.0170543	0.145704
ARRDC2	-0.0956532	0.297232	0.62081
ARRDC3	-0.225362	0.0259752	0.183227
ARRDC4	0.0348383	0.731705	0.898793
ARSA	0.040659	0.67389	0.871664
ARSB	0.144979	0.102128	0.379216
ARSD	0.0754065	0.401447	0.709696
ARSE	0.131022	0.441011	0.73612
ARSG	0.297657	0.0296057	0.197175
ARSI	0.146726	0.326804	0.648671
ARSJ	-0.00622663	0.967302	0.988673
ARSK	-0.116281	0.172541	0.486766
ARTN	-0.626898	0.00209653	0.0409998
ARV1	-0.105342	0.199203	0.521271
ARVCF	0.0819278	0.477888	0.7603
AR	-0.222083	0.288042	0.611728
AS3MT	-0.115735	0.446391	0.738832
ASAH1	-1.01937	1.01794e-12	2.82566e-10
ASAM	-0.120394	0.400949	0.708985
ASAP1	0.0143568	0.861811	0.952709
ASAP2	0.170858	0.0384388	0.227137
ASAP3	0.0978719	0.22502	0.548458
ASB13	0.0236076	0.826359	0.938288
ASB16	0.00637782	0.966606	0.988673
ASB1	0.00130416	0.983966	0.994307
ASB2	-0.313985	0.0598075	0.290488
ASB3	-0.0291293	0.56281	0.813065
ASB6	0.0389384	0.428815	0.726291
ASB7	0.179389	0.00815573	0.0952278
ASB8	0.0942802	0.0877381	0.352776
ASB9	-0.44414	0.00315487	0.0528638
ASCC1	0.035744	0.552608	0.807534
ASCC2	0.143014	0.00794008	0.0936764
ASCC3	-0.0259691	0.770736	0.915253
ASCL2	0.302592	0.141689	0.444862
ASF1A	-0.0132082	0.858215	0.951442
ASF1B	0.189658	0.123485	0.415248
ASH1L	-0.172803	0.0782028	0.333098
ASH2L	0.793509	5.09207e-14	1.62858e-11
ASL	0.0570732	0.480104	0.761622
ASMTL	0.0677759	0.40707	0.71323
ASNA1	0.0759674	0.159654	0.469483
ASNSD1	0.136262	0.00568515	0.0767339
ASNS	-0.111563	0.335466	0.655424
ASPHD1	-0.574905	0.0116807	0.116468
ASPHD2	0.200732	0.0397305	0.230223
ASPH	-0.0475111	0.683575	0.877244
ASPM	0.0185565	0.908699	0.968331
ASPN	-0.0022418	0.990915	0.995994
ASPRV1	-0.43769	0.00415922	0.0636075
ASPSCR1	-0.0740406	0.451692	0.742858
ASRGL1	0.0998549	0.591398	0.829898
ASS1	-0.039353	0.820403	0.936366
ASTE1	0.0427013	0.427164	0.725525
ASTN2	-0.0307639	0.854721	0.950681
ASXL1	-0.104558	0.0603019	0.29167
ASXL2	-0.141819	0.273335	0.595838
ATAD1	-0.0230878	0.721712	0.894338
ATAD2B	0.0339943	0.645139	0.858515
ATAD2	0.171744	0.161673	0.471558
ATAD3A	-0.0227199	0.825033	0.938153
ATAD3B	-0.0655514	0.618678	0.844897
ATAD3C	-0.430799	0.0246351	0.177663
ATAD5	0.187295	0.133874	0.432774
ATE1	0.107576	0.361511	0.677087
ATF1	-0.0514944	0.376585	0.689009
ATF2	0.123914	0.192473	0.513579
ATF3	-0.86766	1.04588e-05	0.000729238
ATF4	0.087026	0.184948	0.502392
ATF5	0.119309	0.133677	0.43268
ATF6B	0.0823121	0.111739	0.396593
ATF6	-0.00878303	0.90735	0.968324
ATF7IP2	0.0200456	0.873577	0.957394
ATF7IP	-0.0604234	0.519126	0.787035
ATF7	-0.0777969	0.222362	0.544687
ATG10	-0.0731995	0.248918	0.572541
ATG12	0.0723407	0.149804	0.45775
ATG16L1	0.176453	0.0214574	0.164203
ATG16L2	0.344141	0.0110798	0.113421
ATG2A	-0.126219	0.0985799	0.372228
ATG2B	0.0055169	0.941473	0.979572
ATG3	0.090225	0.0371704	0.22275
ATG4A	0.050121	0.379278	0.6905
ATG4B	0.0728435	0.27224	0.595345
ATG4C	0.00542911	0.926659	0.975137
ATG4D	0.034009	0.660074	0.865751
ATG5	0.153467	0.0288723	0.194759
ATG7	0.0428826	0.344317	0.662515
ATG9A	0.103188	0.0178856	0.149243
ATG9B	-0.0589889	0.755597	0.907669
ATHL1	0.183617	0.341829	0.660493
ATIC	0.121937	0.0208253	0.161913
ATL1	-0.186989	0.0744063	0.324923
ATL2	-0.119115	0.197447	0.519048
ATL3	-0.154165	0.105116	0.383841
ATMIN	0.0733548	0.219226	0.54124
ATM	-0.297019	0.00189737	0.0386622
ATN1	0.0134396	0.829743	0.939824
ATOH8	-0.524636	0.00848511	0.0974334
ATOX1	0.103733	0.209338	0.53109
ATP10A	-0.0105227	0.926669	0.975137
ATP10D	-0.00632304	0.949555	0.982064
ATP11A	0.132883	0.247295	0.571058
ATP11B	-0.0793456	0.528339	0.792751
ATP11C	-0.0934276	0.341004	0.659592
ATP13A1	0.080351	0.139739	0.441926
ATP13A2	-0.100215	0.269232	0.592068
ATP13A3	0.00530887	0.952579	0.982936
ATP13A4	-0.76548	0.00786848	0.0932522
ATP1A1	0.0124524	0.85722	0.951183
ATP1A2	-0.157519	0.516557	0.785154
ATP1A3	1.22105	2.2592e-08	2.81673e-06
ATP1A4	0.638304	0.0129797	0.123597
ATP1B1	-0.0744786	0.583836	0.825586
ATP1B2	-0.114083	0.411691	0.715511
ATP1B3	-0.0677951	0.477042	0.759632
ATP2A2	0.0042856	0.949695	0.982064
ATP2A3	0.64575	1.36232e-05	0.000906897
ATP2B1	-0.0588278	0.496371	0.772192
ATP2B4	-0.140499	0.168415	0.480738
ATP2C1	0.0247528	0.690252	0.880556
ATP2C2	0.343745	0.0305153	0.200689
ATP5A1	0.0177871	0.738937	0.901356
ATP5B	0.0816927	0.123067	0.414315
ATP5C1	0.0490156	0.453227	0.743648
ATP5D	-0.210018	0.0891891	0.354607
ATP5EP2	-0.0300623	0.788527	0.922896
ATP5E	0.0573748	0.446989	0.739054
ATP5F1	0.0468207	0.324119	0.646362
ATP5G1	-0.0617493	0.5173	0.785399
ATP5G2	0.00146852	0.982287	0.993667
ATP5G3	0.188546	0.00157292	0.0344358
ATP5H	0.0978533	0.205955	0.528304
ATP5I	0.0625999	0.469429	0.753622
ATP5J2	-0.10406	0.242619	0.566136
ATP5J	0.0171143	0.775205	0.916437
ATP5L	-0.110744	0.0833583	0.344397
ATP5O	0.0101488	0.854021	0.950624
ATP5SL	-0.0411197	0.410058	0.71436
ATP5S	0.0747306	0.266684	0.589019
ATP6AP1L	-0.198617	0.0608066	0.293258
ATP6AP1	0.126336	0.0855901	0.348768
ATP6AP2	0.0203586	0.739975	0.901801
ATP6V0A1	-0.0537303	0.417547	0.719095
ATP6V0A2	-0.0104615	0.866545	0.954523
ATP6V0A4	0.355627	0.224571	0.547726
ATP6V0B	0.146413	0.042904	0.241165
ATP6V0C	0.0838184	0.262363	0.585544
ATP6V0D1	0.0775642	0.237041	0.561118
ATP6V0D2	-0.453835	0.066333	0.306787
ATP6V0E1	0.040985	0.473926	0.756717
ATP6V0E2	-0.162764	0.150351	0.458521
ATP6V1A	0.0323322	0.631515	0.850888
ATP6V1B1	-0.0169063	0.942654	0.979982
ATP6V1B2	-0.445663	2.09079e-10	3.61879e-08
ATP6V1C1	0.160274	0.0290162	0.195461
ATP6V1C2	-0.112793	0.537196	0.798064
ATP6V1D	0.0980168	0.0972825	0.370015
ATP6V1E1	0.0742776	0.167263	0.479233
ATP6V1E2	-0.10467	0.290226	0.614198
ATP6V1F	0.00797503	0.908106	0.968331
ATP6V1G1	0.137153	0.0364547	0.220346
ATP6V1G2	0.0180189	0.903073	0.967632
ATP6V1H	-0.11009	0.0573256	0.284263
ATP7A	0.0629487	0.506912	0.779418
ATP7B	0.0241563	0.877726	0.959084
ATP8A1	0.0395307	0.793952	0.924504
ATP8B1	0.0669242	0.568776	0.816485
ATP8B2	0.0864073	0.408124	0.71332
ATP8B3	0.667533	4.41309e-06	0.000352856
ATP8B4	-0.463893	0.000264407	0.00951089
ATP8B5P	0.135329	0.148882	0.456703
ATP9A	0.203115	0.0502218	0.264257
ATP9B	-0.067825	0.299596	0.622374
ATPAF1	-0.0584016	0.304085	0.62692
ATPAF2	-0.000218424	0.997778	0.998864
ATPBD4	0.224139	0.00525561	0.0732866
ATPIF1	0.0148651	0.857126	0.951183
ATRIP	-0.132814	0.0872324	0.351896
ATRNL1	-0.554171	0.058642	0.287676
ATRN	-0.0331331	0.626275	0.848767
ATRX	-0.0424759	0.613357	0.842656
ATR	0.00614994	0.929736	0.975753
ATXN10	0.0585488	0.300636	0.623478
ATXN1L	0.0485743	0.539134	0.799357
ATXN1	0.108101	0.210881	0.532259
ATXN2L	0.0832321	0.15556	0.464759
ATXN2	0.110293	0.052989	0.272769
ATXN3	0.0478848	0.384472	0.695481
ATXN7L1	-0.197302	0.00595837	0.078548
ATXN7L2	0.106666	0.273923	0.596185
ATXN7L3B	0.182218	0.00570358	0.0768255
ATXN7L3	0.0563326	0.226434	0.54972
ATXN7	-0.196244	0.0100704	0.106863
AUH	-0.0757984	0.267947	0.590532
AUP1	0.130079	0.0291917	0.195815
AURKAIP1	-0.0545254	0.62001	0.845845
AURKA	0.526674	8.5155e-05	0.00398981
AURKB	0.103487	0.529829	0.79353
AUTS2	-0.0700775	0.533048	0.795388
AVEN	0.109966	0.114659	0.400987
AVIL	0.231448	0.0981749	0.371352
AVL9	-0.00153591	0.987174	0.994817
AVPI1	-0.133954	0.186789	0.504783
AVPR1A	-0.00375531	0.980949	0.993031
AXIN1	0.027615	0.708384	0.88827
AXIN2	0.112225	0.325579	0.647462
AXL	-0.0705477	0.437897	0.73364
AZGP1	0.0743613	0.697475	0.882587
AZI1	-0.116723	0.334155	0.654522
AZI2	-0.0553835	0.272312	0.595345
AZIN1	0.152236	0.0512737	0.266903
B2M	-0.13402	0.19054	0.510234
B3GALNT1	0.128708	0.149476	0.45775
B3GALNT2	0.0119875	0.861398	0.952598
B3GALT4	-0.0452744	0.640978	0.856102
B3GALT5	-0.350174	0.201971	0.524055
B3GALT6	0.0441496	0.546797	0.804229
B3GALTL	-0.0591682	0.390822	0.701278
B3GAT3	-0.215147	0.0208709	0.162118
B3GNT1	0.083803	0.272936	0.595584
B3GNT2	0.141817	0.0390185	0.228884
B3GNT3	0.592179	0.0119467	0.11773
B3GNT5	-0.429163	0.0222605	0.16675
B3GNT7	0.0677363	0.653187	0.86201
B3GNT8	-0.00567317	0.964949	0.987983
B3GNT9	-0.0444928	0.601592	0.836283
B3GNTL1	-0.171622	0.0930162	0.362265
B4GALNT1	0.18802	0.2663	0.588789
B4GALNT3	-0.00427218	0.979783	0.992405
B4GALNT4	0.191249	0.169402	0.481481
B4GALT1	-0.101613	0.28762	0.611583
B4GALT2	0.0505805	0.480082	0.761622
B4GALT3	-0.00326786	0.964893	0.987983
B4GALT4	0.105967	0.0955922	0.367221
B4GALT5	0.0166312	0.854476	0.950624
B4GALT6	0.0834071	0.465582	0.751222
B4GALT7	-0.0159325	0.825118	0.938153
B9D1	-0.00132633	0.989971	0.995588
B9D2	-0.0110429	0.900343	0.966971
BAALC	-0.0621933	0.739985	0.901801
BACE1	-0.0108398	0.887651	0.962951
BACE2	-0.168319	0.224195	0.547083
BACH1	-0.204634	0.0269462	0.185857
BACH2	-0.319099	0.0414423	0.236391
BAD	-0.115427	0.210837	0.532259
BAG1	-0.00093494	0.993143	0.997154
BAG2	-0.266579	0.0358765	0.218557
BAG3	0.138985	0.125941	0.420147
BAG4	0.691634	6.80658e-08	8.13546e-06
BAG5	0.144798	0.00975803	0.10456
BAHCC1	-0.125265	0.333707	0.654515
BAHD1	0.00693049	0.911464	0.969032
BAI1	-0.122342	0.550736	0.806854
BAI2	-0.267404	0.156148	0.465314
BAIAP2L1	0.0960336	0.28842	0.612123
BAIAP2	0.0547727	0.568903	0.816485
BAIAP3	0.0645465	0.758902	0.909036
BAK1	0.0437777	0.55478	0.808259
BAMBI	-0.0391944	0.836859	0.942809
BANF1	0.0205912	0.780548	0.918894
BANK1	-1.03603	0.000271263	0.00965131
BANP	0.0118431	0.857353	0.951183
BAP1	-0.0662464	0.17124	0.484385
BARD1	-0.00868495	0.951938	0.982732
BARX2	-0.487937	0.0164658	0.142581
BASP1	0.203601	0.0835203	0.344767
BAT1	0.108239	0.0319116	0.205869
BAT2L1	0.0881367	0.206049	0.528304
BAT2L2	-0.01888	0.804234	0.928411
BAT2	0.0928751	0.0870812	0.351633
BAT3	0.0181916	0.704614	0.886082
BAT4	0.084159	0.268622	0.591506
BAT5	0.0533913	0.334704	0.654905
BATF2	-0.069279	0.710228	0.889114
BATF3	-0.109987	0.39159	0.701549
BATF	0.0606604	0.652881	0.861865
BAX	0.0288723	0.734135	0.899751
BAZ1A	0.079742	0.255946	0.579214
BAZ1B	0.094296	0.141211	0.444385
BAZ2A	0.000322045	0.996015	0.998097
BAZ2B	-0.0301916	0.717921	0.892343
BBC3	-0.0619758	0.633521	0.852307
BBOX1	-1.25287	6.2171e-05	0.0031324
BBS10	-0.081121	0.298216	0.621789
BBS12	-0.189696	0.0134239	0.126354
BBS1	0.113776	0.202402	0.524898
BBS2	-0.0443381	0.533529	0.795751
BBS4	-0.0358228	0.670743	0.870759
BBS5	0.00710885	0.930229	0.975864
BBS7	-0.026415	0.672037	0.871025
BBS9	-0.05104	0.424856	0.724358
BBX	-0.150532	0.0866414	0.350665
BCAM	0.170329	0.214396	0.536124
BCAP29	-0.0411016	0.517573	0.785635
BCAP31	0.0134382	0.848464	0.948238
BCAR1	0.0126492	0.880314	0.960039
BCAR3	0.251219	0.0183027	0.151021
BCAS1	0.559811	0.0103361	0.10854
BCAS2	0.0474322	0.361575	0.677087
BCAS3	0.139902	0.0960188	0.367626
BCAS4	-0.0696934	0.401906	0.710207
BCAT1	0.222164	0.107915	0.389551
BCAT2	-0.174507	0.0977618	0.37088
BCCIP	-0.0253891	0.724105	0.895171
BCDIN3D	-0.0200545	0.767403	0.913877
BCHE	-2.68327	4.32049e-13	1.22237e-10
BCKDHA	0.0130404	0.85731	0.951183
BCKDHB	-0.0293252	0.715801	0.89135
BCKDK	-0.0341115	0.598292	0.834568
BCL10	-0.0221105	0.676079	0.873034
BCL11A	-0.484276	0.0678707	0.311228
BCL11B	-0.457855	0.0223879	0.167278
BCL2A1	-0.247496	0.234126	0.55844
BCL2L11	0.0138535	0.858424	0.951442
BCL2L12	0.00637075	0.947203	0.981736
BCL2L13	0.116042	0.0348864	0.215108
BCL2L14	0.136658	0.552805	0.807537
BCL2L1	0.0241894	0.678342	0.874038
BCL2L2	0.0202298	0.751947	0.906747
BCL2	0.129215	0.376791	0.689043
BCL3	-0.00145097	0.986521	0.994817
BCL6B	-0.00942478	0.923644	0.973539
BCL6	0.103095	0.263131	0.586079
BCL7A	0.080497	0.272526	0.595584
BCL7B	-0.0638849	0.203002	0.525641
BCL7C	-0.073168	0.481348	0.762117
BCL9L	-0.0759715	0.24281	0.566136
BCL9	-0.0130932	0.882693	0.961014
BCLAF1	-0.011634	0.84928	0.948273
BCO2	0.189661	0.237025	0.561118
BCORL1	0.211353	0.00887869	0.0995575
BCOR	-0.111085	0.206835	0.528626
BCR	0.118995	0.0495956	0.262937
BCS1L	0.0985789	0.0923631	0.360628
BDH1	0.0860305	0.400607	0.708722
BDH2	-0.13491	0.11472	0.400987
BDKRB1	0.556644	0.00019659	0.00759114
BDKRB2	0.394511	0.000576007	0.0170165
BDNFOS	-0.219451	0.0355451	0.217439
BDP1	-0.0442925	0.638152	0.854353
BEAN	0.286833	0.0366253	0.220661
BECN1	0.0598351	0.343797	0.662253
BEGAIN	-0.306833	0.0978252	0.370928
BEND3	0.235335	0.035022	0.215764
BEND5	-0.0739589	0.570176	0.817267
BEND6	0.0118819	0.932303	0.976114
BEND7	0.276683	0.0991621	0.373687
BEST1	-0.0714347	0.462252	0.749918
BET1L	-0.0591048	0.247031	0.571058
BET1	-0.172702	0.00236118	0.0442519
BEX2	-0.234971	0.154959	0.464141
BEX4	-0.00918568	0.929708	0.975753
BEX5	-0.167264	0.268574	0.591506
BFAR	0.0423016	0.341572	0.660168
BFSP1	0.0401256	0.758228	0.90854
BGLAP	-1.0853	9.33569e-08	1.09005e-05
BGN	0.13002	0.239804	0.564013
BHLHB9	-0.0453722	0.608445	0.839665
BHLHE22	-0.4606	0.00528889	0.0732866
BHLHE40	0.123146	0.228821	0.552595
BHLHE41	-0.232959	0.0914529	0.358692
BHMT2	-0.061543	0.704581	0.886082
BICC1	-0.179326	0.322506	0.644136
BICD1	-0.177223	0.183145	0.500928
BICD2	-0.0238558	0.695164	0.882465
BID	0.091756	0.235109	0.559105
BIK	0.42968	0.00160532	0.0347827
BIN1	-0.189811	0.153315	0.462017
BIN2	-0.195225	0.165978	0.477603
BIN3	-0.685552	1.81676e-20	1.40675e-17
BIRC2	-0.134768	0.0373477	0.223378
BIRC3	-0.453808	0.00644265	0.0826367
BIRC5	0.0290905	0.865272	0.954224
BIRC6	0.00935316	0.910126	0.968379
BIVM	-0.0617019	0.531453	0.794588
BLCAP	-0.0617359	0.377612	0.689345
BLMH	0.271847	0.00664869	0.0841597
BLM	0.52068	0.000168371	0.00682391
BLNK	-0.0660064	0.508111	0.780376
BLOC1S1	-0.0603104	0.474102	0.756835
BLOC1S2	0.00957442	0.844085	0.94655
BLOC1S3	0.0463004	0.431411	0.728693
BLVRA	0.0500318	0.617344	0.844167
BLVRB	0.0933973	0.39982	0.708431
BLZF1	0.00682719	0.926995	0.975225
BMF	0.0119517	0.897188	0.965612
BMI1	0.179541	0.100444	0.376299
BMP1	0.0373201	0.724305	0.895171
BMP2K	0.0154539	0.901646	0.967243
BMP2	-0.630089	0.00125066	0.0292989
BMP4	-0.187942	0.29942	0.622185
BMP6	-0.42907	0.00474689	0.068922
BMP7	0.500208	0.0164242	0.142493
BMP8A	0.270719	0.031144	0.20315
BMP8B	0.134483	0.420249	0.720595
BMPR1A	-0.0365468	0.64943	0.860853
BMPR1B	0.155468	0.609968	0.84009
BMPR2	0.0347559	0.649473	0.860853
BMS1P4	-0.0151183	0.89356	0.964629
BMS1P5	0.07749	0.438291	0.733758
BMS1	0.0427842	0.412818	0.716169
BMX	-0.564931	0.0068466	0.085362
BNC2	-0.00246614	0.986035	0.994817
BNIP1	0.125413	0.0362805	0.219877
BNIP2	-0.18499	0.00366062	0.0584111
BNIP3L	-0.512835	1.34985e-11	3.15221e-09
BNIP3	0.089616	0.416502	0.718487
BNIPL	-0.00938939	0.958397	0.985821
BOC	-0.13344	0.375146	0.688689
BOD1L	0.0488506	0.54893	0.805733
BOD1	-0.030417	0.616453	0.843849
BOK	-0.0358455	0.719903	0.89317
BOLA1	-0.0785404	0.41033	0.714666
BOLA2	0.0967978	0.23624	0.560574
BOLA3	0.106001	0.138693	0.440035
BOP1	0.0888121	0.512303	0.782984
BPGM	-0.0285683	0.666693	0.868514
BPHL	0.0653062	0.340532	0.659111
BPIL1	-0.786779	0.0587932	0.288322
BPNT1	0.068238	0.291239	0.615001
BPTF	0.14988	0.102701	0.380207
BRAF	0.017252	0.845678	0.947355
BRAP	0.0393219	0.395079	0.704726
BRCA1	0.0989438	0.395423	0.704935
BRCA2	0.138626	0.305602	0.62811
BRCC3	0.0395773	0.561086	0.811956
BRD1	0.146733	0.00871987	0.0983885
BRD2	0.0924649	0.066824	0.307801
BRD3	0.221759	0.00137926	0.0313267
BRD4	0.102552	0.0769593	0.331351
BRD7	0.121036	0.0440017	0.244284
BRD8	0.0898712	0.141695	0.444862
BRD9	-0.0537076	0.358535	0.674862
BRE	0.005279	0.908525	0.968331
BRF1	0.116735	0.107275	0.388004
BRF2	0.711001	1.09729e-09	1.77399e-07
BRI3BP	-0.0471683	0.626136	0.848767
BRI3	-0.159186	0.0369126	0.221996
BRIP1	0.0561627	0.738938	0.901356
BRIX1	0.0532342	0.411663	0.715511
BRMS1L	0.101173	0.104093	0.382606
BRMS1	0.137628	0.100598	0.376498
BRP44L	-0.0272262	0.687989	0.879383
BRP44	0.020965	0.824562	0.938057
BRPF1	0.0164191	0.775368	0.916463
BRPF3	0.0622441	0.402827	0.711058
BRSK1	0.39625	0.0092529	0.102035
BRWD1	0.134109	0.0942065	0.364682
BRWD3	0.126153	0.275902	0.598013
BSCL2	-0.125767	0.104249	0.382656
BSDC1	0.144429	0.00452342	0.0669952
BSG	0.110951	0.164672	0.476346
BSN	-0.224695	0.242339	0.566099
BSPRY	-0.0275192	0.800225	0.927732
BST1	-0.144455	0.1578	0.466813
BST2	-0.0504784	0.723989	0.895145
BTAF1	-0.0862212	0.334423	0.654769
BTBD10	0.0385356	0.471945	0.755402
BTBD11	-0.225382	0.167989	0.48008
BTBD12	0.15844	0.0257036	0.182378
BTBD19	0.178996	0.163403	0.474533
BTBD1	0.00804159	0.894839	0.964908
BTBD2	-0.108499	0.120191	0.409508
BTBD3	-0.177852	0.0469666	0.253289
BTBD6	0.106654	0.0833837	0.344397
BTBD7	0.0505627	0.484717	0.764011
BTBD9	-0.0530789	0.38415	0.695186
BTC	-0.276736	0.108834	0.391387
BTD	-0.149037	0.0820568	0.341106
BTF3L4	0.15592	0.00208514	0.0409567
BTF3	-0.0333467	0.626285	0.848767
BTG1	-0.0127447	0.877159	0.958987
BTG2	-0.421942	0.00730584	0.0895696
BTG3	-0.263582	0.0441369	0.244462
BTK	-0.277746	0.0298543	0.198148
BTLA	-0.600534	0.0135451	0.126927
BTN2A1	-0.0167027	0.790575	0.923896
BTN2A2	-0.0650734	0.484203	0.763925
BTN2A3	0.13282	0.169428	0.481481
BTN3A1	-0.0473192	0.627788	0.849181
BTN3A2	-0.0270477	0.801631	0.928118
BTN3A3	-0.119663	0.258889	0.581582
BTNL9	-0.0497271	0.789523	0.923046
BTRC	0.0830002	0.392941	0.702765
BUB1B	0.138701	0.315495	0.637619
BUB1	0.0735397	0.626893	0.849181
BUB3	0.122029	0.0883281	0.353607
BUD13	-0.0833591	0.117432	0.406072
BUD31	-0.0659648	0.347791	0.666063
BVES	0.185603	0.165453	0.477377
BYSL	0.168515	0.0192412	0.155629
BZRAP1	0.102218	0.503031	0.775988
BZW1	0.140022	0.069853	0.314659
BZW2	0.0401356	0.609967	0.84009
C10orf10	-0.190284	0.184684	0.502293
C10orf114	0.0149512	0.924421	0.973939
C10orf116	-0.0438342	0.799245	0.927227
C10orf118	-0.215243	0.0580985	0.286251
C10orf119	-0.0662694	0.247265	0.571058
C10orf11	-0.264722	0.0483966	0.259102
C10orf125	-0.113922	0.405189	0.712119
C10orf128	-0.376907	0.0229052	0.169469
C10orf12	-0.0500288	0.632865	0.852061
C10orf137	-0.146942	0.0560973	0.280907
C10orf140	-0.278044	0.161481	0.47137
C10orf18	-0.0917095	0.392188	0.70231
C10orf25	-0.0704393	0.471701	0.755331
C10orf26	-0.0692015	0.286989	0.610761
C10orf28	0.00462307	0.930909	0.976002
C10orf2	0.0879145	0.244624	0.568527
C10orf32	-0.0679877	0.39792	0.707114
C10orf35	-0.123112	0.231189	0.555306
C10orf41	-0.0663857	0.720782	0.893657
C10orf46	-0.0283499	0.661766	0.866224
C10orf47	-0.0794485	0.478531	0.760358
C10orf4	-0.0827713	0.156994	0.466413
C10orf54	-0.345807	0.00342167	0.0559329
C10orf55	0.13594	0.2989	0.622177
C10orf57	0.169662	0.0396278	0.229982
C10orf58	0.329561	5.91003e-05	0.00306156
C10orf72	-0.0346209	0.781168	0.919097
C10orf75	-0.00551841	0.967513	0.988682
C10orf76	-0.0369297	0.414047	0.717073
C10orf78	-0.033494	0.585041	0.826178
C10orf79	-0.580591	0.00298149	0.0508859
C10orf81	-0.132427	0.528061	0.792657
C10orf82	0.138954	0.65452	0.862772
C10orf84	-0.0857938	0.113864	0.3998
C10orf88	-0.00927212	0.866496	0.954523
C10orf95	0.131741	0.304943	0.627547
C11orf10	-0.0933025	0.173425	0.488406
C11orf17	0.027288	0.627754	0.849181
C11orf1	-0.252007	0.00648498	0.0828906
C11orf24	0.00774977	0.89939	0.966883
C11orf2	-0.298144	0.000674056	0.0190706
C11orf30	0.23143	0.0504854	0.264967
C11orf31	-0.0843552	0.262364	0.585544
C11orf35	-0.144291	0.349974	0.667983
C11orf41	-0.0729531	0.66162	0.866224
C11orf45	-0.0764511	0.479003	0.760696
C11orf46	-0.000883336	0.987293	0.994817
C11orf48	-0.074398	0.33902	0.658222
C11orf49	0.0325679	0.640793	0.856102
C11orf51	-0.0253062	0.735365	0.900375
C11orf52	-0.257071	0.0187889	0.153483
C11orf54	-0.114597	0.121128	0.410892
C11orf57	-0.1331	0.0218933	0.165772
C11orf58	0.0551716	0.281235	0.604461
C11orf59	-0.0396199	0.504665	0.777143
C11orf61	-0.0816639	0.321163	0.642763
C11orf63	-0.295166	0.030318	0.200226
C11orf66	-0.352826	0.0187654	0.153483
C11orf67	0.321463	0.018477	0.151862
C11orf68	0.0353265	0.575146	0.820126
C11orf70	-0.708159	0.000121783	0.00528515
C11orf71	-0.118227	0.177954	0.494627
C11orf73	-0.10469	0.103569	0.381688
C11orf74	0.0419722	0.547877	0.804643
C11orf75	-0.170439	0.166017	0.477603
C11orf80	0.539846	2.42079e-07	2.5622e-05
C11orf82	0.188825	0.163221	0.474285
C11orf83	-0.258049	0.0402691	0.232147
C11orf84	-0.0102055	0.902069	0.967249
C11orf92	-0.579106	0.0144227	0.132121
C11orf93	-0.0624706	0.736908	0.900799
C11orf95	-0.0369078	0.630148	0.850326
C11orf9	-0.290475	0.112299	0.397818
C12orf10	-0.0193033	0.780496	0.918894
C12orf11	-0.0107604	0.891593	0.964281
C12orf23	0.0464605	0.522398	0.789232
C12orf24	-0.038911	0.747269	0.904902
C12orf26	-0.198285	0.00527106	0.0732866
C12orf29	-0.0564103	0.355383	0.67203
C12orf32	-0.00764161	0.914963	0.970228
C12orf34	0.274849	0.0268699	0.185679
C12orf35	-0.171499	0.105586	0.384787
C12orf41	0.130138	0.00439382	0.066096
C12orf43	0.0585714	0.20686	0.528626
C12orf44	0.0592796	0.39771	0.706912
C12orf45	-0.12949	0.107872	0.389546
C12orf47	0.0392403	0.483412	0.763332
C12orf48	0.00576649	0.959951	0.985905
C12orf49	-0.0894225	0.283861	0.607442
C12orf4	0.00569073	0.925546	0.974601
C12orf51	0.0169727	0.837191	0.943018
C12orf52	0.0916998	0.108056	0.389659
C12orf57	-0.0894102	0.338127	0.658063
C12orf59	-0.147171	0.237438	0.561198
C12orf5	0.0594563	0.42374	0.723629
C12orf60	0.306738	0.0162757	0.141854
C12orf62	-0.0187688	0.765743	0.913007
C12orf65	-0.0901036	0.203052	0.525641
C12orf66	0.0686402	0.425151	0.724447
C12orf68	0.0246838	0.856797	0.951183
C12orf72	-0.029667	0.717173	0.89199
C12orf73	0.124138	0.0973976	0.370166
C12orf75	0.0345561	0.79527	0.925481
C12orf76	0.101484	0.161101	0.470921
C13orf15	-0.115452	0.239874	0.564013
C13orf18	-0.420964	0.00419979	0.0640283
C13orf1	0.0232266	0.694376	0.88231
C13orf23	0.0707844	0.322437	0.644085
C13orf27	0.0607867	0.527611	0.792233
C13orf29	0.260801	0.0721656	0.319886
C13orf31	0.134081	0.134249	0.433346
C13orf33	-0.130847	0.416578	0.718487
C13orf34	0.140549	0.140251	0.442887
C13orf37	0.13974	0.0894305	0.354732
C14orf101	-0.00247253	0.967334	0.988673
C14orf102	0.00748479	0.892628	0.964575
C14orf104	0.15591	0.0079558	0.0937753
C14orf106	-0.0251397	0.759589	0.909652
C14orf109	0.151701	0.0144326	0.13213
C14orf118	-0.0227486	0.767113	0.9138
C14orf119	0.114144	0.00933294	0.102071
C14orf126	0.043892	0.532113	0.795004
C14orf128	-0.0134922	0.899453	0.966883
C14orf129	0.143232	0.0263786	0.184551
C14orf132	0.208185	0.169233	0.481298
C14orf135	-0.0121264	0.856402	0.951041
C14orf138	0.148598	0.0268164	0.185571
C14orf139	-0.248565	0.0789589	0.334287
C14orf142	0.145662	0.0224198	0.167431
C14orf143	0.0511403	0.490197	0.767778
C14orf145	0.0126352	0.897503	0.965703
C14orf147	0.118486	0.199233	0.521271
C14orf149	-0.191223	0.0107013	0.110815
C14orf153	0.103128	0.114701	0.400987
C14orf156	0.0394461	0.644756	0.85812
C14orf159	-0.106196	0.202262	0.524626
C14orf166	0.145	0.00896003	0.100015
C14orf167	0.112329	0.206892	0.528626
C14orf169	0.074158	0.185606	0.503157
C14orf174	-0.0781535	0.598935	0.835086
C14orf179	-0.0299374	0.704823	0.886082
C14orf181	0.143747	0.252415	0.575758
C14orf1	0.179052	0.00412095	0.0632854
C14orf21	0.0648704	0.390077	0.700477
C14orf28	-0.0770349	0.261742	0.584928
C14orf2	0.0331281	0.650353	0.860853
C14orf33	-0.0494856	0.623949	0.847837
C14orf37	0.0645883	0.61139	0.841014
C14orf43	-0.0065848	0.935418	0.976877
C14orf45	-0.227441	0.0629355	0.299105
C14orf49	-0.12589	0.398779	0.707774
C14orf4	0.0484884	0.528292	0.792751
C14orf50	-0.143987	0.497836	0.773046
C14orf79	0.0404856	0.677786	0.873781
C14orf80	0.10338	0.411886	0.715511
C14orf93	-0.0295354	0.608605	0.839665
C15orf17	0.0377109	0.498989	0.773577
C15orf21	0.0255618	0.774423	0.916293
C15orf23	0.12284	0.193589	0.514559
C15orf24	0.0672122	0.246776	0.570934
C15orf27	-0.233127	0.0813985	0.339777
C15orf29	0.059968	0.281192	0.604461
C15orf33	-0.22972	0.0310278	0.20261
C15orf34	-0.0930435	0.458474	0.747624
C15orf37	0.0704905	0.462794	0.749918
C15orf38	-0.197446	0.0306876	0.201372
C15orf39	0.181294	0.0149984	0.134875
C15orf40	-0.0131571	0.825683	0.938224
C15orf41	0.0846436	0.376373	0.688959
C15orf42	0.232149	0.13209	0.430073
C15orf44	-0.0691218	0.151789	0.460437
C15orf48	-0.153125	0.420513	0.720829
C15orf52	-0.00598205	0.967204	0.988673
C15orf57	-0.0299647	0.60992	0.84009
C15orf58	0.134702	0.0746553	0.325624
C15orf59	-0.365284	0.0731859	0.321963
C15orf61	0.0200451	0.786426	0.921707
C15orf62	-0.148368	0.207346	0.529228
C15orf63	0.0853867	0.346408	0.664463
C16orf13	-0.0558793	0.578673	0.822125
C16orf42	-0.0608837	0.499674	0.773729
C16orf45	0.142883	0.380164	0.691174
C16orf46	-0.025413	0.781949	0.919511
C16orf48	-0.0864846	0.418827	0.71971
C16orf52	0.0738854	0.282068	0.605481
C16orf53	0.0573061	0.472907	0.756075
C16orf54	-0.0873427	0.64002	0.855686
C16orf55	0.159877	0.0394927	0.22956
C16orf57	0.122045	0.119226	0.408809
C16orf58	0.0606683	0.359047	0.675055
C16orf59	0.142712	0.277801	0.600061
C16orf5	-0.103212	0.249055	0.572541
C16orf61	0.155575	0.0543686	0.275917
C16orf62	0.0836493	0.200257	0.522559
C16orf63	0.0350164	0.594784	0.831485
C16orf68	0.0381981	0.522414	0.789232
C16orf70	0.0971765	0.130917	0.427795
C16orf71	-0.0271453	0.862413	0.952819
C16orf72	0.0573031	0.308094	0.630501
C16orf74	0.17097	0.249846	0.573289
C16orf75	0.150332	0.240143	0.564139
C16orf79	0.134871	0.427385	0.725641
C16orf7	0.0523232	0.571256	0.817983
C16orf80	0.053738	0.352584	0.670115
C16orf86	-0.205166	0.115351	0.401716
C16orf87	0.141453	0.0998144	0.375375
C16orf88	0.294313	1.304e-05	0.00088002
C16orf89	0.181946	0.487251	0.766247
C16orf91	0.114543	0.152035	0.460804
C16orf93	-0.20535	0.136375	0.437018
C17orf100	-0.0640749	0.479566	0.761313
C17orf101	-0.128331	0.115458	0.401754
C17orf103	-0.109949	0.250175	0.573387
C17orf104	-0.134832	0.466675	0.752203
C17orf106	-0.169352	0.071512	0.318139
C17orf107	-0.168889	0.232055	0.555843
C17orf108	-0.0361584	0.71873	0.892671
C17orf28	0.375108	0.00248786	0.0455807
C17orf37	0.48037	0.00243061	0.0450935
C17orf39	-0.0293584	0.676726	0.87341
C17orf42	0.113114	0.062323	0.297558
C17orf44	-0.268026	0.0239869	0.174614
C17orf48	-0.116882	0.0872698	0.35195
C17orf49	-0.0895948	0.19692	0.518448
C17orf51	-0.0824269	0.471124	0.754872
C17orf53	0.114469	0.281693	0.60509
C17orf55	0.662557	0.00098338	0.0243971
C17orf56	-0.00043023	0.996146	0.998097
C17orf57	0.0957719	0.4801	0.761622
C17orf58	0.255971	0.0238492	0.173973
C17orf59	-0.144812	0.112495	0.39794
C17orf60	-0.231881	0.049716	0.263268
C17orf61	-0.17463	0.0512542	0.266903
C17orf62	-0.0879867	0.193875	0.515132
C17orf63	0.279622	0.000108231	0.00481057
C17orf65	0.0437472	0.584844	0.825979
C17orf67	0.0240923	0.840105	0.944699
C17orf68	-0.143575	0.0995916	0.374729
C17orf69	0.180979	0.0856346	0.348768
C17orf70	0.0111245	0.885563	0.962429
C17orf71	0.304864	0.000214022	0.00807357
C17orf72	-0.0462401	0.763259	0.912043
C17orf75	0.284316	0.000499282	0.015367
C17orf76	0.103676	0.335083	0.655053
C17orf79	0.0900148	0.20598	0.528304
C17orf80	0.131898	0.0477126	0.256279
C17orf81	-0.0613235	0.31904	0.640717
C17orf85	-0.0268824	0.637171	0.854175
C17orf86	0.0282246	0.767812	0.913994
C17orf87	-0.361681	0.0160704	0.141133
C17orf89	-0.106306	0.307764	0.630442
C17orf90	0.0118371	0.910686	0.968813
C17orf91	-0.0968591	0.29241	0.616499
C17orf95	-0.0352522	0.588505	0.828813
C17orf96	0.00160233	0.992229	0.9967
C17orf97	-0.413952	0.000366183	0.0121063
C18orf10	0.0865355	0.227835	0.55135
C18orf18	0.00961042	0.918905	0.972335
C18orf19	0.0812823	0.184455	0.502293
C18orf1	0.108982	0.348237	0.666571
C18orf21	0.0254451	0.703601	0.885785
C18orf22	0.00201099	0.977905	0.992405
C18orf25	0.120925	0.0557451	0.279619
C18orf32	0.08134	0.257841	0.580524
C18orf45	0.146978	0.0567987	0.28323
C18orf54	0.39182	0.000908333	0.0229218
C18orf55	0.0835151	0.140666	0.443713
C18orf56	0.15139	0.334097	0.654522
C18orf8	0.0388875	0.435647	0.732189
C19orf10	-0.0360508	0.625809	0.848767
C19orf12	-0.0230853	0.73226	0.898879
C19orf18	0.083993	0.57667	0.821595
C19orf20	-0.188687	0.267112	0.589426
C19orf21	0.427608	0.0169732	0.145265
C19orf22	0.0680152	0.300306	0.623332
C19orf23	0.253441	0.0228132	0.16894
C19orf24	-0.0640361	0.522507	0.789232
C19orf25	0.0725124	0.434751	0.731144
C19orf26	0.233644	0.125917	0.420147
C19orf28	-0.0324163	0.684952	0.878018
C19orf29	-0.0319714	0.690643	0.880556
C19orf2	0.0120421	0.85137	0.949322
C19orf33	0.286244	0.22737	0.550661
C19orf36	-0.189337	0.225946	0.549441
C19orf38	-0.190587	0.156349	0.465639
C19orf39	0.0428181	0.591605	0.830012
C19orf40	0.0116176	0.882662	0.961014
C19orf42	-0.0210142	0.698697	0.882791
C19orf43	-0.0110813	0.879708	0.95961
C19orf44	-0.0890093	0.218728	0.540556
C19orf46	0.00551402	0.96247	0.987234
C19orf47	0.0389229	0.567937	0.816046
C19orf48	0.0129814	0.89357	0.964629
C19orf50	-0.0332705	0.505703	0.77807
C19orf51	-0.138149	0.465049	0.750888
C19orf52	-0.0506504	0.376056	0.688959
C19orf53	-0.00457915	0.952096	0.982795
C19orf54	-0.108148	0.134208	0.433346
C19orf55	-0.0488425	0.56902	0.816485
C19orf56	0.0274953	0.653875	0.862606
C19orf57	-0.308713	0.0727145	0.321061
C19orf60	-0.170734	0.19061	0.510234
C19orf61	-0.0223814	0.703689	0.885785
C19orf62	0.0277997	0.621721	0.846609
C19orf63	0.050221	0.496023	0.772045
C19orf66	-0.0781647	0.376115	0.688959
C19orf6	0.0481585	0.568589	0.816485
C19orf70	-0.124796	0.180206	0.497875
C19orf73	0.16873	0.13162	0.428882
C19orf76	0.066127	0.698025	0.88259
C1D	-0.0420835	0.523517	0.789905
C1GALT1C1	-0.047519	0.436689	0.733063
C1GALT1	-0.189691	0.155375	0.464528
C1QA	-0.158697	0.260738	0.58404
C1QBP	-0.0914396	0.184059	0.502246
C1QB	-0.0776875	0.566013	0.814782
C1QC	-0.117283	0.361421	0.677087
C1QL1	-0.184606	0.381443	0.692724
C1QL3	-0.358526	0.0398382	0.230567
C1QTNF1	-0.046416	0.720586	0.893641
C1QTNF2	0.317804	0.0469433	0.253273
C1QTNF3	0.298642	0.0758541	0.328271
C1QTNF6	0.135105	0.245603	0.569581
C1QTNF7	-0.17271	0.378646	0.69021
C1RL	-0.145874	0.0639206	0.30148
C1R	-0.0599169	0.614641	0.84291
C1S	-0.0334586	0.810492	0.931501
C1orf103	-0.016945	0.828626	0.939485
C1orf104	0.0862589	0.440457	0.735444
C1orf106	0.0360565	0.881509	0.960365
C1orf107	-0.0838316	0.278228	0.600533
C1orf109	0.0816066	0.189938	0.509548
C1orf112	0.0203512	0.819801	0.936101
C1orf113	-0.0191827	0.894119	0.964885
C1orf115	-0.100055	0.453226	0.743648
C1orf116	-0.373065	0.0735591	0.323238
C1orf122	-0.0240339	0.815922	0.933643
C1orf123	0.0328822	0.521754	0.788824
C1orf124	0.0834657	0.205611	0.528284
C1orf126	0.133392	0.274335	0.596426
C1orf128	-0.0596993	0.259663	0.582165
C1orf130	-1.27637	1.45178e-06	0.000135181
C1orf131	0.131329	0.0339889	0.21219
C1orf133	-0.0928173	0.494806	0.771187
C1orf135	0.178759	0.170441	0.483145
C1orf144	0.00663831	0.869443	0.955359
C1orf151	-0.00986163	0.888335	0.963195
C1orf156	-0.0545404	0.457337	0.746681
C1orf159	0.124456	0.244871	0.568692
C1orf162	-0.253306	0.0284712	0.192938
C1orf163	0.0596742	0.434188	0.730866
C1orf168	0.0628544	0.786506	0.921707
C1orf170	-0.0792027	0.590259	0.82946
C1orf172	0.0318274	0.67958	0.874815
C1orf173	0.0935306	0.757674	0.908171
C1orf174	-0.0393528	0.42255	0.722919
C1orf183	0.121607	0.286528	0.610427
C1orf186	0.583758	0.0243773	0.176322
C1orf190	-0.196093	0.132347	0.430314
C1orf192	-0.704604	0.000192405	0.00746875
C1orf198	0.0140413	0.869447	0.955359
C1orf201	-0.0318798	0.632223	0.851608
C1orf203	-0.0545988	0.573102	0.818498
C1orf204	-0.0828521	0.489515	0.767465
C1orf210	0.0328128	0.711513	0.890041
C1orf212	0.010809	0.831724	0.940807
C1orf213	0.00648266	0.95702	0.985045
C1orf216	0.104364	0.0467074	0.252648
C1orf21	0.101875	0.424125	0.72401
C1orf220	-0.0153354	0.913254	0.969813
C1orf226	0.0599115	0.70442	0.886082
C1orf228	-0.270732	0.0955173	0.367221
C1orf25	-0.137476	0.0705115	0.316075
C1orf26	-0.0486784	0.508752	0.780697
C1orf27	0.0204493	0.803033	0.92828
C1orf31	0.0613661	0.431906	0.729121
C1orf35	-0.0255325	0.800501	0.9278
C1orf38	-0.245755	0.0555156	0.278945
C1orf43	-0.00668157	0.910036	0.968353
C1orf50	0.0405455	0.443032	0.737652
C1orf51	-0.11199	0.453879	0.7437
C1orf52	0.0619708	0.264186	0.586495
C1orf53	0.0941883	0.466502	0.752128
C1orf54	-0.184106	0.0512871	0.266903
C1orf55	-0.0958831	0.182873	0.500676
C1orf56	-0.164859	0.0937374	0.363713
C1orf57	0.0938235	0.21224	0.533417
C1orf58	-0.107147	0.385259	0.696391
C1orf59	0.212204	0.0922603	0.360628
C1orf63	-0.013855	0.892997	0.964629
C1orf64	0.270606	0.327594	0.649444
C1orf66	-0.136153	0.117538	0.406111
C1orf69	-0.0763653	0.304029	0.62692
C1orf74	0.0150626	0.862602	0.952819
C1orf77	0.0177776	0.727306	0.896534
C1orf83	0.0931404	0.0978175	0.370928
C1orf84	0.0934102	0.321567	0.643309
C1orf85	-0.103492	0.121708	0.411714
C1orf86	-0.0803961	0.487507	0.766247
C1orf88	-0.466412	0.00766625	0.0918175
C1orf89	-0.099283	0.267244	0.589549
C1orf91	0.102613	0.159402	0.469177
C1orf93	0.113018	0.189697	0.509345
C1orf95	-0.175668	0.515811	0.784876
C1orf96	-0.074812	0.38564	0.696653
C1orf97	-0.0198366	0.837781	0.943501
C1orf9	0.0713361	0.460547	0.748643
C20orf103	-0.0859102	0.601158	0.835782
C20orf108	0.182842	0.00626111	0.0811108
C20orf111	0.0911921	0.113761	0.3998
C20orf112	0.107274	0.176081	0.492584
C20orf114	-0.503911	0.155203	0.464355
C20orf117	-0.0294495	0.756611	0.908007
C20orf118	-0.111336	0.353872	0.670897
C20orf11	0.157787	0.0103631	0.108641
C20orf12	-0.154803	0.123632	0.415649
C20orf132	-0.106989	0.385483	0.69654
C20orf134	-0.149093	0.254044	0.577387
C20orf135	-0.0914827	0.462632	0.749918
C20orf151	0.253	0.0345663	0.214122
C20orf160	-0.150776	0.211773	0.532946
C20orf177	0.0963173	0.357332	0.673514
C20orf194	-0.133807	0.0932355	0.362591
C20orf196	-0.0161427	0.842578	0.945683
C20orf199	-0.0859671	0.334818	0.654946
C20orf20	0.193082	0.00788559	0.0932522
C20orf24	0.0593837	0.444143	0.737914
C20orf26	-0.012839	0.948116	0.982064
C20orf27	-0.179354	0.0738266	0.324123
C20orf29	-0.00368998	0.949555	0.982064
C20orf30	0.0148503	0.801101	0.927925
C20orf3	0.1632	0.0318573	0.205654
C20orf43	0.211385	5.62216e-06	0.000439964
C20orf46	0.541052	0.00268582	0.0479536
C20orf4	-0.029991	0.605428	0.837681
C20orf54	0.0282716	0.830463	0.94019
C20orf72	0.0571397	0.379147	0.690434
C20orf7	0.00526305	0.932991	0.976198
C20orf94	-0.101876	0.486339	0.765979
C20orf96	0.0534154	0.617157	0.844128
C21orf119	0.201809	0.0263436	0.184551
C21orf122	-0.165529	0.0778007	0.332425
C21orf2	-0.0566427	0.575254	0.820151
C21orf33	-0.0715235	0.248308	0.572139
C21orf34	-0.267376	0.0951677	0.366712
C21orf45	0.220236	0.00323295	0.0539877
C21orf56	-0.0315191	0.812465	0.932073
C21orf57	-0.123266	0.163065	0.474114
C21orf58	-0.000491561	0.996715	0.998536
C21orf59	0.100502	0.11092	0.395106
C21orf63	-0.227943	0.0573387	0.284263
C21orf67	0.0437357	0.572975	0.818498
C21orf70	-0.0433566	0.709633	0.888716
C21orf7	-0.142299	0.120031	0.409245
C21orf91	-0.241932	0.0188957	0.153928
C22orf13	0.1526	0.0162198	0.141702
C22orf23	-0.0932581	0.423686	0.723629
C22orf25	0.0912461	0.113685	0.3998
C22orf26	0.0962833	0.24233	0.566099
C22orf27	0.181996	0.0179442	0.149318
C22orf28	0.126883	0.0126751	0.121641
C22orf29	0.167845	0.0150847	0.135569
C22orf30	0.138141	0.0512109	0.266828
C22orf32	-0.00426069	0.957125	0.985045
C22orf36	0.248553	0.0797938	0.336465
C22orf39	0.0560851	0.377159	0.689167
C22orf40	-0.0140309	0.845815	0.947364
C22orf46	0.0286824	0.664331	0.866778
C22orf9	0.0245436	0.678877	0.874527
C2CD2L	-0.0964511	0.17105	0.484218
C2CD2	-0.236534	0.0148524	0.134384
C2CD3	0.0492078	0.586024	0.827038
C2CD4A	0.0924264	0.76946	0.914623
C2CD4B	0.245388	0.274248	0.596374
C2CD4C	1.25531	9.99069e-12	2.40956e-09
C2CD4D	-0.227561	0.0941078	0.364538
C2orf15	0.115055	0.210256	0.531932
C2orf16	-0.0206584	0.847402	0.947751
C2orf18	-0.119737	0.0831554	0.344049
C2orf24	0.10339	0.0359243	0.218758
C2orf27A	-0.429581	0.017129	0.146013
C2orf28	0.00137594	0.97856	0.992405
C2orf29	0.0916819	0.0788719	0.334189
C2orf34	0.0227566	0.763238	0.912043
C2orf3	-0.00901904	0.875304	0.958216
C2orf40	-0.384713	0.17736	0.493815
C2orf42	-0.0318033	0.45448	0.744058
C2orf43	0.0500882	0.532502	0.795152
C2orf44	0.0178203	0.768252	0.914222
C2orf47	0.0927405	0.0579157	0.285968
C2orf49	-0.014487	0.793165	0.924504
C2orf54	0.41457	0.150534	0.458521
C2orf55	-0.0615027	0.579532	0.822607
C2orf56	0.012713	0.781818	0.919499
C2orf60	0.0619881	0.253701	0.576974
C2orf63	0.173123	0.0823443	0.341762
C2orf64	0.101386	0.0392766	0.229055
C2orf65	0.00277494	0.989804	0.995583
C2orf67	0.077146	0.279378	0.601909
C2orf68	0.15868	0.00181738	0.0377646
C2orf69	0.0670613	0.312971	0.635
C2orf72	0.280054	0.217613	0.539431
C2orf74	-0.226043	0.0862585	0.349982
C2orf76	0.0222734	0.743747	0.903353
C2orf77	0.0392018	0.754643	0.907347
C2orf79	-0.086249	0.263169	0.586079
C2orf7	0.0259526	0.743765	0.903353
C2orf81	-0.0586604	0.624537	0.848402
C2orf86	-0.0217446	0.772871	0.916187
C2orf88	-0.550304	0.00271937	0.0483181
C2orf89	-0.603786	0.00414865	0.0635119
C2	-0.0854408	0.55529	0.808454
C3AR1	-0.140414	0.201239	0.523504
C3orf10	0.015136	0.739849	0.901794
C3orf14	-0.0184054	0.881728	0.960455
C3orf15	-0.158885	0.413886	0.717073
C3orf17	0.0875124	0.0833212	0.344397
C3orf18	-0.263449	0.0242794	0.175787
C3orf19	0.205188	0.000284138	0.0100006
C3orf1	0.0968985	0.0462104	0.250866
C3orf21	0.20311	0.00417579	0.0637853
C3orf23	-0.112228	0.0714303	0.318064
C3orf26	0.203626	0.011598	0.116392
C3orf31	-0.0471718	0.405619	0.712278
C3orf33	0.0152615	0.846396	0.947403
C3orf34	0.144004	0.0664481	0.307127
C3orf37	0.134161	0.0172343	0.146148
C3orf38	-0.0136968	0.798654	0.927225
C3orf39	-0.139828	0.0290768	0.195601
C3orf42	0.0601271	0.539404	0.799407
C3orf47	0.304522	0.017183	0.146065
C3orf52	0.268062	0.0706907	0.316302
C3orf54	-0.337856	0.00887041	0.0995435
C3orf57	0.491665	0.0422274	0.238575
C3orf58	-0.368431	0.00532651	0.0735361
C3orf59	0.022805	0.831846	0.940807
C3orf62	0.123817	0.0556541	0.279257
C3orf63	-0.0981862	0.141782	0.445038
C3orf64	-0.187375	0.0383809	0.227045
C3orf67	0.185787	0.270541	0.593172
C3orf70	0.332257	0.0255457	0.181911
C3orf71	-0.0286993	0.753982	0.907264
C3orf75	0.0010294	0.986064	0.994817
C3	-0.340049	0.0227543	0.168901
C4A	-0.303613	0.106799	0.38735
C4orf10	-0.0392462	0.538662	0.798952
C4orf12	0.0143513	0.904351	0.967764
C4orf14	-0.0539265	0.294107	0.617952
C4orf19	-0.323139	0.133701	0.43268
C4orf21	0.184551	0.0670381	0.308497
C4orf23	0.0649408	0.30506	0.627547
C4orf27	-0.00151689	0.976535	0.992196
C4orf29	0.0423067	0.571742	0.817983
C4orf31	-0.161597	0.445343	0.738407
C4orf32	-0.137042	0.29613	0.619625
C4orf33	-0.0258071	0.765207	0.913006
C4orf34	0.133332	0.215587	0.537073
C4orf39	0.142495	0.36505	0.679653
C4orf3	0.0125444	0.78619	0.921702
C4orf41	0.117467	0.0647831	0.303271
C4orf42	0.00216295	0.972698	0.990815
C4orf43	-0.0698596	0.399314	0.708198
C4orf46	0.13922	0.051167	0.26675
C4orf48	0.300219	0.0843506	0.345769
C4orf52	-0.1884	0.007887	0.0932522
C4orf7	-2.7994	1.07262e-06	0.00010314
C5AR1	-0.0828276	0.480222	0.761645
C5orf13	0.117116	0.230756	0.554811
C5orf15	-0.0459164	0.430619	0.727857
C5orf20	-0.258223	0.26302	0.586079
C5orf22	0.039353	0.541215	0.800961
C5orf23	-0.374123	0.0609838	0.293762
C5orf24	-0.014179	0.841346	0.945111
C5orf25	-0.0564862	0.590628	0.82946
C5orf28	-0.0552249	0.417702	0.719095
C5orf30	-0.0621557	0.583123	0.824975
C5orf32	-0.0179945	0.800226	0.927732
C5orf33	0.0242527	0.714191	0.89106
C5orf34	0.0803533	0.427267	0.725525
C5orf35	-0.0669991	0.463821	0.750444
C5orf36	-0.10322	0.354676	0.67123
C5orf38	0.238694	0.259349	0.581849
C5orf39	-0.163868	0.240755	0.564559
C5orf41	-0.187644	0.082054	0.341106
C5orf42	-0.0487187	0.625878	0.848767
C5orf43	-0.0500691	0.379653	0.690842
C5orf44	-0.00711889	0.903658	0.967632
C5orf45	-0.178673	0.0560717	0.280907
C5orf46	-0.0501351	0.82705	0.938638
C5orf49	-0.280506	0.147639	0.454026
C5orf4	-0.588926	0.000536555	0.016209
C5orf51	0.00574336	0.928116	0.975368
C5orf53	-0.138589	0.0907624	0.357605
C5orf54	0.149731	0.0645977	0.302952
C5orf55	0.101354	0.311915	0.634162
C5orf56	-0.269658	0.00971932	0.104449
C5orf62	0.079077	0.391055	0.701438
C5	-0.0739507	0.505407	0.777777
C6orf105	-0.74751	0.000787221	0.0207556
C6orf106	-0.0343185	0.496213	0.772045
C6orf108	-0.199516	0.107013	0.387647
C6orf115	0.123056	0.226636	0.549845
C6orf120	-0.106909	0.0909432	0.357856
C6orf124	0.0961815	0.517145	0.785383
C6orf125	0.0379366	0.665079	0.867433
C6orf126	-0.381204	0.114416	0.400694
C6orf129	0.102203	0.265514	0.588025
C6orf130	-0.00882161	0.875658	0.95839
C6orf132	0.0550406	0.5497	0.806139
C6orf134	0.0485715	0.5505	0.806669
C6orf136	0.0559871	0.413974	0.717073
C6orf141	0.757162	0.000389751	0.012714
C6orf145	-0.259571	0.0169996	0.145322
C6orf150	-0.128095	0.296712	0.620322
C6orf153	0.105802	0.0655854	0.305054
C6orf154	-0.241072	0.159417	0.469177
C6orf155	-0.326739	0.072663	0.321
C6orf162	-0.0311887	0.652053	0.861209
C6orf165	-0.253558	0.119435	0.408809
C6orf167	0.229145	0.0376029	0.224443
C6orf168	0.157706	0.192794	0.513653
C6orf170	-0.0451786	0.662572	0.866224
C6orf174	0.684946	8.03208e-06	0.00059084
C6orf182	0.154953	0.0650966	0.303936
C6orf192	-0.244274	0.0261427	0.183986
C6orf1	-0.0847169	0.336243	0.656314
C6orf203	0.359795	7.9495e-06	0.000587703
C6orf204	-0.0997345	0.516068	0.784987
C6orf211	0.203976	0.203109	0.525641
C6orf225	-0.0274642	0.755556	0.907669
C6orf226	-0.00197548	0.984603	0.994404
C6orf26	-0.122008	0.405325	0.712124
C6orf27	0.236885	0.146948	0.453346
C6orf35	-0.138441	0.010431	0.109147
C6orf47	-0.0587838	0.333296	0.653991
C6orf48	-0.124003	0.144168	0.448996
C6orf52	-0.182871	0.237264	0.561198
C6orf57	0.101012	0.160527	0.470921
C6orf62	0.0475573	0.38898	0.699594
C6orf64	0.0770382	0.238564	0.562534
C6orf70	0.0222749	0.74745	0.904911
C6orf72	0.0142583	0.817544	0.934699
C6orf89	-0.0630464	0.185104	0.502537
C6orf97	-0.139241	0.454155	0.743797
C7orf10	0.0368817	0.783385	0.920172
C7orf11	-0.0296911	0.649068	0.860853
C7orf13	0.0977634	0.498997	0.773577
C7orf23	-0.255395	0.000244044	0.00895354
C7orf25	-0.0129311	0.826273	0.938262
C7orf26	7.94068e-05	0.998837	0.99938
C7orf27	-0.0235456	0.787141	0.922081
C7orf28A	0.0916985	0.14098	0.444385
C7orf28B	0.0386258	0.631907	0.851339
C7orf29	-0.128507	0.276193	0.598079
C7orf30	-0.139296	0.0495358	0.262904
C7orf31	-0.320954	0.00743117	0.0904079
C7orf36	-0.00812275	0.90834	0.968331
C7orf40	-0.0254737	0.787548	0.922338
C7orf41	-0.153491	0.152409	0.461176
C7orf42	-0.0462754	0.225592	0.548984
C7orf43	0.0844626	0.256748	0.579604
C7orf44	0.0354516	0.52455	0.790938
C7orf46	-0.425509	0.000543641	0.0163681
C7orf47	-0.175172	0.121066	0.410872
C7orf49	-0.0685622	0.178441	0.49515
C7orf50	-0.0644255	0.534592	0.79669
C7orf53	0.18974	0.0940772	0.364515
C7orf55	-0.0531373	0.583958	0.825655
C7orf58	-0.466267	0.00325044	0.0540304
C7orf59	-0.200222	0.0399738	0.230967
C7orf60	-0.141934	0.02639	0.184551
C7orf63	-0.347703	0.0267081	0.185185
C7orf64	-0.0641912	0.252161	0.575563
C7orf68	0.0716234	0.536532	0.797883
C7orf70	0.039545	0.410916	0.715105
C7	-1.16699	0.000123222	0.00530072
C8orf30A	0.0782569	0.297994	0.621719
C8orf33	0.0912727	0.184286	0.502293
C8orf37	0.0790467	0.453871	0.7437
C8orf38	0.277403	0.00205851	0.0405962
C8orf40	0.266319	0.000709857	0.0195197
C8orf41	-0.598188	1.12945e-15	4.74755e-13
C8orf42	-0.306123	0.0346738	0.214426
C8orf44	0.128857	0.094974	0.36635
C8orf45	-0.123975	0.357569	0.673514
C8orf46	-0.959925	0.000378593	0.0124327
C8orf48	-0.559255	0.000948859	0.0237293
C8orf4	0.5086	0.00703907	0.0868782
C8orf51	0.151264	0.128942	0.42469
C8orf55	0.0814648	0.394578	0.704068
C8orf58	-0.445622	2.82551e-11	6.20432e-09
C8orf59	0.02456	0.733229	0.899252
C8orf73	-0.0588876	0.725568	0.895695
C8orf76	0.180023	0.0130492	0.124018
C8orf79	-0.806858	1.70821e-05	0.00109743
C8orf83	0.25281	0.0166433	0.143551
C8orf84	-0.264955	0.26992	0.592459
C8orf85	-0.230681	0.30326	0.62617
C9orf100	0.133022	0.275072	0.596898
[truncated: 12,714 more rows]
