# Supplementary material for: A GATA4-regulated secretory program suppresses tumors through recruitment of cytotoxic CD8 T cells
Source: Nat Commun. 2022 Jan 11;13:256. doi: 10.1038/s41467-021-27731-5 (PMC8752777; doi:10.1038/s41467-021-27731-5)
Supplement: Supplementary file 9 — Source Data [file 41467_2021_27731_MOESM9_ESM.xlsx]

## Sheet: Figure 1a
Figure 1a
This is a schematic and has no associated data.

## Sheet: Figure 1b
Figure 1b
This is a schematic and has no associated data.

## Sheet: Figure 1c
Figure 1c
DATA ALSO RELATED TO SUPPLEMENTARY FIGURE 1A
Slide	ROI Group	sgRNA	WPI	Titer (viral units *1000)	Grade	Area mm²	Area %	Count	Count %
RR1094	Gata4_ROI	USEC sgCtrl	16	50	G1	0.76869	0.719337	55	77.4648
RR1094	Gata4_ROI	USEC sgCtrl	16	50	G2	0.881679	0.825072	12	16.9014
RR1094	Gata4_ROI	USEC sgCtrl	16	50	G3	0.0718773	0.0672625	4	5.6338
RR1094	Gata4_ROI	USEC sgCtrl	16	50	G4	0	0	0	0
RR1094	Gata4_ROI	USEC sgCtrl	16	50	lung_tissue	106.861	91.4055	37	100
RR1094	Gata4_ROI	USEC sgCtrl	16	50	Tissue	116.909	100	12	100
RR1095	Gata4_ROI	USEC sgCtrl	16	50	G1	2.92765	2.89895	154	66.6667
RR1095	Gata4_ROI	USEC sgCtrl	16	50	G2	4.11982	4.07944	52	22.5108
RR1095	Gata4_ROI	USEC sgCtrl	16	50	G3	0.311394	0.308342	25	10.8225
RR1095	Gata4_ROI	USEC sgCtrl	16	50	G4	0	0	0	0
RR1095	Gata4_ROI	USEC sgCtrl	16	50	lung_tissue	100.99	89.0055	16	100
RR1095	Gata4_ROI	USEC sgCtrl	16	50	Tissue	113.465	100	8	100
RR1096	Gata4_ROI	USEC sgCtrl	16	50	G1	13.3109	10.145	332	68.1725
RR1096	Gata4_ROI	USEC sgCtrl	16	50	G2	8.6199	6.56975	110	22.5873
RR1096	Gata4_ROI	USEC sgCtrl	16	50	G3	2.68189	2.04403	45	9.24025
RR1096	Gata4_ROI	USEC sgCtrl	16	50	G4	0	0	0	0
RR1096	Gata4_ROI	USEC sgCtrl	16	50	lung_tissue	131.206	92.5292	37	100
RR1096	Gata4_ROI	USEC sgCtrl	16	50	Tissue	141.799	100	10	100
RR1097	Gata4_ROI	USEC sgCtrl	16	50	G1	4.89457	3.51337	208	60.9971
RR1097	Gata4_ROI	USEC sgCtrl	16	50	G2	5.52806	3.96809	72	21.1144
RR1097	Gata4_ROI	USEC sgCtrl	16	50	G3	2.95142	2.11856	60	17.5953
RR1097	Gata4_ROI	USEC sgCtrl	16	50	G4	0.00190283	0.00136587	1	0.293255
RR1097	Gata4_ROI	USEC sgCtrl	16	50	lung_tissue	139.313	93.819	22	100
RR1097	Gata4_ROI	USEC sgCtrl	16	50	Tissue	148.491	100	7	100
RR1098	Gata4_ROI	USEC sgGata4.1	16	50	G1	11.2892	10.8444	477	60.687
RR1098	Gata4_ROI	USEC sgGata4.1	16	50	G2	12.5887	12.0927	202	25.6997
RR1098	Gata4_ROI	USEC sgGata4.1	16	50	G3	3.03585	2.91624	107	13.6132
RR1098	Gata4_ROI	USEC sgGata4.1	16	50	G4	0	0	0	0
RR1098	Gata4_ROI	USEC sgGata4.1	16	50	lung_tissue	104.102	92.6119	37	100
RR1098	Gata4_ROI	USEC sgGata4.1	16	50	Tissue	112.406	100	10	100
RR1099	Gata4_ROI	USEC sgGata4.1	16	50	G1	2.00289	3.18248	121	59.901
RR1099	Gata4_ROI	USEC sgGata4.1	16	50	G2	4.45929	7.08558	58	28.7129
RR1099	Gata4_ROI	USEC sgGata4.1	16	50	G3	0.636843	1.01191	22	10.8911
RR1099	Gata4_ROI	USEC sgGata4.1	16	50	G4	0.00290734	0.00461961	1	0.49505
RR1099	Gata4_ROI	USEC sgGata4.1	16	50	lung_tissue	62.9348	95.4518	10	100
RR1099	Gata4_ROI	USEC sgGata4.1	16	50	Tissue	65.9336	100	7	100
RR1100	Whole Slide	USEC sgGata4.1	16	50	G1	12.6928	8.63841	696	55.3259
RR1100	Whole Slide	USEC sgGata4.1	16	50	G2	39.8681	27.1332	271	21.5421
RR1100	Whole Slide	USEC sgGata4.1	16	50	G3	9.68674	6.59256	283	22.496
RR1100	Whole Slide	USEC sgGata4.1	16	50	G4	0.096987	0.066007	8	0.63593
RR1100	Whole Slide	USEC sgGata4.1	16	50	lung_tissue	146.934	94.3786	31	100
RR1100	Whole Slide	USEC sgGata4.1	16	50	Tissue	155.686	100	15	100
RR1101	Gata4_ROI	USEC sgGata4.1	16	50	G1	35.2051	21.7296	567	52.3546
RR1101	Gata4_ROI	USEC sgGata4.1	16	50	G2	27.7968	17.157	268	24.7461
RR1101	Gata4_ROI	USEC sgGata4.1	16	50	G3	5.43143	3.35244	245	22.6223
RR1101	Gata4_ROI	USEC sgGata4.1	16	50	G4	0.0325957	0.0201191	3	0.277008
RR1101	Gata4_ROI	USEC sgGata4.1	16	50	lung_tissue	162.014	94.8672	30	100
RR1101	Gata4_ROI	USEC sgGata4.1	16	50	Tissue	170.78	100	17	100
RR1102	Gata4_ROI	USEC sgGata4.1	16	50	G1	9.01356	5.38993	539	44.3987
RR1102	Gata4_ROI	USEC sgGata4.1	16	50	G2	37.4621	22.4016	308	25.3707
RR1102	Gata4_ROI	USEC sgGata4.1	16	50	G3	19.7219	11.7933	359	29.5717
RR1102	Gata4_ROI	USEC sgGata4.1	16	50	G4	0.130123	0.0778111	8	0.658979
RR1102	Gata4_ROI	USEC sgGata4.1	16	50	lung_tissue	167.23	95.0095	44	100
RR1102	Gata4_ROI	USEC sgGata4.1	16	50	Tissue	176.014	100	12	100
RR1103	Whole Slide	USEC sgGata4.1	16	50	G1	55.0112	27.9645	835	70.8829
RR1103	Whole Slide	USEC sgGata4.1	16	50	G2	15.0358	7.64334	234	19.8642
RR1103	Whole Slide	USEC sgGata4.1	16	50	G3	9.8538	5.0091	107	9.08319
RR1103	Whole Slide	USEC sgGata4.1	16	50	G4	0.00455489	0.00231544	2	0.169779
RR1103	Whole Slide	USEC sgGata4.1	16	50	lung_tissue	196.718	92.2645	62	100
RR1103	Whole Slide	USEC sgGata4.1	16	50	Tissue	213.211	100	17	100
RR1104	Gata4_ROI	USEC sgCdkn2a.1	16	50	G1	4.54658	3.78638	239	51.1777
RR1104	Gata4_ROI	USEC sgCdkn2a.1	16	50	G2	10.6291	8.85185	104	22.2698
RR1104	Gata4_ROI	USEC sgCdkn2a.1	16	50	G3	3.59411	2.99316	124	26.5525
RR1104	Gata4_ROI	USEC sgCdkn2a.1	16	50	G4	0	0	0	0
RR1104	Gata4_ROI	USEC sgCdkn2a.1	16	50	lung_tissue	120.077	93.7009	22	100
RR1104	Gata4_ROI	USEC sgCdkn2a.1	16	50	Tissue	128.15	100	13	100
RR1105	Gata4_ROI	USEC sgCdkn2a.1	16	50	G1	1.12652	1.28891	104	50.9804
RR1105	Gata4_ROI	USEC sgCdkn2a.1	16	50	G2	3.81847	4.36892	41	20.098
RR1105	Gata4_ROI	USEC sgCdkn2a.1	16	50	G3	4.89908	5.6053	58	28.4314
RR1105	Gata4_ROI	USEC sgCdkn2a.1	16	50	G4	0.00501872	0.00574219	1	0.490196
RR1105	Gata4_ROI	USEC sgCdkn2a.1	16	50	lung_tissue	87.4008	92.5037	16	100
RR1105	Gata4_ROI	USEC sgCdkn2a.1	16	50	Tissue	94.4836	100	11	100
RR1106	Whole Slide	USEC sgCdkn2a.1	16	50	G1	31.273	15.513	805	38.5721
RR1106	Whole Slide	USEC sgCdkn2a.1	16	50	G2	37.2958	18.5007	757	36.2722
RR1106	Whole Slide	USEC sgCdkn2a.1	16	50	G3	31.2831	15.518	505	24.1974
RR1106	Whole Slide	USEC sgCdkn2a.1	16	50	G4	0.0879877	0.0436465	20	0.958313
RR1106	Whole Slide	USEC sgCdkn2a.1	16	50	lung_tissue	201.592	96.6642	37	100
RR1106	Whole Slide	USEC sgCdkn2a.1	16	50	Tissue	208.548	100	15	100
RR1108	Whole Slide	USEC sgCdkn2a.1	16	50	G1	34.9852	16.8702	915	69.3182
RR1108	Whole Slide	USEC sgCdkn2a.1	16	50	G2	6.44611	3.10837	106	8.0303
RR1108	Whole Slide	USEC sgCdkn2a.1	16	50	G3	16.6188	8.01373	250	18.9394
RR1108	Whole Slide	USEC sgCdkn2a.1	16	50	G4	1.00873	0.486417	49	3.71212
RR1108	Whole Slide	USEC sgCdkn2a.1	16	50	lung_tissue	207.379	93.1866	69	100
RR1108	Whole Slide	USEC sgCdkn2a.1	16	50	Tissue	222.542	100	11	100
RR2499	Gata4_ROI	USEC sgCtrl	16	20	G1	7.27592	5.63099	430	32.6748
RR2499	Gata4_ROI	USEC sgCtrl	16	20	G2	16.3294	12.6377	437	33.2067
RR2499	Gata4_ROI	USEC sgCtrl	16	20	G3	12.048	9.32422	449	34.1185
RR2499	Gata4_ROI	USEC sgCtrl	16	20	G4	0	0	0	0
RR2499	Gata4_ROI	USEC sgCtrl	16	20	lung_tissue	129.212	92.7708	41	100
RR2499	Gata4_ROI	USEC sgCtrl	16	20	Tissue	139.281	100	14	100
RR2500	Whole Slide	USEC sgCtrl	16	20	G1	2.77287	2.73374	187	55.4896
RR2500	Whole Slide	USEC sgCtrl	16	20	G2	3.75953	3.70648	81	24.0356
RR2500	Whole Slide	USEC sgCtrl	16	20	G3	2.61717	2.58024	69	20.4748
RR2500	Whole Slide	USEC sgCtrl	16	20	G4	0	0	0	0
RR2500	Whole Slide	USEC sgCtrl	16	20	lung_tissue	101.431	93.247	29	100
RR2500	Whole Slide	USEC sgCtrl	16	20	Tissue	108.777	100	11	100
RR2504	Whole Slide	USEC sgCtrl	16	20	G1	2.95599	2.71106	203	44.8124
RR2504	Whole Slide	USEC sgCtrl	16	20	G2	4.46979	4.09942	123	27.1523
RR2504	Whole Slide	USEC sgCtrl	16	20	G3	13.0903	12.0056	124	27.3731
RR2504	Whole Slide	USEC sgCtrl	16	20	G4	0.0346066	0.0317391	3	0.662252
RR2504	Whole Slide	USEC sgCtrl	16	20	lung_tissue	109.035	89.4897	49	100
RR2504	Whole Slide	USEC sgCtrl	16	20	Tissue	121.84	100	14	100
RR2505	Gata4_ROI	USEC sgCtrl	16	20	G1	1.2063	1.50915	110	48.4581
RR2505	Gata4_ROI	USEC sgCtrl	16	20	G2	3.32371	4.15815	63	27.7533
RR2505	Gata4_ROI	USEC sgCtrl	16	20	G3	0.796678	0.99669	54	23.7885
RR2505	Gata4_ROI	USEC sgCtrl	16	20	G4	0	0	0	0
RR2505	Gata4_ROI	USEC sgCtrl	16	20	lung_tissue	79.9324	94.0856	28	100
RR2505	Gata4_ROI	USEC sgCtrl	16	20	Tissue	84.9571	100	9	100
RR2509	Gata4_ROI	USEC sgCtrl	16	20	G1	2.61668	2.4255	191	53.0556
RR2509	Gata4_ROI	USEC sgCtrl	16	20	G2	3.39115	3.14338	70	19.4444
RR2509	Gata4_ROI	USEC sgCtrl	16	20	G3	5.70833	5.29127	99	27.5
RR2509	Gata4_ROI	USEC sgCtrl	16	20	G4	0	0	0	0
RR2509	Gata4_ROI	USEC sgCtrl	16	20	lung_tissue	107.882	90.6574	44	100
RR2509	Gata4_ROI	USEC sgCtrl	16	20	Tissue	119	100	7	100
RR2515	Gata4_ROI	USEC sgGata4.1	16	20	G1	6.48308	4.84719	374	50.4043
RR2515	Gata4_ROI	USEC sgGata4.1	16	20	G2	13.1282	9.81552	191	25.7412
RR2515	Gata4_ROI	USEC sgGata4.1	16	20	G3	8.53362	6.38031	171	23.0458
RR2515	Gata4_ROI	USEC sgGata4.1	16	20	G4	0.149998	0.112149	6	0.808625
RR2515	Gata4_ROI	USEC sgGata4.1	16	20	lung_tissue	133.749	92.4948	57	100
RR2515	Gata4_ROI	USEC sgGata4.1	16	20	Tissue	144.602	100	18	100
RR2516	Gata4_ROI	USEC sgGata4.1	16	20	G1	3.8726	3.25197	350	41.1281
RR2516	Gata4_ROI	USEC sgGata4.1	16	20	G2	12.0996	10.1605	256	30.0823
RR2516	Gata4_ROI	USEC sgGata4.1	16	20	G3	11.4479	9.61326	244	28.6722
RR2516	Gata4_ROI	USEC sgGata4.1	16	20	G4	0.00248491	0.00208667	1	0.117509
RR2516	Gata4_ROI	USEC sgGata4.1	16	20	lung_tissue	119.085	91.1214	36	100
RR2516	Gata4_ROI	USEC sgGata4.1	16	20	Tissue	130.688	100	17	100
RR2531	Whole Slide	USEC sgGata4.12	16	20	G1	2.06121	1.81391	168	26.3736
RR2531	Whole Slide	USEC sgGata4.12	16	20	G2	11.8656	10.442	226	35.4788
RR2531	Whole Slide	USEC sgGata4.12	16	20	G3	5.8135	5.116	242	37.9906
RR2531	Whole Slide	USEC sgGata4.12	16	20	G4	0.00535961	0.00471656	1	0.156986
RR2531	Whole Slide	USEC sgGata4.12	16	20	lung_tissue	113.634	88.8595	38	100
RR2531	Whole Slide	USEC sgGata4.12	16	20	Tissue	127.88	100	10	100
RR2535	Whole Slide	USEC sgGata4.12	16	20	G1	7.4383	6.56752	507	46.6851
RR2535	Whole Slide	USEC sgGata4.12	16	20	G2	11.2355	9.92014	309	28.453
RR2535	Whole Slide	USEC sgGata4.12	16	20	G3	12.3176	10.8756	269	24.7698
RR2535	Whole Slide	USEC sgGata4.12	16	20	G4	0.0175957	0.0155358	1	0.092081
RR2535	Whole Slide	USEC sgGata4.12	16	20	lung_tissue	113.259	92.7617	23	100
RR2535	Whole Slide	USEC sgGata4.12	16	20	Tissue	122.097	100	14	100
RR2551	Gata4_ROI	USEC sgCtrl	16	20	G1	2.01649	1.7743	175	36.3071
RR2551	Gata4_ROI	USEC sgCtrl	16	20	G2	4.22156	3.71452	194	40.249
RR2551	Gata4_ROI	USEC sgCtrl	16	20	G3	30.7393	27.0473	110	22.8216
RR2551	Gata4_ROI	USEC sgCtrl	16	20	G4	0.0438279	0.0385639	3	0.622407
RR2551	Gata4_ROI	USEC sgCtrl	16	20	lung_tissue	113.65	92.8483	29	100
RR2551	Gata4_ROI	USEC sgCtrl	16	20	Tissue	122.404	100	14	100
Data points used for Fig 2c
sgCtrl	sgGata4	sgCdkn2a
1.61167	25.8534	15.6314
7.28673	11.2846	11.2689
18.7588	42.4302	49.5754
9.60138	42.2592	28.4787
27.5929	39.6626
9.02045	40.6192
18.8478	21.1552
6.66399	23.0278
10.8602	17.3766
32.5747	27.3788
mouse	tumor #	sgRNA
RR1094	17	sgCtrl
RR1095	57	sgCtrl
RR1096	103	sgCtrl
RR1097	66	sgCtrl
RR1098	147	sgGata4.1
RR1099	30	sgGata4.1
RR1100	121	sgGata4.1
RR1101	71	sgGata4.1
RR1102	107	sgGata4.1
RR1103	108	sgGata4.1
RR1104	64	sgCdkn2a.1
RR1105	27	sgCdkn2a.1
RR1106	96	sgCdkn2a.1
RR1108	58	sgCdkn2a.1

## Sheet: Figure 1d
Figure 1d
1d contains histology images.

## Sheet: Figure 1e
Figure 1e
DATA ALSO RELATED TO SUPPLEMENTARY FIGURE 1B
Slide	ROI Group	sgRNA	WPI	Titer (viral units *1000)	Grade	Area mm²	Area %	Count	Count %
RR1153	Gata4_ROI	USEC sgCtrl	8	20	G1	0.0581754	0.098747	11	50
RR1153	Gata4_ROI	USEC sgCtrl	8	20	G2	0.0891003	0.151239	7	31.8182
RR1153	Gata4_ROI	USEC sgCtrl	8	20	G3	0.0954184	0.161963	4	18.1818
RR1153	Gata4_ROI	USEC sgCtrl	8	20	G4	0	0	0	0
RR1153	Gata4_ROI	USEC sgCtrl	8	20	lung_tissue	58.9136	90.0421	9	100
RR1153	Gata4_ROI	USEC sgCtrl	8	20	Tissue	65.4289	100	3	100
RR1155	Gata4_ROI	USEC sgCtrl	8	20	G1	0.0541756	0.140696	11	32.3529
RR1155	Gata4_ROI	USEC sgCtrl	8	20	G2	0.274412	0.712659	16	47.0588
RR1155	Gata4_ROI	USEC sgCtrl	8	20	G3	0.0768421	0.199562	7	20.5882
RR1155	Gata4_ROI	USEC sgCtrl	8	20	G4	0	0	0	0
RR1155	Gata4_ROI	USEC sgCtrl	8	20	lung_tissue	38.5054	87.6601	21	100
RR1155	Gata4_ROI	USEC sgCtrl	8	20	Tissue	43.9258	100	5	100
RR1156	Gata4_ROI	USEC sgCtrl	8	20	G1	0.642373	1.02887	69	47.2603
RR1156	Gata4_ROI	USEC sgCtrl	8	20	G2	1.13451	1.81711	53	36.3014
RR1156	Gata4_ROI	USEC sgCtrl	8	20	G3	0.261907	0.419491	24	16.4384
RR1156	Gata4_ROI	USEC sgCtrl	8	20	G4	0	0	0	0
RR1156	Gata4_ROI	USEC sgCtrl	8	20	lung_tissue	62.4346	92.5313	14	100
RR1156	Gata4_ROI	USEC sgCtrl	8	20	Tissue	67.474	100	5	100
RR1158	Gata4_ROI	USEC sgGata4.1	8	20	G1	2.49027	4.81218	193	50.6562
RR1158	Gata4_ROI	USEC sgGata4.1	8	20	G2	5.93355	11.4659	101	26.5092
RR1158	Gata4_ROI	USEC sgGata4.1	8	20	G3	1.01779	1.96677	87	22.8346
RR1158	Gata4_ROI	USEC sgGata4.1	8	20	G4	0	0	0	0
RR1158	Gata4_ROI	USEC sgGata4.1	8	20	lung_tissue	51.7493	93.4715	11	100
RR1158	Gata4_ROI	USEC sgGata4.1	8	20	Tissue	55.3638	100	8	100
RR1159	Gata4_ROI	USEC sgGata4.1	8	20	G1	0.925569	2.1245	89	45.8763
RR1159	Gata4_ROI	USEC sgGata4.1	8	20	G2	3.43689	7.88885	82	42.268
RR1159	Gata4_ROI	USEC sgGata4.1	8	20	G3	0.46299	1.06272	23	11.8557
RR1159	Gata4_ROI	USEC sgGata4.1	8	20	G4	0	0	0	0
RR1159	Gata4_ROI	USEC sgGata4.1	8	20	lung_tissue	43.5664	95.2668	10	100
RR1159	Gata4_ROI	USEC sgGata4.1	8	20	Tissue	45.7309	100	5	100
RR1160	Gata4_ROI	USEC sgGata4.1	8	20	G1	0.454594	0.783803	50	29.7619
RR1160	Gata4_ROI	USEC sgGata4.1	8	20	G2	2.86035	4.93177	60	35.7143
RR1160	Gata4_ROI	USEC sgGata4.1	8	20	G3	1.03843	1.79044	58	34.5238
RR1160	Gata4_ROI	USEC sgGata4.1	8	20	G4	0	0	0	0
RR1160	Gata4_ROI	USEC sgGata4.1	8	20	lung_tissue	57.9985	91.5146	8	100
RR1160	Gata4_ROI	USEC sgGata4.1	8	20	Tissue	63.3763	100	4	100
RR1161	Gata4_ROI	USEC sgGata4.1	8	20	G1	0.0894266	0.150141	13	32.5
RR1161	Gata4_ROI	USEC sgGata4.1	8	20	G2	0.663753	1.1144	19	47.5
RR1161	Gata4_ROI	USEC sgGata4.1	8	20	G3	0.17875	0.300109	8	20
RR1161	Gata4_ROI	USEC sgGata4.1	8	20	G4	0	0	0	0
RR1161	Gata4_ROI	USEC sgGata4.1	8	20	lung_tissue	59.5617	89.389	28	100
RR1161	Gata4_ROI	USEC sgGata4.1	8	20	Tissue	66.632	100	5	100
RR1163	Gata4_ROI	USEC sgGata4.12	8	20	G1	1.45236	2.10264	113	17.8798
RR1163	Gata4_ROI	USEC sgGata4.12	8	20	G2	18.2194	26.3769	254	40.1899
RR1163	Gata4_ROI	USEC sgGata4.12	8	20	G3	6.42311	9.29899	265	41.9304
RR1163	Gata4_ROI	USEC sgGata4.12	8	20	G4	0	0	0	0
RR1163	Gata4_ROI	USEC sgGata4.12	8	20	lung_tissue	69.0732	92.6136	32	100
RR1163	Gata4_ROI	USEC sgGata4.12	8	20	Tissue	74.5822	100	8	100
RR1164	Gata4_ROI	USEC sgGata4.12	8	20	G1	1.19779	1.64861	165	24.6269
RR1164	Gata4_ROI	USEC sgGata4.12	8	20	G2	13.2984	18.3035	276	41.194
RR1164	Gata4_ROI	USEC sgGata4.12	8	20	G3	4.23739	5.83223	229	34.1791
RR1164	Gata4_ROI	USEC sgGata4.12	8	20	G4	0	0	0	0
RR1164	Gata4_ROI	USEC sgGata4.12	8	20	lung_tissue	72.6547	90.8259	25	100
RR1164	Gata4_ROI	USEC sgGata4.12	8	20	Tissue	79.9934	100	5	100
RR1165	Gata4_ROI	USEC sgGata4.12	8	20	G1	1.86732	2.76137	180	30.7692
RR1165	Gata4_ROI	USEC sgGata4.12	8	20	G2	12.3089	18.2022	245	41.8803
RR1165	Gata4_ROI	USEC sgGata4.12	8	20	G3	3.11355	4.60426	160	27.3504
RR1165	Gata4_ROI	USEC sgGata4.12	8	20	G4	0	0	0	0
RR1165	Gata4_ROI	USEC sgGata4.12	8	20	lung_tissue	67.6232	93.6026	26	100
RR1165	Gata4_ROI	USEC sgGata4.12	8	20	Tissue	72.245	100	9	100
RR1166	Gata4_ROI	USEC sgGata4.12	8	20	G1	2.04045	4.24904	126	52.5
RR1166	Gata4_ROI	USEC sgGata4.12	8	20	G2	2.53651	5.28202	70	29.1667
RR1166	Gata4_ROI	USEC sgGata4.12	8	20	G3	0.810605	1.688	44	18.3333
RR1166	Gata4_ROI	USEC sgGata4.12	8	20	G4	0	0	0	0
RR1166	Gata4_ROI	USEC sgGata4.12	8	20	lung_tissue	48.0215	94.1144	7	100
RR1166	Gata4_ROI	USEC sgGata4.12	8	20	Tissue	51.0246	100	2	100

## Sheet: Figure 1f
Figure 1f
DATA ALSO RELATED TO SUPPLEMENTARY FIGURE 1B
Slide	ROI Group	sgRNA	WPI	Titer (viral units *1000)	Grade	Area mm²	Area %	Count	Count %
RR1153	Gata4_ROI	USEC sgCtrl	8	20	G1	0.0581754	0.098747	11	50
RR1153	Gata4_ROI	USEC sgCtrl	8	20	G2	0.0891003	0.151239	7	31.8182
RR1153	Gata4_ROI	USEC sgCtrl	8	20	G3	0.0954184	0.161963	4	18.1818
RR1153	Gata4_ROI	USEC sgCtrl	8	20	G4	0	0	0	0
RR1153	Gata4_ROI	USEC sgCtrl	8	20	lung_tissue	58.9136	90.0421	9	100
RR1153	Gata4_ROI	USEC sgCtrl	8	20	Tissue	65.4289	100	3	100
RR1155	Gata4_ROI	USEC sgCtrl	8	20	G1	0.0541756	0.140696	11	32.3529
RR1155	Gata4_ROI	USEC sgCtrl	8	20	G2	0.274412	0.712659	16	47.0588
RR1155	Gata4_ROI	USEC sgCtrl	8	20	G3	0.0768421	0.199562	7	20.5882
RR1155	Gata4_ROI	USEC sgCtrl	8	20	G4	0	0	0	0
RR1155	Gata4_ROI	USEC sgCtrl	8	20	lung_tissue	38.5054	87.6601	21	100
RR1155	Gata4_ROI	USEC sgCtrl	8	20	Tissue	43.9258	100	5	100
RR1156	Gata4_ROI	USEC sgCtrl	8	20	G1	0.642373	1.02887	69	47.2603
RR1156	Gata4_ROI	USEC sgCtrl	8	20	G2	1.13451	1.81711	53	36.3014
RR1156	Gata4_ROI	USEC sgCtrl	8	20	G3	0.261907	0.419491	24	16.4384
RR1156	Gata4_ROI	USEC sgCtrl	8	20	G4	0	0	0	0
RR1156	Gata4_ROI	USEC sgCtrl	8	20	lung_tissue	62.4346	92.5313	14	100
RR1156	Gata4_ROI	USEC sgCtrl	8	20	Tissue	67.474	100	5	100
RR1158	Gata4_ROI	USEC sgGata4.1	8	20	G1	2.49027	4.81218	193	50.6562
RR1158	Gata4_ROI	USEC sgGata4.1	8	20	G2	5.93355	11.4659	101	26.5092
RR1158	Gata4_ROI	USEC sgGata4.1	8	20	G3	1.01779	1.96677	87	22.8346
RR1158	Gata4_ROI	USEC sgGata4.1	8	20	G4	0	0	0	0
RR1158	Gata4_ROI	USEC sgGata4.1	8	20	lung_tissue	51.7493	93.4715	11	100
RR1158	Gata4_ROI	USEC sgGata4.1	8	20	Tissue	55.3638	100	8	100
RR1159	Gata4_ROI	USEC sgGata4.1	8	20	G1	0.925569	2.1245	89	45.8763
RR1159	Gata4_ROI	USEC sgGata4.1	8	20	G2	3.43689	7.88885	82	42.268
RR1159	Gata4_ROI	USEC sgGata4.1	8	20	G3	0.46299	1.06272	23	11.8557
RR1159	Gata4_ROI	USEC sgGata4.1	8	20	G4	0	0	0	0
RR1159	Gata4_ROI	USEC sgGata4.1	8	20	lung_tissue	43.5664	95.2668	10	100
RR1159	Gata4_ROI	USEC sgGata4.1	8	20	Tissue	45.7309	100	5	100
RR1160	Gata4_ROI	USEC sgGata4.1	8	20	G1	0.454594	0.783803	50	29.7619
RR1160	Gata4_ROI	USEC sgGata4.1	8	20	G2	2.86035	4.93177	60	35.7143
RR1160	Gata4_ROI	USEC sgGata4.1	8	20	G3	1.03843	1.79044	58	34.5238
RR1160	Gata4_ROI	USEC sgGata4.1	8	20	G4	0	0	0	0
RR1160	Gata4_ROI	USEC sgGata4.1	8	20	lung_tissue	57.9985	91.5146	8	100
RR1160	Gata4_ROI	USEC sgGata4.1	8	20	Tissue	63.3763	100	4	100
RR1161	Gata4_ROI	USEC sgGata4.1	8	20	G1	0.0894266	0.150141	13	32.5
RR1161	Gata4_ROI	USEC sgGata4.1	8	20	G2	0.663753	1.1144	19	47.5
RR1161	Gata4_ROI	USEC sgGata4.1	8	20	G3	0.17875	0.300109	8	20
RR1161	Gata4_ROI	USEC sgGata4.1	8	20	G4	0	0	0	0
RR1161	Gata4_ROI	USEC sgGata4.1	8	20	lung_tissue	59.5617	89.389	28	100
RR1161	Gata4_ROI	USEC sgGata4.1	8	20	Tissue	66.632	100	5	100
RR1163	Gata4_ROI	USEC sgGata4.12	8	20	G1	1.45236	2.10264	113	17.8798
RR1163	Gata4_ROI	USEC sgGata4.12	8	20	G2	18.2194	26.3769	254	40.1899
RR1163	Gata4_ROI	USEC sgGata4.12	8	20	G3	6.42311	9.29899	265	41.9304
RR1163	Gata4_ROI	USEC sgGata4.12	8	20	G4	0	0	0	0
RR1163	Gata4_ROI	USEC sgGata4.12	8	20	lung_tissue	69.0732	92.6136	32	100
RR1163	Gata4_ROI	USEC sgGata4.12	8	20	Tissue	74.5822	100	8	100
RR1164	Gata4_ROI	USEC sgGata4.12	8	20	G1	1.19779	1.64861	165	24.6269
RR1164	Gata4_ROI	USEC sgGata4.12	8	20	G2	13.2984	18.3035	276	41.194
RR1164	Gata4_ROI	USEC sgGata4.12	8	20	G3	4.23739	5.83223	229	34.1791
RR1164	Gata4_ROI	USEC sgGata4.12	8	20	G4	0	0	0	0
RR1164	Gata4_ROI	USEC sgGata4.12	8	20	lung_tissue	72.6547	90.8259	25	100
RR1164	Gata4_ROI	USEC sgGata4.12	8	20	Tissue	79.9934	100	5	100
RR1165	Gata4_ROI	USEC sgGata4.12	8	20	G1	1.86732	2.76137	180	30.7692
RR1165	Gata4_ROI	USEC sgGata4.12	8	20	G2	12.3089	18.2022	245	41.8803
RR1165	Gata4_ROI	USEC sgGata4.12	8	20	G3	3.11355	4.60426	160	27.3504
RR1165	Gata4_ROI	USEC sgGata4.12	8	20	G4	0	0	0	0
RR1165	Gata4_ROI	USEC sgGata4.12	8	20	lung_tissue	67.6232	93.6026	26	100
RR1165	Gata4_ROI	USEC sgGata4.12	8	20	Tissue	72.245	100	9	100
RR1166	Gata4_ROI	USEC sgGata4.12	8	20	G1	2.04045	4.24904	126	52.5
RR1166	Gata4_ROI	USEC sgGata4.12	8	20	G2	2.53651	5.28202	70	29.1667
RR1166	Gata4_ROI	USEC sgGata4.12	8	20	G3	0.810605	1.688	44	18.3333
RR1166	Gata4_ROI	USEC sgGata4.12	8	20	G4	0	0	0	0
RR1166	Gata4_ROI	USEC sgGata4.12	8	20	lung_tissue	48.0215	94.1144	7	100
RR1166	Gata4_ROI	USEC sgGata4.12	8	20	Tissue	51.0246	100	2	100

## Sheet: Figure 1g
Figure 1g
1g contains histology images.
sgCdkn2a plucked tumors
mouse	editing type	sum reads	Fraction	Total sum read count	Sum check
mouse	editing type	sum reads	Fraction	Total sum read count
RR1695 T1	frameshift deletion	33789	39.4667	85614	100
RR1695 T1	frameshift insertion	0	0
RR1695 T1	nonframeshift deletion	35533	41.5037
RR1695 T1	nonframeshift insertion	0	0
RR1695 T1	WT	16292	19.0296
RR1695 T2	frameshift deletion	54039	64.1367	84256	100
RR1695 T2	frameshift insertion	3285	3.89883
RR1695 T2	nonframeshift deletion	1794	2.12923
RR1695 T2	nonframeshift insertion	0	0
RR1695 T2	WT	25138	29.8353
RR1695 T3	frameshift deletion	65168	51.7613	125901	100
RR1695 T3	frameshift insertion	2357	1.87211
RR1695 T3	nonframeshift deletion	7223	5.73705
RR1695 T3	nonframeshift insertion	0	0
RR1695 T3	WT	51153	40.6295
RR1752 T1	frameshift deletion	20579	20.9357	98296	100
RR1752 T1	frameshift insertion	20665	21.0232
RR1752 T1	nonframeshift deletion	26367	26.8241
RR1752 T1	nonframeshift insertion	0	0
RR1752 T1	WT	30685	31.2169
RR1752 T2	frameshift deletion	24249	25.3481	95664	100
RR1752 T2	frameshift insertion	19741	20.6358
RR1752 T2	nonframeshift deletion	26288	27.4795
RR1752 T2	nonframeshift insertion	0	0
RR1752 T2	WT	25386	26.5366
RR1752 T3	frameshift deletion	37707	46.4601	81160	100
RR1752 T3	frameshift insertion	22555	27.7908
RR1752 T3	nonframeshift deletion	0	0
RR1752 T3	nonframeshift insertion	0	0
RR1752 T3	WT	20898	25.7491
RR1788 T1	frameshift deletion	40798	77.5082	52637	100
RR1788 T1	frameshift insertion	663	1.25957
RR1788 T1	nonframeshift deletion	477	0.906207
RR1788 T1	nonframeshift insertion	0	0
RR1788 T1	WT	10699	20.326
RR1788 T2	frameshift deletion	4293	4.33334	99069	100
RR1788 T2	frameshift insertion	0	0
RR1788 T2	nonframeshift deletion	24684	24.916
RR1788 T2	nonframeshift insertion	0	0
RR1788 T2	WT	70092	70.7507
RR1788 T3	frameshift deletion	22538	51.1205	44088	100
RR1788 T3	frameshift insertion	2423	5.49583
RR1788 T3	nonframeshift deletion	1529	3.46806
RR1788 T3	nonframeshift insertion	0	0
RR1788 T3	WT	17598	39.9156
RR1788 met1	frameshift deletion	22867	48.9983	46669	100
RR1788 met1	frameshift insertion	0	0
RR1788 met1	nonframeshift deletion	0	0
RR1788 met1	nonframeshift insertion	0	0
RR1788 met1	WT	23802	51.0017

## Sheet: Figure 1h
Figure 1h
sgGata4 plucked tumors
mouse	editing type	sum reads	Fraction	Total sum read count	Sum check
RR222	frameshift deletion	40036	65.1384	61463	100
RR222	frameshift insertion	1058	1.72136
RR222	nonframeshift deletion	7605	12.3733
RR222	nonframeshift insertion	0	0
RR222	WT	12764	20.767
RR1687 T1	frameshift deletion	42088	76.9729	54679	100
RR1687 T1	frameshift insertion	0	0
RR1687 T1	nonframeshift deletion	0	0
RR1687 T1	nonframeshift insertion	0	0
RR1687 T1	WT	12591	23.0271
RR1687 T2	frameshift deletion	67676	68.9643	98132	100
RR1687 T2	frameshift insertion	2844	2.89814
RR1687 T2	nonframeshift deletion	0	0
RR1687 T2	nonframeshift insertion	0	0
RR1687 T2	WT	27612	28.1376
RR1687 T3	frameshift deletion	29229	32.9304	88760	100
RR1687 T3	frameshift insertion	29403	33.1264
RR1687 T3	nonframeshift deletion	4351	4.90198
RR1687 T3	nonframeshift insertion	0	0
RR1687 T3	WT	25777	29.0412
RR1688 T1	frameshift deletion	78884	84.1842	93704	100
RR1688 T1	frameshift insertion	0	0
RR1688 T1	nonframeshift deletion	0	0
RR1688 T1	nonframeshift insertion	0	0
RR1688 T1	WT	14820	15.8158
RR1688 T2	frameshift deletion	33280	40.255	82673	100
RR1688 T2	frameshift insertion	2904	3.51263
RR1688 T2	nonframeshift deletion	4117	4.97986
RR1688 T2	nonframeshift insertion	0	0
RR1688 T2	WT	42372	51.2525
RR1760 T1	frameshift deletion	4747	4.45393	106580	100
RR1760 T1	frameshift insertion	666	0.624883
RR1760 T1	nonframeshift deletion	40039	37.5671
RR1760 T1	nonframeshift insertion	0	0
RR1760 T1	WT	61128	57.3541
RR1760 T2	frameshift deletion	42550	38.8922	109405	100
RR1760 T2	frameshift insertion	0	0
RR1760 T2	nonframeshift deletion	43368	39.6399
RR1760 T2	nonframeshift insertion	0	0
RR1760 T2	WT	23487	21.4679
RR1785 T1	frameshift deletion	27489	30.5828	89884	100
RR1785 T1	frameshift insertion	19603	21.8092
RR1785 T1	nonframeshift deletion	12126	13.4907
RR1785 T1	nonframeshift insertion	0	0
RR1785 T1	WT	30666	34.1173
RR1785 T2	frameshift deletion	4092	5.3194	76926	100
RR1785 T2	frameshift insertion	291	0.378286
RR1785 T2	nonframeshift deletion	1259	1.63664
RR1785 T2	nonframeshift insertion	0	0
RR1785 T2	WT	71284	92.6657
RR1785 T3	frameshift deletion	30436	40.9924	74248	100
RR1785 T3	frameshift insertion	7963	10.7249
RR1785 T3	nonframeshift deletion	7405	9.97333
RR1785 T3	nonframeshift insertion	0	0
RR1785 T3	WT	28444	38.3094
sgCdkn2a plucked tumors
mouse	editing type	sum reads	Fraction	Total sum read count	Sum check
mouse	editing type	sum reads	Fraction	Total sum read count
RR1695 T1	frameshift deletion	33789	39.4667	85614	100
RR1695 T1	frameshift insertion	0	0
RR1695 T1	nonframeshift deletion	35533	41.5037
RR1695 T1	nonframeshift insertion	0	0
RR1695 T1	WT	16292	19.0296
RR1695 T2	frameshift deletion	54039	64.1367	84256	100
RR1695 T2	frameshift insertion	3285	3.89883
RR1695 T2	nonframeshift deletion	1794	2.12923
RR1695 T2	nonframeshift insertion	0	0
RR1695 T2	WT	25138	29.8353
RR1695 T3	frameshift deletion	65168	51.7613	125901	100
RR1695 T3	frameshift insertion	2357	1.87211
RR1695 T3	nonframeshift deletion	7223	5.73705
RR1695 T3	nonframeshift insertion	0	0
RR1695 T3	WT	51153	40.6295
RR1752 T1	frameshift deletion	20579	20.9357	98296	100
RR1752 T1	frameshift insertion	20665	21.0232
RR1752 T1	nonframeshift deletion	26367	26.8241
RR1752 T1	nonframeshift insertion	0	0
RR1752 T1	WT	30685	31.2169
RR1752 T2	frameshift deletion	24249	25.3481	95664	100
RR1752 T2	frameshift insertion	19741	20.6358
RR1752 T2	nonframeshift deletion	26288	27.4795
RR1752 T2	nonframeshift insertion	0	0
RR1752 T2	WT	25386	26.5366
RR1752 T3	frameshift deletion	37707	46.4601	81160	100
RR1752 T3	frameshift insertion	22555	27.7908
RR1752 T3	nonframeshift deletion	0	0
RR1752 T3	nonframeshift insertion	0	0
RR1752 T3	WT	20898	25.7491
RR1788 T1	frameshift deletion	40798	77.5082	52637	100
RR1788 T1	frameshift insertion	663	1.25957
RR1788 T1	nonframeshift deletion	477	0.906207
RR1788 T1	nonframeshift insertion	0	0
RR1788 T1	WT	10699	20.326
RR1788 T2	frameshift deletion	4293	4.33334	99069	100
RR1788 T2	frameshift insertion	0	0
RR1788 T2	nonframeshift deletion	24684	24.916
RR1788 T2	nonframeshift insertion	0	0
RR1788 T2	WT	70092	70.7507
RR1788 T3	frameshift deletion	22538	51.1205	44088	100
RR1788 T3	frameshift insertion	2423	5.49583
RR1788 T3	nonframeshift deletion	1529	3.46806
RR1788 T3	nonframeshift insertion	0	0
RR1788 T3	WT	17598	39.9156
RR1788 met1	frameshift deletion	22867	48.9983	46669	100
RR1788 met1	frameshift insertion	0	0
RR1788 met1	nonframeshift deletion	0	0
RR1788 met1	nonframeshift insertion	0	0
RR1788 met1	WT	23802	51.0017

## Sheet: Figure 1i
Figure 1i
Slide #		WPI	Num Negative	Num Positive	Positive %	Num Positive per mm^2	Area µm^2	#/area		Mouse	sgRNA	avg % pos per mouse
RR1094	sgCtrl	16	2848	166	5.508	656.77	252753	0.000656768		RR1094	sgCtrl	7.95571
RR1094	sgCtrl	16	5120	206	3.868	411.54	500560	0.000411539		RR1095	sgCtrl	3.65987
RR1094	sgCtrl	16	394	71	15.27	1847.7	38425.2	0.00184775		RR1096	sgCtrl	2.38128
RR1094	sgCtrl	16	150	7	4.459	476.47	14691.4	0.000476469		RR1097	sgCtrl	4.29433
RR1094	sgCtrl	16	370	21	5.371	622.5	33734.7	0.000622504		RR1098	sgGata4	2.08327
RR1094	sgCtrl	16	260	37	12.46	1340	27612.4	0.00133998		RR1099	sgGata4	2.92227
RR1094	sgCtrl	16	1512	165	9.839	1122.8	146948	0.00112285		RR1100	sgGata4	1.78081
RR1094	sgCtrl	16	1341	97	6.745	700.9	138393	0.000700902		RR1101	sgGata4	1.93629
RR1094	sgCtrl	16	430	49	10.23	1235.1	39672.6	0.00123511		RR1102	sgGata4	1.54917
RR1094	sgCtrl	16	438	15	3.311	413.01	36319.1	0.000413006		RR1103	sgGata4	0.481241
RR1094	sgCtrl	16	1219	61	4.766	574.85	106114	0.000574851
RR1094	sgCtrl	16	4289	169	3.791	490.79	344340	0.000490794
RR1094	sgCtrl	16	258	7	2.642	342.38	20445.2	0.000342379
RR1094	sgCtrl	16	123	37	23.12	1828.1	20239.7	0.00182809
RR1095	sgCtrl	16	6056	159	2.558	301.64	527111	0.000301644
RR1095	sgCtrl	16	4001	6	0.1497	18.5	324270	1.85031e-05
RR1095	sgCtrl	16	133	6	4.317	545.93	10990.3	0.000545936
RR1095	sgCtrl	16	1917	79	3.958	445.99	177136	0.000445986
RR1095	sgCtrl	16	1020	37	3.5	413.59	89461.6	0.000413585
RR1095	sgCtrl	16	351	14	3.836	421.66	33201.9	0.000421663
RR1095	sgCtrl	16	4634	134	2.81	297.44	450514	0.000297438
RR1095	sgCtrl	16	5310	87	1.612	176.91	491771	0.000176911
RR1095	sgCtrl	16	207	6	2.817	364.24	16472.7	0.000364239
RR1095	sgCtrl	16	326	9	2.687	301.93	29808	0.000301932
RR1095	sgCtrl	16	4672	146	3.03	333.81	437374	0.00033381
RR1095	sgCtrl	16	2734	139	4.838	568.49	244509	0.000568486
RR1095	sgCtrl	16	3938	108	2.669	327.6	329672	0.000327598
RR1095	sgCtrl	16	820	19	2.265	248.27	76531.1	0.000248265
RR1095	sgCtrl	16	2313	101	4.184	453.25	222835	0.00045325
RR1095	sgCtrl	16	170	7	3.955	457.66	15295.1	0.000457663
RR1095	sgCtrl	16	1818	117	6.047	733.72	159460	0.000733724
RR1095	sgCtrl	16	79	14	15.05	1771.4	7903.5	0.00177137
RR1095	sgCtrl	16	732	36	4.688	491.71	73214.4	0.000491707
RR1095	sgCtrl	16	2320	24	1.024	105.12	228309	0.000105121
RR1095	sgCtrl	16	271	8	2.867	371.51	21533.5	0.000371514
RR1095	sgCtrl	16	5671	96	1.665	182.03	527387	0.00018203
RR1095	sgCtrl	16	1104	30	2.646	284.61	105406	0.000284612
RR1095	sgCtrl	16	4597	123	2.606	278.86	441078	0.000278862
RR1095	sgCtrl	16	3269	152	4.443	535.12	284047	0.000535123
RR1095	sgCtrl	16	3821	173	4.331	405.08	427074	0.000405082
RR1095	sgCtrl	16	221	13	5.556	695.8	18683.4	0.000695805
RR1095	sgCtrl	16	374	10	2.604	289.61	34529.5	0.000289607
RR1095	sgCtrl	16	453	23	4.832	517.84	44415.5	0.000517837
RR1095	sgCtrl	16	524	17	3.142	410.91	41371.1	0.000410915
RR1095	sgCtrl	16	1465	45	2.98	380.1	118390	0.000380099
RR1095	sgCtrl	16	1188	24	1.98	263.26	91163.6	0.000263263
RR1095	sgCtrl	16	2653	149	5.318	550.21	270808	0.000550206
RR1095	sgCtrl	16	340	4	1.163	137.2	29153.9	0.000137203
RR1095	sgCtrl	16	544	7	1.27	150.69	46453.2	0.000150689
RR1095	sgCtrl	16	199	4	1.97	221.56	18054.2	0.000221555
RR1095	sgCtrl	16	812	58	6.667	670.72	86473.8	0.000670723
RR1095	sgCtrl	16	655	46	6.562	875.08	52566.3	0.000875085
RR1095	sgCtrl	16	4622	169	3.527	426.51	396238	0.000426511
RR1095	sgCtrl	16	1217	59	4.624	490.62	120257	0.000490618
RR1095	sgCtrl	16	1187	78	6.166	809.7	96331.6	0.000809703
RR1095	sgCtrl	16	2489	85	3.302	374.68	226863	0.000374675
RR1095	sgCtrl	16	10504	397	3.642	416.97	952115	0.000416967
RR1095	sgCtrl	16	4092	85	2.035	234.24	362881	0.000234237
RR1095	sgCtrl	16	1912	46	2.349	280.67	163893	0.000280671
RR1095	sgCtrl	16	433	19	4.204	403.04	47141.3	0.000403044
RR1095	sgCtrl	16	2703	100	3.568	441.12	226698	0.000441116
RR1096	sgCtrl	16	12002	116	0.9573	93.35	1.2426e+06	9.33523e-05
RR1096	sgCtrl	16	6403	206	3.117	406.83	506355	0.000406829
RR1096	sgCtrl	16	820	12	1.442	164.49	72952.2	0.000164491
RR1096	sgCtrl	16	496	19	3.689	454.04	41846.6	0.000454039
RR1096	sgCtrl	16	2204	57	2.521	286.34	199063	0.000286342
RR1096	sgCtrl	16	5122	220	4.118	443.14	496460	0.000443137
RR1096	sgCtrl	16	1621	24	1.459	156.79	153067	0.000156794
RR1096	sgCtrl	16	1305	18	1.361	124.53	144546	0.000124528
RR1096	sgCtrl	16	620	18	2.821	304.39	59135.1	0.000304388
RR1096	sgCtrl	16	1995	9	0.4491	54.88	164000	5.48781e-05
RR1096	sgCtrl	16	669	16	2.336	250.36	63907.2	0.000250363
RR1096	sgCtrl	16	2226	36	1.592	201.04	179070	0.000201039
RR1096	sgCtrl	16	1525	27	1.74	174.1	155084	0.000174099
RR1096	sgCtrl	16	462	15	3.145	428	35047	0.000427997
RR1096	sgCtrl	16	1006	32	3.083	282.13	113424	0.000282126
RR1096	sgCtrl	16	687	11	1.576	176.03	62488.2	0.000176033
RR1096	sgCtrl	16	871	18	2.025	218.93	82216.4	0.000218934
RR1096	sgCtrl	16	13794	109	0.784	84.25	1.29373e+06	8.42523e-05
RR1096	sgCtrl	16	3413	88	2.514	250.15	351795	0.000250146
RR1096	sgCtrl	16	10751	233	2.121	221.58	1.05154e+06	0.000221581
RR1096	sgCtrl	16	1386	29	2.049	274.32	105715	0.000274323
RR1096	sgCtrl	16	2010	57	2.758	307.67	185266	0.000307666
RR1096	sgCtrl	16	1663	60	3.482	339.75	176601	0.000339749
RR1096	sgCtrl	16	2121	140	6.192	672.13	208292	0.000672133
RR1096	sgCtrl	16	841	54	6.034	828.78	65155.8	0.000828783
RR1096	sgCtrl	16	1670	39	2.282	256.97	151767	0.000256973
RR1096	sgCtrl	16	1520	62	3.919	444.43	139506	0.000444427
RR1096	sgCtrl	16	630	5	0.7874	77.91	64172.9	7.79145e-05
RR1096	sgCtrl	16	1122	24	2.094	194.39	123463	0.00019439
RR1096	sgCtrl	16	8731	224	2.501	294.92	759532	0.000294918
RR1096	sgCtrl	16	433	1	0.2304	26.48	37769.4	2.64765e-05
RR1096	sgCtrl	16	5300	113	2.088	229.78	491777	0.000229779
RR1096	sgCtrl	16	456	15	3.185	355.5	42194	0.000355501
RR1096	sgCtrl	16	461	4	0.8602	103.64	38597	0.000103635
RR1096	sgCtrl	16	1078	27	2.443	263.05	102644	0.000263046
RR1096	sgCtrl	16	331	2	0.6006	72.48	27594.5	7.24782e-05
RR1096	sgCtrl	16	2923	74	2.469	276.88	267266	0.000276878
RR1096	sgCtrl	16	21957	596	2.643	290.01	2.05509e+06	0.000290012
RR1096	sgCtrl	16	471	25	5.04	620.8	40270.4	0.000620803
RR1096	sgCtrl	16	589	18	2.965	350.2	51399.3	0.000350199
RR1096	sgCtrl	16	1766	19	1.064	129.86	146311	0.00012986
RR1096	sgCtrl	16	2728	61	2.187	275.28	221593	0.000275279
RR1096	sgCtrl	16	2520	43	1.678	177.17	242704	0.00017717
RR1096	sgCtrl	16	2987	0	0	0	282041	0
RR1096	sgCtrl	16	1161	14	1.191	138.53	101062	0.000138529
RR1096	sgCtrl	16	6856	111	1.593	166.53	666560	0.000166527
RR1096	sgCtrl	16	1975	56	2.757	253.41	220986	0.000253409
RR1096	sgCtrl	16	287	8	2.712	310.92	25730.1	0.00031092
RR1096	sgCtrl	16	620	18	2.821	316.78	56821.5	0.000316781
RR1096	sgCtrl	16	2219	63	2.761	290.05	217205	0.000290049
RR1096	sgCtrl	16	7707	232	2.922	303.35	764790	0.000303351
RR1096	sgCtrl	16	1745	42	2.35	264.75	158638	0.000264754
RR1096	sgCtrl	16	7052	201	2.771	312.19	643843	0.000312188
RR1096	sgCtrl	16	3522	141	3.849	389.82	361708	0.000389818
RR1096	sgCtrl	16	1012	37	3.527	401.09	92248.4	0.000401091
RR1096	sgCtrl	16	1168	46	3.789	340.17	135226	0.000340172
RR1096	sgCtrl	16	1352	53	3.772	424.22	124934	0.000424225
RR1096	sgCtrl	16	1617	33	2	242.33	136180	0.000242327
RR1096	sgCtrl	16	16124	409	2.474	212.28	1.92666e+06	0.000212285
RR1096	sgCtrl	16	237	3	1.25	114.66	26163.7	0.000114663
RR1096	sgCtrl	16	643	11	1.682	198.9	55305.3	0.000198896
RR1096	sgCtrl	16	4300	99	2.251	241.35	410197	0.000241347
RR1096	sgCtrl	16	2165	40	1.814	187.55	213271	0.000187555
RR1096	sgCtrl	16	1409	32	2.221	260.8	122700	0.0002608
RR1096	sgCtrl	16	3955	130	3.182	330.88	392888	0.000330883
RR1096	sgCtrl	16	860	22	2.494	313.75	70119.7	0.000313749
RR1096	sgCtrl	16	2802	41	1.442	164.07	249900	0.000164066
RR1096	sgCtrl	16	761	19	2.436	253.47	74960.9	0.000253465
RR1096	sgCtrl	16	886	25	2.744	296.24	84392.2	0.000296236
RR1096	sgCtrl	16	585	0	0	0	47876.5	0
RR1096	sgCtrl	16	4022	127	3.061	268.9	472289	0.000268903
RR1096	sgCtrl	16	511	17	3.22	327.62	51889	0.000327622
RR1096	sgCtrl	16	3689	100	2.639	334.26	299170	0.000334258
RR1096	sgCtrl	16	5090	86	1.662	190.35	451796	0.000190351
RR1096	sgCtrl	16	4560	95	2.041	235.27	403786	0.000235273
RR1096	sgCtrl	16	2654	34	1.265	109.2	311355	0.0001092
RR1096	sgCtrl	16	2781	55	1.939	184.25	298509	0.000184249
RR1096	sgCtrl	16	502	31	5.816	681.18	45509.1	0.000681182
RR1096	sgCtrl	16	1244	31	2.431	295.35	104960	0.000295349
RR1096	sgCtrl	16	2409	48	1.954	193	248707	0.000192998
RR1096	sgCtrl	16	2652	82	2.999	338.12	242521	0.000338115
RR1096	sgCtrl	16	3125	88	2.739	287.12	306489	0.000287123
RR1096	sgCtrl	16	2867	55	1.882	213.69	257379	0.000213692
RR1096	sgCtrl	16	1944	50	2.508	251.96	198440	0.000251965
RR1096	sgCtrl	16	1397	31	2.171	250.27	123866	0.000250269
RR1096	sgCtrl	16	2358	54	2.239	205.88	262288	0.00020588
RR1096	sgCtrl	16	8554	132	1.52	144.93	910758	0.000144934
RR1096	sgCtrl	16	1211	28	2.26	280.02	99994.4	0.000280016
RR1097	sgCtrl	16	354	16	4.324	502.68	31829.3	0.000502681
RR1097	sgCtrl	16	2616	94	3.469	417.05	225394	0.000417047
RR1097	sgCtrl	16	372	22	5.584	670.96	32789	0.000670957
RR1097	sgCtrl	16	234	10	4.098	404.6	24715.6	0.000404603
RR1097	sgCtrl	16	6217	242	3.747	389.93	620617	0.000389934
RR1097	sgCtrl	16	1045	27	2.519	286.92	94103.9	0.000286917
RR1097	sgCtrl	16	891	58	6.112	756.16	76703.2	0.000756161
RR1097	sgCtrl	16	5346	163	2.959	309.51	526641	0.000309509
RR1097	sgCtrl	16	611	44	6.718	779.22	56466.7	0.00077922
RR1097	sgCtrl	16	1780	47	2.573	226.05	207921	0.000226047
RR1097	sgCtrl	16	1056	41	3.737	425.29	96405.6	0.000425286
RR1097	sgCtrl	16	623	54	7.976	781.88	69064.1	0.000781882
RR1097	sgCtrl	16	2346	67	2.777	341.46	196218	0.000341456
RR1097	sgCtrl	16	346	18	4.945	490.91	36666.5	0.000490911
RR1097	sgCtrl	16	16978	402	2.313	239.35	1.67955e+06	0.00023935
RR1097	sgCtrl	16	2412	57	2.309	313.17	182012	0.000313166
RR1097	sgCtrl	16	2065	86	3.998	402.05	213904	0.00040205
RR1097	sgCtrl	16	582	34	5.519	521.29	65222.8	0.00052129
RR1097	sgCtrl	16	2027	132	6.114	708.18	186394	0.000708178
RR1097	sgCtrl	16	733	19	2.527	268.2	70842.8	0.000268199
RR1097	sgCtrl	16	325	13	3.846	478.23	27183.8	0.000478226
RR1097	sgCtrl	16	1391	103	6.894	745.68	138128	0.000745684
RR1097	sgCtrl	16	1429	82	5.427	519.19	157938	0.00051919
RR1097	sgCtrl	16	4787	91	1.866	194.29	468377	0.000194288
RR1097	sgCtrl	16	470	15	3.093	384.45	39016.7	0.000384451
RR1097	sgCtrl	16	2770	76	2.67	274.81	276559	0.000274806
RR1097	sgCtrl	16	448	15	3.24	332.78	45075	0.000332779
RR1097	sgCtrl	16	316	15	4.532	408.23	36744	0.00040823
RR1097	sgCtrl	16	316	36	10.23	1163.6	30937.9	0.00116362
RR1097	sgCtrl	16	253	1	0.3937	40.37	24772.8	4.03669e-05
RR1097	sgCtrl	16	3092	108	3.375	401.73	268834	0.000401734
RR1097	sgCtrl	16	410	12	2.844	308.96	38840.2	0.000308958
RR1097	sgCtrl	16	445	50	10.1	1056.3	47333.1	0.00105634
RR1097	sgCtrl	16	8181	267	3.161	451.13	591851	0.000451127
RR1097	sgCtrl	16	656	29	4.234	492.64	58866.9	0.000492637
RR1097	sgCtrl	16	1540	69	4.288	472.17	146135	0.000472166
RR1097	sgCtrl	16	2877	160	5.268	509.74	313885	0.000509741
RR1097	sgCtrl	16	2699	104	3.71	478	217571	0.000478005
RR1097	sgCtrl	16	841	68	7.481	783.68	86770.6	0.000783676
RR1097	sgCtrl	16	359	31	7.949	1130	27433.8	0.00112999
RR1097	sgCtrl	16	912	34	3.594	343.82	98888.1	0.000343823
RR1097	sgCtrl	16	8629	139	1.585	169.75	818865	0.000169747
RR1097	sgCtrl	16	828	48	5.479	576.19	83305.2	0.000576195
RR1097	sgCtrl	16	803	24	2.902	308.95	77681.8	0.000308953
RR1097	sgCtrl	16	5930	131	2.161	243.21	538634	0.000243208
RR1097	sgCtrl	16	377	33	8.049	844.75	39064.9	0.000844748
RR1097	sgCtrl	16	937	31	3.202	309.04	100310	0.000309043
RR1097	sgCtrl	16	341	19	5.278	520.22	36523	0.00052022
RR1097	sgCtrl	16	491	54	9.908	1205.6	44790.3	0.00120562
RR1097	sgCtrl	16	240	4	1.639	161.81	24720.8	0.000161807
RR1097	sgCtrl	16	15768	511	3.139	302.32	1.69025e+06	0.000302322
RR1097	sgCtrl	16	1379	53	3.701	423.71	125086	0.000423708
RR1097	sgCtrl	16	4811	174	3.49	321.1	541888	0.0003211
RR1097	sgCtrl	16	1859	49	2.568	256.07	191353	0.000256071
RR1097	sgCtrl	16	499	15	2.918	333.34	44999.1	0.00033334
RR1097	sgCtrl	16	1368	70	4.868	524.08	133568	0.000524078
RR1097	sgCtrl	16	546	11	1.975	193.92	56724.5	0.00019392
RR1097	sgCtrl	16	5405	138	2.49	279.8	493212	0.000279799
RR1097	sgCtrl	16	3225	213	6.195	604.12	352578	0.000604122
RR1097	sgCtrl	16	991	37	3.599	396.81	93244.6	0.000396806
RR1098	sgGata4	16	2044	76	3.585	450.79	168593	0.000450789
RR1098	sgGata4	16	3644	104	2.775	266.25	390614	0.000266248
RR1098	sgGata4	16	2386	75	3.048	294.3	254841	0.000294301
RR1098	sgGata4	16	2805	39	1.371	154.69	252124	0.000154686
RR1098	sgGata4	16	4827	75	1.53	158.7	472586	0.000158701
RR1098	sgGata4	16	12418	176	1.397	171.65	1.02534e+06	0.00017165
RR1098	sgGata4	16	2094	31	1.459	174.24	177914	0.000174241
RR1098	sgGata4	16	1736	30	1.699	176.43	170037	0.000176432
RR1098	sgGata4	16	5709	81	1.399	148.21	546505	0.000148215
RR1098	sgGata4	16	819	32	3.76	405.32	78949.6	0.000405322
RR1098	sgGata4	16	1245	13	1.033	111.28	116821	0.000111282
RR1098	sgGata4	16	6041	114	1.852	181.64	627606	0.000181643
RR1098	sgGata4	16	1202	35	2.829	309.97	112914	0.000309972
RR1098	sgGata4	16	928	9	0.9605	112.63	79905.2	0.000112633
RR1098	sgGata4	16	9252	244	2.57	262.91	928059	0.000262914
RR1098	sgGata4	16	5257	129	2.395	281.36	458490	0.000281358
RR1098	sgGata4	16	1731	23	1.311	154.5	148867	0.0001545
RR1098	sgGata4	16	1602	29	1.778	209.05	138721	0.000209052
RR1098	sgGata4	16	4199	89	2.076	218.98	406438	0.000218975
RR1098	sgGata4	16	1651	69	4.012	402.54	171413	0.000402536
RR1098	sgGata4	16	965	24	2.427	295.04	81345.7	0.000295037
RR1098	sgGata4	16	1463	37	2.467	239.72	154348	0.000239717
RR1098	sgGata4	16	1002	21	2.053	216.14	97160.6	0.000216137
RR1098	sgGata4	16	396	10	2.463	264.24	37844	0.000264243
RR1098	sgGata4	16	789	23	2.833	241.82	95113.8	0.000241816
RR1098	sgGata4	16	3539	62	1.722	183.08	338651	0.00018308
RR1098	sgGata4	16	4818	161	3.234	329.15	489145	0.000329146
RR1098	sgGata4	16	845	9	1.054	126.73	71017	0.00012673
RR1098	sgGata4	16	1866	39	2.047	247.74	157420	0.000247744
RR1098	sgGata4	16	1041	32	2.982	302.42	105813	0.000302419
RR1098	sgGata4	16	5665	235	3.983	501.83	468290	0.000501826
RR1098	sgGata4	16	2289	31	1.336	159.69	194121	0.000159694
RR1098	sgGata4	16	3134	58	1.817	207.28	279814	0.000207281
RR1098	sgGata4	16	2096	55	2.557	290.31	189451	0.000290313
RR1098	sgGata4	16	341	0	0	0	29249.6	0
RR1098	sgGata4	16	2693	63	2.286	258.15	244046	0.000258148
RR1098	sgGata4	16	1433	25	1.715	178.36	140170	0.000178355
RR1098	sgGata4	16	7811	215	2.679	278.79	771184	0.000278792
RR1098	sgGata4	16	755	9	1.178	141.33	63681.4	0.000141329
RR1098	sgGata4	16	8772	209	2.327	254.98	819666	0.000254982
RR1098	sgGata4	16	2232	111	4.738	527.18	210556	0.000527176
RR1098	sgGata4	16	3941	43	1.079	101.68	422900	0.000101679
RR1098	sgGata4	16	832	20	2.347	204.2	97942.9	0.000204201
RR1098	sgGata4	16	5245	144	2.672	245.5	586565	0.000245497
RR1098	sgGata4	16	5398	113	2.05	215.24	524997	0.000215239
RR1098	sgGata4	16	665	11	1.627	156.42	70324.5	0.000156418
RR1098	sgGata4	16	8880	210	2.31	185.63	1.13129e+06	0.000185628
RR1098	sgGata4	16	6087	108	1.743	163.21	661732	0.000163208
RR1098	sgGata4	16	3984	94	2.305	254.04	370018	0.000254042
RR1098	sgGata4	16	1209	18	1.467	164.7	109292	0.000164697
RR1098	sgGata4	16	1260	29	2.25	249.92	116038	0.000249918
RR1098	sgGata4	16	509	6	1.165	122.43	49006.4	0.000122433
RR1098	sgGata4	16	8204	100	1.204	132.39	755351	0.000132389
RR1098	sgGata4	16	1827	26	1.403	156.71	165906	0.000156715
RR1098	sgGata4	16	9221	169	1.8	179.38	942126	0.000179381
RR1098	sgGata4	16	2273	30	1.303	151.53	197985	0.000151526
RR1098	sgGata4	16	21596	311	1.42	145.71	2.13444e+06	0.000145706
RR1098	sgGata4	16	1156	31	2.612	270.98	114402	0.000270975
RR1098	sgGata4	16	1739	103	5.592	575.18	179075	0.000575179
RR1098	sgGata4	16	2127	44	2.027	213.16	206422	0.000213156
RR1098	sgGata4	16	525	5	0.9434	83.76	59692.8	8.37622e-05
RR1098	sgGata4	16	1212	59	4.642	529.57	111410	0.000529574
RR1098	sgGata4	16	1041	18	1.7	151.91	118495	0.000151905
RR1098	sgGata4	16	1106	11	0.9848	123.25	89252.1	0.000123246
RR1098	sgGata4	16	6493	114	1.725	192.27	592927	0.000192267
RR1098	sgGata4	16	2395	40	1.643	154.49	258924	0.000154486
RR1098	sgGata4	16	6385	129	1.98	212.99	605654	0.000212993
RR1098	sgGata4	16	502	22	4.198	454.17	48440.5	0.000454165
RR1098	sgGata4	16	4046	95	2.294	243.74	389759	0.00024374
RR1098	sgGata4	16	1873	49	2.549	272.5	179819	0.000272496
RR1098	sgGata4	16	910	23	2.465	250.79	91710.8	0.000250788
RR1098	sgGata4	16	1267	21	1.63	171.41	122514	0.00017141
RR1098	sgGata4	16	1898	11	0.5762	66.95	164307	6.6948e-05
RR1098	sgGata4	16	811	3	0.3686	43.73	68598.9	4.37325e-05
RR1098	sgGata4	16	2450	29	1.17	137.47	210959	0.000137468
RR1098	sgGata4	16	879	9	1.014	124.18	72476.1	0.000124179
RR1098	sgGata4	16	894	16	1.758	202.82	78887.5	0.00020282
RR1098	sgGata4	16	3570	136	3.67	378.82	359007	0.000378822
RR1098	sgGata4	16	2091	40	1.877	186.36	214636	0.000186362
RR1098	sgGata4	16	1165	15	1.271	134.1	111856	0.000134101
RR1098	sgGata4	16	989	16	1.592	182.41	87714.6	0.00018241
RR1098	sgGata4	16	2541	43	1.664	186	231185	0.000185998
RR1099	sgGata4	16	2483	71	2.78	320.14	221780	0.000320138
RR1099	sgGata4	16	1304	23	1.733	184.57	124611	0.000184574
RR1099	sgGata4	16	1934	106	5.196	474.44	223423	0.000474436
RR1099	sgGata4	16	4226	133	3.051	332.57	399912	0.000332573
RR1099	sgGata4	16	677	5	0.7331	88.96	56202.5	8.8964e-05
RR1099	sgGata4	16	13322	314	2.303	235.46	1.33359e+06	0.000235456
RR1099	sgGata4	16	1307	68	4.945	503.57	135036	0.00050357
RR1099	sgGata4	16	37116	620	1.643	156.66	3957557	0.000156662
RR1099	sgGata4	16	774	11	1.401	167.94	65500.6	0.000167937
RR1099	sgGata4	16	950	82	7.946	918.82	89244.5	0.000918824
RR1099	sgGata4	16	9602	205	2.09	267.75	765642	0.000267749
RR1099	sgGata4	16	2157	53	2.398	261.24	202880	0.000261239
RR1099	sgGata4	16	4257	102	2.34	225.77	451789	0.000225769
RR1099	sgGata4	16	4212	61	1.428	153.79	396644	0.00015379
RR1099	sgGata4	16	1388	37	2.596	289.12	127973	0.000289123
RR1099	sgGata4	16	2060	45	2.138	228.02	197354	0.000228016
RR1099	sgGata4	16	531	20	3.63	453.68	44084.3	0.000453676
RR1099	sgGata4	16	6387	166	2.533	312.59	531048	0.000312589
RR1099	sgGata4	16	2878	140	4.639	518.22	270158	0.000518215
RR1100	sgGata4	16	20337	357	1.725	199.43	1.79012e+06	0.000199428
RR1100	sgGata4	16	11591	205	1.738	203.52	1.00725e+06	0.000203524
RR1100	sgGata4	16	7274	178	2.389	266.14	668817	0.000266142
RR1100	sgGata4	16	2453	63	2.504	244.72	257439	0.000244718
RR1100	sgGata4	16	2177	62	2.769	320.09	193697	0.000320087
RR1100	sgGata4	16	1020	20	1.923	195.35	102381	0.000195349
RR1100	sgGata4	16	23967	392	1.609	166.91	2.34864e+06	0.000166905
RR1100	sgGata4	16	9033	142	1.548	169.05	839976	0.000169053
RR1100	sgGata4	16	50083	528	1.043	117.98	4.47531e+06	0.000117981
RR1100	sgGata4	16	1268	17	1.323	139.21	122116	0.000139212
RR1100	sgGata4	16	3533	51	1.423	161.69	315414	0.000161692
RR1100	sgGata4	16	2687	43	1.575	208.09	206641	0.00020809
RR1100	sgGata4	16	8130	137	1.657	186.84	733251	0.000186839
RR1100	sgGata4	16	1726	31	1.764	247.32	125344	0.000247319
RR1100	sgGata4	16	22520	349	1.526	161.43	2161913	0.000161431
RR1100	sgGata4	16	13346	238	1.752	186.09	1.27898e+06	0.000186086
RR1100	sgGata4	16	2268	51	2.199	252.22	202202	0.000252224
RR1100	sgGata4	16	2172	35	1.586	162.71	215111	0.000162707
RR1100	sgGata4	16	6788	89	1.294	160.45	554703	0.000160446
RR1100	sgGata4	16	492	6	1.205	127.2	47168	0.000127205
RR1100	sgGata4	16	856	12	1.382	134.77	89038.7	0.000134773
RR1100	sgGata4	16	6637	71	1.058	129.43	548555	0.000129431
RR1100	sgGata4	16	35653	444	1.23	145.52	3.05112e+06	0.00014552
RR1100	sgGata4	16	6752	126	1.832	198.21	635692	0.000198209
RR1100	sgGata4	16	4386	78	1.747	208.7	373739	0.000208702
RR1100	sgGata4	16	27648	385	1.373	163.09	2.36071e+06	0.000163086
RR1100	sgGata4	16	597	7	1.159	141.64	49421.3	0.000141639
RR1100	sgGata4	16	11459	258	2.202	236.42	1.09126e+06	0.000236424
RR1100	sgGata4	16	2567	69	2.618	231.15	298504	0.000231153
RR1100	sgGata4	16	713	17	2.329	258.29	65818.2	0.000258287
RR1100	sgGata4	16	1859	54	2.823	275.41	196070	0.000275412
RR1100	sgGata4	16	6923	106	1.508	164.55	644174	0.000164552
RR1100	sgGata4	16	1990	42	2.067	227.51	184604	0.000227513
RR1100	sgGata4	16	5316	72	1.336	137.58	523349	0.000137576
RR1100	sgGata4	16	6175	79	1.263	145.25	543896	0.000145248
RR1100	sgGata4	16	914	39	4.092	381.53	102221	0.000381525
RR1100	sgGata4	16	15243	332	2.132	227.19	1.46135e+06	0.000227187
RR1100	sgGata4	16	28081	370	1.3	151.2	2447049	0.000151203
RR1100	sgGata4	16	386	8	2.03	233.62	34243.8	0.000233619
RR1100	sgGata4	16	718	16	2.18	212.62	75253.4	0.000212615
RR1100	sgGata4	16	62085	502	0.8021	91.69	5.47499e+06	9.16897e-05
RR1100	sgGata4	16	13217	210	1.564	156.29	1.34368e+06	0.000156287
RR1100	sgGata4	16	4965	93	1.839	187.06	497180	0.000187055
RR1100	sgGata4	16	3708	61	1.618	157.51	387267	0.000157514
RR1100	sgGata4	16	9595	198	2.022	208.65	948973	0.000208647
RR1100	sgGata4	16	3868	68	1.728	196.44	346163	0.000196439
RR1100	sgGata4	16	10647	134	1.243	140.8	951736	0.000140795
RR1100	sgGata4	16	51315	755	1.45	138.75	5.44148e+06	0.000138749
RR1100	sgGata4	16	1225	40	3.162	344.24	116197	0.000344243
RR1100	sgGata4	16	21566	505	2.288	227.21	2.22262e+06	0.00022721
RR1100	sgGata4	16	954	11	1.14	123.03	89407.7	0.000123032
RR1100	sgGata4	16	1439	30	2.042	255.8	117281	0.000255796
RR1100	sgGata4	16	996	12	1.19	128.71	93234.4	0.000128708
RR1100	sgGata4	16	5944	158	2.589	303.28	520966	0.000303283
RR1100	sgGata4	16	1706	25	1.444	141.51	176661	0.000141514
RR1100	sgGata4	16	5685	145	2.487	254.59	569552	0.000254586
RR1100	sgGata4	16	795	29	3.519	365.69	79301.1	0.000365695
RR1100	sgGata4	16	23765	397	1.643	200.24	1.98266e+06	0.000200237
RR1100	sgGata4	16	9966	228	2.237	225.83	1.00962e+06	0.000225828
RR1100	sgGata4	16	7531	103	1.349	137.75	747739	0.000137749
RR1100	sgGata4	16	2480	67	2.631	306.72	218443	0.000306716
RR1100	sgGata4	16	21417	212	0.9802	110.91	1.91145e+06	0.00011091
RR1100	sgGata4	16	646	10	1.524	172.31	58033.5	0.000172314
RR1100	sgGata4	16	30443	312	1.014	97.95	3.18522e+06	9.79523e-05
RR1100	sgGata4	16	22753	386	1.668	166.24	2.32198e+06	0.000166238
RR1100	sgGata4	16	797	18	2.209	210.95	85327.9	0.000210951
RR1100	sgGata4	16	1332	18	1.333	172.36	104432	0.000172362
RR1100	sgGata4	16	1918	37	1.893	222.81	166063	0.000222807
RR1100	sgGata4	16	7148	99	1.366	161.75	612058	0.000161749
RR1100	sgGata4	16	1858	26	1.38	132.35	196448	0.00013235
RR1100	sgGata4	16	1231	33	2.611	306.07	107818	0.000306071
RR1100	sgGata4	16	3147	50	1.564	203.63	245548	0.000203626
RR1100	sgGata4	16	13571	204	1.481	161.8	1.26079e+06	0.000161803
RR1100	sgGata4	16	2206	29	1.298	116.01	249968	0.000116015
RR1100	sgGata4	16	42536	791	1.826	200.55	3.94421e+06	0.000200547
RR1100	sgGata4	16	4919	66	1.324	169.23	389994	0.000169233
RR1100	sgGata4	16	3329	49	1.451	197.92	247570	0.000197923
RR1101	sgGata4	16	117866	1729	1.446	124.83	1.38511e+07	0.000124828
RR1101	sgGata4	16	2748	35	1.258	119.48	292930	0.000119483
RR1101	sgGata4	16	6596	181	2.671	215.18	841138	0.000215185
RR1101	sgGata4	16	347127	5645	1.6	154.07	3.6639e+07	0.000154071
RR1101	sgGata4	16	3059	57	1.829	204.36	278920	0.00020436
RR1101	sgGata4	16	16317	405	2.422	215.66	1.87796e+06	0.00021566
RR1101	sgGata4	16	4179	107	2.497	266.23	401904	0.000266233
RR1101	sgGata4	16	10899	237	2.128	212.22	1116788	0.000212216
RR1101	sgGata4	16	20644	327	1.559	144.95	2.25592e+06	0.000144952
RR1101	sgGata4	16	1582	19	1.187	101.96	186339	0.000101965
RR1101	sgGata4	16	9239	185	1.963	197.35	937444	0.000197345
RR1101	sgGata4	16	140735	2075	1.453	144.49	1.43608e+07	0.000144491
RR1101	sgGata4	16	142322	3197	2.197	199.18	1.60506e+07	0.000199182
RR1101	sgGata4	16	992	31	3.03	308.77	100400	0.000308766
RR1101	sgGata4	16	2453	35	1.407	163.55	213997	0.000163554
RR1101	sgGata4	16	10003	182	1.787	167.79	1.08472e+06	0.000167786
RR1101	sgGata4	16	8484	216	2.483	226.14	955150	0.000226142
RR1102	sgGata4	16	7081	181	2.492	263.29	687450	0.000263292
RR1102	sgGata4	16	2678	47	1.725	159.88	293963	0.000159884
RR1102	sgGata4	16	3234	44	1.342	138.97	316616	0.00013897
RR1102	sgGata4	16	6924	122	1.731	171.35	712012	0.000171345
RR1102	sgGata4	16	1356	13	0.9496	91.95	141387	9.19462e-05
RR1102	sgGata4	16	6892	67	0.9628	120.2	557426	0.000120195
RR1102	sgGata4	16	3830	40	1.034	106.69	374934	0.000106685
RR1102	sgGata4	16	22447	410	1.794	188.46	2.17547e+06	0.000188465
RR1102	sgGata4	16	24250	389	1.579	174.43	2.23012e+06	0.00017443
RR1102	sgGata4	16	2842	43	1.49	163.52	262966	0.000163519
RR1102	sgGata4	16	25683	405	1.552	153.68	2.63527e+06	0.000153685
RR1102	sgGata4	16	299184	3315	1.096	94.06	3.52437e+07	9.40595e-05
RR1102	sgGata4	16	16273	265	1.602	171.67	1543671	0.000171669
RR1102	sgGata4	16	3649	114	3.029	327.31	348291	0.000327313
RR1102	sgGata4	16	5090	112	2.153	206.41	542611	0.000206409
RR1102	sgGata4	16	4428	68	1.512	168.78	402884	0.000168783
RR1102	sgGata4	16	10874	167	1.513	162.85	1.02546e+06	0.000162853
RR1102	sgGata4	16	4261	48	1.114	109.8	437145	0.000109803
RR1102	sgGata4	16	1504	25	1.635	195.34	127982	0.000195339
RR1102	sgGata4	16	22488	287	1.26	126.23	2.27355e+06	0.000126234
RR1102	sgGata4	16	52324	522	0.9878	112.52	4.63929e+06	0.000112517
RR1102	sgGata4	16	12229	173	1.395	141.54	1.22225e+06	0.000141542
RR1102	sgGata4	16	22705	205	0.8948	108.81	1.88407e+06	0.000108807
RR1102	sgGata4	16	3725	92	2.41	230.32	399445	0.00023032
RR1102	sgGata4	16	7076	157	2.171	216.25	726020	0.000216247
RR1102	sgGata4	16	25467	344	1.333	151.56	2.26975e+06	0.000151559
RR1102	sgGata4	16	3163	59	1.831	200.05	294921	0.000200054
RR1102	sgGata4	16	3720	32	0.8529	96.62	331190	9.66212e-05
RR1102	sgGata4	16	1230	16	1.284	155.3	103026	0.000155301
RR1102	sgGata4	16	1952	13	0.6616	71.26	182442	7.12557e-05
RR1102	sgGata4	16	18958	266	1.384	159.87	1.66383e+06	0.000159872
RR1102	sgGata4	16	13081	216	1.624	185.41	1164990	0.000185409
RR1102	sgGata4	16	7753	201	2.527	296.54	677821	0.000296538
RR1102	sgGata4	16	5757	104	1.774	183.05	568147	0.000183051
RR1102	sgGata4	16	585	26	4.255	399.56	65071.1	0.000399563
RR1102	sgGata4	16	11024	78	0.7026	81.05	962368	8.10501e-05
RR1102	sgGata4	16	2308	40	1.704	176.59	226515	0.000176589
RR1102	sgGata4	16	15784	201	1.257	137.17	1.4653e+06	0.000137173
RR1102	sgGata4	16	8846	77	0.8629	98.45	782153	9.84462e-05
RR1102	sgGata4	16	1016	5	0.4897	58.68	85212.4	5.86769e-05
RR1103	sgGata4	16	5388	4	0.0742	8.211	487180	8.21052e-06
RR1103	sgGata4	16	5839	16	0.2733	27.43	583217	2.7434e-05
RR1103	sgGata4	16	2491	6	0.2403	21.92	273670	2.19242e-05
RR1103	sgGata4	16	1111	8	0.7149	77.2	103630	7.71974e-05
RR1103	sgGata4	16	1189	2	0.1679	20.12	99421.9	2.01163e-05
RR1103	sgGata4	16	13262	48	0.3606	33.86	1.41752e+06	3.38619e-05
RR1103	sgGata4	16	17352	27	0.1554	16.26	1.66048e+06	1.62603e-05
RR1103	sgGata4	16	3271	7	0.2135	24.28	288358	2.42754e-05
RR1103	sgGata4	16	15964	46	0.2873	29.3	1.57011e+06	2.92973e-05
RR1103	sgGata4	16	636	0	0	0	66321.8	0
RR1103	sgGata4	16	570	3	0.5236	48.79	61494	4.87852e-05
RR1103	sgGata4	16	1113	1	0.0898	8.028	124562	8.02816e-06
RR1103	sgGata4	16	1615	4	0.2471	26.7	149794	2.67033e-05
RR1103	sgGata4	16	53382	347	0.6458	65.32	5.31243e+06	6.53185e-05
RR1103	sgGata4	16	631	0	0	0	53749.7	0
RR1103	sgGata4	16	1205	5	0.4132	39.67	126045	3.96682e-05
RR1103	sgGata4	16	3841	6	0.156	15.77	380395	1.57731e-05
RR1103	sgGata4	16	893	5	0.5568	56.86	87940.5	5.68566e-05
RR1103	sgGata4	16	5031	15	0.2973	27.68	541983	2.76761e-05
RR1103	sgGata4	16	22465	145	0.6413	70.31	2.06223e+06	7.03123e-05
RR1103	sgGata4	16	3361	10	0.2966	28.94	345597	2.89354e-05
RR1103	sgGata4	16	1732	13	0.745	70.76	183707	7.07648e-05
RR1103	sgGata4	16	7231	31	0.4269	42.64	727047	4.26382e-05
RR1103	sgGata4	16	7345	20	0.2716	30.04	665700	3.00435e-05
RR1103	sgGata4	16	635	1	0.1572	17.83	56089.4	1.78287e-05
RR1103	sgGata4	16	3837	1	0.0261	3.108	321760	3.10791e-06
RR1103	sgGata4	16	48772	845	1.703	175.92	4.8033e+06	0.000175921
RR1103	sgGata4	16	2232	9	0.4016	40.12	224300	4.01248e-05
RR1103	sgGata4	16	1204	0	0	0	109337	0
RR1103	sgGata4	16	4527	19	0.4179	39.43	481911	3.94264e-05
RR1103	sgGata4	16	5020	8	0.1591	16.16	495152	1.61567e-05
RR1103	sgGata4	16	6436	27	0.4178	42.8	630901	4.2796e-05
RR1103	sgGata4	16	657	4	0.6051	62.29	64213	6.22927e-05
RR1103	sgGata4	16	780	1	0.128	12.71	78707.9	1.27052e-05
RR1103	sgGata4	16	2114	7	0.33	34.63	202125	3.4632e-05
RR1103	sgGata4	16	5225	15	0.2863	26.33	569768	2.63265e-05
RR1103	sgGata4	16	7854	4	0.0509	6.198	645387	6.19784e-06
RR1103	sgGata4	16	945	3	0.3165	30.73	97633	3.07273e-05
RR1103	sgGata4	16	8624	17	0.1967	24.53	693117	2.45269e-05
RR1103	sgGata4	16	4633	242	4.964	506	478258	0.000506003
RR1103	sgGata4	16	6501	19	0.2914	31.38	605420	3.13832e-05
RR1103	sgGata4	16	4073	26	0.6343	71	366205	7.09985e-05
RR1103	sgGata4	16	2820	16	0.5642	53.73	297808	5.3726e-05
RR1103	sgGata4	16	5324	12	0.2249	26.01	461359	2.60101e-05
RR1103	sgGata4	16	2198	2	0.0909	10.56	189464	1.05561e-05
RR1103	sgGata4	16	1229	13	1.047	92.5	140535	9.25034e-05
RR1103	sgGata4	16	1708	8	0.4662	49.8	160658	4.97954e-05
RR1103	sgGata4	16	5844	29	0.4938	54.48	532282	5.44823e-05
RR1103	sgGata4	16	656	1	0.1522	11.48	87072.5	1.14847e-05
RR1103	sgGata4	16	23138	521	2.202	234.65	2.22037e+06	0.000234645
RR1103	sgGata4	16	352	0	0	0	31902.4	0
RR1103	sgGata4	16	3470	16	0.459	52.14	306877	5.21381e-05
RR1103	sgGata4	16	1256	3	0.2383	28.44	105481	2.84412e-05
RR1103	sgGata4	16	3299	7	0.2117	24.56	284986	2.45626e-05
RR1103	sgGata4	16	4901	13	0.2646	26.42	492108	2.6417e-05
RR1103	sgGata4	16	769	6	0.7742	73.46	81673.9	7.34629e-05
RR1103	sgGata4	16	62120	1499	2.356	310.93	4.8211e+06	0.000310925
RR1103	sgGata4	16	628	2	0.3175	29.91	66862.6	2.99121e-05
RR1103	sgGata4	16	6165	42	0.6767	68.64	611878	6.86411e-05
RR1103	sgGata4	16	2750	5	0.1815	18.36	272310	1.83615e-05
RR1103	sgGata4	16	693	7	1	111.64	62704.2	0.000111635
RR1103	sgGata4	16	23793	126	0.5268	55.82	2257203	5.58213e-05
RR1103	sgGata4	16	1220	0	0	0	122794	0
RR1103	sgGata4	16	15430	66	0.4259	45.79	1.44143e+06	4.57879e-05
RR1103	sgGata4	16	2774	14	0.5022	50.13	279294	5.01264e-05
RR1103	sgGata4	16	2711	19	0.696	73.12	259839	7.31221e-05
RR1103	sgGata4	16	947	7	0.7338	78.36	89330.6	7.83606e-05
RR1103	sgGata4	16	2940	3	0.1019	9.397	319266	9.39657e-06
RR1103	sgGata4	16	2691	15	0.5543	61.59	243545	6.15903e-05
RR1103	sgGata4	16	2841	22	0.7684	93.96	234132	9.39642e-05
RR1103	sgGata4	16	3162	130	3.949	386.1	336699	0.000386102
RR1103	sgGata4	16	1338	2	0.1493	13.53	147866	1.35258e-05
RR1103	sgGata4	16	14361	38	0.2639	26.84	1.416e+06	2.68362e-05
RR1103	sgGata4	16	823	3	0.3632	35.68	84071.6	3.56839e-05
RR1103	sgGata4	16	1390	3	0.2154	22.18	135256	2.21802e-05
RR1103	sgGata4	16	19943	75	0.3747	43.31	1.73178e+06	4.33081e-05
RR1103	sgGata4	16	5582	16	0.2858	30.86	518517	3.08572e-05
RR1103	sgGata4	16	4136	7	0.169	18.28	382982	1.82776e-05
RR1103	sgGata4	16	2051	8	0.3885	45.16	177140	4.51621e-05
RR1103	sgGata4	16	2724	7	0.2563	25.77	271588	2.57743e-05
RR1103	sgGata4	16	3193	1	0.0313	3.281	304760	3.28127e-06
RR1103	sgGata4	16	1953	13	0.6612	62.61	207651	6.26051e-05
RR1103	sgGata4	16	2139	5	0.2332	23.46	213096	2.34637e-05
RR1103	sgGata4	16	8731	23	0.2627	24.67	932396	2.46676e-05
RR1103	sgGata4	16	3583	5	0.1394	13.68	365391	1.3684e-05
RR1103	sgGata4	16	1101	1	0.0907	10.39	96266	1.03879e-05
RR1103	sgGata4	16	2621	2	0.0762	7.369	271422	7.36861e-06
RR1103	sgGata4	16	7073	11	0.1553	14.62	752584	1.46163e-05
RR1103	sgGata4	16	2795	9	0.321	32.68	275403	3.26794e-05
RR1103	sgGata4	16	3047	8	0.2619	29.45	271610	2.9454e-05
RR1103	sgGata4	16	787	1	0.1269	12.83	77961.3	1.28269e-05
RR1103	sgGata4	16	6288	37	0.585	69.78	530272	6.97756e-05

## Sheet: Figure 2a
Figure 2a
All data contained in these panels can be found in Supplementary Table 2.
cholesterol biosynthesis	DNA repair	late phase of HIV life cycle	transcription	tRNA aminoacylation	mRNA processing	SMAD2/3/4 heterotrimer regulates transcription	mRNA splicing	activation of ATR in response to activation stress	signaling by TGF beta receptor complex
2.22089	2.21621	2.13753	2.12951	2.11549	2.09249	2.08784	2.04588	1.92769	1.92378
interferon alpha beta signaling	interferon gamma signaling	Immuonoregulatory interactions	cytokine signaling in immune system	costimulation by CD28 family	B cell receptor activation	TCR signaling	Netrin1 signaling	extracellular matrix organization	signaling by ILs
2.71451	2.60614	2.48782	2.45731	2.3879	2.38702	2.37025	2.3338	2.32869	2.31253

[truncated: 47 more sheets: Figure 2b, Figure 2c, Figure 2d, Figure 3a, Figure 3b, Figure 3c, Figure 3d, Figure 3e, Figure 3f, Figure 4a, Figure 4b, Figure 4c, Figure 4d, Figure 4e, Figure 4f, Figure 4g, Figure 5a, Figure 5b, Figure 5c, Supplementary Figure 1a …]
